# Supplementary material for: The center cannot hold: A Bayesian chronology for the collapse of Tiwanaku
Source: PLoS One. 2023 Nov 22;18(11):e0288798. doi: 10.1371/journal.pone.0288798 (PMC10664893; doi:10.1371/journal.pone.0288798)
Supplement: S1 Table — (XLSX) [file pone.0288798.s001.xlsx]

## Sheet: Tiwanaku dates
		Context associations											Calibration with Tiwanaku-specific mixed curve (AD; negative value is BC)							Depositional event, context, or unit grid (southwest corner)	Code for sample, individual, or bag label		δ13C with AMS method (or estimated)	δ13C with IRMS	δ15N with IRMS
Sector	Area	Formal tomb	Violent death	Human bone	Animal bone	Redwares	Associated ceramics	Offering (according to excavator)	Lab code	Provenience (F refers to an excavation feature or rasgo)	14C age	±	Median	0.68			0.95					Dated material				References (dates and context information)	OxCal code	Notes (Blom)
Akapana East	1	√		√	√		Undecorated		AA-107585	F3, level 2, formal cyst burial with a 50+ year old probable male and fragmentary remains of another adult	1335	26	720	660	–	780	660	–	780	N7857–59 E5434	20715–7	human right femur		-16.5		This paper (Blom and Knudson)	R_Date("Akapana East, AA-107585",1335,26);	Relatively complete remains of a 50+ year old probable male. Fragments of another adult included a left femur and calcaneus, parietal, and tooth. Excavated by John W. Janusek, 9/4/1989. Bag 18883 (diente humano) from level above burial (N7859 E5434, Level 3, JWJ 8/21/1989).
Akapana East	2	√		√	√	√	Tiwanaku IV–V		AA-107586	F23, 3–4-year-old child from the north chamber of a three-chambered burial	1209	25	850	770	–	890	770	–	960	N7942 E5658	Individual AKE-31606/TWK-075230. Bag 31606	human cranium fragment		-11.8		This paper (Blom and Knudson)	R_Date("Akapana East, AA-107586",1209,25);	Fragmentary long bones, torso and cranium. Notes say "unit 16". Excavated by Chris Begley, 8/23/1990
Akapana East	1					√	Tiwanaku IV		SMU-2471	Level 3B, burned area from floor with charcoal and small embbeded artifacts. Below floor 1.	1428	99	640	540	–	780	420	–	870	N7857 E5432	17394	charcoal				Janusek 2003:Table 3.1	R_Date("Akapana East, SMU-2471",1428,99);
Akapana East	1					√	Tiwanaku V		SMU-2278	F4, hearth with mixed ash, carbon, and clay (105×43 cm). High artifact density	1246	112	820	670	–	960	600	–	1030	N7864 E5426	8837	carbonized wood				Albarracín Jordan and Mathews 1990:132; Janusek 2003:Table 3.1	R_Date("Akapana East, SMU-2278",1246,112);
Akapana East	1					√	Tiwanaku V		SMU-2469	Level 2 (20.5–32 cm), near walls of structure 1. Midden with dense artifacts.	1191	101	870	770	–	990	650	–	1040	N7855 E5426	15724	charcoal				Janusek 2003:Table 3.1	R_Date("Akapana East, SMU-2469",1191,101);
Akapana East	1					√	Tiwanaku V		SMU-2289	F3, hearth (85×155 cm), high artifact density	1185	56	890	770	–	980	700	–	1000	N7860 E5424	8966/8967	charcoal?				Albarracín Jordan and Mathews 1990:132; Janusek 2003:Table 3.1	R_Date("Akapana East, SMU-2289",1185,56);
Akapana East	1					√	Tiwanaku V		SMU-2277	Level 1 of F3, ash pit with dense domestic refuse (178×170×141 cm). Contains F4, a human burial	1134	60	930	880	–	1020	770	–	1030	N7862 E5424	8868	charcoal				Albarracín Jordan and Mathews 1990:132; Janusek 2003:Table 3.1	R_Date("Akapana East, SMU-2277",1134,60);
Akapana East	1				√	√	Tiwanaku V		SMU-2290	F1, shallow refuse pit of dark gray ash, animal bone, clay, and ceramics (95×145×27 cm) that extends into three surrounding units	1121	74	940	770	–	1030	770	–	1150	N7860 E5430	6720	charcoal				Albarracín Jordan and Mathews 1990:132; Janusek 2003:Table 3.1	R_Date("Akapana East, SMU-2290",1121,74);
Akapana East	1				√	√	Tiwanaku V		SMU-2276	F1, shallow refuse pit with dark gray ash, camelid bone, and ceramics (31×35×21 cm)	1073	57	1000	890	–	1040	880	–	1160	N7860 E5424	6901	charcoal				Albarracín Jordan and Mathews 1990:132; Janusek 2003:Table 3.1	R_Date("Akapana East, SMU-2276",1073,57);
Akapana East	1 Canal					√	Tiwanaku IV–V		SMU-2470	F1, large shallow refuse pit with ash and dense artifacts (119×92×19 cm)	632	183	1360	1210	–	1610	1020	–	1670	N7857 E5426	17266	charcoal				Janusek 2003:Table 3.1	R_Date("Akapana East, SMU-2470",632,183);
Akapana East	1M						Tiwanaku V?		SMU-2332	F3, small cylindrical pit (posthole?), 20 cm deep, associated level of ash and adobe melt above floor	1017	115	1060	900	–	1190	770	–	1270	N7870 E5356	8232	charcoal				Janusek 2003:Table 3.1	R_Date("Akapana East, SMU-2332",1017,115);
Akapana East	1M						Tiwanaku V?		SMU-2331	Level 6, ashy matrix near compact clay surface (possible floor)	872	197	1150	990	–	1390	770	–	1450	N7860 E5362	8270A, 8270B	charcoal				Janusek 2003:Table 3.1	R_Date("Akapana East, SMU-2331",872,197);
Akapana East	1M			√					SMU-2333	F3, adobe bricks overlying a female child burial (F1). No grave goods. Secondary burial?	1716	276	320	30	–	640	-370	–	890	N7868 E5362	9023, 9024	charcoal				Janusek 2003:Table 3.1	R_Date("Akapana East, SMU-2333",1716,276);
Akapana East	1M					√	Early Tiwanaku IV		Beta-55491	Early patio surface of structure 1	1500	100	570	430	–	660	360	–	780	N7854 E5350	37166	charcoal	(-25)			Janusek 2003:Table 3.1	R_Date("Akapana East, Beta-55491",1500,100);
Muru Ur Pata									UGAMS-26432	Level 7. Burnt organic layer covering living surface	1120	20	960	890	–	1000	890	–	1020	Sector R, Unit 12	547	charcoal		-22.8		This paper (Davis); Goldstein et al. 2022	R_Date("Muru Ur Pata, UGAMS-26432",1120,20);
Muru Ur Pata		√				√	Modified kero		UGAMS-26433	Level 14. Shaft tomb, feature 11, individual 11. Cuts into the outdoor occupation surface, which is earlier	1150	25	940	890	–	980	880	–	1000	Sector R, Unit 10	276	charcoal from inside kero		-19.9		This paper (Davis); Goldstein et al. 2022	R_Date("Muru Ur Pata, UGAMS-26433",1150,25);
Muru Ur Pata						√			UGAMS-26434	Level 8. Ash and midden pits, contemporary with main occupation of sector	1110	20	970	900	–	1000	890	–	1020	Sector R, Unit 13	913	charcoal		-24.6		This paper (Davis); Goldstein et al. 2022	R_Date("Muru Ur Pata, UGAMS-26434",1110,20);
Ch'iji Jawira		√		√	√		Undecorated, Qeya-like bottle		Poz-122665	Burial CJ-35250, bag 1/3, F20. Grave goods include gold lamina with face	1297	30	730	680	–	780	660	–	850	N7908–10 E6028–30	TW099	2 teeth: right C, right M1		-16	13.2	This paper (Popović)	R_Date("Ch'iji Jawira, Poz-122665",1297,30);
Ch'iji Jawira		√		√	√		Undecorated, Qeya-like bottle		Poz-122666	Burial CJ-35250, bag 1/3, F20. Grave goods include gold lamina with face	1301	28	730	680	–	780	660	–	840	N7908–10 E6028–30	TW099	2 teeth: right C, right M1				This paper (Popović)	R_Date("Ch'iji Jawira, Poz-122666",1301,28);
Mollo Kontu	Sector C	√		√					AA-107592	F12, Unit 5, level 10, 40–60 year old probable female, same individual as AA-107593	1553	25	550	530	–	590	430	–	600	N7416 E5092	Individual MK-00731/TWK-075126 (sample 1). Bags 731–732, 890, unnumbered (S/N)	long bone		-18.7		This paper (Blom and Knudson)	R_Date("Mollo Kontu, AA-107592",1553,25);	Excavated on 9/6/2001
Mollo Kontu	Sector C	√		√					AA-107593	F12, Unit 5, level 10, 40–60 year old probable female, same individual as AA-107592	1509	25	590	550	–	640	540	–	640	N7416 E5092	Individual MK-00731/TWK-075126 (sample 1). Bags 731–732, 890, unnumbered (S/N)	long bone		-19.1		This paper (Couture et al.)	R_Date("Mollo Kontu, AA-107593",1509,25);	Excavated on 9/6/2001
Mollo Kontu	Sector C	√		√					AA-107594	F19, Unit 5, two females over 50 years of age in this feature	1507	25	600	570	–	640	540	–	640	N7416 E5092	Individual MK-00874-1/TWK-075133. Bags 874, 876, 883–889, 906	long bone		-19.3		This paper (Couture et al.)	R_Date("Mollo Kontu, AA-107594",1507,25);	Relatively compete remains (with the exception of the hands and feet) of two females over 50 years of age at the time of death. The individual sampled was larger and likely a bit younger (cranium from bag 876). 2 individuals mixed by excavators & separated by Blom & Berryman (some parts could not be separated). Excavated on 9/9/2001
Mollo Kontu	Sector C	√		√					AA-107595	F22, Unit 5, level 7, 30-40-year-old probable male (partial remains of two other adults in this feature)	1508	25	590	570	–	640	540	–	640	N7416 E5092	Individual MK-00984/TWK-075123. Bags 984 (ceramics), 985–987, 989	long bone		-19.5		This paper (Couture et al.)	R_Date("Mollo Kontu, AA-107595",1508,25);	Relatively complete remains of a 30-40 year old probable male. This context also contains partial remains of the torso and long bones of at least two other adults. Excavated on 9/13/2001.
Mollo Kontu	Sector M			√				√	AA-107596	Event M7, Locus 1120, 45-49-year-old female	1150	25	940	890	–	980	880	–	1000	N7654 E5084	Individual MK-04583/TWK-075150. Bags 4583, 4591	long bone		-17.4		This paper (Blom and Knudson); Couture et al. 2007:34, Fig 3.10–11	R_Date("Mollo Kontu, AA-107596",1150,25);
Mollo Kontu	Sector M			√				√	AA-107597	Event M6, locus 1118, 4–5-year-old child, ceramics (also partial mandible of an 8–16-month-old and two teeth of a fetus)	1006	26	1090	1020	–	1130	990	–	1160	N7654 E5082	Individual MK-04111/TWK-075146. Bags 4111, 4594, 4599	right radius or rib (?)		-13.7		This paper (Blom and Knudson); Couture et al. 2007:33, Figs. 3.8–9	R_Date("Mollo Kontu, AA-107597",1006,26);
Mollo Kontu	Sector M			√				√	AA-107598	Event M16, locus 1108, infant (additional bones of a smaller individual)	815	24	1250	1220	–	1270	1220	–	1280	N7656 E5066	Individual MK-04600/TWK-075155. Bags 4588, 4600	rib		-7.7		This paper (Blom and Knudson); Couture et al. 2007:35, Fig. 3.19	R_Date("Mollo Kontu, AA-107598",815,24);	Cranial, torso and arm bones of a 9–15-month-old. In this context was another set of forearm bones from a slighly smaller individual and six likely adult teeth.
Mollo Kontu	Sector M			√					AA-107599	Event M8, locus 1125, young female (~17 years old old) with bone weaving tool	706	24	1310	1280	–	1380	1270	–	1390	N7654 E5080–82	Individual MK-04598/TWK-075152. Bags 4598, 4611	rib		-9.1		This paper (Blom and Knudson); Couture et al. 2007:34, Fig 3.12–13	R_Date("Mollo Kontu, AA-107599",706,24);
Mollo Kontu	Sector A			√		√	Many tazones (4.1), cuenco (6.1), scallop-shaped sherd, possibly from incensario rim		AA-107600	Event A91, locus 1154, burial 7, 30–50-year-old male (date failed for lack of collagen).	–	–								N7425 E5108	Individual MK-05409/TWK-075167. Bag 5409	long bone				This paper (Blom and Knudson)
Mollo Kontu	Sector A			√				√	Beta-275873	Event A91, locus 1154, occupation III. Burial 7, simple burial structure with a middle-aged male (MK-05409/TWK-075167), no grave goods.	1350	40	710	650	–	780	640	–	780	N7425 E5108		charcoal				This paper; Couture et al. 2010:Table 1	R_Date("Mollo Kontu, Beta-275873",1350,40);	Burial 7: Complete skeleton with erosion of a middle-aged male (MK-05409/TWK-075167)
Mollo Kontu	Sector M			√				√	AA-107601	F10, level 2, Human offering 1, 15–20-year old with infant (F11, MK-34936/TWK-075177). No grave goods.	1080	25	1000	980	–	1030	890	–	1030	N7640 E5056	Individual MK-34967/TWK-075178. Bags 34967–8, 34885	long bone		-9.4		This paper (Blom and Knudson)	R_Date("Mollo Kontu, AA-107601",1080,25);	Femur and tibia (34968) in a block with textile remains. Excavated by Couture, 10/26/1991.
Mollo Kontu	Sector M		√	√				√	AA-107602	F19, Human offering 5, 35–45-year-old probable male, facedown with hands behind back	1089	25	1000	900	–	1030	890	–	1030	N7654–56 E5072	Individual MK-39787/TWK-075187. Bag 39787	rib		-11		This paper (Blom and Knudson)	R_Date("Mollo Kontu, AA-107602",1089,25);
Mollo Kontu	Sector A			√					Beta-275874	Events A33–34, surface A26=A6=A3, locus 1080, subadult, possible cranial deformation, no grave goods. Fill includes ceramics. Found near a second burial (A29/A30)	1330	40	720	660	–	780	640	–	840	N7429 E5108	5132–34	charcoal				This paper (Couture et al. 2007:52, 67)	R_Date("Mollo Kontu, Beta-275874",1330,40);
Mollo Kontu	Sector A	√		√		√	Tazón, bottle-shaped vessel. A99: semi-complete tazon, sahumador, and wako retrato.		Beta-275871	Events A96–97, surface A21, locus 1056, burial 5, infant (MK-05144/TWK-075164), elaborate stone lined tomb and cover. Adjacent context (1056) has decorated vessels, possibly related. Immediately east of A102/103. At base of tomb with associated offering (A99).	1310	40	730	670	–	780	650	–	870	N7427 E5116	Bag 5144	charcoal				This paper (Couture et al. 2007:53, 69)	R_Date("Mollo Kontu, Beta-275871",1310,40);	Burial 5: Teeth of a 0–12-month-old . Unclear if the remains are only of one individual because of an adult lower right molar with wear (MK-05144).
Mollo Kontu	Sector A	√		√			Modeled Puma head, likely from incensario. kero, tazon (4.1), vasija (7.1.1). one escudilla sherd, one complete miniature escudilla.		Beta-275872	Events A102–103, surface A21, locus 1077, burial 6, 1–2-year-old (MK-05404/TWK-075166). Formal tomb, 70x70 cm	1300	40	740	670	–	780	660	–	870	N7427 E5114	Bags 5147, 5405	charcoal				This paper (Couture et al. 2007:53, 71)	R_Date("Mollo Kontu, Beta-275872",1300,40);	Burial 6: Fragmented and warped cranial vault with cervical and rib fragments, and deciduous dentition of a 1-2 year old (MK-05404/TWK-075166).
Mollo Kontu	Sector A				√	√	Many kero sherds, including one blackware "early" square torus (3.1.1). Five keros without torus (3.2). many tazones (4.1), and two vasijas (7.1.1) and sahumadores (10.1.1) each.	√	Beta-275875	Events A111, surface A21, locus 1057, midden in stratified pit, keros, camelid bones	1030	40	1040	990	–	1130	980	–	1160	N7429 E5108		charcoal				This paper (Couture et al. 2007:54, 74)	R_Date("Mollo Kontu, Beta-275875",1030,40);
Mollo Kontu	Sector D					√			Beta-275868	Event D148, locus 2302, occupation V, wall fill that is cut by and prior to Beta-275869	1380	40	680	640	–	770	600	–	780	N7525 E5038		charcoal				This paper (Couture et al. 2010:Table 1)	R_Date("Mollo Kontu, Beta-275868",1380,40);
Mollo Kontu	Sector D					√			Beta-275869	Event D149, locus 2252, occupation V. Midden/ash pit that cuts into and is later than Beta-275869	1410	40	650	600	–	680	590	–	780	N7524 E5037		charcoal				This paper (Couture et al. 2010:Table 1)	R_Date("Mollo Kontu, Beta-275869",1410,40);
Mollo Kontu	Sector D					√			Beta-275867	Event D143, locus 2316, occupation IV. Post hole prior to Beta-275865	1110	40	960	890	–	1020	880	–	1030	N7522.5 E5037		charcoal				This paper (Couture et al. 2010:Table 1)	R_Date("Mollo Kontu, Beta-275867",1110,40);
Mollo Kontu	Sector D					√			Beta-275865	Event D139, locus 2260, occupation IV. Hearth later than Beta-275867	1030	40	1040	990	–	1130	980	–	1160	N7523 E5037		charcoal				This paper (Couture et al. 2010:Table 1)	R_Date("Mollo Kontu, Beta-275865",1030,40);
Mollo Kontu	Sector D					√			Beta-275866	Event D156, locus 2339, occupation IV. Hearth	1170	40	920	770	–	980	770	–	1000	N7521 E5036		charcoal				This paper (Couture et al. 2010:Table 1)	R_Date("Mollo Kontu, Beta-275866",1170,40);
Mollo Kontu	Sector D					√	Many keros and tazones. four MNV large (Tiwanaku IV) escudillas (5.2.1), one Tiwanaku V escudilla (5.4) sherd.		Beta-275863	Event D40, locus 1011, occupation III. Midden	1090	40	990	900	–	1030	890	–	1040	N7523 E5037		charcoal				This paper (Couture et al. 2010:Table 1)	R_Date("Mollo Kontu, Beta-275863",1090,40);
Mollo Kontu	Sector D					√	Few kero sherds, including one with large rounded torus (3.1.3). Many tazon sherds. One Tiwanaku IV escudilla sherd (5.2). two slipped vasijas (7.1.1). one llama effigy vasija (7.5). one "wide mouth" vasija (7.6). large semi-complete slipped tinaja (2.1.2) with volute/zoomorphic design.		Beta-275864	Event D44, locus 1013, occupation III. Midden	1120	40	950	890	–	1000	880	–	1030	N7523 E5031		charcoal				This paper (Couture et al. 2010:Table 1)	R_Date("Mollo Kontu, Beta-275864",1120,40);
Mollo Kontu	Sector D					√	13 MNV keros, including one double rounded torus variant (3.1.2) and one challador base (3.6). four MNV tazones. one "early escudilla" (5.1.3), semi-complete. three MNV vasijas. two MNV sahumadores.		Beta-275870	Event D36, locus 1008, occupation I/II. Midden and hearth from temporary occupation	1070	40	1000	900	–	1030	890	–	1130	N7523 E5033		charcoal				This paper (Couture et al. 2010:Table 1)	R_Date("Mollo Kontu, Beta-275870",1070,40);
Mollo Kontu	Sector A			√		√	Tiwanaku IV kero, tazón		Poz-122713	Events A1050 and A1052, loci 273–277, 9–11 years old, same individual as Poz-122714	1117	29	960	890	–	1000	890	–	1020	N7433 E5114. Unit 21?	Individual TW110/MK-03215/TWK-075140. Bags 3215–3216, 3167 (box 11, bag 3216)	2 teeth: right M1, right M2		-13.8	12.7	This paper (Popović)	R_Date("Mollo Kontu, Poz-122713",1117,29);	Highly fragmentary skeletal remains and teeth of a 9–11-year-old.
Mollo Kontu	Sector A			√		√	Tiwanaku IV kero, tazón		Poz-122714	Events A1050 and A1052, loci 273–277, 9–11 years old, same individual as Poz-122714	1088	29	990	900	–	1030	890	–	1030	N7433 E5114. Unit 21?	Individual TW110/MK-03215/TWK-075140. Bags 3215–3216, 3167 (box 11, bag 3216)	2 teeth: right M1, right M2				This paper (Popović)	R_Date("Mollo Kontu, Poz-122714",1088,29);	Highly fragmentary skeletal remains and teeth of a 9–11-year-old.
Putuni				√		√	Tiwanaku IV-V		Wk-49175	South sector, locus 316. Skull among blocks and fill in the disturbed platform that defines the inner courtyard	1322	21	720	670	–	780	670	–	780	N8137.07 E4823.26	TW063	Petrous bone		-13.96	11.05	Popović et al. 2021	R_Date("Putuni, Wk-49175",1322,21);
Putuni		√		√		√	Tiwanaku IV–V		AA-107590	F38. Burial of a 35-45 year old female with elaborate grave goods including a mirror	1337	25	720	660	–	780	650	–	780	N8147 E4864	Individual PUT-24262/TWK-075311. Bags 24262–8, 25662, 25906	human right tibia		-15		This paper (Blom and Knudson)	R_Date("Putuni, AA-107590",1337,25);	Fragmentary long bones, torso and cranium of a 35-45 year old female.
Putuni		√		√		√	Tiwanaku IV–V		AA-107591	F126. Giant urn burial with the cranial remains of a 35-49 year old male and a tibia from a 14–18-year-old	1352	25	710	660	–	770	650	–	780	N8147 E4864	Individual PUT-30299-1/TWK-075328. Bags 30284, 30286, 30299	human cranium fragment		-15.5		This paper (Blom and Knudson)	R_Date("Putuni, AA-107591",1352,25);	Excavated 8/17/1990
Putuni						√	Late Tiwanaku IV		SMU-2369	Below north wall of platform. Level 12. By top of stairs, northwest corner of platform. Midden-like deposit.	1360	155	720	570	–	890	410	–	1030	N8145 E4869	518	charcoal				Janusek 2003:Table 3.1	R_Date("Putuni, SMU-2369",1360,155);
Putuni						√	Late Tiwanaku IV		OS-10643	Charcoal concentration from kitchen floor, near hearth area. Level 4	1230	40	830	780	–	890	680	–	970	N8129 E4858	22852	wood	-22.6			Janusek 2003:Table 3.1. Date processed at the National Ocean Sciences AMS Facility	R_Date("Putuni, OS-10643",1230,40);
Putuni						√	Tiwanaku V		SMU-2472	F4, collapsed roof beam, floor of the Palace of the Multicolored Rooms	1197	115	860	710	–	1000	640	–	1130	N8129 E4862	13731	large piece of carbonized wood				Janusek 2003:Table 3.1	R_Date("Putuni, SMU-2472",1197,115);
Putuni		√		√		√	Tiwanaku V		SMU-2466	F18, pit tomb. Decorated ceramics and human bone	1174	59	900	770	–	990	710	–	1020	N8129 E4862	20851	charcoal				Janusek 2003:Table 3.1	R_Date("Putuni, SMU-2466",1174,59);
Putuni		√		√		√	Tiwanaku V		SMU-2467	F18, tomb with human bone. Small, bell-shaped pit associated with palace floor. Polychrome cups. Same as SMU-2465	1132	61	940	880	–	1020	770	–	1030	N8129 E4862	20853, 20853	charcoal				Janusek 2003:Table 3.1	R_Date("Putuni, SMU-2467",1132,61);
Putuni		√		√		√	Tiwanaku V		SMU-2465	F18, tomb with human bone. Small, bell-shaped pit associated with palace floor. Polychrome cups. Same as SMU-2467	1105	53	960	890	–	1030	770	–	1120	N8129 E4862	20854, 20857	charcoal				Janusek 2003:Table 3.1	R_Date("Putuni, SMU-2465",1105,53);
Putuni							Transitional (Terminal LF)		OS-11306	Red clay platform below Tiwanaku period levels. Level 5, platform surface.	1560	25	550	470	–	590	430	–	600	N8109 E4858	30460	charcoal	-23.7			Janusek 2003:Table 3.1. Date processed at the National Ocean Sciences AMS Facility	R_Date("Putuni, OS-11306",1560,25);
Kheri Kala							Unclear		M-1049	Unit 10, Structure 2. Likely outlier (too young).	780	150	1240	1050	–	1400	990	–	1450			charcoal?				Ponce 1981:Table 14	R_Date("Kheri Kala, M-1049",780,150);
Pumapunku									UCIAMS-62885	Sand construction fill between red and green surface	1370	20	670	650	–	680	640	–	770	P-8	Tiwa-2	charcoal				Vranich 2020:Table 1 incorrectly uses the code AA	R_Date("Pumapunku, UCIAMS-62885",1370,20);
Pumapunku									UCIAMS-62886	Sand construction fill above red surface	1315	30	720	670	–	780	650	–	830	P-8	Tiwa-3A	charcoal				Vranich 2020:Table 1 incorrectly uses the code AA	R_Date("Pumapunku, UCIAMS-62886",1315,30);
Pumapunku									UCIAMS-62884	Sand construction fill between red and green surface	1445	20	640	600	–	650	590	–	660	P-11	Tiwa-1	charcoal				Vranich 2020:Table 1 incorrectly uses the code AA	R_Date("Pumapunku, UCIAMS-62884",1445,20);
Pumapunku					√			√	AA-68183	Disturbed offering below second revetment. F315, llama bone concentration	1241	37	820	780	–	880	680	–	950	C-58-14		carbonized wood				Yaeger and Vranich 2013:Table 11.1, 135	R_Date("Pumapunku, AA-68183",1241,37);
Pumapunku									AA-68184	South side, unit M-3, F320, looter's pit	1046	33	1020	990	–	1050	900	–	1150	M-3-3		carbonized wood				Yaeger and Vranich 2013:Table 11.1, 135	R_Date("Pumapunku, AA-68184",1046,33);
Pumapunku								√	AA-68185	Disturbed offering, under and in front of first revetment	1251	36	810	770	–	880	680	–	890	C-54-36		charcoal				Yaeger and Vranich 2013:Table 11.1	R_Date("Pumapunku, AA-68185",1251,36);
Pumapunku								√	AA-65282	Disturbed offering in pit; under and in front of first revetment	1284	40	760	670	–	840	670	–	880	C-29-25		charcoal				Yaeger and Vranich 2013:Table 11.1	R_Date("Pumapunku, AA-65282",1284,40);
Pumapunku									OS-17860	Thin layer of blackened sediment on top of initial clay fill	1510	25	590	550	–	640	540	–	640			charcoal				Yaeger and Vranich 2013:Table 11.1	R_Date("Pumapunku, OS-17860",1510,25);
Pumapunku						√	Early Tiwanaku IV		AA-65280	Architectural debris in pit in front of first revetment. Ceramics from F260	1424	83	650	570	–	780	430	–	840	C-29-17		charcoal				Yaeger and Vranich 2013:Table 11.1	R_Date("Pumapunku, AA-65280",1424,83);
Pumapunku				√					Poz-122667	Rasgo 2, locus 4, bolsa 15. Child burial in midden	1028	30	1040	990	–	1120	990	–	1150	South sector, Units 1 and 4	TW100	2 teeth: left i2, left m2		-10.5	13.8	This paper (Popović)	R_Date("Pumapunku, Poz-122667",1028,30);
Pumapunku				√					Poz-122668	Rasgo 2, locus 4, bolsa 15. Child burial in midden	953	30	1100	1040	–	1160	1030	–	1190	South sector, Units 1 and 4	TW100	2 teeth: left i2, left m2				This paper (Popović)	R_Date("Pumapunku, Poz-122668",953,30);
Pumapunku				√					Poz-123574	From within the construction fill of the Pumapunku Platform (2012 excavation); Northwest sector 1, Locus 2. Full skeleton laid out within the clean construction fill. Possible sacrifice. Above red surface	1267	28	800	680	–	840	680	–	880	N7452 E 4240	TW059	Petrous bone		-6.74	10.74	Popović et al. 2021	R_Date("Pumapunku, Poz-123574",1267,28);
Pumapunku				√					Poz-123630	From within the construction fill of the Pumapunku Platform (2012 excavation); Northwest sector 1, Locus 2. Full skeleton laid out within the clean construction fill. Possible sacrifice. Above red surface	1300	29	730	680	–	780	660	–	840	N7452 E 4240	TW059	Petrous bone				Popović et al. 2021	R_Date("Pumapunku, Poz-123630",1300,29);
Akapana	Terrace 1			√		√	Early Tiwanaku IV	√	ETH-6306	Base of terrace 1 (walls 2 and 26). Level 6b, F17. Cranial fragment, ceramics	1460	60	620	570	–	660	440	–	780	N8026 E5030	4859	charcoal				Alconini Mujica 1995:101; Janusek 2003:Table 3.1	R_Date("Akapana, ETH-6306",1460,60);
Akapana	Terrace 1					√	Tiwanaku IV, many keros	√	SMU-2285	Surface of terrace 1. Level 6a, F2. Wall 2. Dense ceramics interpreted as a "ceramic smash." Same context as SMU-2293.	1425	211	640	420	–	880	130	–	1040	N8022 E5030	877, 1943	charcoal				Alconini Mujica 1995:100–101; Janusek 2003:Table 3.1	R_Date("Akapana, SMU-2285",1425,211);
Akapana	Terrace 1			√	√	√	Tiwanaku IV	√	SMU-2329	Base of terrace 1. Level 4e, F16. Wall 1. Burial 10. Near mouth of canal. Offering dug into the surface at the base.	1403	211	670	430	–	890	210	–	1140	N8030 E5424	4815	charcoal				Janusek 2003:Table 3.1	R_Date("Akapana, SMU-2329",1403,211);
Akapana	Summit			√					SMU-2468	Summit. Level 2c, F2. Offering dug into the surface at the base. Near the large canal (Manzanilla 1992:Figure 13)	1392	49	670	600	–	770	590	–	780	N7982 E5008	11147	charcoal				Janusek 2003:Table 3.1	R_Date("Akapana, SMU-2468",1392,49);
Akapana	Terrace 1					√	Tiwanaku IV, many keros	√	SMU-2293	Surface of terrace 1. Level 6a, F2. Wall 2. Dense ceramics interpreted as a "ceramic smash." Same context as SMU-2285.	1388	116	690	570	–	840	420	–	960	N8026 E5030	4812, 4813	charcoal				Alconini Mujica 1995:100–101; Janusek 2003:Table 3.1	R_Date("Akapana, SMU-2293",1388,116);
Akapana	Summit					√	Tiwanaku IV	√	SMU-2336	Summit. Level 1H, F19. Depth 79 cm. Burned area south of the entrance to the Sala Sur. Dates use of structure	1243	113	820	670	–	960	600	–	1030	N7944 E5074	5197	charcoal				Alconini Mujica 1995:146; Janusek 2003:Table 3.1; incorrectly reported as 710±110 BP in Alconini Mujica 1995:Figure 56 (see Knobloch 2013:231)	R_Date("Akapana, SMU-2336",1243,113);
Akapana	Terrace 1		√	√	√	√	Tiwanaku IV	√	ETH-5640	Base of terrace 1. Level 2a, F8, burials 1–2 with cut marks, grave goods. Ages: 17–21 and 22–30 years old	1170	65	900	770	–	990	700	–	1030	N8042 E5026	3138	charcoal				Location is incorrect in Janusek 2003:Table 3.1; date is incorrect in Manzanilla 1992:107; code is incorrect in Kolata and Ortloff 1996:Table 8.3 (see Owen 2005:80)	R_Date("Akapana, ETH-5640",1170,65);
Akapana	Terrace 1		√	√		√	Tiwanaku IV	√	ETH-5639	Surface of terrace 1. Level 6a, F18, burial 11, 17–30 years old (Blom et al. 2003:438)	1170	60	900	770	–	990	710	–	1030	N8026 E5030	2497, 2498	charcoal				Janusek 2003:Table 3.1; the code is incorrectly reported as SMU-5639 in Ortloff and Kolata 1993:Table 1 (see Owen 2005:80)	R_Date("Akapana, ETH-5639",1170,60);
Akapana	Terrace 1								SMU-2367	Base of terrace 1, west wall, just north of stairs. Camelid bones in ashy matrix. 196 cm below surface; 316 cm below datum.	1152	78	910	770	–	1020	680	–	1050	N7962 E4971	3672, 3675	charcoal				Janusek 2003:Table 3.1	R_Date("Akapana, SMU-2367",1152,78);
Akapana	Terrace 1				√			√	SMU-2330	Base of terrace 1. Incomplete carnivore. Level 4d, F13	1079	109	990	880	–	1160	710	–	1220	N8028 E5023	4774, 4786, 4792	charcoal				Janusek 2003:Table 3.1; incorrectly reported as 1080±210 in Janusek and Kolata (2004:Table 3)	R_Date("Akapana, SMU-2330",1079,109);
Akapana	Summit				√	√	Tiwanaku V	√	SMU-2473	Summit. Level 3i, F11. Large offering that extends over the foundation walls of structure 1. Sample from outside structure's walls. Same context as INAH-972.	850	243	1160	980	–	1400	660	–	1620	N8012 E5098	14058	charcoal				Alconini Mujica 1995:141; Janusek 2003:Table 3.1; error is incorrectly reported as ±210 in Kolata 2003:189 (see Owen 2005:80)	R_Date("Akapana, SMU-2473",850,243);
Akapana	Summit				√	√	Tiwanaku V	√	INAH-972	Summit. F11. Northeast corner of the feature, within the structure's walls. Same context as SMU-2473.	1120	140	940	770	–	1130	660	–	1210	N8014 E5098		charcoal				Alconini Mujica 1995:141; Manzanilla 1992:107	R_Date("Akapana, INAH-972",1120,140);
Museum	Northwestern corner?			√					Wk-49169	No clear provenience information; perhaps northwestern corner from the 2004 DINAR excavations	1186	22	900	770	–	970	770	–	980		TW004	P, M teeth from skull		-18.75	11.44	Popović et al. 2021	R_Date("Museum, Wk-49169",1186,22);
Akapana	Summit	√		√		√	Tiwanaku IV–V		AA-107584	F30-NE, burial 1. Burial of a 50-65 year old male on summit with puma head incense burner; also included fragments of an adolescent's leg, feet and hands	1259	26	810	710	–	880	680	–	890	N8018 E5110	Individual AK-21269-1/TWK-075289. Bags 21223, 21269	human fibula		-13.5		This paper (Blom and Knudson)	R_Date("Akapana, AA-107584",1259,26);	Relatively complete remains of a 50-65 year old male. SB has three individuals likely because realized in 2016 bags should be combined; one is this age. Notes also say "Level hi/P." Excavated by Linda Manzanilla, 9/5/1989.
Akapana	Northwestern corner			√					Poz-122711	North sector; Platform 0, locus 643. Disturbed context. J. Martinez: post-Tiwanaku reuse?	1024	29	1040	990	–	1130	990	–	1150	N8056 E5025.5	TW102	2 teeth: right M1, right M2		-15	11.1	This paper (Popović)	R_Date("Akapana, Poz-122711",1024,29);
Akapana	Northwestern corner			√					Poz-122712	North sector; Platform 0, locus 643. Disturbed context. J. Martinez: post-Tiwanaku reuse?	991	38	1090	1020	–	1150	990	–	1170	N8056 E5025.5	TW102	2 teeth: right M1, right M2		-15	11.1	This paper (Popović)	R_Date("Akapana, Poz-122712",991,38);
Akapana	Northwestern corner			√					OxA-31463	Event 0-5, locus 555. Disarticulated, secondary burial with mixed human bones and three skulls. No grave goods. The highest skull was visible on the surface and the bones extend down. The space was originally part of the Akapana's original drainage system and was excavated in 2009 in order to improve drainage.	1056	23	1010	990	–	1030	980	–	1040	N8063 E4969	Ind. I0977	human bone				Nakatsuka et al. 2020	R_Date("Akapana, OxA-31463",1056,23);
Akapana	Northwestern corner			√					OxA-31443	Event 0-38, Locus 642. Trepanned skull partially visible on surface. no grave goods. Likely secondary burial. A separate burial to the north had Tiwanaku V ceramics.	969	28	1100	1040	–	1160	1020	–	1160	N8056 E5025	Ind. I0978	human bone				Nakatsuka et al. 2020	R_Date("Akapana, OxA-31443",969,28);
Akapana	Northwestern corner			√				√	Poz-122656	Locus 5326. Base of first revetment, at mouth of canal	1149	28	940	890	–	980	880	–	1000	1012/2007	TW006	3 M teeth from mandible, 1 P tooth from skull		-12.7	9.4	This paper (Popović)	R_Date("Akapana, Poz-122656",1149,28);
Akapana	Northwestern corner			√				√	Poz-122657	Locus 5326. Base of first revetment, at mouth of canal	1136	30	940	890	–	990	880	–	1020	1012/2007	TW006	3 M teeth from mandible, 1 P tooth from skull				This paper (Popović)	R_Date("Akapana, Poz-122657",1136,30);
Akapana	Northwestern corner			√	√	√	Tiwanaku IV-V keros and sahumadores	√	Wk-49174	Locus 14, southwestern part of unit (D-85), F51. Along north wall, above base. Human bones, camelid bones, keros, sahumadores	1109	20	980	900	–	1000	890	–	1020	1013/2006	TW060	skull and mandible		-10.17	11.08	Popović et al. 2021	R_Date("Akapana, Wk-49174",1109,20);
Akapana	Northwestern corner			√	√		Tiwanaku IV-V?	√	Poz-122660	Locus 16.A.25, F55. Camelid bones, human bones, 14 human skulls. Individual dated twice.	1124	30	950	890	–	1000	880	–	1020	1013/2002	TW065	2 teeth: P1,P2		-15.4	11.5	This paper (Popović)	R_Date("Akapana, Poz-122660",1124,30);
Akapana	Northwestern corner			√	√		Tiwanaku IV-V?	√	Poz-122661	Locus 16.A.25, F55. Camelid bones, human bones, 14 human skulls. Individual dated twice.	1149	29	940	890	–	980	770	–	1000	1013/2002	TW065	2 teeth: P1,P2				This paper (Popović)	R_Date("Akapana, Poz-122661",1149,29);
Akapana	Northwestern corner			√			Tiwanaku IV-V?	√	Poz-123576	F6225, sector A. On the base of the Akapana platform. Infant offering. Individual dated twice.	993	27	1100	1020	–	1140	1020	–	1160	1012/2003	TW061	Petrous bone				Popović et al. 2021	R_Date("Akapana, Poz-123576",993,27);
Akapana	Northwestern corner			√			Tiwanaku IV-V?	√	Poz-123631	F6225, sector A. On the base of the Akapana platform. Infant offering. Individual dated twice.	1012	26	1090	1020	–	1140	990	–	1160	1012/2003	TW061	Petrous bone				Popović et al. 2021	R_Date("Akapana, Poz-123631",1012,26);
Akapana	Northwestern corner			√			Tiwanaku IV-V?	√	Poz-122654	F6225. Cuad A, Bolsa 2075. Infant, dated twice.	1060	30	1010	990	–	1030	890	–	1120	1012/2003	TW001	tooth		-14.8	11.8	This paper (Popović)	R_Date("Akapana, Poz-122654",1060,30);
Akapana	Northwestern corner			√			Tiwanaku IV-V?	√	Poz-122655	F6225. Cuad A, Bolsa 2075. Infant, dated twice.	1141	30	940	890	–	990	880	–	1000	1012/2003	TW001	tooth				This paper (Popović)	R_Date("Akapana, Poz-122655",1141,30);
Akapana	North of Akapana		√	√	√	√	Tiwanaku IV-V kero	√	Poz-122663	Nearly complete skeleton of an adolescent female (I6). F579. Above and later than Wk-50229.	1039	30	1020	990	–	1040	980	–	1150	N2043 E1023	TW090	2 teeth: left M3, right M3		-13.1	11.3	This paper (Popović)	R_Date("Akapana, Poz-122663",1039,30);
Akapana	North of Akapana		√	√	√	√	Tiwanaku IV-V kero	√	Poz-122664	Nearly complete skeleton of an adolescent female (I6). F579. Above and later than Wk-50229.	1054	28	1010	990	–	1030	900	–	1130	N2043 E1023	TW090	2 teeth: left M3, right M3				This paper (Popović)	R_Date("Akapana, Poz-122664",1054,28);
Akapana	North of Akapana		√	√				√	Wk-50229	TW097, within pebble surface, below TW090. Bag 11934, Nivel 3, Rasgo 523, South Sector	1184	14	930	770	–	960	770	–	970	N2043 E1023	TW097	2 teeth: left M1, left P1		-18.74	11.42	Popović et al. 2021	R_Date("Akapana, Wk-50229",1184,14);
Headless monolith	North of Akapana		√	√	√	√	Tiwanaku IV-V kero, portrait wako	√	Wk-49173	Event 16, locus 82. Individual 3, articulated head, neck, and right shoulder. Cranium 3/6/010. Amazonian genetics	1158	20	940	890	–	970	880	–	990	N8243 E5062	TW056	2 teeth: P, M1		-11.19	9.07	Popović et al. 2021	R_Date("Headless monolith, Wk-49173",1158,20);
Headless monolith	North of Akapana		√	√	√	√	Tiwanaku V	√	Poz-122658	Event 17, loci 88 and 91. Individual 4 (Cranium 9). Male, facedown, kneeling, hands behind back	1100	29	980	900	–	1020	890	–	1030	N8243 E5062	TW064	2 teeth: I2, P1		-18.2	11.1	This paper (Popović)	R_Date("Headless monolith, Poz-122658",1100,29);
Headless monolith	North of Akapana		√	√	√	√	Tiwanaku V	√	Poz-122659	Event 17, loci 88 and 91. Individual 4 (Cranium 9). Male, facedown, kneeling, hands behind back	1163	30	930	880	–	980	770	–	1000	N8243 E5062	TW064	2 teeth: I2, P1				This paper (Popović)	R_Date("Headless monolith, Poz-122659",1163,30);
Museum				√					Wk-49170	Museo Templo (DINAR). Likely excavated during the construction of the Tiwanaku Museum, no context information.	1183	21	920	770	–	970	770	–	980		TW008	P, M teeth from skull		-14.57	9.99	Popović et al. 2021	R_Date("Museum, Wk-49170",1183,21);

## Sheet: Model results
		Modeled result (cal AD)
Sector	Modeled Boundary	Median	0.95			Error span (95%)
Akapana East	Start	570	370	–	750	380
Akapana East	End Permanent Residence	1020	910	–	1140	230
Akapana East	End Temporary Residence	1240	990	–	1710	720
Muru Ut Pata	Start	900	710	–	1000	290
Muru Ut Pata	End	970	890	–	1150	260
Mollo Kontu, Sector D	Start	640	480	–	770	290
Mollo Kontu, Sector D	End Permanent Residence	1020	970	–	1120	150
Putuni	First (after initial Putuni occupation)	670	570	–	750	180
Putuni	End	1000	800	–	1220	420
All residential sectors	First (after initial Putuni occupation)	600	540	–	670	130
All residential sectors	End Permanent & Start Temporary Residence	1010	970	–	1050	80
All residential sectors	End Temporary Residence	1050	990	–	1260	270
Pumapunku	Start	580	500	–	640	140
Pumapunku	Last	710	680	–	480	-200
Akapana	Start	600	320	–	760	440
Akapana	End	690	590	–	960	370
Monument construction	Start	590	530	–	640	110
Monument construction	End (excluding 10th century contexts)	720	670	–	790	120
Site-wide redwares	Start	620	570	–	650	80
Site-wide redwares	End	1040	1010	–	1080	70
All contexts with human bone	Start	570	510	–	600	90
All contexts with human bone	End	1300	1270	–	1360	90
Tombs	Start	560	460	–	600	140
Tombs	End	910	780	–	1010	230
Violent deaths	Start	910	800	–	970	170
Violent deaths	End	1020	980	–	1090	110
Neither tombs nor violent deaths	Start	610	510	–	670	160
Neither tombs nor violent deaths	End	1310	1270	–	1410	140

## Sheet: About
This is supplementary file S1 Table for:
Marsh EJ, Vranich A, Blom D, Bruno M, Davis K, Augustine J, et al. The center cannot hold: A Bayesian chronology for the collapse of Tiwanaku. PLOS ONE. 2023;18: e0288798. doi:10.1371/journal.pone.0288798
