# Supplementary material for: The center cannot hold: A Bayesian chronology for the collapse of Tiwanaku
Source: PLoS One. 2023 Nov 22;18(11):e0288798. doi: 10.1371/journal.pone.0288798 (PMC10664893; doi:10.1371/journal.pone.0288798)
Supplement: S4 File — (ZIP) [file pone.0288798.s005.zip]

Archive with 284 entries (283 files):
- S4 File/
- __MACOSX/._S4 File
- S4 File/SMU_2336_sala_sur.prior
- __MACOSX/S4 File/._SMU_2336_sala_sur.prior
- S4 File/ETH_6306.prior
- __MACOSX/S4 File/._ETH_6306.prior
- S4 File/AA_107602_F19_1991_excavations.prior
- __MACOSX/S4 File/._AA_107602_F19_1991_excavations.prior
- S4 File/Akapana.log
- __MACOSX/S4 File/._Akapana.log
- S4 File/Residential_combine.js
- __MACOSX/S4 File/._Residential_combine.js
- S4 File/Akapana.js
- __MACOSX/S4 File/._Akapana.js
- S4 File/AA_107584_puma_head_burial.prior
- __MACOSX/S4 File/._AA_107584_puma_head_burial.prior
- S4 File/AA_68183.prior
- __MACOSX/S4 File/._AA_68183.prior
- S4 File/Human_bone_KDE_Plot.oxcal
- __MACOSX/S4 File/._Human_bone_KDE_Plot.oxcal
- S4 File/AA_107590_woman_with_elaborate_grave_goods.prior
- __MACOSX/S4 File/._AA_107590_woman_with_elaborate_grave_goods.prior
- S4 File/Beta_55491_AKE1_Mound.prior
- __MACOSX/S4 File/._Beta_55491_AKE1_Mound.prior
- S4 File/AKE1_SMU_2277_AKE1.prior
- __MACOSX/S4 File/._AKE1_SMU_2277_AKE1.prior
- S4 File/TW065_16.prior
- __MACOSX/S4 File/._TW065_16.prior
- S4 File/Ind_I0977_OxA_31463.prior
- __MACOSX/S4 File/._Ind_I0977_OxA_31463.prior
- S4 File/SMU_2367_terrace_1_offering.prior
- __MACOSX/S4 File/._SMU_2367_terrace_1_offering.prior
- S4 File/TW006_base_of_terrace_1.prior
- __MACOSX/S4 File/._TW006_base_of_terrace_1.prior
- S4 File/SMU_2466.prior
- __MACOSX/S4 File/._SMU_2466.prior
- S4 File/Redwares_KDE_Plot.js
- __MACOSX/S4 File/._Redwares_KDE_Plot.js
- S4 File/Tombs_violent_deaths_others.txt
- __MACOSX/S4 File/._Tombs_violent_deaths_others.txt
- S4 File/AA_68185.prior
- __MACOSX/S4 File/._AA_68185.prior
- S4 File/Muru_Ut_Pata.oxcal
- __MACOSX/S4 File/._Muru_Ut_Pata.oxcal
- S4 File/Muru_Ut_Pata.txt
- __MACOSX/S4 File/._Muru_Ut_Pata.txt
- S4 File/SMU_2285_on_top_of_first_platform.prior
- __MACOSX/S4 File/._SMU_2285_on_top_of_first_platform.prior
- S4 File/Putuni.log
- __MACOSX/S4 File/._Putuni.log
- S4 File/Beta_275866_D156_IV.prior
- __MACOSX/S4 File/._Beta_275866_D156_IV.prior
- S4 File/SMU_2333_AKE1.prior
- __MACOSX/S4 File/._SMU_2333_AKE1.prior
- S4 File/LF_Tiwanaku.txt
- __MACOSX/S4 File/._LF_Tiwanaku.txt
- S4 File/Mollo_Kontu.oxcal
- __MACOSX/S4 File/._Mollo_Kontu.oxcal
- S4 File/AA_107599_Burial_M8.prior
- __MACOSX/S4 File/._AA_107599_Burial_M8.prior
- S4 File/SMU_2369.prior
- __MACOSX/S4 File/._SMU_2369.prior
- S4 File/Wk_49175_human_bone_in_platform_fill.prior
- __MACOSX/S4 File/._Wk_49175_human_bone_in_platform_fill.prior
- S4 File/Ind_I0978_OxA_31443.prior
- __MACOSX/S4 File/._Ind_I0978_OxA_31443.prior
- S4 File/Human_bone_KDE_Plot.txt
- __MACOSX/S4 File/._Human_bone_KDE_Plot.txt
- S4 File/Akapana_East.js
- __MACOSX/S4 File/._Akapana_East.js
- S4 File/SMU_2467.prior
- __MACOSX/S4 File/._SMU_2467.prior
- S4 File/TW060_Wk_49174.prior
- __MACOSX/S4 File/._TW060_Wk_49174.prior
- S4 File/UGAMS_26432_R_10_14_shaft_tomb_individual_11.prior
- __MACOSX/S4 File/._UGAMS_26432_R_10_14_shaft_tomb_individual_11.prior
- S4 File/Akapana_East.log
- __MACOSX/S4 File/._Akapana_East.log
- S4 File/Beta_275867_D143_IV.prior
- __MACOSX/S4 File/._Beta_275867_D143_IV.prior
- S4 File/Monument_Construction.oxcal
- __MACOSX/S4 File/._Monument_Construction.oxcal
- S4 File/Residential_combine.log
- __MACOSX/S4 File/._Residential_combine.log
- S4 File/TW102_locus_643.prior
- __MACOSX/S4 File/._TW102_locus_643.prior
- S4 File/SMU_2330_base_carnivore_at_canal_mouth.prior
- __MACOSX/S4 File/._SMU_2330_base_carnivore_at_canal_mouth.prior
- S4 File/ETH_5639_bones_above_kero_smash.prior
- __MACOSX/S4 File/._ETH_5639_bones_above_kero_smash.prior
- S4 File/Pumapunku.txt
- __MACOSX/S4 File/._Pumapunku.txt
- S4 File/Beta_275863_D40_III.prior
- __MACOSX/S4 File/._Beta_275863_D40_III.prior
- S4 File/SMU_2468_summit.prior
- __MACOSX/S4 File/._SMU_2468_summit.prior
- S4 File/All_dates_calibration_only.js
- __MACOSX/S4 File/._All_dates_calibration_only.js
- S4 File/Mollo_Kontu.log
- __MACOSX/S4 File/._Mollo_Kontu.log
- S4 File/SMU_2465.prior
- __MACOSX/S4 File/._SMU_2465.prior
- S4 File/SMU_2278_AKE1.prior
- __MACOSX/S4 File/._SMU_2278_AKE1.prior
- S4 File/All_dates_calibration_only.oxcal
- __MACOSX/S4 File/._All_dates_calibration_only.oxcal
- S4 File/Redwares_KDE_Plot.txt
- __MACOSX/S4 File/._Redwares_KDE_Plot.txt
- S4 File/Mollo_Kontu.js
- __MACOSX/S4 File/._Mollo_Kontu.js
- S4 File/SMU_2469_AKE1.prior
- __MACOSX/S4 File/._SMU_2469_AKE1.prior
- S4 File/AA_107591_giant_urn_burial.prior
- __MACOSX/S4 File/._AA_107591_giant_urn_burial.prior
- S4 File/All_dates_calibration_only.txt
- __MACOSX/S4 File/._All_dates_calibration_only.txt
- S4 File/Beta_275872_A103_I_surface_A21_.prior
- __MACOSX/S4 File/._Beta_275872_A103_I_surface_A21_.prior
- S4 File/Monument_Construction.txt
- __MACOSX/S4 File/._Monument_Construction.txt
- S4 File/AA_65280.prior
- __MACOSX/S4 File/._AA_65280.prior
- S4 File/AA_65282.prior
- __MACOSX/S4 File/._AA_65282.prior
- S4 File/ETH_5640_terrace_2_offering.prior
- __MACOSX/S4 File/._ETH_5640_terrace_2_offering.prior
- S4 File/Beta_275868_D148_V_wall_fill_.prior
- __MACOSX/S4 File/._Beta_275868_D148_V_wall_fill_.prior
- S4 File/Pumapunku.js
- __MACOSX/S4 File/._Pumapunku.js
- S4 File/TW090_Verano_Ind.prior
- __MACOSX/S4 File/._TW090_Verano_Ind.prior
- S4 File/LF_Tiwanaku.oxcal
- __MACOSX/S4 File/._LF_Tiwanaku.oxcal
- S4 File/OS_10643.prior
- __MACOSX/S4 File/._OS_10643.prior
- S4 File/SMU_2472_collapsed_roof_beam.prior
- __MACOSX/S4 File/._SMU_2472_collapsed_roof_beam.prior
- S4 File/AA_107598_Burial_M16.prior
- __MACOSX/S4 File/._AA_107598_Burial_M16.prior
- S4 File/Beta_275875_A111.prior
- __MACOSX/S4 File/._Beta_275875_A111.prior
- S4 File/SMU_2331_AKE1.prior
- __MACOSX/S4 File/._SMU_2331_AKE1.prior
- S4 File/Akapana.txt
- __MACOSX/S4 File/._Akapana.txt
- S4 File/Residential_combine.oxcal
- __MACOSX/S4 File/._Residential_combine.oxcal
- S4 File/Redwares_KDE_Plot.oxcal
- __MACOSX/S4 File/._Redwares_KDE_Plot.oxcal
- S4 File/Akapana_East.oxcal
- __MACOSX/S4 File/._Akapana_East.oxcal
- S4 File/SMU_2332_AKE1.prior
- __MACOSX/S4 File/._SMU_2332_AKE1.prior
- S4 File/TW064_Ind_4_Monolito_descabezado.prior
- __MACOSX/S4 File/._TW064_Ind_4_Monolito_descabezado.prior
- S4 File/Putuni.js
- __MACOSX/S4 File/._Putuni.js
- S4 File/AA_107596_Burial_M7.prior
- __MACOSX/S4 File/._AA_107596_Burial_M7.prior
- S4 File/AA_107586_three_chambered_burial.prior
- __MACOSX/S4 File/._AA_107586_three_chambered_burial.prior
- S4 File/LF_Tiwanaku.js
- __MACOSX/S4 File/._LF_Tiwanaku.js
- S4 File/SMU_2471_AKE1_not_mound_.prior
- __MACOSX/S4 File/._SMU_2471_AKE1_not_mound_.prior
- S4 File/Beta_275870_D36.prior
- __MACOSX/S4 File/._Beta_275870_D36.prior
- S4 File/AA_107601_F10_1991_excavations.prior
- __MACOSX/S4 File/._AA_107601_F10_1991_excavations.prior
- S4 File/SMU_2290_AKE1.prior
- __MACOSX/S4 File/._SMU_2290_AKE1.prior
- S4 File/Feature_12_2001_Excavations.prior
- __MACOSX/S4 File/._Feature_12_2001_Excavations.prior
- S4 File/CJ_35250_TW099.prior
- __MACOSX/S4 File/._CJ_35250_TW099.prior
- S4 File/SMU_2289_AKE1.prior
- __MACOSX/S4 File/._SMU_2289_AKE1.prior
- S4 File/SMU_2276_AKE1.prior
- __MACOSX/S4 File/._SMU_2276_AKE1.prior
- S4 File/AA_107597_Burial_M6.prior
- __MACOSX/S4 File/._AA_107597_Burial_M6.prior
- S4 File/SMU_2329_at_base_near_canal_mouth.prior
- __MACOSX/S4 File/._SMU_2329_at_base_near_canal_mouth.prior
- S4 File/Monument_Construction.js
- __MACOSX/S4 File/._Monument_Construction.js
- S4 File/Tombs_violent_deaths_others.log
- __MACOSX/S4 File/._Tombs_violent_deaths_others.log
- S4 File/AA_107585_cyst_burial.prior
- __MACOSX/S4 File/._AA_107585_cyst_burial.prior
- S4 File/Muru_Ut_Pata.log
- __MACOSX/S4 File/._Muru_Ut_Pata.log
- S4 File/AA_107594_F19.prior
- __MACOSX/S4 File/._AA_107594_F19.prior
- S4 File/UGAMS_26433_R_12_7_ash_layer.prior
- __MACOSX/S4 File/._UGAMS_26433_R_12_7_ash_layer.prior
- S4 File/F18_llamas_fetus_offering_Putuni.prior
- __MACOSX/S4 File/._F18_llamas_fetus_offering_Putuni.prior
- S4 File/TW004_Wk_49169_Akapana_PAAK_2004_northwest_corner_.prior
- __MACOSX/S4 File/._TW004_Wk_49169_Akapana_PAAK_2004_northwest_corner_.prior
- S4 File/Human_bone_KDE_Plot.log
- __MACOSX/S4 File/._Human_bone_KDE_Plot.log
- S4 File/Muru_Ut_Pata.js
- __MACOSX/S4 File/._Muru_Ut_Pata.js
- S4 File/Tombs_violent_deaths_others.js
- __MACOSX/S4 File/._Tombs_violent_deaths_others.js
- S4 File/Putuni.txt
- __MACOSX/S4 File/._Putuni.txt
- S4 File/Surface_of_terrace_1.prior
- __MACOSX/S4 File/._Surface_of_terrace_1.prior
- S4 File/TW097_Wk_50229_body_within_pebble_surface.prior
- __MACOSX/S4 File/._TW097_Wk_50229_body_within_pebble_surface.prior
- S4 File/LF_Tiwanaku.log
- __MACOSX/S4 File/._LF_Tiwanaku.log
- S4 File/Akapana.oxcal
- __MACOSX/S4 File/._Akapana.oxcal
- S4 File/Pumapunku.oxcal
- __MACOSX/S4 File/._Pumapunku.oxcal
- S4 File/Beta_275864_D44_III.prior
- __MACOSX/S4 File/._Beta_275864_D44_III.prior
- S4 File/UGAMS_26434_R_13_8_principal_occupation.prior
- __MACOSX/S4 File/._UGAMS_26434_R_13_8_principal_occupation.prior
- S4 File/Akapana_East.txt
- __MACOSX/S4 File/._Akapana_East.txt
- S4 File/TW061_Feature_6225.prior
- __MACOSX/S4 File/._TW061_Feature_6225.prior
- S4 File/UCIAMS_62886.prior
- __MACOSX/S4 File/._UCIAMS_62886.prior
- S4 File/Beta_275873_A91_III_surface_A2_.prior
- __MACOSX/S4 File/._Beta_275873_A91_III_surface_A2_.prior
- S4 File/sub_Putuni_Transitional_Context_OS_11306.prior
- __MACOSX/S4 File/._sub_Putuni_Transitional_Context_OS_11306.prior
- S4 File/Mollo_Kontu.txt
- __MACOSX/S4 File/._Mollo_Kontu.txt
- S4 File/Putuni.oxcal
- __MACOSX/S4 File/._Putuni.oxcal
- S4 File/AA_107595_F22.prior
- __MACOSX/S4 File/._AA_107595_F22.prior
- S4 File/TW008_Wk_49170_excavation_for_museum.prior
- __MACOSX/S4 File/._TW008_Wk_49170_excavation_for_museum.prior
- S4 File/TW100_Pumapunku_burial.prior
- __MACOSX/S4 File/._TW100_Pumapunku_burial.prior
- S4 File/Residential_combine.txt
- __MACOSX/S4 File/._Residential_combine.txt
- S4 File/Pumapunku.log
- __MACOSX/S4 File/._Pumapunku.log
- S4 File/OS_17860.prior
- __MACOSX/S4 File/._OS_17860.prior
- S4 File/TW110.prior
- __MACOSX/S4 File/._TW110.prior
- S4 File/All_dates_calibration_only.log
- __MACOSX/S4 File/._All_dates_calibration_only.log
- S4 File/Tombs_violent_deaths_others.oxcal
- __MACOSX/S4 File/._Tombs_violent_deaths_others.oxcal
- S4 File/SMU_2740_AKE1.prior
- __MACOSX/S4 File/._SMU_2740_AKE1.prior
- S4 File/Human_bone_KDE_Plot.js
- __MACOSX/S4 File/._Human_bone_KDE_Plot.js
- S4 File/Code for exported priors.xlsx
- __MACOSX/S4 File/._Code for exported priors.xlsx
- S4 File/Monument_Construction.log
- __MACOSX/S4 File/._Monument_Construction.log
- S4 File/Beta_275865_D139_IV.prior
- __MACOSX/S4 File/._Beta_275865_D139_IV.prior
- S4 File/Redwares_KDE_Plot.log
- __MACOSX/S4 File/._Redwares_KDE_Plot.log
- S4 File/TW056_Ind_3_Wk_49173.prior
- __MACOSX/S4 File/._TW056_Ind_3_Wk_49173.prior
- S4 File/TW001_Feature_6225.prior
- __MACOSX/S4 File/._TW001_Feature_6225.prior
- S4 File/SMU_2473_F11.prior
- __MACOSX/S4 File/._SMU_2473_F11.prior
- S4 File/Beta_275874_A34_II_surface_A3_.prior
- __MACOSX/S4 File/._Beta_275874_A34_II_surface_A3_.prior
- S4 File/TW059_Ind.prior
- __MACOSX/S4 File/._TW059_Ind.prior
- S4 File/Beta_275869_D149_V_pit_that_cuts_wall_.prior
- __MACOSX/S4 File/._Beta_275869_D149_V_pit_that_cuts_wall_.prior
- S4 File/SMU_2293_on_top_of_first_platform.prior
- __MACOSX/S4 File/._SMU_2293_on_top_of_first_platform.prior
- S4 File/Beta_275871_A96_I_surface_A21_.prior
- __MACOSX/S4 File/._Beta_275871_A96_I_surface_A21_.prior
- S4 File/Manzanilla_House.prior
- __MACOSX/S4 File/._Manzanilla_House.prior
