# Supplementary material for: The center cannot hold: A Bayesian chronology for the collapse of Tiwanaku
Source: PLoS One. 2023 Nov 22;18(11):e0288798. doi: 10.1371/journal.pone.0288798 (PMC10664893; doi:10.1371/journal.pone.0288798)
Supplement: S4 File — (ZIP) [file pone.0288798.s005.zip › S4 File/SMU_2336_sala_sur.prior]

240.5	0
245.5	4.934e-8
250.5	4.934e-8
255.5	9.868e-8
260.5	4.473e-7
265.5	4.473e-7
270.5	1.4802e-7
275.5	2.4669e-7
280.5	1.9735e-7
285.5	1.4802e-7
290.5	4.934e-8
295.5	0
300.5	9.868e-8
305.5	4.934e-8
310.5	0
315.5	9.868e-8
320.5	2.9603e-7
325.5	4.934e-8
330.5	9.868e-8
335.5	1.4802e-7
340.5	3.487e-7
345.5	3.98e-7
350.5	2.9603e-7
355.5	3.98e-7
360.5	7.927e-7
365.5	8.42e-7
370.5	6.447e-7
375.5	7.434e-7
380.5	0.0000011907
385.5	0.0000011907
390.5	0.0000020328
395.5	0.0000020328
400.5	0.0000015887
405.5	0.00000124
410.5	0.0000022827
415.5	0.000004167
420.5	0.000007937
425.5	0.000013242
430.5	0.00001265
435.5	0.000019344
440.5	0.000023462
445.5	0.000027728
450.5	0.0000249
455.5	0.00002262
460.5	0.000022271
465.5	0.000018551
470.5	0.000018354
475.5	0.000022916
480.5	0.000026488
485.5	0.000028771
490.5	0.000030557
495.5	0.000031547
500.5	0.000027281
505.5	0.000024801
510.5	0.00002386
515.5	0.000020436
520.5	0.00002014
525.5	0.000023511
530.5	0.000030011
535.5	0.00004003
540.5	0.00005357
545.5	0.00008745
550.5	0.00010307
555.5	0.00011701
560.5	0.00010749
565.5	0.00010496
570.5	0.00012039
575.5	0.00014107
580.5	0.00017614
585.5	0.00020729
590.5	0.00023328
595.5	0.00027465
600.5	0.0003486
605.5	0.0004465
610.5	0.0005034
615.5	0.0005029
620.5	0.0004605
625.5	0.0003987
630.5	0.0003987
635.5	0.0004366
640.5	0.0006206
645.5	0.0008126
650.5	0.0010479
655.5	0.0013166
660.5	0.0015606
665.5	0.0017942
670.5	0.0020614
675.5	0.0022022
680.5	0.0024778
685.5	0.0027022
690.5	0.0028684
695.5	0.0029655
700.5	0.0028828
705.5	0.0029111
710.5	0.0029501
715.5	0.0029663
720.5	0.0029326
725.5	0.0030087
730.5	0.0030309
735.5	0.0029944
740.5	0.0027911
745.5	0.0026086
750.5	0.0024843
755.5	0.002399
760.5	0.0024587
765.5	0.0024613
770.5	0.0027255
775.5	0.003172
780.5	0.0030995
785.5	0.003201
790.5	0.00328
795.5	0.003278
800.5	0.003257
805.5	0.003265
810.5	0.003267
815.5	0.003229
820.5	0.003236
825.5	0.003256
830.5	0.003257
835.5	0.003221
840.5	0.003192
845.5	0.003199
850.5	0.0031446
855.5	0.00323
860.5	0.003227
865.5	0.003278
870.5	0.003289
875.5	0.003236
880.5	0.0031438
885.5	0.0029452
890.5	0.0026663
895.5	0.002404
900.5	0.0021279
905.5	0.0019485
910.5	0.0018916
915.5	0.0019589
920.5	0.0021235
925.5	0.0022775
930.5	0.0024052
935.5	0.0024222
940.5	0.0024828
945.5	0.0024906
950.5	0.0024627
955.5	0.0023588
960.5	0.0022806
965.5	0.0021547
970.5	0.0020953
975.5	0.001916
980.5	0.0018209
985.5	0.0018057
990.5	0.0015157
995.5	0.0009473
1000.5	0.0007948
1005.5	0.0009424
1010.5	0.001063
1015.5	0.0010191
1020.5	0.0007915
1025.5	0.0005218
1030.5	0.0003417
1035.5	0.00025784
1040.5	0.00022674
1045.5	0.0001879
1050.5	0.00012728
1055.5	0.00008929
1060.5	0.00009861
1065.5	0.00010863
1070.5	0.00009226
1075.5	0.00009325
1080.5	0.00011235
1085.5	0.00016364
1090.5	0.00019827
1095.5	0.00018646
1100.5	0.00018373
1105.5	0.00018482
1110.5	0.00019499
1115.5	0.00017951
1120.5	0.00017674
1125.5	0.00018547
1130.5	0.00017381
1135.5	0.00016424
1140.5	0.0001565
1145.5	0.00015129
1150.5	0.00012093
1155.5	0.00007942
1160.5	0.00004807
1165.5	0.00003309
1170.5	0.000031547
1175.5	0.00003428
1180.5	0.00002763
1185.5	0.000019742
1190.5	0.00001642
1195.5	0.000019791
1200.5	0.000021577
1205.5	0.00002138
1210.5	0.00001741
1215.5	0.000012548
1220.5	0.00000501
1225.5	0.000003174
1230.5	0.0000015887
1235.5	0.0000019341
1240.5	0.0000017367
1245.5	0.0000021841
1250.5	0.0000018354
1255.5	0.0000025294
1260.5	0.0000018847
1265.5	0.0000013387
1270.5	0.0000011907
1275.5	6.94e-7
1280.5	1.4802e-7
1285.5	4.934e-8
