# Supplementary material for: The center cannot hold: A Bayesian chronology for the collapse of Tiwanaku
Source: PLoS One. 2023 Nov 22;18(11):e0288798. doi: 10.1371/journal.pone.0288798 (PMC10664893; doi:10.1371/journal.pone.0288798)
Supplement: S4 File — (ZIP) [file pone.0288798.s005.zip › S4 File/ETH_6306.prior]

450.5	0
455.5	0.0000010351
460.5	0.0000013575
465.5	0.0000013575
470.5	0.0000011539
475.5	0.0000029186
480.5	0.0000025962
485.5	0.000005735
490.5	0.000008858
495.5	0.000005107
500.5	0.000006974
505.5	0.000007398
510.5	0.000009893
515.5	0.000008858
520.5	0.000010945
525.5	0.00002177
530.5	0.00003395
535.5	0.00006136
540.5	0.0001123
545.5	0.00023937
550.5	0.0003796
555.5	0.0005215
560.5	0.0006218
565.5	0.0007769
570.5	0.001096
575.5	0.0016713
580.5	0.002459
585.5	0.003321
590.5	0.004357
595.5	0.005547
600.5	0.007205
605.5	0.00881
610.5	0.010275
615.5	0.011371
620.5	0.012735
625.5	0.013593
630.5	0.014795
635.5	0.016293
640.5	0.016968
645.5	0.015741
650.5	0.013357
655.5	0.01045
660.5	0.007921
665.5	0.005802
670.5	0.004135
675.5	0.0028651
680.5	0.0017979
685.5	0.0010176
690.5	0.0005096
695.5	0.0003407
700.5	0.00037
705.5	0.000326
710.5	0.00024239
715.5	0.00018979
720.5	0.00014364
725.5	0.00011688
730.5	0.00009489
735.5	0.00008937
740.5	0.0001274
745.5	0.00020208
750.5	0.00023907
755.5	0.00022843
760.5	0.00016324
765.5	0.00013115
770.5	0.0000523
775.5	0.0000020871
780.5	3.0543e-7
785.5	4.242e-7
790.5	3.0543e-7
795.5	4.242e-7
800.5	2.0362e-7
805.5	2.0362e-7
810.5	1.0181e-7
815.5	1.0181e-7
820.5	1.0181e-7
825.5	3.0543e-7
830.5	3.0543e-7
835.5	2.0362e-7
840.5	0
