# Supplementary material for: The center cannot hold: A Bayesian chronology for the collapse of Tiwanaku
Source: PLoS One. 2023 Nov 22;18(11):e0288798. doi: 10.1371/journal.pone.0288798 (PMC10664893; doi:10.1371/journal.pone.0288798)
Supplement: S4 File — (ZIP) [file pone.0288798.s005.zip › S4 File/AA_107602_F19_1991_excavations.prior]

875.5	0
880.5	9.678e-7
885.5	0.000011523
890.5	0.00013204
895.5	0.000931
900.5	0.003584
905.5	0.006819
910.5	0.008362
915.5	0.006756
920.5	0.004205
925.5	0.0021301
930.5	0.0010373
935.5	0.0005623
940.5	0.000409
945.5	0.0004855
950.5	0.0006391
955.5	0.0011666
960.5	0.0019178
965.5	0.0029117
970.5	0.00431
975.5	0.007361
980.5	0.009557
985.5	0.009564
990.5	0.018304
995.5	0.018024
1000.5	0.012825
1005.5	0.018768
1010.5	0.022506
1015.5	0.020941
1020.5	0.012416
1025.5	0.0027191
1030.5	0.0003393
1035.5	0.00006797
1040.5	0.00004472
1045.5	0.00002012
1050.5	0.000001958
1055.5	2.0255e-7
1060.5	0
1065.5	7.877e-7
1070.5	2.0255e-7
1075.5	0
1080.5	0
1085.5	0.000005469
1090.5	0.000019918
1095.5	0.000020908
1100.5	0.000011906
1105.5	0.000015822
1110.5	0.000011906
1115.5	0.000012693
1120.5	0.000016992
1125.5	0.000022843
1130.5	0.000016407
1135.5	0.000007224
1140.5	0.000005852
1145.5	0.0000011703
1150.5	0
1155.5	2.0255e-7
1160.5	0
