# Supplementary material for: The center cannot hold: A Bayesian chronology for the collapse of Tiwanaku
Source: PLoS One. 2023 Nov 22;18(11):e0288798. doi: 10.1371/journal.pone.0288798 (PMC10664893; doi:10.1371/journal.pone.0288798)
Supplement: S4 File — (ZIP) [file pone.0288798.s005.zip › S4 File/Akapana.log]

OxCal v4.4.4 Bronk Ramsey (2021); r:5
Atmospheric data from Reimer et al (2020)
IntCal20 Curve(IntCal20.14c)
Atmospheric data from Reimer et al (2020)
SHCal20 Curve(SHCal20.14c)
Atmospheric data from Hogg et al (2020)
Tiwanaku mix Mix_Curves(SHCal20,IntCal20,0,0,P(-1,101,Array(),1.0099))
  68.3% probability
    29 (68.3%) 60
  95.4% probability
    20 (95.4%) 70
  68.3% probability
    29 (68.3%) 60
  95.4% probability
    20 (95.4%) 70
Start construction and early offerings Boundary()
Construction and early offerings_Kernel N(0,1)
  68.3% probability
    -1 (68.3%) 1
  95.4% probability
    -2 (95.4%) 2
Construction and early offerings_Scale U(0,1)
  68.3% probability
    0 (68.3%) 1
  95.4% probability
    0 (95.4%) 1
SMU-2329, at base near canal mouth R_Date(1403,211)
  68.3% probability
    435AD ( 3.7%) 465AD
    470AD (64.6%) 885AD
  95.4% probability
    214AD (94.4%) 1047AD
    1085AD ( 1.1%) 1132AD
SMU-2468, summit R_Date(1392,49)
  68.3% probability
    609AD ( 2.9%) 615AD
    637AD (48.2%) 684AD
    744AD (17.2%) 770AD
  95.4% probability
    598AD (95.4%) 774AD
ETH-6306, level 6b R_Date(1460,60)
  68.3% probability
    576AD (68.3%) 658AD
  95.4% probability
    440AD ( 0.7%) 451AD
    476AD ( 2.1%) 506AD
    525AD (89.9%) 685AD
    743AD ( 2.7%) 770AD
SMU-2285, on top of first platform R_Date(1425,211)
  68.3% probability
    426AD (56.8%) 776AD
    785AD (11.5%) 874AD
  95.4% probability
    134AD ( 1.0%) 182AD
    200AD (94.4%) 1040AD
SMU-2293, on top of first platform R_Date(1388,116)
  68.3% probability
    571AD (62.4%) 774AD
    789AD ( 1.7%) 799AD
    810AD ( 4.1%) 832AD
  95.4% probability
    428AD (94.1%) 895AD
    930AD ( 1.4%) 954AD
( Combine Surface of terrace 1. Level 6a, F2. Wall 2. Ceramic smash
SMU-2285, on top of first platform Posterior 
  68.3% probability
    578AD (68.3%) 773AD
  95.4% probability
    436AD ( 1.6%) 462AD
    472AD (93.8%) 888AD
 Agreement 127.7%
SMU-2293, on top of first platform Posterior 
  68.3% probability
    578AD (68.3%) 773AD
  95.4% probability
    436AD ( 1.6%) 462AD
    472AD (93.8%) 888AD
 Agreement 107.5%
Surface of terrace 1. Level 6a, F2. Wall 2. Ceramic smash Combine()
 X2-Test: df=1 T=0.019(5% 3.841)
  68.3% probability
    578AD (68.3%) 773AD
  95.4% probability
    436AD ( 1.6%) 462AD
    472AD (93.8%) 888AD
 Agreement n=2 Acomb=125.1%(An= 50.0%)
) Combine Surface of terrace 1. Level 6a, F2. Wall 2. Ceramic smash
( KDE_Plot Construction and early offerings
Construction and early offerings KDE_Plot()
n=4
) KDE_Plot Construction and early offerings
End Construction and early offerings Boundary()
( Sequence 
Sequence()
) Sequence 
SMU-2336, sala sur R_Date(1243,113)
  68.3% probability
    680AD (20.3%) 750AD
    762AD (41.9%) 895AD
    930AD ( 6.1%) 954AD
  95.4% probability
    605AD ( 0.7%) 620AD
    635AD (94.7%) 1028AD
AA-107584, burial with puma head ceramics R_Date(1259,26)
  68.3% probability
    718AD ( 9.0%) 732AD
    786AD (59.3%) 870AD
  95.4% probability
    687AD (26.1%) 742AD
    771AD (69.3%) 881AD
SMU-2473, F11. Offering above square structure R_Date(850,243)
Warning! Date may extend out of range - 850+/-243BP
  68.3% probability
    988AD (68.3%) 1400AD
  95.4% probability
    666AD (94.8%) 1506AD
    1592AD ( 0.7%) 1618AD
INAH-972, F11 R_Date(1120,140)
  68.3% probability
    773AD (63.1%) 1046AD
    1087AD ( 4.1%) 1114AD
    1120AD ( 1.1%) 1126AD
  95.4% probability
    668AD (95.4%) 1210AD
( Combine Manzanilla House
SMU-2473, F11. Offering above square structure Posterior 
  68.3% probability
    892AD (68.3%) 1154AD
  95.4% probability
    709AD ( 1.4%) 736AD
    771AD (93.5%) 1228AD
    1251AD ( 0.5%) 1260AD
 Agreement  95.5%
INAH-972, F11 Posterior 
  68.3% probability
    892AD (68.3%) 1154AD
  95.4% probability
    709AD ( 1.4%) 736AD
    771AD (93.5%) 1228AD
    1251AD ( 0.5%) 1260AD
 Agreement  98.1%
Manzanilla House Combine()
 X2-Test: df=1 T=0.906(5% 3.841)
  68.3% probability
    892AD (68.3%) 1154AD
  95.4% probability
    709AD ( 1.4%) 736AD
    771AD (93.5%) 1228AD
    1251AD ( 0.5%) 1260AD
 Agreement n=2 Acomb= 95.5%(An= 50.0%)
) Combine Manzanilla House
SMU-2367, terrace 1 offering  R_Date(1152,78)
  68.3% probability
    775AD ( 4.0%) 787AD
    840AD (62.7%) 994AD
    1008AD ( 1.6%) 1014AD
  95.4% probability
    681AD ( 5.8%) 748AD
    766AD (89.7%) 1044AD
SMU-2330, base, carnivore at canal mouth R_Date(1079,109)
  68.3% probability
    882AD (52.0%) 1052AD
    1080AD (16.3%) 1151AD
  95.4% probability
    714AD ( 1.3%) 735AD
    771AD (94.2%) 1216AD
ETH-5640, terrace 2, offering R_Date(1170,65)
  68.3% probability
    775AD ( 4.7%) 787AD
    840AD (63.6%) 990AD
  95.4% probability
    710AD ( 2.7%) 736AD
    771AD (92.8%) 1022AD
=Surface of terrace 1. Level 6a, F2. Wall 2. Ceramic smash 
ETH-5639, bones above ceramic smash R_Date(1170,60)
  68.3% probability
    775AD ( 4.7%) 786AD
    842AD ( 6.0%) 859AD
    867AD (57.6%) 990AD
  95.4% probability
    716AD ( 1.4%) 732AD
    771AD (94.1%) 1021AD
( Sequence Ceramic smash and overlying bones
Ceramic smash and overlying bones Sequence()
) Sequence Ceramic smash and overlying bones
TW001, Feature 6225 R_Combine(1101,22)
  68.3% probability
    902AD (20.0%) 919AD
    971AD (33.0%) 994AD
    1004AD (15.3%) 1018AD
  95.4% probability
    896AD (29.1%) 929AD
    954AD (66.4%) 1022AD
 X2-Test: df=1 T=3.6(5% 3.8)
TW006, Poz-122657, base of terrace 1 R_Date(1142,22)
  68.3% probability
    894AD (40.5%) 932AD
    952AD (27.8%) 978AD
  95.4% probability
    890AD (95.4%) 990AD
TW060, Wk-49174 R_Date(1109,20)
  68.3% probability
    900AD (29.1%) 921AD
    969AD (39.2%) 994AD
  95.4% probability
    894AD (36.7%) 930AD
    952AD (49.3%) 996AD
    1002AD ( 9.5%) 1019AD
TW061, Feature 6225 R_Combine(1003,19)
  68.3% probability
    1024AD (30.3%) 1046AD
    1086AD (38.0%) 1128AD
  95.4% probability
    1020AD (37.3%) 1052AD
    1080AD (58.2%) 1151AD
 X2-Test: df=1 T=0.3(5% 3.8)
TW065, 16.A.25, F55 R_Combine(1137,21)
  68.3% probability
    896AD (35.7%) 929AD
    956AD (32.6%) 986AD
  95.4% probability
    892AD (95.4%) 990AD
 X2-Test: df=1 T=0.4(5% 3.8)
TW102, locus 643. Disturbed context R_Combine(1012,24)
  68.3% probability
    1021AD (33.8%) 1046AD
    1086AD (34.5%) 1129AD
  95.4% probability
    993AD ( 4.8%) 1006AD
    1016AD (40.1%) 1053AD
    1080AD (50.5%) 1152AD
 X2-Test: df=1 T=0.5(5% 3.8)
Ind. I0978, OxA-31443 R_Date(969,28)
  68.3% probability
    1041AD ( 8.5%) 1052AD
    1080AD (59.8%) 1151AD
  95.4% probability
    1028AD (95.4%) 1159AD
Ind. I0977, OxA-31463 R_Date(1056,23)
  68.3% probability
    994AD (43.0%) 1008AD
    1014AD (25.3%) 1023AD
  95.4% probability
    986AD (95.4%) 1036AD
TW097, Wk-50229, body within pebble surface R_Date(1184,14)
  68.3% probability
    776AD ( 8.1%) 783AD
    880AD (29.0%) 895AD
    930AD (31.1%) 954AD
  95.4% probability
    771AD (12.6%) 788AD
    834AD ( 4.0%) 860AD
    870AD (36.8%) 900AD
    921AD (42.0%) 968AD
Pebble surface placed 
TW090, Verano, Ind 6 R_Combine(1047,21)
  68.3% probability
    994AD (38.4%) 1006AD
    1016AD (29.8%) 1026AD
  95.4% probability
    990AD (95.4%) 1040AD
 X2-Test: df=1 T=0.1(5% 3.8)
( Sequence Verano
Verano Sequence()
) Sequence Verano
TW056, Ind 3, Wk-49173 R_Date(1158,20)
  68.3% probability
    890AD (11.2%) 900AD
    921AD (57.0%) 968AD
  95.4% probability
    885AD (95.4%) 987AD
TW064, Ind 4 R_Combine(1131,21)
  68.3% probability
    898AD (34.4%) 926AD
    960AD (33.9%) 988AD
  95.4% probability
    892AD (95.4%) 992AD
 X2-Test: df=1 T=2.3(5% 3.8)
TW004, Wk-49169, Akapana PAAK 2004 (northwest corner?) R_Date(1186,22)
  68.3% probability
    774AD ( 9.9%) 786AD
    873AD (26.6%) 898AD
    925AD (31.7%) 961AD
  95.4% probability
    771AD (16.1%) 814AD
    826AD (42.9%) 904AD
    916AD (36.4%) 974AD
TW008, Wk-49170, excavation for museum R_Date(1183,21)
  68.3% probability
    775AD ( 8.0%) 784AD
    876AD (24.6%) 898AD
    924AD (35.7%) 962AD
  95.4% probability
    771AD (10.7%) 790AD
    798AD ( 2.1%) 812AD
    829AD (39.7%) 905AD
    915AD (42.9%) 974AD
i : Using logs - function probability low
( MCMC(30000)
Overall agreement 110.1%
Dynamic agreement 115.2%
Tiwanaku mix Posterior 
  68.3% probability
    30 (47.3%) 50
    56 ( 6.9%) 60
    62 (14.1%) 70
  95.4% probability
    20 (92.5%) 71
    76 ( 3.0%) 80
 Agreement  91.4%
Start construction and early offerings Posterior 
  68.3% probability
    552AD (68.3%) 656AD
  95.4% probability
    330AD (94.9%) 680AD
    738AD ( 0.5%) 755AD
Construction and early offerings Posterior 
Construction and early offerings_Kernel Posterior 
  68.3% probability
    -1 (68.3%) 1
  95.4% probability
    -2 (95.4%) 2
 Agreement 100.0%
Construction and early offerings_Scale Posterior 
  68.3% probability
    1 (68.3%) 1
  95.4% probability
    0 (95.4%) 1
 Agreement 100.0%
SMU-2329, at base near canal mouth Posterior 
  68.3% probability
    590AD (68.3%) 688AD
  95.4% probability
    492AD (95.4%) 818AD
 Agreement 137.1%
SMU-2468, summit Posterior 
  68.3% probability
    607AD ( 9.7%) 620AD
    634AD (58.5%) 677AD
  95.4% probability
    588AD (89.8%) 707AD
    740AD ( 5.7%) 770AD
 Agreement 108.8%
ETH-6306, level 6b Posterior 
  68.3% probability
    604AD (68.3%) 662AD
  95.4% probability
    548AD (94.4%) 684AD
    750AD ( 1.0%) 760AD
 Agreement 111.1%
Surface of terrace 1. Level 6a, F2. Wall 2. Ceramic smash Posterior 
  68.3% probability
    600AD (68.3%) 680AD
  95.4% probability
    554AD (95.4%) 772AD
SMU-2285, on top of first platform Posterior 
  68.3% probability
    600AD (68.3%) 680AD
  95.4% probability
    554AD (95.4%) 772AD
 Agreement 141.7%
SMU-2293, on top of first platform Posterior 
  68.3% probability
    600AD (68.3%) 680AD
  95.4% probability
    554AD (95.4%) 772AD
 Agreement 131.1%
End Construction and early offerings Posterior 
  68.3% probability
    618AD (67.5%) 738AD
    760AD ( 0.8%) 762AD
  95.4% probability
    596AD (95.4%) 953AD
SMU-2336, sala sur Posterior 
  68.3% probability
    679AD (63.3%) 895AD
    932AD ( 5.0%) 952AD
  95.4% probability
    606AD ( 0.7%) 620AD
    636AD (94.8%) 1027AD
 Agreement 100.0%
AA-107584, burial with puma head ceramics Posterior 
  68.3% probability
    708AD (17.2%) 736AD
    787AD (43.5%) 843AD
    855AD ( 7.5%) 868AD
  95.4% probability
    686AD (28.6%) 742AD
    768AD (66.8%) 880AD
 Agreement  97.2%
Manzanilla House Posterior 
  68.3% probability
    890AD (68.3%) 1154AD
  95.4% probability
    694AD ( 0.2%) 697AD
    705AD ( 1.7%) 736AD
    770AD (93.2%) 1229AD
    1250AD ( 0.4%) 1258AD
SMU-2473, F11. Offering above square structure Posterior 
  68.3% probability
    890AD (68.3%) 1154AD
  95.4% probability
    694AD ( 0.2%) 697AD
    705AD ( 1.7%) 736AD
    770AD (93.2%) 1229AD
    1250AD ( 0.4%) 1258AD
 Agreement  95.1%
INAH-972, F11 Posterior 
  68.3% probability
    890AD (68.3%) 1154AD
  95.4% probability
    694AD ( 0.2%) 697AD
    705AD ( 1.7%) 736AD
    770AD (93.2%) 1229AD
    1250AD ( 0.4%) 1258AD
 Agreement  98.2%
SMU-2367, terrace 1 offering  Posterior 
  68.3% probability
    776AD ( 4.1%) 788AD
    834AD (63.1%) 994AD
    1008AD ( 1.1%) 1012AD
  95.4% probability
    680AD ( 6.0%) 749AD
    765AD (89.5%) 1043AD
 Agreement  99.6%
SMU-2330, base, carnivore at canal mouth Posterior 
  68.3% probability
    881AD (52.1%) 1052AD
    1080AD (16.1%) 1151AD
  95.4% probability
    708AD ( 1.6%) 735AD
    770AD (93.8%) 1215AD
 Agreement  99.8%
ETH-5640, terrace 2, offering Posterior 
  68.3% probability
    776AD ( 4.3%) 788AD
    840AD (64.0%) 988AD
  95.4% probability
    706AD ( 3.1%) 736AD
    770AD (92.4%) 1022AD
 Agreement  99.4%
=Surface of terrace 1. Level 6a, F2. Wall 2. Ceramic smash Posterior 
  68.3% probability
    600AD (68.3%) 680AD
  95.4% probability
    554AD (95.4%) 772AD
ETH-5639, bones above ceramic smash Posterior 
  68.3% probability
    776AD ( 4.1%) 787AD
    840AD ( 7.1%) 860AD
    868AD (57.1%) 988AD
  95.4% probability
    718AD ( 0.9%) 730AD
    770AD (94.5%) 1020AD
 Agreement  99.9%
TW001, Feature 6225 Posterior 
  68.3% probability
    902AD (19.5%) 918AD
    971AD (35.4%) 995AD
    1005AD (13.4%) 1016AD
  95.4% probability
    895AD (28.7%) 930AD
    952AD (66.8%) 1022AD
 Agreement  96.2%
TW006, Poz-122657, base of terrace 1 Posterior 
  68.3% probability
    894AD (40.0%) 934AD
    950AD (28.3%) 978AD
  95.4% probability
    890AD (95.4%) 989AD
 Agreement  99.3%
TW060, Wk-49174 Posterior 
  68.3% probability
    900AD (28.3%) 922AD
    967AD (40.0%) 994AD
  95.4% probability
    894AD (36.2%) 932AD
    950AD (59.3%) 1020AD
 Agreement  96.1%
TW061, Feature 6225 Posterior 
  68.3% probability
    1023AD (35.9%) 1046AD
    1088AD (32.4%) 1125AD
  95.4% probability
    1019AD (41.0%) 1052AD
    1080AD (54.4%) 1150AD
 Agreement 100.4%
TW065, 16.A.25, F55 Posterior 
  68.3% probability
    896AD (36.2%) 930AD
    955AD (32.1%) 986AD
  95.4% probability
    892AD (95.4%) 990AD
 Agreement  99.1%
TW102, locus 643. Disturbed context Posterior 
  68.3% probability
    1020AD (36.4%) 1046AD
    1086AD (31.9%) 1128AD
  95.4% probability
    993AD ( 5.9%) 1008AD
    1014AD (42.6%) 1052AD
    1080AD (47.0%) 1150AD
 Agreement  99.7%
Ind. I0978, OxA-31443 Posterior 
  68.3% probability
    1040AD ( 9.2%) 1052AD
    1080AD (59.0%) 1150AD
  95.4% probability
    1028AD (95.4%) 1159AD
 Agreement  99.8%
Ind. I0977, OxA-31463 Posterior 
  68.3% probability
    994AD (68.3%) 1022AD
  95.4% probability
    982AD (95.4%) 1036AD
 Agreement  96.2%
TW097, Wk-50229, body within pebble surface Posterior 
  68.3% probability
    774AD (17.4%) 785AD
    877AD (36.1%) 896AD
    932AD (14.8%) 949AD
  95.4% probability
    771AD (20.7%) 790AD
    830AD (50.3%) 900AD
    922AD (24.4%) 962AD
 Agreement  92.8%
Pebble surface placed Posterior 
  68.3% probability
    902AD (68.3%) 1008AD
  95.4% probability
    801AD (95.4%) 1028AD
TW090, Verano, Ind 6 Posterior 
  68.3% probability
    995AD (31.5%) 1006AD
    1015AD (36.7%) 1027AD
  95.4% probability
    987AD (93.9%) 1043AD
    1089AD ( 0.8%) 1096AD
    1122AD ( 0.7%) 1128AD
 Agreement  92.2%
TW056, Ind 3, Wk-49173 Posterior 
  68.3% probability
    889AD (12.2%) 900AD
    921AD (56.1%) 968AD
  95.4% probability
    883AD (95.4%) 986AD
 Agreement  99.1%
TW064, Ind 4 Posterior 
  68.3% probability
    898AD (35.2%) 926AD
    960AD (33.0%) 987AD
  95.4% probability
    892AD (95.4%) 992AD
 Agreement  98.7%
TW004, Wk-49169, Akapana PAAK 2004 (northwest corner?) Posterior 
  68.3% probability
    775AD ( 9.0%) 787AD
    842AD ( 3.9%) 852AD
    870AD (26.9%) 898AD
    925AD (28.5%) 961AD
  95.4% probability
    772AD (15.8%) 814AD
    825AD (45.4%) 904AD
    916AD (34.3%) 973AD
 Agreement  95.9%
TW008, Wk-49170, excavation for museum Posterior 
  68.3% probability
    776AD ( 7.3%) 785AD
    874AD (26.7%) 898AD
    924AD (34.3%) 961AD
  95.4% probability
    772AD (10.1%) 792AD
    798AD ( 2.3%) 812AD
    827AD (42.9%) 905AD
    916AD (40.2%) 974AD
 Agreement  95.6%
) MCMC(4032000)
