# Supplementary material for: The center cannot hold: A Bayesian chronology for the collapse of Tiwanaku
Source: PLoS One. 2023 Nov 22;18(11):e0288798. doi: 10.1371/journal.pone.0288798 (PMC10664893; doi:10.1371/journal.pone.0288798)
Supplement: S4 File — (ZIP) [file pone.0288798.s005.zip › S4 File/AA_107584_puma_head_burial.prior]

650.5	0
655.5	1.9929e-7
660.5	0.0000017392
665.5	0.000015282
670.5	0.00005858
675.5	0.00022366
680.5	0.0006754
685.5	0.0017342
690.5	0.003778
695.5	0.005082
700.5	0.004305
705.5	0.004654
710.5	0.005683
715.5	0.006064
720.5	0.006355
725.5	0.006296
730.5	0.006169
735.5	0.00558
740.5	0.00318
745.5	0.0011812
750.5	0.0005502
755.5	0.0003674
760.5	0.0005918
765.5	0.0007358
770.5	0.0029916
775.5	0.006068
780.5	0.0019607
785.5	0.004187
790.5	0.007405
795.5	0.008165
800.5	0.007173
805.5	0.006718
810.5	0.00734
815.5	0.008502
820.5	0.009059
825.5	0.008516
830.5	0.007395
835.5	0.006238
840.5	0.005519
845.5	0.005264
850.5	0.005128
855.5	0.005362
860.5	0.005555
865.5	0.005591
870.5	0.005203
875.5	0.004024
880.5	0.002305
885.5	0.0007618
890.5	0.00013562
895.5	0.000014784
900.5	9.964e-7
905.5	1.9929e-7
910.5	9.964e-8
915.5	3.442e-7
920.5	3.442e-7
925.5	0.0000021831
930.5	0.000008832
935.5	0.000020635
940.5	0.000030256
945.5	0.00003234
950.5	0.000023063
955.5	0.000009874
960.5	0.000004765
965.5	0.0000014403
970.5	5.435e-7
975.5	9.964e-8
980.5	4.529e-8
985.5	3.442e-7
990.5	0
995.5	0
1000.5	0
