# Supplementary material for: The center cannot hold: A Bayesian chronology for the collapse of Tiwanaku
Source: PLoS One. 2023 Nov 22;18(11):e0288798. doi: 10.1371/journal.pone.0288798 (PMC10664893; doi:10.1371/journal.pone.0288798)
Supplement: S4 File — (ZIP) [file pone.0288798.s005.zip › S4 File/AA_68183.prior]

660.5	0
665.5	0.0000020827
670.5	0.000013754
675.5	0.00009792
680.5	0.0004087
685.5	0.0012375
690.5	0.0030904
695.5	0.00522
700.5	0.0058
705.5	0.00732
710.5	0.009313
715.5	0.009598
720.5	0.009563
725.5	0.008755
730.5	0.007955
735.5	0.006627
740.5	0.004038
745.5	0.0018246
750.5	0.0010212
755.5	0.0006992
760.5	0.0009804
765.5	0.001055
770.5	0.0026212
775.5	0.008617
780.5	0.007691
785.5	0.008599
790.5	0.008643
795.5	0.0084
800.5	0.007765
805.5	0.007243
810.5	0.006585
815.5	0.006049
820.5	0.005299
825.5	0.004747
830.5	0.004496
835.5	0.004197
840.5	0.003842
845.5	0.00351
850.5	0.0031058
855.5	0.0028513
860.5	0.0024892
865.5	0.0021583
870.5	0.0018579
875.5	0.0016175
880.5	0.0012487
885.5	0.0008246
890.5	0.0003904
895.5	0.00014875
900.5	0.00004875
905.5	0.000019167
910.5	0.000010414
915.5	0.000013754
920.5	0.000020415
925.5	0.000023333
930.5	0.00003458
935.5	0.0000475
940.5	0.00003458
945.5	0.00003833
950.5	0.00003792
955.5	0.000020002
960.5	0.000015837
965.5	0.000008753
970.5	0.000004165
975.5	0.0000024955
980.5	0
985.5	0.0000012477
990.5	0
