# Supplementary material for: The center cannot hold: A Bayesian chronology for the collapse of Tiwanaku
Source: PLoS One. 2023 Nov 22;18(11):e0288798. doi: 10.1371/journal.pone.0288798 (PMC10664893; doi:10.1371/journal.pone.0288798)
Supplement: S4 File — (ZIP) [file pone.0288798.s005.zip › S4 File/AA_107590_woman_with_elaborate_grave_goods.prior]

610.5	0
615.5	4.204e-7
620.5	2.0243e-7
625.5	2.0243e-7
630.5	4.204e-7
635.5	0
640.5	0.0000018686
645.5	0.00004042
650.5	0.00030396
655.5	0.0014975
660.5	0.004545
665.5	0.008945
670.5	0.013072
675.5	0.015259
680.5	0.014687
685.5	0.010788
690.5	0.00596
695.5	0.004196
700.5	0.005278
705.5	0.005181
710.5	0.00404
715.5	0.003639
720.5	0.003203
725.5	0.003246
730.5	0.0031463
735.5	0.0038
740.5	0.007369
745.5	0.012756
750.5	0.015255
755.5	0.015572
760.5	0.01448
765.5	0.014111
770.5	0.009115
775.5	0.00029354
780.5	8.409e-7
785.5	0.0000029119
790.5	0.000017285
795.5	0.00001375
800.5	0.000008954
805.5	0.00001062
810.5	0.000016459
815.5	0.00003334
820.5	0.00004334
825.5	0.00003645
830.5	0.000013952
835.5	0.00000791
840.5	0.000004796
845.5	0.0000010433
850.5	0.000002507
855.5	0.0000016662
860.5	8.409e-7
865.5	2.0243e-7
870.5	8.409e-7
875.5	2.0243e-7
880.5	4.204e-7
