# Supplementary material for: The center cannot hold: A Bayesian chronology for the collapse of Tiwanaku
Source: PLoS One. 2023 Nov 22;18(11):e0288798. doi: 10.1371/journal.pone.0288798 (PMC10664893; doi:10.1371/journal.pone.0288798)
Supplement: S4 File — (ZIP) [file pone.0288798.s005.zip › S4 File/Beta_55491_AKE1_Mound.prior]

440.5	0
445.5	2.0439e-7
450.5	0.0000029199
455.5	0.0000020828
460.5	0.000005207
465.5	0.0000016643
470.5	0.00000583
475.5	0.000006249
480.5	0.00000875
485.5	0.000013957
490.5	0.00002188
495.5	0.000027495
500.5	0.00003584
505.5	0.00004479
510.5	0.00005542
515.5	0.00006313
520.5	0.00005729
525.5	0.00007292
530.5	0.00012938
535.5	0.00024834
540.5	0.0004558
545.5	0.000829
550.5	0.0012517
555.5	0.0017058
560.5	0.0022956
565.5	0.0030563
570.5	0.004006
575.5	0.005214
580.5	0.006353
585.5	0.007135
590.5	0.007811
595.5	0.008642
600.5	0.008529
605.5	0.008563
610.5	0.008388
615.5	0.008443
620.5	0.008689
625.5	0.008957
630.5	0.009629
635.5	0.009733
640.5	0.009098
645.5	0.008088
650.5	0.007155
655.5	0.006055
660.5	0.005095
665.5	0.004239
670.5	0.003467
675.5	0.0028279
680.5	0.0022829
685.5	0.0018223
690.5	0.0013517
695.5	0.0011658
700.5	0.0012513
705.5	0.0012631
710.5	0.0011119
715.5	0.0010804
720.5	0.0010565
725.5	0.0010473
730.5	0.0010148
735.5	0.0011475
740.5	0.0014527
745.5	0.0019512
750.5	0.0023498
755.5	0.0025231
760.5	0.0024144
765.5	0.0022602
770.5	0.0015623
775.5	0.0003415
780.5	0.00011541
785.5	0.00017
790.5	0.00026187
795.5	0.00026146
800.5	0.00022583
805.5	0.00019333
810.5	0.00021396
815.5	0.00022979
820.5	0.00023646
825.5	0.00020771
830.5	0.00016375
835.5	0.00013583
840.5	0.00010854
845.5	0.00009166
850.5	0.00008521
855.5	0.00007791
860.5	0.00006687
865.5	0.00005896
870.5	0.0000525
875.5	0.0000425
880.5	0.000019787
885.5	0.000010833
890.5	0.000003329
895.5	8.37e-7
900.5	0
905.5	0
