# Supplementary material for: The center cannot hold: A Bayesian chronology for the collapse of Tiwanaku
Source: PLoS One. 2023 Nov 22;18(11):e0288798. doi: 10.1371/journal.pone.0288798 (PMC10664893; doi:10.1371/journal.pone.0288798)
Supplement: S4 File — (ZIP) [file pone.0288798.s005.zip › S4 File/AKE1_SMU_2277_AKE1.prior]

695.5	0
700.5	4.137e-7
705.5	4.137e-7
710.5	0.0000012483
715.5	0.000003538
720.5	0.000003538
725.5	0.000005001
730.5	0.00000667
735.5	0.000006249
740.5	0.000004166
745.5	0.0000024967
750.5	0.0000029177
755.5	0.000003538
760.5	0.000005629
765.5	0.000009795
770.5	0.00005125
775.5	0.0006456
780.5	0.0012306
785.5	0.001046
790.5	0.0008248
795.5	0.0008169
800.5	0.0010044
805.5	0.0011617
810.5	0.0011658
815.5	0.0010117
820.5	0.0009502
825.5	0.001124
830.5	0.0014167
835.5	0.0017063
840.5	0.0018879
845.5	0.0020617
850.5	0.0021065
855.5	0.0020863
860.5	0.00208
865.5	0.0020844
870.5	0.0022171
875.5	0.0025998
880.5	0.003303
885.5	0.004412
890.5	0.005835
895.5	0.006759
900.5	0.007214
905.5	0.007189
910.5	0.007106
915.5	0.00731
920.5	0.007387
925.5	0.007133
930.5	0.006961
935.5	0.006614
940.5	0.006496
945.5	0.006529
950.5	0.006652
955.5	0.00698
960.5	0.007102
965.5	0.007165
970.5	0.007364
975.5	0.007239
980.5	0.007123
985.5	0.007048
990.5	0.006246
995.5	0.003639
1000.5	0.0025788
1005.5	0.0028708
1010.5	0.002796
1015.5	0.0020167
1020.5	0.0010348
1025.5	0.0003585
1030.5	0.00011166
1035.5	0.00004167
1040.5	0.000020003
1045.5	0.000013333
1050.5	0.000006249
1055.5	0.0000022899
1060.5	0.0000012483
1065.5	0.0000016694
1070.5	0.0000016694
1075.5	2.0683e-7
1080.5	8.347e-7
1085.5	0.000002083
1090.5	0.0000016694
1095.5	8.347e-7
