# Supplementary material for: The center cannot hold: A Bayesian chronology for the collapse of Tiwanaku
Source: PLoS One. 2023 Nov 22;18(11):e0288798. doi: 10.1371/journal.pone.0288798 (PMC10664893; doi:10.1371/journal.pone.0288798)
Supplement: S4 File — (ZIP) [file pone.0288798.s005.zip › S4 File/TW065_16.prior]

760.5	0
765.5	0
770.5	0
775.5	0.00013294
780.5	0.00019563
785.5	0.000031452
790.5	0.0000017392
795.5	5.473e-7
800.5	0.0000021284
805.5	0.000004172
810.5	0.0000024325
815.5	6.446e-7
820.5	6.446e-7
825.5	0.0000019338
830.5	0.00000838
835.5	0.000018159
840.5	0.000024106
845.5	0.000019837
850.5	0.000016663
855.5	0.00001423
860.5	0.000012248
865.5	0.000008429
870.5	0.000012357
875.5	0.00003527
880.5	0.0001496
885.5	0.0008
890.5	0.003531
895.5	0.008701
900.5	0.011692
905.5	0.011142
910.5	0.010593
915.5	0.011481
920.5	0.012163
925.5	0.011136
930.5	0.009085
935.5	0.007351
940.5	0.006525
945.5	0.006725
950.5	0.007715
955.5	0.009272
960.5	0.010676
965.5	0.011657
970.5	0.012128
975.5	0.011244
980.5	0.009785
985.5	0.00971
990.5	0.004998
995.5	0.0002244
1000.5	0.000020786
1005.5	0.00015487
1010.5	0.0004648
1015.5	0.00029127
1020.5	0.00003755
1025.5	8.392e-7
1030.5	4.865e-8
1035.5	0
1040.5	0
