# Supplementary material for: The center cannot hold: A Bayesian chronology for the collapse of Tiwanaku
Source: PLoS One. 2023 Nov 22;18(11):e0288798. doi: 10.1371/journal.pone.0288798 (PMC10664893; doi:10.1371/journal.pone.0288798)
Supplement: S4 File — (ZIP) [file pone.0288798.s005.zip › S4 File/Ind_I0977_OxA_31463.prior]

880.5	0
885.5	6.071e-8
890.5	0.0000017303
895.5	0.000023375
900.5	0.00019255
905.5	0.0005874
910.5	0.0007126
915.5	0.0004609
920.5	0.00018293
925.5	0.00006524
930.5	0.000018943
935.5	0.000007255
940.5	0.000006162
945.5	0.000008591
950.5	0.000014419
955.5	0.0000357
960.5	0.00008072
965.5	0.00012604
970.5	0.00018666
975.5	0.0005348
980.5	0.0010855
985.5	0.001126
990.5	0.005783
995.5	0.027003
1000.5	0.030357
1005.5	0.027682
1010.5	0.022301
1015.5	0.025271
1020.5	0.029299
1025.5	0.01662
1030.5	0.004699
1035.5	0.0012884
1040.5	0.000708
1045.5	0.00030864
1050.5	0.00004326
1055.5	0.000004705
1060.5	0.000005859
1065.5	0.000012659
1070.5	0.000006314
1075.5	0.0000027928
1080.5	0.00001448
1085.5	0.00014623
1090.5	0.0004013
1095.5	0.000323
1100.5	0.00028526
1105.5	0.0003005
1110.5	0.00028699
1115.5	0.00022127
1120.5	0.00026814
1125.5	0.00031398
1130.5	0.00024686
1135.5	0.00013588
1140.5	0.00011736
1145.5	0.00006891
1150.5	0.000015725
1155.5	0.0000010928
1160.5	0
1165.5	0
