# Supplementary material for: The center cannot hold: A Bayesian chronology for the collapse of Tiwanaku
Source: PLoS One. 2023 Nov 22;18(11):e0288798. doi: 10.1371/journal.pone.0288798 (PMC10664893; doi:10.1371/journal.pone.0288798)
Supplement: S4 File — (ZIP) [file pone.0288798.s005.zip › S4 File/SMU_2367_terrace_1_offering.prior]

750.5	0
755.5	0
760.5	0
765.5	1.41e-7
770.5	9.761e-8
775.5	9.978e-7
780.5	0.0000014208
785.5	0.0000011822
790.5	0.0000015185
795.5	0.0000025054
800.5	0.0000020825
805.5	0.0000029393
810.5	0.000004642
815.5	0.000005727
820.5	0.000005781
825.5	0.000007527
830.5	0.000012072
835.5	0.000019556
840.5	0.000024339
845.5	0.00003765
850.5	0.00005014
855.5	0.00006956
860.5	0.00009404
865.5	0.00013234
870.5	0.00019394
875.5	0.00029366
880.5	0.0004777
885.5	0.0007917
890.5	0.0012494
895.5	0.0017743
900.5	0.0023057
905.5	0.0027698
910.5	0.003285
915.5	0.003861
920.5	0.004429
925.5	0.004987
930.5	0.005462
935.5	0.006011
940.5	0.006569
945.5	0.007293
950.5	0.008158
955.5	0.009157
960.5	0.010018
965.5	0.010593
970.5	0.010846
975.5	0.010734
980.5	0.010798
985.5	0.010819
990.5	0.009825
995.5	0.006824
1000.5	0.006101
1005.5	0.007205
1010.5	0.008007
1015.5	0.007683
1020.5	0.005969
1025.5	0.003859
1030.5	0.0024021
1035.5	0.0017458
1040.5	0.0015309
1045.5	0.0011768
1050.5	0.0006426
1055.5	0.0003393
1060.5	0.00029598
1065.5	0.00030269
1070.5	0.00021189
1075.5	0.000151
1080.5	0.00018428
1085.5	0.0002839
1090.5	0.0003344
1095.5	0.00030043
1100.5	0.00025393
1105.5	0.00021748
1110.5	0.00017538
1115.5	0.00013617
1120.5	0.00012566
1125.5	0.00011085
1130.5	0.00008831
1135.5	0.00006302
1140.5	0.00004432
1145.5	0.000027224
1150.5	0.000015293
1155.5	0.000006106
1160.5	0.0000017571
1165.5	0.0000016052
1170.5	0.0000011388
1175.5	9.978e-7
1180.5	7.05e-7
1185.5	9.761e-8
1190.5	1.41e-7
1195.5	9.761e-8
1200.5	0
1205.5	0
1210.5	1.41e-7
1215.5	4.338e-8
