# Supplementary material for: The center cannot hold: A Bayesian chronology for the collapse of Tiwanaku
Source: PLoS One. 2023 Nov 22;18(11):e0288798. doi: 10.1371/journal.pone.0288798 (PMC10664893; doi:10.1371/journal.pone.0288798)
Supplement: S4 File — (ZIP) [file pone.0288798.s005.zip › S4 File/TW006_base_of_terrace_1.prior]

760.5	0
765.5	0
770.5	4.607e-8
775.5	0.00023492
780.5	0.0004218
785.5	0.00008775
790.5	0.000007636
795.5	0.000003271
800.5	0.000008235
805.5	0.000011805
810.5	0.000011114
815.5	0.000003271
820.5	0.0000023841
825.5	0.000006841
830.5	0.000023357
835.5	0.00004668
840.5	0.00005769
845.5	0.00006632
850.5	0.00005412
855.5	0.00004509
860.5	0.00003606
865.5	0.00003244
870.5	0.00004082
875.5	0.00009375
880.5	0.0003345
885.5	0.0014316
890.5	0.004849
895.5	0.009713
900.5	0.011267
905.5	0.009683
910.5	0.009184
915.5	0.010109
920.5	0.011456
925.5	0.011502
930.5	0.010179
935.5	0.008729
940.5	0.008069
945.5	0.008144
950.5	0.009034
955.5	0.010219
960.5	0.010966
965.5	0.011518
970.5	0.011364
975.5	0.009789
980.5	0.008313
985.5	0.008096
990.5	0.003916
995.5	0.00015833
1000.5	0.000014236
1005.5	0.00011617
1010.5	0.0003165
1015.5	0.00020953
1020.5	0.000025442
1025.5	9.905e-7
1030.5	0
1035.5	0
