# Supplementary material for: The center cannot hold: A Bayesian chronology for the collapse of Tiwanaku
Source: PLoS One. 2023 Nov 22;18(11):e0288798. doi: 10.1371/journal.pone.0288798 (PMC10664893; doi:10.1371/journal.pone.0288798)
Supplement: S4 File — (ZIP) [file pone.0288798.s005.zip › S4 File/SMU_2466.prior]

760.5	0
765.5	0
770.5	5.307e-8
775.5	0.00005549
780.5	0.00019844
785.5	0.00008295
790.5	0.000029541
795.5	0.000031204
800.5	0.00005792
805.5	0.00007651
810.5	0.00005639
815.5	0.000030532
820.5	0.000019848
825.5	0.000023439
830.5	0.0000421
835.5	0.00007272
840.5	0.00009204
845.5	0.00011373
850.5	0.00013078
855.5	0.00013182
860.5	0.0001386
865.5	0.00013324
870.5	0.00015696
875.5	0.00026506
880.5	0.0006421
885.5	0.0018749
890.5	0.005288
895.5	0.011057
900.5	0.016026
905.5	0.01769
910.5	0.017582
915.5	0.0167
920.5	0.015107
925.5	0.012556
930.5	0.009749
935.5	0.007454
940.5	0.006025
945.5	0.00528
950.5	0.005285
955.5	0.005844
960.5	0.006602
965.5	0.007062
970.5	0.007189
975.5	0.00675
980.5	0.005752
985.5	0.004704
990.5	0.003267
995.5	0.0007467
1000.5	0.0003449
1005.5	0.0005296
1010.5	0.000566
1015.5	0.00030697
1020.5	0.00007269
1025.5	0.000006297
1030.5	2.8303e-7
1035.5	0
1040.5	8.845e-8
1045.5	0
