# Supplementary material for: The center cannot hold: A Bayesian chronology for the collapse of Tiwanaku
Source: PLoS One. 2023 Nov 22;18(11):e0288798. doi: 10.1371/journal.pone.0288798 (PMC10664893; doi:10.1371/journal.pone.0288798)
Supplement: S4 File — (ZIP) [file pone.0288798.s005.zip › S4 File/Redwares_KDE_Plot.js]

ocd[0]={};
ocd[0].likelihood={};
ocd[0].posterior={};
ocd[0].likelihood.comment=[];
ocd[0].likelihood.comment[0]="OxCal v4.4.4 Bronk Ramsey (2021); r:5";
ocd[0].calib=0;
calib[0]={};
calib[0].ref="Atmospheric data from Reimer et al (2020)";
calib[0].start=-53049.5;
calib[0].resolution=5;
calib[0].bp=[50100.0,50095.2,50090.5,50085.8,50081.0,50076.5,50072.1,50067.6,50063.0,50058.0,50052.9,50047.8,50043.0,50038.8,50034.9,50031.0,50027.0,50022.6,50018.1,50013.5,50009.0,50004.7,50000.4,49996.2,49992.0,49988.0,49984.0,49980.0,49976.0,49971.8,49967.5,49963.2,49959.0,49954.9,49950.9,49946.9,49943.0,49939.2,49935.4,49931.7,49928.0,49924.3,49920.6,49916.8,49913.0,49909.0,49904.9,49900.8,49897.0,49893.6,49890.5,49887.4,49884.0,49880.2,49876.1,49871.9,49868.0,49864.3,49860.8,49857.4,49854.0,49850.7,49847.4,49844.2,49841.0,49837.7,49834.4,49831.2,49828.0,49824.9,49821.9,49819.0,49816.0,49813.0,49810.0,49807.0,49804.0,49801.0,49797.9,49794.9,49792.0,49789.2,49786.5,49783.8,49781.0,49778.0,49775.0,49772.0,49769.0,49766.2,49763.4,49760.7,49758.0,49755.2,49752.4,49749.6,49747.0,49744.6,49742.4,49740.3,49738.0,49735.5,49733.0,49730.5,49728.0,49725.7,49723.4,49721.2,49719.0,49717.0,49715.0,49713.0,49711.0,49708.8,49706.4,49704.1,49702.0,49700.1,49698.4,49696.7,49695.0,49693.2,49691.5,49689.8,49688.0,49686.2,49684.5,49682.8,49681.0,49679.2,49677.4,49675.7,49674.0,49672.4,49670.9,49669.4,49668.0,49666.7,49665.4,49664.2,49663.0,49661.7,49660.4,49659.2,49658.0,49656.9,49655.9,49655.0,49654.0,49653.0,49651.9,49650.9,49650.0,49649.2,49648.4,49647.7,49647.0,49646.2,49645.4,49644.7,49644.0,49643.4,49642.9,49642.5,49642.0,49641.5,49640.9,49640.4,49640.0,49639.7,49639.4,49639.2,49639.0,49638.9,49638.9,49639.0,49639.0,49639.0,49639.1,49639.1,49639.0,49638.8,49638.4,49638.1,49638.0,49638.3,49638.8,49639.4,49640.0,49640.5,49641.0,49641.5,49642.0,49642.5,49642.9,49643.4,49644.0,49644.7,49645.4,49646.2,49647.0,49647.7,49648.4,49649.2,49650.0,49650.9,49651.9,49652.9,49654.0,49655.2,49656.4,49657.7,49659.0,49660.2,49661.4,49662.6,49664.0,49665.6,49667.4,49669.2,49671.0,49672.8,49674.5,49676.2,49678.0,49679.7,49681.4,49683.1,49685.0,49687.1,49689.4,49691.7,49694.0,49696.2,49698.4,49700.7,49703.0,49705.4,49707.9,49710.5,49713.0,49715.5,49717.9,49720.4,49723.0,49725.9,49728.9,49732.0,49735.0,49737.8,49740.5,49743.2,49746.0,49748.9,49751.8,49754.8,49758.0,49761.6,49765.4,49769.3,49773.0,49776.3,49779.5,49782.7,49786.0,49789.6,49793.4,49797.2,49801.0,49804.8,49808.5,49812.2,49816.0,49819.7,49823.4,49827.1,49831.0,49835.1,49839.4,49843.8,49848.0,49852.1,49856.1,49860.0,49864.0,49868.0,49871.9,49875.9,49880.0,49884.4,49889.0,49893.6,49898.0,49902.1,49906.1,49910.0,49914.0,49918.2,49922.4,49926.7,49931.0,49935.2,49939.5,49943.8,49948.0,49952.2,49956.5,49960.8,49965.0,49969.2,49973.5,49977.8,49982.0,49986.2,49990.5,49994.8,49999.0,50003.2,50007.5,50011.8,50016.0,50020.3,50024.6,50028.9,50033.0,50036.9,50040.6,50044.2,50048.0,50052.0,50056.1,50060.1,50064.0,50067.6,50071.0,50074.4,50078.0,50081.9,50086.1,50090.2,50094.0,50097.5,50100.7,50103.8,50107.0,50110.3,50113.6,50116.8,50120.0,50123.1,50126.1,50129.1,50132.0,50134.8,50137.6,50140.3,50143.0,50145.8,50148.6,50151.3,50154.0,50156.6,50159.2,50161.7,50164.0,50166.0,50167.7,50169.3,50171.0,50172.8,50174.6,50176.3,50178.0,50179.6,50181.2,50182.7,50184.0,50185.2,50186.2,50187.1,50188.0,50188.8,50189.6,50190.3,50191.0,50191.6,50192.2,50192.7,50193.0,50193.0,50192.8,50192.5,50192.0,50191.4,50190.6,50189.7,50189.0,50188.5,50188.2,50187.8,50187.0,50185.6,50183.9,50181.9,50180.0,50178.1,50176.1,50174.1,50172.0,50169.9,50167.8,50165.5,50163.0,50160.3,50157.3,50154.2,50151.0,50147.7,50144.2,50140.7,50137.0,50133.2,50129.2,50125.2,50121.0,50116.6,50112.1,50107.5,50103.0,50098.6,50094.2,50089.7,50085.0,50080.0,50074.8,50069.4,50064.0,50058.6,50053.1,50047.6,50042.0,50036.4,50030.8,50025.0,50019.0,50012.7,50006.1,49999.5,49993.0,49986.8,49980.7,49974.5,49968.0,49961.0,49953.6,49946.2,49939.0,49932.2,49925.6,49918.9,49912.0,49904.7,49897.2,49889.6,49882.0,49874.3,49866.6,49858.8,49851.0,49843.1,49835.1,49827.0,49819.0,49811.0,49803.1,49795.1,49787.0,49778.8,49770.6,49762.3,49754.0,49745.6,49737.1,49728.5,49720.0,49711.5,49703.1,49694.6,49686.0,49677.3,49668.6,49659.8,49651.0,49642.3,49633.6,49624.9,49616.0,49606.9,49597.6,49588.2,49579.0,49570.0,49561.0,49552.0,49543.0,49533.8,49524.6,49515.3,49506.0,49496.7,49487.4,49478.2,49469.0,49460.0,49451.0,49442.0,49433.0,49423.8,49414.6,49405.3,49396.0,49386.5,49376.9,49367.4,49358.0,49348.9,49339.9,49331.0,49322.0,49312.8,49303.6,49294.3,49285.0,49275.8,49266.5,49257.2,49248.0,49238.7,49229.4,49220.2,49211.0,49201.9,49192.9,49184.0,49175.0,49166.0,49157.0,49148.0,49139.0,49130.0,49120.9,49111.9,49103.0,49094.4,49085.9,49077.5,49069.0,49060.5,49052.1,49043.6,49035.0,49026.3,49017.4,49008.6,49000.0,48991.6,48983.4,48975.2,48967.0,48958.7,48950.3,48942.0,48934.0,48926.3,48918.9,48911.5,48904.0,48896.3,48888.6,48880.8,48873.0,48865.2,48857.4,48849.6,48842.0,48834.6,48827.4,48820.2,48813.0,48805.7,48798.4,48791.1,48784.0,48777.1,48770.4,48763.7,48757.0,48750.2,48743.4,48736.6,48730.0,48723.6,48717.3,48711.1,48705.0,48698.9,48692.9,48686.9,48681.0,48675.2,48669.4,48663.7,48658.0,48652.5,48647.0,48641.5,48636.0,48630.2,48624.4,48618.6,48613.0,48607.8,48602.9,48598.0,48593.0,48587.8,48582.4,48577.1,48572.0,48567.3,48562.9,48558.6,48554.0,48549.1,48544.0,48538.9,48534.0,48529.3,48524.8,48520.3,48516.0,48511.9,48507.9,48504.0,48500.0,48495.8,48491.4,48487.1,48483.0,48479.1,48475.3,48471.6,48468.0,48464.4,48460.9,48457.5,48454.0,48450.5,48446.9,48443.4,48440.0,48436.9,48433.9,48431.0,48428.0,48424.8,48421.5,48418.2,48415.0,48412.0,48409.0,48406.0,48403.0,48399.8,48396.4,48393.1,48390.0,48387.3,48384.8,48382.4,48380.0,48377.5,48374.9,48372.4,48370.0,48367.7,48365.4,48363.2,48361.0,48358.8,48356.5,48354.2,48352.0,48349.7,48347.4,48345.2,48343.0,48340.9,48338.9,48336.9,48335.0,48333.2,48331.5,48329.8,48328.0,48326.0,48324.0,48322.0,48320.0,48318.2,48316.4,48314.7,48313.0,48311.4,48309.8,48308.3,48307.0,48306.0,48305.1,48304.2,48303.0,48301.2,48299.1,48296.9,48295.0,48293.5,48292.2,48291.0,48290.0,48289.2,48288.5,48287.8,48287.0,48285.9,48284.7,48283.4,48282.0,48280.5,48279.0,48277.5,48276.0,48274.6,48273.3,48272.1,48271.0,48270.2,48269.5,48268.8,48268.0,48266.8,48265.5,48264.2,48263.0,48262.1,48261.4,48260.8,48260.0,48259.1,48258.1,48257.0,48256.0,48255.0,48253.9,48252.9,48252.0,48251.2,48250.4,48249.7,48249.0,48248.3,48247.6,48246.8,48246.0,48245.0,48244.0,48243.0,48242.0,48241.2,48240.5,48239.8,48239.0,48238.0,48237.0,48236.0,48235.0,48234.2,48233.5,48232.8,48232.0,48231.0,48230.0,48229.0,48228.0,48227.2,48226.5,48225.8,48225.0,48224.1,48223.1,48222.0,48221.0,48220.0,48218.9,48217.9,48217.0,48216.2,48215.6,48214.9,48214.0,48212.9,48211.6,48210.3,48209.0,48207.7,48206.4,48205.1,48204.0,48203.2,48202.6,48201.9,48201.0,48199.7,48198.1,48196.4,48195.0,48193.9,48192.9,48192.0,48191.0,48189.8,48188.6,48187.3,48186.0,48184.5,48183.0,48181.5,48180.0,48178.7,48177.6,48176.4,48175.0,48173.4,48171.6,48169.8,48168.0,48166.3,48164.6,48162.9,48161.0,48158.8,48156.5,48154.2,48152.0,48150.1,48148.4,48146.8,48145.0,48143.1,48141.1,48139.1,48137.0,48134.9,48132.7,48130.4,48128.0,48125.4,48122.6,48119.8,48117.0,48114.2,48111.5,48108.8,48106.0,48103.3,48100.6,48097.9,48095.0,48091.9,48088.6,48085.2,48082.0,48078.9,48075.9,48073.0,48070.0,48067.1,48064.2,48061.3,48058.0,48054.2,48050.0,48045.8,48042.0,48038.8,48035.9,48033.0,48030.0,48026.6,48023.1,48019.5,48016.0,48012.7,48009.5,48006.3,48003.0,47999.5,47996.0,47992.5,47989.0,47985.7,47982.4,47979.2,47976.0,47972.8,47969.6,47966.3,47963.0,47959.5,47955.9,47952.4,47949.0,47945.9,47943.0,47940.1,47937.0,47933.6,47930.1,47926.5,47923.0,47919.5,47916.0,47912.5,47909.0,47905.5,47902.1,47898.6,47895.0,47891.3,47887.6,47883.8,47880.0,47876.1,47872.2,47868.2,47864.0,47859.6,47855.1,47850.5,47846.0,47841.5,47837.1,47832.6,47828.0,47823.2,47818.2,47813.1,47808.0,47802.8,47797.6,47792.3,47787.0,47781.8,47776.6,47771.4,47766.0,47760.4,47754.7,47748.9,47743.0,47737.1,47731.1,47725.0,47719.0,47713.0,47707.1,47701.1,47695.0,47688.6,47682.1,47675.5,47669.0,47662.5,47656.1,47649.6,47643.0,47636.3,47629.6,47622.8,47616.0,47609.1,47602.1,47595.0,47588.0,47581.0,47574.1,47567.1,47560.0,47552.8,47545.6,47538.3,47531.0,47523.8,47516.5,47509.2,47502.0,47494.7,47487.4,47480.1,47473.0,47466.2,47459.5,47452.8,47446.0,47438.8,47431.5,47424.2,47417.0,47410.1,47403.4,47396.7,47390.0,47383.3,47376.6,47369.8,47363.0,47356.0,47348.8,47341.7,47335.0,47328.8,47322.9,47317.0,47311.0,47304.6,47297.9,47291.3,47285.0,47279.0,47273.3,47267.7,47262.0,47256.2,47250.4,47244.7,47239.0,47233.4,47227.9,47222.4,47217.0,47211.7,47206.4,47201.2,47196.0,47190.7,47185.3,47180.0,47175.0,47170.3,47165.8,47161.4,47157.0,47152.5,47147.9,47143.4,47139.0,47134.6,47130.3,47126.1,47122.0,47118.1,47114.4,47110.7,47107.0,47103.2,47099.4,47095.6,47092.0,47088.6,47085.3,47082.1,47079.0,47075.9,47072.8,47069.8,47067.0,47064.4,47061.9,47059.5,47057.0,47054.2,47051.4,47048.6,47046.0,47043.8,47041.8,47039.9,47038.0,47036.0,47033.9,47031.9,47030.0,47028.3,47026.8,47025.4,47024.0,47022.6,47021.3,47020.1,47019.0,47018.1,47017.4,47016.7,47016.0,47015.2,47014.3,47013.5,47013.0,47012.8,47012.9,47013.1,47013.0,47012.6,47012.1,47011.5,47011.0,47010.7,47010.4,47010.2,47010.0,47009.9,47009.9,47010.0,47010.0,47010.0,47010.0,47010.0,47010.0,47010.0,47010.1,47010.1,47010.0,47009.8,47009.6,47009.3,47009.0,47008.6,47008.1,47007.6,47007.0,47006.3,47005.6,47004.8,47004.0,47003.3,47002.8,47002.0,47001.0,46999.5,46997.6,46995.7,46994.0,46992.7,46991.7,46990.6,46989.0,46986.8,46984.1,46981.4,46979.0,46977.1,46975.6,46974.0,46972.0,46969.5,46966.8,46963.8,46961.0,46958.3,46955.7,46953.0,46950.0,46946.7,46943.2,46939.6,46936.0,46932.3,46928.6,46924.8,46921.0,46917.1,46913.1,46909.1,46905.0,46900.8,46896.6,46892.3,46888.0,46883.6,46879.2,46874.7,46870.0,46865.0,46859.7,46854.3,46849.0,46843.8,46838.6,46833.4,46828.0,46822.4,46816.6,46810.8,46805.0,46799.3,46793.6,46787.9,46782.0,46775.9,46769.6,46763.2,46757.0,46751.0,46745.1,46739.2,46733.0,46726.5,46719.8,46712.9,46706.0,46699.0,46692.0,46685.0,46678.0,46671.2,46664.4,46657.7,46651.0,46644.3,46637.6,46630.8,46624.0,46617.0,46610.0,46603.0,46596.0,46589.2,46582.5,46575.8,46569.0,46562.0,46555.0,46548.0,46541.0,46534.2,46527.4,46520.7,46514.0,46507.2,46500.4,46493.7,46487.0,46480.4,46473.9,46467.5,46461.0,46454.5,46447.9,46441.4,46435.0,46428.7,46422.4,46416.2,46410.0,46403.8,46397.5,46391.2,46385.0,46378.7,46372.4,46366.2,46360.0,46353.9,46347.9,46342.0,46336.0,46329.9,46323.8,46317.8,46312.0,46306.6,46301.5,46296.4,46291.0,46285.1,46279.0,46272.9,46267.0,46261.6,46256.4,46251.2,46246.0,46240.6,46235.1,46229.5,46224.0,46218.5,46213.0,46207.5,46202.0,46196.5,46191.0,46185.5,46180.0,46174.5,46168.9,46163.4,46158.0,46152.7,46147.5,46142.3,46137.0,46131.6,46126.1,46120.6,46115.0,46109.3,46103.4,46097.6,46092.0,46086.7,46081.5,46076.3,46071.0,46065.4,46059.6,46053.8,46048.0,46042.2,46036.5,46030.8,46025.0,46019.2,46013.5,46007.8,46002.0,45996.3,45990.6,45984.8,45979.0,45973.1,45967.1,45961.0,45955.0,45949.0,45943.0,45937.0,45931.0,45925.0,45919.0,45913.0,45907.0,45901.0,45895.1,45889.1,45883.0,45876.6,45870.0,45863.4,45857.0,45850.9,45844.9,45839.0,45833.0,45827.1,45821.2,45815.2,45809.0,45802.4,45795.6,45788.7,45782.0,45775.6,45769.4,45763.3,45757.0,45750.6,45744.1,45737.6,45731.0,45724.3,45717.6,45710.8,45704.0,45697.2,45690.5,45683.8,45677.0,45670.2,45663.5,45656.8,45650.0,45643.3,45636.6,45629.9,45623.0,45615.8,45608.4,45601.1,45594.0,45587.3,45580.9,45574.5,45568.0,45561.3,45554.6,45547.8,45541.0,45534.2,45527.5,45520.8,45514.0,45507.2,45500.4,45493.7,45487.0,45480.4,45473.9,45467.5,45461.0,45454.5,45447.9,45441.4,45435.0,45428.9,45422.9,45417.0,45411.0,45404.8,45398.5,45392.2,45386.0,45379.8,45373.7,45367.7,45362.0,45356.7,45351.8,45347.0,45342.0,45336.8,45331.6,45326.3,45321.0,45315.7,45310.4,45305.1,45300.0,45295.1,45290.3,45285.6,45281.0,45276.4,45271.8,45267.3,45263.0,45258.9,45254.9,45251.0,45247.0,45242.8,45238.4,45234.1,45230.0,45226.3,45222.9,45219.5,45216.0,45212.3,45208.5,45204.7,45201.0,45197.4,45193.9,45190.5,45187.0,45183.5,45180.1,45176.6,45173.0,45169.3,45165.4,45161.6,45158.0,45154.6,45151.4,45148.3,45145.0,45141.5,45138.0,45134.5,45131.0,45127.7,45124.6,45121.4,45118.0,45114.3,45110.5,45106.7,45103.0,45099.6,45096.3,45093.1,45090.0,45087.0,45084.0,45081.0,45078.0,45074.8,45071.6,45068.3,45065.0,45061.7,45058.4,45055.2,45052.0,45048.9,45045.9,45042.9,45040.0,45037.2,45034.6,45031.9,45029.0,45025.8,45022.5,45019.2,45016.0,45013.1,45010.4,45007.7,45005.0,45002.2,44999.4,44996.7,44994.0,44991.4,44988.9,44986.4,44984.0,44981.7,44979.5,44977.3,44975.0,44972.5,44969.9,44967.4,44965.0,44962.9,44960.9,44959.0,44957.0,44954.8,44952.5,44950.2,44948.0,44946.0,44944.1,44942.1,44940.0,44937.6,44935.1,44932.5,44930.0,44927.5,44925.0,44922.5,44920.0,44917.6,44915.2,44912.8,44910.0,44906.8,44903.3,44899.7,44896.0,44892.4,44888.7,44884.9,44881.0,44877.0,44872.8,44868.5,44864.0,44859.3,44854.3,44849.2,44844.0,44838.7,44833.2,44827.6,44822.0,44816.4,44810.8,44805.0,44799.0,44792.7,44786.2,44779.6,44773.0,44766.5,44760.1,44753.6,44747.0,44740.2,44733.2,44726.1,44719.0,44711.8,44704.6,44697.3,44690.0,44682.8,44675.6,44668.4,44661.0,44653.4,44645.6,44637.8,44630.0,44622.2,44614.5,44606.8,44599.0,44591.2,44583.4,44575.7,44568.0,44560.4,44552.9,44545.5,44538.0,44530.5,44522.9,44515.4,44508.0,44500.7,44493.4,44486.2,44479.0,44471.9,44464.9,44457.9,44451.0,44444.1,44437.2,44430.5,44424.0,44417.8,44411.8,44405.9,44400.0,44394.1,44388.2,44382.4,44377.0,44372.0,44367.2,44362.7,44358.0,44353.2,44348.2,44343.5,44339.0,44334.9,44331.1,44327.4,44324.0,44320.7,44317.6,44314.7,44312.0,44309.5,44307.2,44305.0,44303.0,44301.1,44299.2,44297.6,44296.0,44294.6,44293.4,44292.2,44291.0,44289.7,44288.4,44287.1,44286.0,44285.1,44284.3,44283.6,44283.0,44282.5,44282.0,44281.5,44281.0,44280.3,44279.6,44278.8,44278.0,44277.3,44276.6,44275.8,44275.0,44274.1,44273.2,44272.2,44271.0,44269.6,44268.1,44266.5,44265.0,44263.5,44262.1,44260.6,44259.0,44257.4,44255.8,44254.1,44252.0,44249.6,44246.8,44243.9,44241.0,44238.1,44235.2,44232.2,44229.0,44225.7,44222.2,44218.6,44215.0,44211.4,44207.8,44204.0,44200.0,44195.8,44191.3,44186.7,44182.0,44177.2,44172.3,44167.3,44162.0,44156.5,44150.8,44145.0,44139.0,44132.9,44126.8,44120.4,44114.0,44107.5,44100.8,44094.0,44087.0,44079.8,44072.3,44064.7,44057.0,44049.2,44041.2,44033.1,44025.0,44016.9,44008.8,44000.6,43992.0,43983.1,43973.8,43964.4,43955.0,43945.6,43936.2,43926.7,43917.0,43907.0,43896.8,43886.4,43876.0,43865.6,43855.2,43844.7,43834.0,43823.2,43812.2,43801.1,43790.0,43778.8,43767.5,43756.2,43745.0,43733.9,43722.9,43712.0,43701.0,43690.0,43678.9,43667.9,43657.0,43646.3,43635.8,43625.4,43615.0,43604.6,43594.2,43583.9,43574.0,43564.4,43555.2,43546.1,43537.0,43527.8,43518.7,43509.7,43501.0,43492.6,43484.4,43476.6,43469.0,43461.9,43455.1,43448.5,43442.0,43435.6,43429.2,43423.1,43417.0,43411.1,43405.2,43399.6,43394.0,43388.6,43383.2,43378.1,43373.0,43368.1,43363.3,43358.6,43354.0,43349.4,43344.9,43340.5,43336.0,43331.5,43326.9,43322.4,43318.0,43313.7,43309.4,43305.2,43301.0,43297.0,43293.0,43289.0,43285.0,43280.8,43276.6,43272.3,43268.0,43263.8,43259.6,43255.3,43251.0,43246.6,43242.1,43237.5,43233.0,43228.6,43224.2,43219.7,43215.0,43210.0,43204.8,43199.4,43194.0,43188.6,43183.1,43177.5,43172.0,43166.6,43161.3,43155.9,43150.0,43143.6,43136.8,43129.9,43123.0,43116.2,43109.5,43102.8,43096.0,43089.3,43082.6,43075.9,43069.0,43061.9,43054.6,43047.2,43040.0,43033.0,43026.0,43019.0,43012.0,43004.8,42997.6,42990.3,42983.0,42975.7,42968.4,42961.1,42954.0,42947.1,42940.4,42933.8,42927.0,42920.0,42912.9,42905.9,42899.0,42892.3,42885.7,42879.2,42873.0,42867.1,42861.4,42855.8,42850.0,42844.0,42837.9,42831.8,42826.0,42820.5,42815.3,42810.2,42805.0,42799.7,42794.4,42789.2,42784.0,42779.0,42774.0,42769.0,42764.0,42758.8,42753.4,42748.1,42743.0,42738.1,42733.4,42728.7,42724.0,42719.3,42714.6,42709.9,42705.0,42699.9,42694.6,42689.3,42684.0,42678.8,42673.6,42668.3,42663.0,42657.6,42652.1,42646.6,42641.0,42635.3,42629.5,42623.7,42618.0,42612.5,42607.1,42601.6,42596.0,42590.1,42584.1,42578.0,42572.0,42566.0,42560.1,42554.1,42548.0,42541.6,42535.1,42528.5,42522.0,42515.7,42509.4,42503.2,42497.0,42490.8,42484.6,42478.3,42472.0,42465.6,42459.1,42452.6,42446.0,42439.3,42432.6,42425.8,42419.0,42412.2,42405.5,42398.8,42392.0,42385.2,42378.5,42371.8,42365.0,42358.3,42351.6,42344.8,42338.0,42331.1,42324.1,42317.0,42310.0,42303.0,42296.1,42289.1,42282.0,42274.8,42267.6,42260.3,42253.0,42245.6,42238.1,42230.6,42223.0,42215.3,42207.6,42199.8,42192.0,42184.1,42176.2,42168.2,42160.0,42151.7,42143.2,42134.6,42126.0,42117.4,42108.7,42099.9,42091.0,42081.9,42072.8,42063.4,42054.0,42044.4,42034.7,42024.9,42015.0,42005.1,41995.2,41985.2,41975.0,41964.7,41954.2,41943.7,41933.0,41922.1,41911.1,41900.0,41889.0,41878.1,41867.2,41856.2,41845.0,41833.4,41821.6,41809.7,41798.0,41786.7,41775.6,41764.4,41753.0,41741.2,41729.1,41716.9,41705.0,41693.4,41682.0,41670.6,41659.0,41647.1,41635.1,41623.0,41611.0,41599.2,41587.4,41575.7,41564.0,41552.4,41540.9,41529.4,41518.0,41506.7,41495.4,41484.2,41473.0,41461.7,41450.4,41439.2,41428.0,41416.9,41405.8,41394.8,41384.0,41373.3,41362.8,41352.4,41342.0,41331.7,41321.4,41311.2,41301.0,41290.9,41280.9,41270.9,41261.0,41251.1,41241.2,41231.4,41222.0,41213.0,41204.2,41195.7,41187.0,41178.2,41169.4,41160.6,41152.0,41143.6,41135.2,41127.1,41119.0,41111.1,41103.3,41095.6,41088.0,41080.4,41072.9,41065.5,41058.0,41050.5,41042.9,41035.4,41028.0,41020.9,41013.9,41007.0,41000.0,40993.0,40986.1,40979.1,40972.0,40964.8,40957.5,40950.2,40943.0,40935.9,40928.9,40922.0,40915.0,40908.0,40901.0,40894.0,40887.0,40880.0,40872.9,40865.9,40859.0,40852.2,40845.4,40838.7,40832.0,40825.2,40818.4,40811.7,40805.0,40798.4,40791.9,40785.4,40779.0,40772.7,40766.4,40760.2,40754.0,40747.9,40741.9,40735.9,40730.0,40724.2,40718.4,40712.7,40707.0,40701.4,40695.9,40690.5,40685.0,40679.4,40673.8,40668.3,40663.0,40658.0,40653.2,40648.6,40644.0,40639.4,40634.8,40630.3,40626.0,40621.8,40617.8,40613.9,40610.0,40606.1,40602.2,40598.5,40595.0,40591.7,40588.7,40585.8,40583.0,40580.3,40577.8,40575.3,40573.0,40570.8,40568.7,40566.7,40565.0,40563.5,40562.2,40561.0,40560.0,40559.1,40558.2,40557.6,40557.0,40556.5,40556.2,40556.0,40556.0,40556.3,40556.8,40557.4,40558.0,40558.6,40559.3,40560.1,40561.0,40562.1,40563.4,40564.7,40566.0,40567.2,40568.4,40569.6,40571.0,40572.6,40574.3,40576.1,40578.0,40579.9,40581.9,40583.9,40586.0,40588.2,40590.5,40592.8,40595.0,40597.1,40599.2,40601.2,40603.0,40604.7,40606.3,40607.8,40609.0,40610.1,40611.0,40611.7,40612.0,40611.9,40611.6,40610.9,40610.0,40608.8,40607.4,40605.7,40604.0,40602.3,40600.4,40598.4,40596.0,40593.2,40590.0,40586.6,40583.0,40579.3,40575.3,40571.2,40567.0,40562.7,40558.3,40553.8,40549.0,40544.0,40538.8,40533.5,40528.0,40522.5,40516.8,40511.0,40505.0,40498.7,40492.2,40485.6,40479.0,40472.5,40466.1,40459.6,40453.0,40446.1,40439.1,40432.0,40425.0,40418.0,40411.1,40404.1,40397.0,40389.6,40382.1,40374.5,40367.0,40359.5,40352.1,40344.6,40337.0,40329.1,40321.1,40313.0,40305.0,40297.0,40289.0,40281.0,40273.0,40265.0,40257.1,40249.1,40241.0,40232.7,40224.2,40215.7,40207.0,40198.1,40189.0,40179.9,40171.0,40162.4,40154.0,40145.6,40137.0,40128.2,40119.2,40110.1,40101.0,40091.8,40082.6,40073.3,40064.0,40054.6,40045.1,40035.5,40026.0,40016.6,40007.2,39997.7,39988.0,39978.0,39967.8,39957.4,39947.0,39936.6,39926.2,39915.7,39905.0,39894.2,39883.3,39872.3,39861.0,39849.5,39837.8,39826.0,39814.0,39801.9,39789.7,39777.4,39765.0,39752.6,39740.1,39727.5,39715.0,39702.5,39690.1,39677.6,39665.0,39652.1,39639.1,39626.0,39613.0,39600.0,39586.9,39573.9,39561.0,39548.4,39535.9,39523.5,39511.0,39498.5,39486.0,39473.5,39461.0,39448.5,39435.9,39423.4,39411.0,39398.8,39386.8,39374.8,39363.0,39351.4,39339.9,39328.5,39317.0,39305.5,39293.9,39282.4,39271.0,39259.8,39248.8,39237.9,39227.0,39216.2,39205.4,39194.7,39184.0,39173.2,39162.4,39151.7,39141.0,39130.5,39120.0,39109.5,39099.0,39088.4,39077.7,39066.9,39056.0,39044.9,39033.6,39022.3,39011.0,38999.8,38988.7,38977.5,38966.0,38954.2,38942.2,38930.1,38918.0,38905.8,38893.6,38881.3,38869.0,38856.6,38844.2,38831.7,38819.0,38806.0,38792.8,38779.4,38766.0,38752.6,38739.2,38725.7,38712.0,38698.2,38684.2,38670.2,38656.0,38641.7,38627.2,38612.7,38598.0,38583.2,38568.2,38553.2,38538.0,38522.7,38507.2,38491.6,38476.0,38460.4,38444.8,38429.0,38413.0,38396.7,38380.2,38363.6,38347.0,38330.5,38314.0,38297.5,38281.0,38264.5,38248.1,38231.6,38215.0,38198.3,38181.5,38164.7,38148.0,38131.4,38114.9,38098.4,38082.0,38065.6,38049.3,38033.1,38017.0,38001.1,37985.4,37969.7,37954.0,37938.2,37922.4,37906.7,37891.0,37875.4,37859.8,37844.3,37829.0,37813.8,37798.8,37783.8,37769.0,37754.4,37739.9,37725.5,37711.0,37696.5,37681.9,37667.4,37653.0,37638.8,37624.8,37610.9,37597.0,37583.1,37569.3,37555.6,37542.0,37528.6,37515.4,37502.2,37489.0,37475.7,37462.3,37449.0,37436.0,37423.3,37410.8,37398.4,37386.0,37373.5,37360.9,37348.4,37336.0,37323.6,37311.2,37299.0,37287.0,37275.3,37263.8,37252.4,37241.0,37229.5,37217.9,37206.4,37195.0,37183.6,37172.3,37161.1,37150.0,37139.1,37128.4,37117.7,37107.0,37096.2,37085.4,37074.6,37064.0,37053.6,37043.2,37033.1,37023.0,37013.1,37003.2,36993.6,36984.0,36974.6,36965.3,36956.1,36947.0,36937.9,36928.8,36919.8,36911.0,36902.5,36894.2,36886.0,36878.0,36870.0,36862.2,36854.5,36847.0,36839.7,36832.6,36825.7,36819.0,36812.5,36806.2,36800.0,36794.0,36788.0,36782.2,36776.5,36771.0,36765.7,36760.6,36755.7,36751.0,36746.5,36742.1,36738.0,36734.0,36730.3,36726.8,36723.4,36720.0,36716.7,36713.4,36710.2,36707.0,36703.9,36700.9,36697.9,36695.0,36692.2,36689.5,36686.8,36684.0,36681.1,36678.1,36675.0,36672.0,36669.0,36666.0,36663.0,36660.0,36657.1,36654.2,36651.2,36648.0,36644.5,36640.7,36636.8,36633.0,36629.3,36625.6,36621.9,36618.0,36614.0,36609.8,36605.5,36601.0,36596.3,36591.4,36586.3,36581.0,36575.5,36569.7,36563.8,36558.0,36552.3,36546.8,36541.0,36535.0,36528.6,36521.8,36514.9,36508.0,36501.1,36494.1,36487.1,36480.0,36472.9,36465.7,36458.4,36451.0,36443.4,36435.6,36427.8,36420.0,36412.3,36404.6,36396.8,36389.0,36381.1,36373.1,36365.1,36357.0,36348.8,36340.6,36332.3,36324.0,36315.5,36307.0,36298.5,36290.0,36281.7,36273.5,36265.3,36257.0,36248.5,36240.0,36231.5,36223.0,36214.7,36206.5,36198.3,36190.0,36181.6,36173.1,36164.5,36156.0,36147.5,36138.9,36130.4,36122.0,36113.7,36105.4,36097.2,36089.0,36080.9,36072.9,36065.0,36057.0,36049.0,36041.0,36033.0,36025.0,36017.0,36008.9,36000.9,35993.0,35985.2,35977.4,35969.7,35962.0,35954.2,35946.4,35938.7,35931.0,35923.4,35915.9,35908.5,35901.0,35893.5,35885.9,35878.4,35871.0,35863.9,35856.9,35850.0,35843.0,35836.0,35829.0,35822.0,35815.0,35807.9,35800.8,35793.8,35787.0,35780.5,35774.3,35768.2,35762.0,35755.7,35749.4,35743.2,35737.0,35730.9,35724.8,35718.8,35713.0,35707.3,35701.8,35696.4,35691.0,35685.6,35680.3,35675.1,35670.0,35665.1,35660.4,35655.7,35651.0,35646.2,35641.4,35636.7,35632.0,35627.4,35622.9,35618.4,35614.0,35609.7,35605.5,35601.3,35597.0,35592.6,35588.1,35583.6,35579.0,35574.3,35569.6,35564.8,35560.0,35555.1,35550.1,35545.1,35540.0,35534.8,35529.6,35524.3,35519.0,35513.8,35508.6,35503.4,35498.0,35492.4,35486.6,35480.8,35475.0,35469.3,35463.6,35457.9,35452.0,35445.9,35439.7,35433.4,35427.0,35420.6,35414.1,35407.6,35401.0,35394.3,35387.5,35380.7,35374.0,35367.5,35361.1,35354.6,35348.0,35341.1,35334.1,35327.0,35320.0,35313.0,35305.9,35298.9,35292.0,35285.4,35278.9,35272.5,35266.0,35259.5,35252.9,35246.4,35240.0,35233.8,35227.8,35221.9,35216.0,35210.2,35204.4,35198.7,35193.0,35187.4,35181.8,35176.3,35171.0,35165.8,35160.8,35155.8,35151.0,35146.3,35141.8,35137.4,35133.0,35128.6,35124.3,35120.1,35116.0,35112.0,35108.2,35104.5,35101.0,35097.7,35094.6,35091.7,35089.0,35086.5,35084.2,35082.1,35080.0,35077.9,35075.9,35073.9,35072.0,35070.2,35068.4,35066.7,35065.0,35063.4,35061.9,35060.5,35059.0,35057.5,35055.9,35054.4,35053.0,35051.7,35050.5,35049.3,35048.0,35046.6,35045.1,35043.6,35042.0,35040.4,35038.7,35036.9,35035.0,35032.9,35030.7,35028.4,35026.0,35023.6,35021.2,35018.7,35016.0,35013.2,35010.3,35007.3,35004.0,35000.5,34996.8,34992.9,34989.0,34985.1,34981.1,34977.1,34973.0,34968.8,34964.6,34960.3,34956.0,34951.6,34947.2,34942.7,34938.0,34933.1,34928.1,34923.0,34918.0,34913.0,34908.1,34903.1,34898.0,34892.8,34887.6,34882.3,34877.0,34871.7,34866.4,34861.2,34856.0,34850.9,34845.9,34841.0,34836.0,34831.0,34826.1,34821.1,34816.0,34810.8,34805.5,34800.2,34795.0,34790.0,34785.0,34780.0,34775.0,34769.8,34764.6,34759.3,34754.0,34748.7,34743.4,34738.2,34733.0,34728.0,34723.1,34718.1,34713.0,34707.7,34702.2,34696.6,34691.0,34685.3,34679.6,34673.8,34668.0,34662.2,34656.5,34650.8,34645.0,34639.3,34633.6,34627.8,34622.0,34616.0,34610.0,34604.0,34598.0,34592.2,34586.5,34580.8,34575.0,34569.0,34563.0,34557.0,34551.0,34545.2,34539.4,34533.7,34528.0,34522.2,34516.4,34510.7,34505.0,34499.4,34493.9,34488.5,34483.0,34477.5,34472.0,34466.5,34461.0,34455.5,34450.0,34444.5,34439.0,34433.5,34428.0,34422.5,34417.0,34411.5,34406.0,34400.5,34395.0,34389.5,34384.1,34378.6,34373.0,34367.3,34361.6,34355.8,34350.0,34344.3,34338.6,34332.8,34327.0,34321.1,34315.1,34309.0,34303.0,34297.0,34291.1,34285.1,34279.0,34272.7,34266.2,34259.6,34253.0,34246.4,34239.7,34232.9,34226.0,34218.9,34211.6,34204.3,34197.0,34189.8,34182.6,34175.3,34168.0,34160.6,34153.1,34145.6,34138.0,34130.3,34122.6,34114.8,34107.0,34099.1,34091.1,34083.0,34075.0,34067.0,34059.1,34051.1,34043.0,34034.6,34026.1,34017.5,34009.0,34000.5,33992.1,33983.6,33975.0,33966.3,33957.6,33948.8,33940.0,33931.2,33922.4,33913.7,33905.0,33896.4,33887.9,33879.5,33871.0,33862.5,33853.9,33845.4,33837.0,33828.8,33820.8,33812.8,33805.0,33797.3,33789.7,33782.2,33775.0,33768.0,33761.2,33754.5,33748.0,33741.5,33735.1,33728.9,33723.0,33717.6,33712.6,33707.8,33703.0,33698.1,33693.2,33688.5,33684.0,33679.7,33675.7,33671.8,33668.0,33664.3,33660.7,33657.2,33654.0,33651.0,33648.3,33645.7,33643.0,33640.2,33637.4,33634.6,33632.0,33629.6,33627.3,33625.1,33623.0,33620.9,33618.9,33616.9,33615.0,33613.2,33611.4,33609.7,33608.0,33606.4,33604.9,33603.4,33602.0,33600.7,33599.4,33598.2,33597.0,33595.7,33594.4,33593.1,33592.0,33591.1,33590.4,33589.7,33589.0,33588.2,33587.5,33586.8,33586.0,33585.2,33584.5,33583.8,33583.0,33582.2,33581.4,33580.7,33580.0,33579.5,33579.1,33578.6,33578.0,33577.1,33576.1,33575.0,33574.0,33573.2,33572.6,33571.9,33571.0,33569.9,33568.6,33567.2,33566.0,33565.0,33564.0,33563.0,33562.0,33560.9,33559.7,33558.4,33557.0,33555.4,33553.6,33551.8,33550.0,33548.2,33546.5,33544.8,33543.0,33541.3,33539.6,33537.8,33536.0,33534.1,33532.1,33530.1,33528.0,33525.8,33523.6,33521.3,33519.0,33516.8,33514.6,33512.3,33510.0,33507.6,33505.1,33502.5,33500.0,33497.5,33494.9,33492.4,33490.0,33487.7,33485.4,33483.2,33481.0,33478.8,33476.5,33474.2,33472.0,33469.7,33467.4,33465.1,33463.0,33461.1,33459.4,33457.7,33456.0,33454.2,33452.5,33450.8,33449.0,33447.2,33445.5,33443.8,33442.0,33440.2,33438.5,33436.8,33435.0,33433.2,33431.4,33429.7,33428.0,33426.5,33425.0,33423.5,33422.0,33420.3,33418.6,33416.8,33415.0,33413.2,33411.4,33409.7,33408.0,33406.5,33405.0,33403.5,33402.0,33400.3,33398.5,33396.7,33395.0,33393.4,33391.9,33390.5,33389.0,33387.5,33386.0,33384.5,33383.0,33381.5,33380.0,33378.5,33377.0,33375.5,33373.9,33372.4,33371.0,33369.7,33368.4,33367.2,33366.0,33364.9,33363.9,33363.0,33362.0,33361.0,33359.9,33358.9,33358.0,33357.3,33356.8,33356.4,33356.0,33355.7,33355.5,33355.3,33355.0,33354.5,33353.9,33353.3,33353.0,33353.1,33353.4,33353.8,33354.0,33354.1,33354.1,33354.0,33354.0,33354.0,33353.9,33353.9,33354.0,33354.2,33354.5,33354.8,33355.0,33355.0,33355.0,33355.0,33355.0,33355.2,33355.6,33355.9,33356.0,33355.9,33355.6,33355.3,33355.0,33354.8,33354.5,33354.2,33354.0,33353.8,33353.7,33353.5,33353.0,33352.2,33351.2,33350.1,33349.0,33347.9,33346.8,33345.5,33344.0,33342.3,33340.4,33338.3,33336.0,33333.5,33330.9,33328.0,33325.0,33321.8,33318.4,33314.9,33311.0,33306.8,33302.3,33297.7,33293.0,33288.4,33283.8,33279.0,33274.0,33268.8,33263.3,33257.7,33252.0,33246.2,33240.2,33234.2,33228.0,33221.7,33215.2,33208.6,33202.0,33195.3,33188.6,33181.8,33175.0,33168.2,33161.5,33154.8,33148.0,33141.2,33134.5,33127.8,33121.0,33114.2,33107.4,33100.6,33094.0,33087.6,33081.3,33075.1,33069.0,33062.9,33056.8,33050.8,33045.0,33039.4,33034.1,33028.9,33024.0,33019.4,33015.0,33010.9,33007.0,33003.4,33000.1,32997.0,32994.0,32991.1,32988.3,32985.6,32983.0,32980.4,32977.8,32975.3,32973.0,32970.9,32968.9,32967.0,32965.0,32962.8,32960.5,32958.2,32956.0,32953.9,32951.9,32950.0,32948.0,32946.0,32944.1,32942.1,32940.0,32937.8,32935.6,32933.3,32931.0,32928.8,32926.5,32924.2,32922.0,32919.8,32917.6,32915.4,32913.0,32910.4,32907.7,32904.9,32902.0,32899.1,32896.1,32893.1,32890.0,32886.8,32883.6,32880.3,32877.0,32873.6,32870.2,32866.7,32863.0,32859.2,32855.2,32851.1,32847.0,32842.8,32838.6,32834.3,32830.0,32825.6,32821.2,32816.7,32812.0,32807.2,32802.2,32797.2,32792.0,32786.7,32781.2,32775.6,32770.0,32764.3,32758.6,32752.8,32747.0,32741.1,32735.2,32729.2,32723.0,32716.5,32709.7,32702.8,32696.0,32689.3,32682.6,32675.8,32669.0,32662.0,32655.0,32648.0,32641.0,32634.2,32627.4,32620.7,32614.0,32607.4,32600.9,32594.4,32588.0,32581.6,32575.2,32569.0,32563.0,32557.3,32551.8,32546.4,32541.0,32535.6,32530.3,32525.1,32520.0,32515.1,32510.3,32505.6,32501.0,32496.4,32491.9,32487.4,32483.0,32478.6,32474.2,32470.0,32466.0,32462.3,32458.8,32455.4,32452.0,32448.4,32444.8,32441.3,32438.0,32435.0,32432.3,32429.7,32427.0,32424.2,32421.5,32418.8,32416.0,32413.2,32410.4,32407.7,32405.0,32402.4,32399.9,32397.5,32395.0,32392.5,32390.1,32387.6,32385.0,32382.3,32379.6,32376.8,32374.0,32371.1,32368.1,32365.1,32362.0,32358.8,32355.5,32352.2,32349.0,32346.0,32343.1,32340.1,32337.0,32333.7,32330.2,32326.6,32323.0,32319.3,32315.6,32311.8,32308.0,32304.3,32300.6,32296.8,32293.0,32289.1,32285.1,32281.1,32277.0,32272.8,32268.6,32264.3,32260.0,32255.6,32251.1,32246.6,32242.0,32237.4,32232.7,32227.9,32223.0,32217.9,32212.6,32207.3,32202.0,32196.8,32191.6,32186.4,32181.0,32175.4,32169.8,32163.9,32158.0,32151.9,32145.7,32139.4,32133.0,32126.6,32120.1,32113.6,32107.0,32100.4,32093.8,32087.0,32080.0,32072.7,32065.2,32057.6,32050.0,32042.6,32035.2,32027.7,32020.0,32012.0,32003.8,31995.4,31987.0,31978.6,31970.2,31961.7,31953.0,31944.2,31935.2,31926.1,31917.0,31907.8,31898.6,31889.3,31880.0,31870.6,31861.1,31851.5,31842.0,31832.5,31822.9,31813.4,31804.0,31794.7,31785.4,31776.2,31767.0,31757.7,31748.4,31739.2,31730.0,31720.9,31711.8,31702.8,31694.0,31685.3,31676.7,31668.2,31660.0,31652.0,31644.2,31636.6,31629.0,31621.4,31613.8,31606.3,31599.0,31592.0,31585.1,31578.5,31572.0,31565.7,31559.7,31553.8,31548.0,31542.3,31536.7,31531.2,31526.0,31521.0,31516.2,31511.5,31507.0,31502.6,31498.2,31494.1,31490.0,31486.0,31482.2,31478.5,31475.0,31471.8,31468.8,31465.9,31463.0,31460.1,31457.3,31454.6,31452.0,31449.6,31447.3,31445.1,31443.0,31440.9,31438.8,31436.8,31435.0,31433.4,31431.9,31430.5,31429.0,31427.3,31425.6,31423.8,31422.0,31420.2,31418.5,31416.8,31415.0,31413.3,31411.7,31410.0,31408.0,31405.7,31403.2,31400.6,31398.0,31395.5,31393.1,31390.6,31388.0,31385.4,31382.7,31379.9,31377.0,31373.9,31370.6,31367.3,31364.0,31360.8,31357.6,31354.3,31351.0,31347.6,31344.1,31340.6,31337.0,31333.3,31329.6,31325.8,31322.0,31318.3,31314.6,31310.8,31307.0,31303.1,31299.1,31295.0,31291.0,31287.0,31283.1,31279.1,31275.0,31270.8,31266.6,31262.3,31258.0,31253.6,31249.1,31244.6,31240.0,31235.3,31230.6,31225.8,31221.0,31216.1,31211.2,31206.2,31201.0,31195.7,31190.2,31184.6,31179.0,31173.4,31167.8,31162.0,31156.0,31149.7,31143.2,31136.6,31130.0,31123.4,31116.7,31109.9,31103.0,31095.9,31088.7,31081.4,31074.0,31066.6,31059.2,31051.7,31044.0,31036.2,31028.2,31020.2,31012.0,31003.7,30995.2,30986.7,30978.0,30969.1,30960.1,30951.0,30942.0,30933.0,30924.1,30915.1,30906.0,30896.6,30887.1,30877.5,30868.0,30858.7,30849.4,30840.2,30831.0,30821.9,30812.9,30803.9,30795.0,30786.1,30777.2,30768.5,30760.0,30751.7,30743.6,30735.7,30728.0,30720.5,30713.1,30706.0,30699.0,30692.1,30685.4,30679.0,30673.0,30667.5,30662.4,30657.6,30653.0,30648.4,30644.0,30639.8,30636.0,30632.6,30629.4,30626.6,30624.0,30621.6,30619.6,30617.7,30616.0,30614.5,30613.1,30612.0,30611.0,30610.2,30609.7,30609.3,30609.0,30608.8,30608.8,30608.9,30609.0,30609.2,30609.4,30609.7,30610.0,30610.2,30610.5,30610.8,30611.0,30611.3,30611.6,30611.9,30612.0,30611.9,30611.6,30611.3,30611.0,30610.8,30610.8,30610.5,30610.0,30609.1,30607.8,30606.4,30605.0,30603.7,30602.3,30600.8,30599.0,30596.8,30594.4,30591.7,30589.0,30586.2,30583.2,30580.2,30577.0,30573.7,30570.4,30566.8,30563.0,30558.8,30554.4,30549.7,30545.0,30540.2,30535.3,30530.3,30525.0,30519.5,30513.9,30508.0,30502.0,30495.8,30489.3,30482.7,30476.0,30469.2,30462.2,30455.2,30448.0,30440.7,30433.2,30425.6,30418.0,30410.3,30402.6,30394.8,30387.0,30379.3,30371.7,30364.0,30356.0,30347.7,30339.1,30330.5,30322.0,30313.7,30305.5,30297.3,30289.0,30280.5,30272.0,30263.5,30255.0,30246.7,30238.5,30230.3,30222.0,30213.5,30205.0,30196.5,30188.0,30179.7,30171.5,30163.3,30155.0,30146.5,30138.0,30129.5,30121.0,30112.7,30104.5,30096.3,30088.0,30079.6,30071.1,30062.5,30054.0,30045.5,30037.0,30028.5,30020.0,30011.5,30003.1,29994.6,29986.0,29977.3,29968.6,29959.8,29951.0,29942.2,29933.5,29924.8,29916.0,29907.2,29898.5,29889.8,29881.0,29872.3,29863.6,29854.8,29846.0,29837.0,29828.0,29819.0,29810.0,29801.2,29792.4,29783.7,29775.0,29766.2,29757.4,29748.7,29740.0,29731.4,29722.9,29714.4,29706.0,29697.7,29689.4,29681.2,29673.0,29664.7,29656.4,29648.1,29640.0,29632.1,29624.3,29616.6,29609.0,29601.4,29593.9,29586.4,29579.0,29571.6,29564.3,29557.1,29550.0,29543.1,29536.2,29529.6,29523.0,29516.6,29510.4,29504.2,29498.0,29491.7,29485.3,29479.0,29473.0,29467.3,29461.8,29456.4,29451.0,29445.5,29439.9,29434.4,29429.0,29423.8,29418.8,29413.9,29409.0,29404.2,29399.4,29394.7,29390.0,29385.4,29380.9,29376.4,29372.0,29367.7,29363.4,29359.2,29355.0,29350.7,29346.4,29342.1,29338.0,29334.1,29330.4,29326.7,29323.0,29319.2,29315.5,29311.8,29308.0,29304.2,29300.5,29296.8,29293.0,29289.2,29285.4,29281.7,29278.0,29274.5,29271.0,29267.5,29264.0,29260.3,29256.6,29252.8,29249.0,29245.1,29241.1,29237.0,29233.0,29229.0,29225.1,29221.1,29217.0,29212.9,29208.7,29204.4,29200.0,29195.4,29190.7,29185.9,29181.0,29176.1,29171.1,29166.0,29161.0,29156.0,29151.1,29146.1,29141.0,29135.8,29130.6,29125.3,29120.0,29114.5,29108.9,29103.4,29098.0,29092.9,29087.9,29083.0,29078.0,29073.0,29067.9,29062.9,29058.0,29053.3,29048.8,29044.3,29040.0,29035.8,29031.7,29027.7,29024.0,29020.5,29017.1,29014.0,29011.0,29008.2,29005.6,29003.2,29001.0,28999.0,28997.2,28995.6,28994.0,28992.4,28990.9,28989.4,28988.0,28986.6,28985.3,28984.1,28983.0,28982.1,28981.4,28980.7,28980.0,28979.3,28978.6,28977.8,28977.0,28976.1,28975.1,28974.1,28973.0,28971.9,28970.7,28969.4,28968.0,28966.4,28964.7,28962.9,28961.0,28959.1,28957.2,28955.2,28953.0,28950.7,28948.2,28945.7,28943.0,28940.2,28937.2,28934.2,28931.0,28927.7,28924.2,28920.6,28917.0,28913.3,28909.6,28905.8,28902.0,28898.1,28894.2,28890.2,28886.0,28881.7,28877.2,28872.7,28868.0,28863.1,28858.1,28853.0,28848.0,28843.0,28838.1,28833.1,28828.0,28822.8,28817.6,28812.3,28807.0,28801.6,28796.1,28790.5,28785.0,28779.5,28774.0,28768.5,28763.0,28757.5,28752.0,28746.5,28741.0,28735.5,28730.0,28724.5,28719.0,28713.5,28707.9,28702.4,28697.0,28691.7,28686.5,28681.3,28676.0,28670.5,28664.9,28659.4,28654.0,28648.9,28643.9,28639.0,28634.0,28629.0,28623.9,28618.9,28614.0,28609.2,28604.5,28599.8,28595.0,28590.0,28584.9,28579.9,28575.0,28570.4,28565.9,28561.5,28557.0,28552.5,28548.0,28543.5,28539.0,28534.5,28529.9,28525.4,28521.0,28516.7,28512.5,28508.3,28504.0,28499.5,28495.0,28490.5,28486.0,28481.7,28477.4,28473.2,28469.0,28464.9,28460.9,28457.0,28453.0,28449.0,28444.9,28440.9,28437.0,28433.4,28429.9,28426.5,28423.0,28419.4,28415.8,28412.3,28409.0,28406.0,28403.2,28400.5,28398.0,28395.6,28393.2,28391.1,28389.0,28387.1,28385.2,28383.6,28382.0,28380.6,28379.2,28378.1,28377.0,28376.0,28375.2,28374.5,28374.0,28373.8,28373.8,28373.9,28374.0,28374.1,28374.2,28374.5,28375.0,28375.7,28376.6,28377.7,28379.0,28380.5,28382.2,28384.1,28386.0,28387.9,28389.8,28391.8,28394.0,28396.4,28398.9,28401.5,28404.0,28406.5,28409.1,28411.6,28414.0,28416.3,28418.6,28420.8,28423.0,28425.3,28427.6,28429.9,28432.0,28434.0,28435.8,28437.5,28439.0,28440.2,28441.2,28442.1,28443.0,28444.0,28445.1,28446.1,28447.0,28447.7,28448.2,28448.6,28449.0,28449.3,28449.6,28449.8,28450.0,28450.1,28450.1,28450.1,28450.0,28449.9,28449.7,28449.4,28449.0,28448.5,28447.8,28447.0,28446.0,28444.7,28443.2,28441.6,28440.0,28438.4,28436.8,28435.0,28433.0,28430.8,28428.4,28425.8,28423.0,28420.0,28416.9,28413.5,28410.0,28406.3,28402.4,28398.3,28394.0,28389.5,28384.7,28379.8,28375.0,28370.3,28365.6,28360.9,28356.0,28350.9,28345.7,28340.4,28335.0,28329.5,28324.0,28318.5,28313.0,28307.7,28302.4,28297.2,28292.0,28286.7,28281.4,28276.1,28271.0,28266.1,28261.4,28256.8,28252.0,28247.0,28242.0,28237.0,28232.0,28227.2,28222.4,28217.7,28213.0,28208.2,28203.4,28198.7,28194.0,28189.5,28185.0,28180.5,28176.0,28171.3,28166.6,28161.8,28157.0,28152.2,28147.4,28142.7,28138.0,28133.5,28129.0,28124.5,28120.0,28115.3,28110.6,28105.8,28101.0,28096.1,28091.1,28086.0,28081.0,28076.0,28071.0,28066.0,28061.0,28056.0,28051.1,28046.1,28041.0,28035.7,28030.2,28024.6,28019.0,28013.3,28007.6,28001.8,27996.0,27990.3,27984.6,27978.8,27973.0,27967.1,27961.2,27955.2,27949.0,27942.5,27935.7,27928.8,27922.0,27915.3,27908.6,27901.9,27895.0,27887.9,27880.6,27873.3,27866.0,27858.8,27851.6,27844.4,27837.0,27829.4,27821.6,27813.8,27806.0,27798.2,27790.5,27782.8,27775.0,27767.2,27759.5,27751.8,27744.0,27736.2,27728.4,27720.6,27713.0,27705.6,27698.3,27691.1,27684.0,27676.9,27669.9,27662.9,27656.0,27649.1,27642.2,27635.5,27629.0,27622.7,27616.7,27610.8,27605.0,27599.3,27593.6,27588.2,27583.0,27578.1,27573.6,27569.2,27565.0,27561.0,27557.1,27553.5,27550.0,27546.7,27543.6,27540.6,27538.0,27535.7,27533.7,27531.8,27530.0,27528.2,27526.4,27524.7,27523.0,27521.4,27519.9,27518.4,27517.0,27515.7,27514.5,27513.3,27512.0,27510.6,27509.2,27507.7,27506.0,27504.2,27502.3,27500.3,27498.0,27495.5,27492.9,27490.0,27487.0,27483.8,27480.3,27476.7,27473.0,27469.3,27465.4,27461.4,27457.0,27452.2,27447.1,27441.6,27436.0,27430.1,27424.1,27417.7,27411.0,27404.0,27396.8,27389.1,27381.0,27372.4,27363.3,27353.8,27344.0,27333.8,27323.3,27312.4,27301.0,27289.2,27276.9,27264.2,27251.0,27237.4,27223.4,27209.0,27194.0,27178.4,27162.2,27145.7,27129.0,27112.1,27094.8,27077.4,27060.0,27042.6,27025.1,27007.5,26990.0,26972.4,26954.7,26937.1,26920.0,26903.3,26886.8,26870.7,26855.0,26839.7,26824.7,26810.1,26796.0,26782.3,26769.1,26756.3,26744.0,26732.2,26720.9,26710.2,26700.0,26690.5,26681.6,26673.2,26665.0,26657.0,26649.3,26642.0,26635.0,26628.6,26622.6,26616.8,26611.0,26605.1,26599.3,26593.6,26588.0,26582.6,26577.4,26572.3,26567.0,26561.6,26556.2,26550.7,26545.0,26539.2,26533.2,26527.1,26521.0,26514.9,26508.8,26502.5,26496.0,26489.2,26482.2,26475.1,26468.0,26461.0,26454.1,26447.1,26440.0,26432.8,26425.5,26418.2,26411.0,26403.9,26396.8,26389.8,26383.0,26376.3,26369.6,26363.2,26357.0,26351.1,26345.4,26340.1,26335.0,26330.3,26325.9,26321.8,26318.0,26314.5,26311.4,26308.5,26306.0,26303.8,26301.9,26300.3,26299.0,26298.1,26297.5,26297.2,26297.0,26296.9,26297.1,26297.4,26298.0,26298.9,26300.2,26301.6,26303.0,26304.4,26305.9,26307.4,26309.0,26310.7,26312.4,26314.2,26316.0,26317.8,26319.6,26321.4,26323.0,26324.4,26325.7,26326.9,26328.0,26329.2,26330.3,26331.3,26332.0,26332.4,26332.4,26332.3,26332.0,26331.6,26331.0,26330.2,26329.0,26327.5,26325.8,26323.6,26321.0,26317.8,26314.2,26310.2,26306.0,26301.6,26297.1,26292.2,26287.0,26281.4,26275.6,26269.4,26263.0,26256.3,26249.3,26242.2,26235.0,26227.8,26220.6,26213.3,26206.0,26198.5,26191.0,26183.5,26176.0,26168.6,26161.2,26154.0,26147.0,26140.2,26133.6,26127.1,26121.0,26115.2,26109.6,26104.3,26099.0,26093.8,26088.7,26083.7,26079.0,26074.5,26070.2,26066.1,26062.0,26057.9,26053.9,26050.0,26046.0,26042.0,26038.1,26034.1,26030.0,26025.9,26021.8,26017.5,26013.0,26008.4,26003.6,25998.5,25993.0,25987.0,25980.7,25974.0,25967.0,25959.7,25952.2,25944.3,25936.0,25927.3,25918.3,25908.9,25899.0,25888.5,25877.6,25866.3,25855.0,25843.7,25832.3,25820.8,25809.0,25797.0,25784.7,25772.3,25760.0,25747.7,25735.4,25723.1,25711.0,25699.1,25687.2,25675.6,25664.0,25652.6,25641.3,25630.1,25619.0,25607.8,25596.7,25585.7,25575.0,25564.7,25554.6,25544.8,25535.0,25525.2,25515.6,25506.1,25497.0,25488.3,25480.0,25471.9,25464.0,25456.2,25448.5,25441.1,25434.0,25427.3,25420.9,25414.9,25409.0,25403.4,25398.0,25392.9,25388.0,25383.4,25379.1,25374.9,25371.0,25367.2,25363.6,25360.1,25357.0,25354.2,25351.7,25349.3,25347.0,25344.6,25342.3,25340.1,25338.0,25336.1,25334.4,25332.7,25331.0,25329.2,25327.5,25325.8,25324.0,25322.2,25320.5,25318.8,25317.0,25315.3,25313.6,25311.8,25310.0,25308.0,25305.9,25303.9,25302.0,25300.4,25298.9,25297.5,25296.0,25294.5,25292.9,25291.4,25290.0,25288.7,25287.4,25286.2,25285.0,25283.8,25282.6,25281.3,25280.0,25278.5,25277.0,25275.5,25274.0,25272.7,25271.4,25270.2,25269.0,25267.8,25266.5,25265.2,25264.0,25262.7,25261.4,25260.2,25259.0,25257.9,25256.9,25255.9,25255.0,25254.1,25253.3,25252.6,25252.0,25251.6,25251.2,25251.1,25251.0,25251.1,25251.2,25251.6,25252.0,25252.6,25253.3,25254.1,25255.0,25256.0,25257.1,25258.1,25259.0,25259.8,25260.4,25260.9,25261.0,25260.7,25260.1,25259.1,25258.0,25256.7,25255.3,25253.5,25251.0,25247.8,25244.1,25239.8,25235.0,25229.8,25224.2,25218.0,25211.0,25203.2,25194.8,25185.6,25176.0,25165.8,25154.9,25143.6,25132.0,25120.0,25107.6,25094.9,25082.0,25068.9,25055.6,25042.2,25029.0,25015.9,25002.9,24989.9,24977.0,24964.1,24951.1,24938.4,24926.0,24914.0,24902.4,24891.0,24880.0,24869.2,24858.8,24848.6,24839.0,24829.8,24821.0,24812.7,24805.0,24797.9,24791.4,24785.5,24780.0,24775.1,24770.8,24766.9,24763.0,24759.3,24755.8,24752.4,24749.0,24745.7,24742.4,24739.2,24736.0,24732.7,24729.4,24726.2,24723.0,24719.9,24716.9,24713.9,24711.0,24708.2,24705.4,24702.7,24700.0,24697.4,24694.9,24692.4,24690.0,24687.7,24685.5,24683.3,24681.0,24678.6,24676.1,24673.5,24671.0,24668.6,24666.2,24663.7,24661.0,24658.1,24654.9,24651.6,24648.0,24644.1,24640.0,24635.6,24631.0,24626.1,24621.1,24615.7,24610.0,24603.9,24597.5,24590.8,24584.0,24577.0,24569.8,24562.5,24555.0,24547.4,24539.8,24531.9,24524.0,24515.9,24507.6,24499.3,24491.0,24482.7,24474.4,24466.2,24458.0,24449.9,24441.9,24434.0,24426.0,24418.0,24409.9,24401.9,24394.0,24386.3,24378.8,24371.3,24364.0,24356.8,24349.8,24342.8,24336.0,24329.3,24322.7,24316.2,24310.0,24304.0,24298.2,24292.6,24287.0,24281.4,24275.8,24270.3,24265.0,24260.0,24255.2,24250.5,24246.0,24241.5,24237.2,24233.0,24229.0,24225.2,24221.7,24218.3,24215.0,24211.8,24208.7,24205.7,24203.0,24200.5,24198.1,24196.0,24194.0,24192.3,24190.8,24189.4,24188.0,24186.7,24185.4,24184.2,24183.0,24182.0,24181.1,24180.1,24179.0,24177.7,24176.2,24174.6,24173.0,24171.4,24169.8,24168.1,24166.0,24163.6,24160.9,24158.0,24155.0,24151.9,24148.7,24145.4,24142.0,24138.6,24135.1,24131.6,24128.0,24124.3,24120.5,24116.7,24113.0,24109.4,24105.9,24102.5,24099.0,24095.5,24091.9,24088.4,24085.0,24081.8,24078.7,24075.7,24073.0,24070.5,24068.2,24066.0,24064.0,24062.1,24060.3,24058.6,24057.0,24055.4,24053.9,24052.4,24051.0,24049.7,24048.4,24047.2,24046.0,24044.8,24043.6,24042.3,24041.0,24039.6,24038.1,24036.5,24035.0,24033.5,24032.1,24030.6,24029.0,24027.1,24025.1,24023.0,24021.0,24019.0,24017.1,24015.1,24013.0,24010.9,24008.7,24006.4,24004.0,24001.4,23998.7,23995.9,23993.0,23990.1,23987.1,23984.1,23981.0,23977.8,23974.6,23971.3,23968.0,23964.6,23961.2,23957.7,23954.0,23950.2,23946.3,23942.3,23938.0,23933.5,23928.9,23924.0,23919.0,23913.8,23908.5,23902.9,23897.0,23890.7,23884.1,23877.2,23870.0,23862.5,23854.8,23846.6,23838.0,23828.9,23819.4,23809.4,23799.0,23788.1,23776.8,23765.0,23753.0,23740.7,23728.0,23715.1,23702.0,23688.7,23675.2,23661.6,23648.0,23634.3,23620.5,23606.7,23593.0,23579.3,23565.7,23552.2,23539.0,23526.1,23513.5,23501.1,23489.0,23477.1,23465.4,23454.0,23443.0,23432.5,23422.3,23412.5,23403.0,23393.8,23384.8,23376.2,23368.0,23360.2,23352.7,23345.6,23339.0,23332.8,23327.1,23321.8,23317.0,23312.6,23308.7,23305.2,23302.0,23299.2,23296.8,23294.8,23293.0,23291.6,23290.5,23289.7,23289.0,23288.5,23288.2,23288.0,23288.0,23288.1,23288.4,23288.8,23289.0,23289.1,23289.2,23289.2,23289.0,23288.5,23287.8,23287.0,23286.0,23285.0,23283.9,23282.6,23281.0,23279.1,23277.0,23274.6,23272.0,23269.1,23266.1,23262.7,23259.0,23255.0,23250.6,23246.0,23241.0,23235.8,23230.2,23224.4,23218.0,23211.2,23203.9,23196.2,23188.0,23179.4,23170.3,23160.8,23151.0,23140.8,23130.3,23119.4,23108.0,23096.0,23083.6,23070.8,23058.0,23045.2,23032.2,23019.2,23006.0,22992.6,22979.0,22965.4,22952.0,22938.8,22925.7,22912.7,22900.0,22887.4,22874.9,22862.8,22851.0,22839.7,22828.9,22818.3,22808.0,22797.8,22787.9,22778.2,22769.0,22760.2,22751.9,22743.8,22736.0,22728.4,22720.9,22713.8,22707.0,22700.6,22694.6,22688.8,22683.0,22677.1,22671.2,22665.4,22660.0,22654.9,22650.2,22645.6,22641.0,22636.4,22631.9,22627.4,22623.0,22618.7,22614.6,22610.4,22606.0,22601.4,22596.6,22591.8,22587.0,22582.3,22577.8,22573.0,22568.0,22562.6,22556.9,22551.0,22545.0,22538.9,22532.8,22526.4,22520.0,22513.4,22506.6,22499.7,22493.0,22486.4,22479.9,22473.5,22467.0,22460.5,22453.9,22447.4,22441.0,22434.8,22428.8,22422.8,22417.0,22411.2,22405.6,22400.1,22395.0,22390.3,22385.9,22381.9,22378.0,22374.3,22370.9,22367.7,22365.0,22362.7,22360.8,22359.3,22358.0,22357.0,22356.4,22356.0,22356.0,22356.3,22356.9,22357.9,22359.0,22360.4,22362.1,22364.0,22366.0,22368.1,22370.2,22372.6,22375.0,22377.6,22380.2,22383.1,22386.0,22389.1,22392.3,22395.6,22399.0,22402.5,22406.0,22409.5,22413.0,22416.3,22419.6,22422.8,22426.0,22429.1,22432.2,22435.2,22438.0,22440.6,22442.9,22445.1,22447.0,22448.6,22450.1,22451.2,22452.0,22452.5,22452.8,22452.6,22452.0,22450.9,22449.4,22447.5,22445.0,22442.0,22438.6,22434.6,22430.0,22424.6,22418.6,22412.0,22405.0,22397.5,22389.6,22381.1,22372.0,22362.0,22351.4,22340.3,22329.0,22317.6,22305.9,22294.1,22282.0,22269.7,22257.1,22244.5,22232.0,22219.7,22207.4,22195.2,22183.0,22170.8,22158.6,22146.6,22135.0,22123.7,22112.8,22102.1,22092.0,22082.3,22073.1,22064.3,22056.0,22048.1,22040.7,22033.7,22027.0,22020.7,22014.8,22009.2,22004.0,21999.2,21994.8,21990.8,21987.0,21983.5,21980.4,21977.5,21975.0,21972.8,21970.9,21969.4,21968.0,21966.9,21966.0,21965.4,21965.0,21964.9,21965.1,21965.5,21966.0,21966.6,21967.3,21968.1,21969.0,21970.0,21971.0,21972.0,21973.0,21973.9,21974.8,21975.5,21976.0,21976.3,21976.4,21976.4,21976.0,21975.4,21974.6,21973.5,21972.0,21970.1,21967.8,21965.1,21962.0,21958.6,21954.8,21950.6,21946.0,21940.9,21935.4,21929.4,21923.0,21916.2,21909.0,21901.3,21893.0,21884.0,21874.4,21864.4,21854.0,21843.3,21832.1,21820.7,21809.0,21797.1,21784.9,21772.5,21760.0,21747.4,21734.7,21721.9,21709.0,21696.0,21682.9,21669.8,21657.0,21644.4,21632.0,21619.8,21608.0,21596.5,21585.3,21574.5,21564.0,21554.0,21544.4,21535.1,21526.0,21517.1,21508.4,21500.1,21492.0,21484.4,21477.1,21470.0,21463.0,21456.1,21449.3,21442.6,21436.0,21429.4,21422.9,21416.5,21410.0,21403.5,21397.1,21390.6,21384.0,21377.4,21370.7,21363.9,21357.0,21349.9,21342.8,21335.4,21328.0,21320.4,21312.7,21304.9,21297.0,21289.0,21281.0,21273.0,21265.0,21257.2,21249.4,21241.7,21234.0,21226.4,21218.8,21211.3,21204.0,21196.9,21190.1,21183.4,21177.0,21170.9,21165.1,21159.4,21154.0,21148.7,21143.5,21138.6,21134.0,21129.8,21125.9,21122.4,21119.0,21115.9,21112.9,21110.3,21108.0,21106.1,21104.4,21103.1,21102.0,21101.1,21100.5,21100.1,21100.0,21100.1,21100.5,21101.1,21102.0,21103.2,21104.8,21106.4,21108.0,21109.5,21111.1,21112.6,21114.0,21115.4,21116.8,21118.0,21119.0,21119.8,21120.4,21120.9,21121.0,21121.0,21120.8,21120.2,21119.0,21117.2,21114.9,21112.1,21109.0,21105.5,21101.7,21097.5,21093.0,21088.2,21083.0,21077.6,21072.0,21066.3,21060.4,21054.3,21048.0,21041.5,21034.8,21028.0,21021.0,21013.9,21006.6,20999.3,20992.0,20984.8,20977.5,20970.2,20963.0,20955.7,20948.4,20941.2,20934.0,20926.9,20919.9,20913.0,20906.0,20899.0,20891.9,20884.9,20878.0,20871.3,20864.7,20858.2,20852.0,20846.0,20840.2,20834.5,20829.0,20823.6,20818.2,20813.1,20808.0,20803.0,20798.2,20793.5,20789.0,20784.8,20780.8,20776.9,20773.0,20769.0,20765.0,20761.0,20757.0,20753.0,20749.1,20745.1,20741.0,20736.8,20732.6,20728.3,20724.0,20719.6,20715.1,20710.6,20706.0,20701.0,20696.0,20691.0,20686.0,20681.0,20676.0,20671.0,20666.0,20660.5,20655.0,20650.5,20646.0,20641.0,20636.0,20631.5,20627.0,20623.0,20619.0,20615.5,20612.0,20609.0,20606.0,20603.5,20601.0,20599.0,20597.0,20595.0,20593.0,20591.0,20589.0,20588.0,20587.0,20585.5,20584.0,20583.0,20582.0,20581.0,20580.0,20578.5,20577.0,20576.0,20575.0,20574.0,20573.0,20571.5,20570.0,20568.5,20567.0,20565.5,20564.0,20562.0,20560.0,20558.5,20557.0,20554.5,20552.0,20549.0,20546.0,20543.0,20540.0,20537.0,20534.0,20530.5,20527.0,20523.0,20519.0,20514.5,20510.0,20505.5,20501.0,20496.5,20492.0,20486.5,20481.0,20476.0,20471.0,20465.5,20460.0,20454.5,20449.0,20443.0,20437.0,20431.5,20426.0,20421.0,20416.0,20411.0,20406.0,20401.5,20397.0,20392.5,20388.0,20384.0,20380.0,20376.5,20373.0,20370.5,20368.0,20365.0,20362.0,20360.0,20358.0,20356.5,20355.0,20354.0,20353.0,20352.0,20351.0,20351.0,20351.0,20351.0,20351.0,20351.5,20352.0,20352.5,20353.0,20353.0,20353.0,20353.5,20354.0,20353.5,20353.0,20353.0,20353.0,20352.0,20351.0,20349.5,20348.0,20346.0,20344.0,20341.5,20339.0,20336.0,20333.0,20329.0,20325.0,20320.5,20316.0,20310.5,20305.0,20299.0,20293.0,20286.0,20279.0,20272.0,20265.0,20257.5,20250.0,20242.5,20235.0,20227.5,20220.0,20212.0,20204.0,20196.5,20189.0,20182.0,20175.0,20167.5,20160.0,20153.5,20147.0,20140.0,20133.0,20127.0,20121.0,20115.0,20109.0,20103.5,20098.0,20092.5,20087.0,20082.5,20078.0,20074.0,20070.0,20066.5,20063.0,20060.0,20057.0,20054.0,20051.0,20049.0,20047.0,20045.5,20044.0,20042.5,20041.0,20039.5,20038.0,20036.0,20034.0,20032.5,20031.0,20029.5,20028.0,20026.0,20024.0,20022.5,20021.0,20019.5,20018.0,20016.0,20014.0,20012.0,20010.0,20007.5,20005.0,20002.5,20000.0,19997.0,19994.0,19991.0,19988.0,19983.5,19979.0,19975.0,19971.0,19965.5,19960.0,19954.0,19948.0,19941.5,19935.0,19927.5,19920.0,19911.5,19903.0,19894.0,19885.0,19874.5,19864.0,19852.0,19840.0,19827.5,19815.0,19801.0,19787.0,19772.5,19758.0,19742.5,19727.0,19711.5,19696.0,19680.0,19664.0,19648.0,19632.0,19616.5,19601.0,19585.5,19570.0,19555.5,19541.0,19527.0,19513.0,19500.5,19488.0,19476.5,19465.0,19455.0,19445.0,19436.5,19428.0,19421.5,19415.0,19410.5,19406.0,19404.5,19403.0,19404.0,19405.0,19408.0,19411.0,19416.5,19422.0,19429.0,19436.0,19443.5,19451.0,19458.5,19466.0,19473.5,19481.0,19488.5,19496.0,19502.5,19509.0,19515.5,19522.0,19527.5,19533.0,19538.0,19543.0,19547.5,19552.0,19555.5,19559.0,19561.5,19564.0,19566.0,19568.0,19568.5,19569.0,19568.5,19568.0,19566.5,19565.0,19562.0,19559.0,19554.5,19550.0,19544.5,19539.0,19532.5,19526.0,19519.0,19512.0,19504.0,19496.0,19488.5,19481.0,19473.0,19465.0,19457.0,19449.0,19442.0,19435.0,19429.0,19423.0,19417.5,19412.0,19407.5,19403.0,19399.5,19396.0,19393.0,19390.0,19387.0,19384.0,19382.0,19380.0,19377.5,19375.0,19373.0,19371.0,19368.5,19366.0,19363.0,19360.0,19357.0,19354.0,19351.0,19348.0,19344.5,19341.0,19337.5,19334.0,19330.0,19326.0,19322.5,19319.0,19315.0,19311.0,19307.0,19303.0,19299.5,19296.0,19292.0,19288.0,19284.0,19280.0,19276.5,19273.0,19269.0,19265.0,19261.5,19258.0,19254.5,19251.0,19247.0,19243.0,19238.5,19234.0,19229.5,19225.0,19219.0,19213.0,19206.5,19200.0,19192.5,19185.0,19176.5,19168.0,19158.5,19149.0,19138.0,19127.0,19116.0,19105.0,19093.5,19082.0,19069.5,19057.0,19044.5,19032.0,19019.0,19006.0,18993.5,18981.0,18968.0,18955.0,18942.5,18930.0,18918.0,18906.0,18895.0,18884.0,18874.0,18864.0,18855.5,18847.0,18840.0,18833.0,18827.5,18822.0,18817.5,18813.0,18810.0,18807.0,18805.0,18803.0,18801.5,18800.0,18799.0,18798.0,18797.0,18796.0,18795.0,18794.0,18793.5,18793.0,18792.5,18792.0,18791.5,18791.0,18790.5,18790.0,18789.5,18789.0,18789.0,18789.0,18788.5,18788.0,18787.5,18787.0,18786.5,18786.0,18785.5,18785.0,18784.5,18784.0,18783.5,18783.0,18782.0,18781.0,18780.0,18779.0,18777.5,18776.0,18774.5,18773.0,18771.5,18770.0,18767.5,18765.0,18762.5,18760.0,18757.0,18754.0,18751.0,18748.0,18744.5,18741.0,18737.0,18733.0,18729.0,18725.0,18720.5,18716.0,18711.0,18706.0,18700.5,18695.0,18689.0,18683.0,18677.0,18671.0,18664.5,18658.0,18651.0,18644.0,18636.5,18629.0,18621.5,18614.0,18606.0,18598.0,18589.5,18581.0,18572.0,18563.0,18554.0,18545.0,18536.0,18527.0,18517.5,18508.0,18498.5,18489.0,18479.5,18470.0,18461.0,18452.0,18443.0,18434.0,18425.5,18417.0,18408.5,18400.0,18392.5,18385.0,18377.5,18370.0,18363.5,18357.0,18350.5,18344.0,18338.0,18332.0,18326.5,18321.0,18316.0,18311.0,18306.0,18301.0,18296.0,18291.0,18286.0,18281.0,18276.5,18272.0,18267.5,18263.0,18258.5,18254.0,18250.0,18246.0,18242.0,18238.0,18233.5,18229.0,18225.5,18222.0,18218.0,18214.0,18210.0,18206.0,18202.0,18198.0,18193.5,18189.0,18184.5,18180.0,18175.5,18171.0,18166.0,18161.0,18156.0,18151.0,18145.5,18140.0,18134.0,18128.0,18122.5,18117.0,18111.0,18105.0,18099.0,18093.0,18087.0,18081.0,18075.0,18069.0,18063.0,18057.0,18051.0,18045.0,18039.5,18034.0,18028.5,18023.0,18018.0,18013.0,18008.0,18003.0,17998.5,17994.0,17989.5,17985.0,17981.0,17977.0,17973.5,17970.0,17966.0,17962.0,17958.5,17955.0,17952.0,17949.0,17945.5,17942.0,17939.0,17936.0,17932.5,17929.0,17925.5,17922.0,17918.5,17915.0,17911.5,17908.0,17904.5,17901.0,17897.0,17893.0,17889.0,17885.0,17881.0,17877.0,17873.0,17869.0,17865.0,17861.0,17857.0,17853.0,17849.0,17845.0,17841.0,17837.0,17833.5,17830.0,17826.5,17823.0,17820.0,17817.0,17814.0,17811.0,17808.5,17806.0,17804.0,17802.0,17800.5,17799.0,17797.5,17796.0,17795.0,17794.0,17793.5,17793.0,17792.5,17792.0,17792.0,17792.0,17793.0,17794.0,17794.5,17795.0,17796.5,17798.0,17799.0,17800.0,17801.5,17803.0,17804.5,17806.0,17807.0,17808.0,17809.5,17811.0,17812.0,17813.0,17813.0,17813.0,17813.0,17813.0,17812.5,17812.0,17811.0,17810.0,17808.0,17806.0,17803.0,17800.0,17796.0,17792.0,17787.5,17783.0,17776.5,17770.0,17763.0,17756.0,17747.5,17739.0,17730.0,17721.0,17711.5,17702.0,17692.5,17683.0,17673.5,17664.0,17655.5,17647.0,17639.0,17631.0,17624.0,17617.0,17611.5,17606.0,17601.5,17597.0,17593.5,17590.0,17587.5,17585.0,17583.5,17582.0,17581.5,17581.0,17580.0,17579.0,17579.0,17579.0,17578.5,17578.0,17577.5,17577.0,17576.0,17575.0,17574.0,17573.0,17572.0,17571.0,17569.5,17568.0,17567.0,17566.0,17564.5,17563.0,17561.0,17559.0,17557.5,17556.0,17554.5,17553.0,17551.0,17549.0,17547.5,17546.0,17544.5,17543.0,17541.0,17539.0,17537.5,17536.0,17534.0,17532.0,17530.0,17528.0,17526.0,17524.0,17522.0,17520.0,17517.5,17515.0,17512.0,17509.0,17506.0,17503.0,17500.0,17497.0,17493.0,17489.0,17485.0,17481.0,17476.5,17472.0,17467.0,17462.0,17457.0,17452.0,17446.5,17441.0,17435.0,17429.0,17423.0,17417.0,17410.5,17404.0,17397.0,17390.0,17383.0,17376.0,17368.5,17361.0,17353.5,17346.0,17338.0,17330.0,17322.0,17314.0,17306.0,17298.0,17290.0,17282.0,17274.5,17267.0,17259.0,17251.0,17243.5,17236.0,17229.5,17223.0,17216.5,17210.0,17204.5,17199.0,17193.5,17188.0,17183.5,17179.0,17174.5,17170.0,17166.0,17162.0,17158.5,17155.0,17152.0,17149.0,17146.0,17143.0,17141.0,17139.0,17137.0,17135.0,17133.5,17132.0,17131.0,17130.0,17129.5,17129.0,17128.5,17128.0,17128.0,17128.0,17127.5,17127.0,17126.5,17126.0,17125.5,17125.0,17123.5,17122.0,17120.0,17118.0,17115.5,17113.0,17110.0,17107.0,17103.0,17099.0,17094.0,17089.0,17083.0,17077.0,17071.0,17065.0,17058.0,17051.0,17044.0,17037.0,17029.5,17022.0,17014.5,17007.0,16999.0,16991.0,16983.5,16976.0,16968.0,16960.0,16952.5,16945.0,16938.0,16931.0,16924.0,16917.0,16911.0,16905.0,16899.0,16893.0,16887.5,16882.0,16877.0,16872.0,16867.5,16863.0,16858.5,16854.0,16850.5,16847.0,16843.0,16839.0,16835.5,16832.0,16828.5,16825.0,16821.5,16818.0,16814.0,16810.0,16806.5,16803.0,16799.0,16795.0,16791.0,16787.0,16782.5,16778.0,16774.0,16770.0,16765.5,16761.0,16757.0,16753.0,16748.5,16744.0,16740.0,16736.0,16732.0,16728.0,16724.0,16720.0,16716.0,16712.0,16708.5,16705.0,16701.5,16698.0,16694.5,16691.0,16687.5,16684.0,16681.0,16678.0,16674.5,16671.0,16667.5,16664.0,16660.0,16656.0,16652.0,16648.0,16644.0,16640.0,16636.0,16632.0,16628.0,16624.0,16620.0,16616.0,16612.0,16608.0,16604.5,16601.0,16597.5,16594.0,16591.0,16588.0,16585.5,16583.0,16580.5,16578.0,16576.0,16574.0,16572.0,16570.0,16568.0,16566.0,16564.0,16562.0,16560.0,16558.0,16555.5,16553.0,16550.0,16547.0,16544.0,16541.0,16537.5,16534.0,16529.5,16525.0,16519.5,16514.0,16508.0,16502.0,16495.0,16488.0,16480.5,16473.0,16465.5,16458.0,16450.5,16443.0,16435.5,16428.0,16420.5,16413.0,16406.5,16400.0,16393.5,16387.0,16381.5,16376.0,16371.0,16366.0,16362.0,16358.0,16355.0,16352.0,16350.0,16348.0,16347.0,16346.0,16346.0,16346.0,16346.5,16347.0,16348.5,16350.0,16352.0,16354.0,16357.0,16360.0,16363.0,16366.0,16369.5,16373.0,16376.0,16379.0,16381.0,16383.0,16384.0,16385.0,16384.0,16383.0,16380.5,16378.0,16374.0,16370.0,16364.5,16359.0,16352.0,16345.0,16337.0,16329.0,16320.0,16311.0,16301.5,16292.0,16282.0,16272.0,16262.0,16252.0,16242.0,16232.0,16222.5,16213.0,16204.5,16196.0,16187.5,16179.0,16171.5,16164.0,16157.0,16150.0,16143.0,16136.0,16130.0,16124.0,16117.5,16111.0,16105.5,16100.0,16094.5,16089.0,16083.5,16078.0,16073.0,16068.0,16063.0,16058.0,16053.0,16048.0,16044.0,16040.0,16036.0,16032.0,16028.0,16024.0,16021.0,16018.0,16015.0,16012.0,16009.0,16006.0,16004.0,16002.0,15999.5,15997.0,15995.5,15994.0,15992.5,15991.0,15989.5,15988.0,15986.5,15985.0,15984.0,15983.0,15982.0,15981.0,15979.5,15978.0,15976.5,15975.0,15973.5,15972.0,15970.0,15968.0,15966.0,15964.0,15961.5,15959.0,15955.5,15952.0,15948.0,15944.0,15939.5,15935.0,15930.0,15925.0,15919.5,15914.0,15908.5,15903.0,15897.0,15891.0,15884.5,15878.0,15872.0,15866.0,15860.0,15854.0,15848.5,15843.0,15837.5,15832.0,15827.5,15823.0,15818.5,15814.0,15810.0,15806.0,15802.5,15799.0,15795.5,15792.0,15789.0,15786.0,15783.0,15780.0,15776.5,15773.0,15770.0,15767.0,15763.5,15760.0,15756.5,15753.0,15749.0,15745.0,15740.5,15736.0,15731.5,15727.0,15722.0,15717.0,15711.5,15706.0,15700.0,15694.0,15687.5,15681.0,15674.5,15668.0,15660.5,15653.0,15645.5,15638.0,15630.0,15622.0,15614.0,15606.0,15597.5,15589.0,15580.5,15572.0,15563.0,15554.0,15545.0,15536.0,15527.0,15518.0,15509.0,15500.0,15491.5,15483.0,15474.5,15466.0,15458.5,15451.0,15444.0,15437.0,15430.5,15424.0,15418.5,15413.0,15407.5,15402.0,15396.5,15391.0,15386.0,15381.0,15375.0,15369.0,15362.5,15356.0,15348.5,15341.0,15332.5,15324.0,15314.0,15304.0,15293.0,15282.0,15270.0,15258.0,15246.0,15234.0,15222.0,15210.0,15198.5,15187.0,15176.5,15166.0,15156.5,15147.0,15139.0,15131.0,15124.0,15117.0,15111.5,15106.0,15103.0,15100.0,15098.5,15097.0,15097.5,15098.0,15101.0,15104.0,15109.0,15114.0,15121.0,15128.0,15135.5,15143.0,15151.0,15159.0,15167.0,15175.0,15182.5,15190.0,15196.5,15203.0,15209.5,15216.0,15221.0,15226.0,15229.5,15233.0,15236.0,15239.0,15240.5,15242.0,15242.5,15243.0,15243.0,15243.0,15241.5,15240.0,15238.5,15237.0,15233.5,15230.0,15226.0,15222.0,15216.5,15211.0,15204.0,15197.0,15188.5,15180.0,15169.5,15159.0,15147.0,15135.0,15121.5,15108.0,15093.0,15078.0,15062.5,15047.0,15030.5,15014.0,14997.5,14981.0,14965.0,14949.0,14933.0,14917.0,14902.0,14887.0,14873.0,14859.0,14846.5,14834.0,14823.0,14812.0,14802.0,14792.0,14784.0,14776.0,14769.0,14762.0,14756.0,14750.0,14745.5,14741.0,14737.5,14734.0,14731.5,14729.0,14726.5,14724.0,14722.5,14721.0,14719.5,14718.0,14716.5,14715.0,14713.0,14711.0,14709.5,14708.0,14706.0,14704.0,14702.0,14700.0,14698.0,14696.0,14694.0,14692.0,14689.5,14687.0,14685.0,14683.0,14680.5,14678.0,14675.5,14673.0,14670.5,14668.0,14665.5,14663.0,14660.0,14657.0,14653.5,14650.0,14646.5,14643.0,14639.0,14635.0,14631.0,14627.0,14622.5,14618.0,14613.5,14609.0,14604.0,14599.0,14594.0,14589.0,14583.5,14578.0,14573.0,14568.0,14562.5,14557.0,14551.5,14546.0,14541.0,14536.0,14530.5,14525.0,14520.0,14515.0,14510.5,14506.0,14501.5,14497.0,14493.5,14490.0,14486.5,14483.0,14480.0,14477.0,14474.5,14472.0,14470.5,14469.0,14467.0,14465.0,14464.0,14463.0,14462.5,14462.0,14461.0,14460.0,14460.0,14460.0,14460.0,14460.0,14460.0,14460.0,14460.5,14461.0,14461.5,14462.0,14462.5,14463.0,14463.5,14464.0,14464.0,14464.0,14464.5,14465.0,14465.0,14465.0,14464.5,14464.0,14464.0,14464.0,14463.5,14463.0,14462.0,14461.0,14460.0,14459.0,14457.0,14455.0,14453.5,14452.0,14449.5,14447.0,14444.5,14442.0,14438.5,14435.0,14431.5,14428.0,14424.0,14420.0,14415.5,14411.0,14405.5,14400.0,14394.5,14389.0,14383.0,14377.0,14370.0,14363.0,14355.5,14348.0,14340.0,14332.0,14323.5,14315.0,14306.5,14298.0,14289.0,14280.0,14271.0,14262.0,14253.5,14245.0,14237.0,14229.0,14221.0,14213.0,14205.5,14198.0,14191.5,14185.0,14179.5,14174.0,14169.5,14165.0,14161.5,14158.0,14155.5,14153.0,14151.5,14150.0,14149.0,14148.0,14148.0,14148.0,14148.5,14149.0,14149.5,14150.0,14151.0,14152.0,14153.0,14154.0,14155.5,14157.0,14157.5,14158.0,14158.5,14159.0,14159.0,14159.0,14158.0,14157.0,14155.5,14154.0,14151.0,14148.0,14144.0,14140.0,14134.5,14129.0,14122.5,14116.0,14107.5,14099.0,14089.5,14080.0,14070.5,14061.0,14051.0,14041.0,14031.5,14022.0,14013.5,14005.0,13996.5,13988.0,13981.0,13974.0,13967.0,13960.0,13953.5,13947.0,13941.5,13936.0,13931.0,13926.0,13921.0,13916.0,13912.0,13908.0,13904.0,13900.0,13896.0,13892.0,13889.0,13886.0,13882.5,13879.0,13876.0,13873.0,13870.0,13867.0,13864.5,13862.0,13859.5,13857.0,13855.0,13853.0,13850.5,13848.0,13846.0,13844.0,13842.5,13841.0,13839.0,13837.0,13835.5,13834.0,13832.0,13830.0,13828.5,13827.0,13825.5,13824.0,13822.5,13821.0,13819.5,13818.0,13816.5,13815.0,13813.0,13811.0,13809.5,13808.0,13806.0,13804.0,13802.0,13800.0,13797.5,13795.0,13792.5,13790.0,13787.5,13785.0,13782.5,13780.0,13777.0,13774.0,13771.0,13768.0,13765.0,13762.0,13758.5,13755.0,13751.5,13748.0,13744.5,13741.0,13737.0,13733.0,13729.5,13726.0,13722.0,13718.0,13714.0,13710.0,13706.0,13702.0,13698.0,13694.0,13690.0,13686.0,13682.0,13678.0,13674.5,13671.0,13667.5,13664.0,13660.5,13657.0,13654.5,13652.0,13649.0,13646.0,13643.5,13641.0,13638.5,13636.0,13634.0,13632.0,13629.5,13627.0,13625.0,13623.0,13620.5,13618.0,13615.5,13613.0,13610.5,13608.0,13605.0,13602.0,13598.5,13595.0,13591.5,13588.0,13584.5,13581.0,13576.5,13572.0,13567.5,13563.0,13558.5,13554.0,13549.0,13544.0,13539.5,13535.0,13530.0,13525.0,13520.5,13516.0,13511.5,13507.0,13502.5,13498.0,13494.0,13490.0,13486.0,13482.0,13478.0,13474.0,13470.0,13466.0,13462.5,13459.0,13455.0,13451.0,13447.5,13444.0,13440.5,13437.0,13433.5,13430.0,13426.5,13423.0,13420.0,13417.0,13413.5,13410.0,13407.0,13404.0,13401.0,13398.0,13395.5,13393.0,13390.5,13388.0,13385.5,13383.0,13380.5,13378.0,13375.5,13373.0,13370.5,13368.0,13365.5,13363.0,13359.5,13356.0,13353.0,13350.0,13346.5,13343.0,13339.0,13335.0,13330.5,13326.0,13321.5,13317.0,13313.0,13309.0,13304.5,13300.0,13295.5,13291.0,13287.0,13283.0,13279.0,13275.0,13271.5,13268.0,13265.0,13262.0,13259.5,13257.0,13254.5,13252.0,13249.5,13247.0,13245.0,13243.0,13240.5,13238.0,13235.5,13233.0,13230.5,13228.0,13225.0,13222.0,13219.0,13216.0,13212.5,13209.0,13205.5,13202.0,13198.0,13194.0,13190.5,13187.0,13182.5,13178.0,13174.0,13170.0,13165.5,13161.0,13157.0,13153.0,13148.5,13144.0,13139.5,13135.0,13131.0,13127.0,13123.0,13119.0,13115.5,13112.0,13108.0,13104.0,13100.0,13096.0,13092.5,13089.0,13085.0,13081.0,13077.5,13074.0,13069.5,13065.0,13061.0,13057.0,13052.5,13048.0,13044.0,13040.0,13035.5,13031.0,13026.0,13021.0,13016.5,13012.0,13007.5,13003.0,12998.5,12994.0,12989.5,12985.0,12981.0,12977.0,12973.0,12969.0,12965.5,12962.0,12958.0,12954.0,12951.0,12948.0,12945.0,12942.0,12939.0,12936.0,12933.5,12931.0,12929.0,12927.0,12924.5,12922.0,12920.5,12919.0,12917.0,12915.0,12913.5,12912.0,12911.0,12910.0,12908.5,12907.0,12906.0,12905.0,12903.5,12902.0,12901.0,12900.0,12898.0,12896.0,12894.0,12892.0,12889.5,12887.0,12884.0,12881.0,12877.5,12874.0,12870.0,12866.0,12861.0,12856.0,12851.0,12846.0,12841.0,12836.0,12830.5,12825.0,12819.5,12814.0,12808.5,12803.0,12798.0,12793.0,12788.0,12783.0,12779.0,12775.0,12770.5,12766.0,12762.0,12758.0,12754.5,12751.0,12747.5,12744.0,12740.5,12737.0,12733.5,12730.0,12726.5,12723.0,12719.0,12715.0,12711.0,12707.0,12702.0,12697.0,12692.0,12687.0,12682.0,12677.0,12672.0,12667.0,12662.5,12658.0,12654.0,12650.0,12646.0,12642.0,12639.0,12636.0,12633.5,12631.0,12628.5,12626.0,12624.0,12622.0,12619.0,12616.0,12613.5,12611.0,12607.5,12604.0,12599.5,12595.0,12591.0,12585.0,12580.0,12575.0,12569.0,12564.0,12558.0,12553.0,12548.0,12543.0,12538.0,12534.0,12529.0,12525.0,12522.0,12519.0,12516.0,12514.0,12512.0,12510.0,12508.0,12507.0,12505.0,12504.0,12502.0,12500.0,12497.0,12494.0,12491.0,12487.0,12482.0,12477.0,12471.0,12464.0,12457.0,12449.0,12441.0,12432.0,12423.0,12414.0,12406.0,12397.0,12389.0,12382.0,12375.0,12370.0,12366.0,12364.0,12364.0,12366.0,12369.0,12375.0,12381.0,12389.0,12398.0,12408.0,12417.0,12427.0,12436.0,12445.0,12452.0,12459.0,12465.0,12470.0,12474.0,12477.0,12479.0,12480.0,12480.0,12480.0,12479.0,12478.0,12477.0,12476.0,12474.0,12473.0,12471.0,12470.0,12468.0,12466.0,12464.0,12463.0,12461.0,12458.0,12456.0,12454.0,12452.0,12449.0,12447.0,12445.0,12442.0,12440.0,12437.0,12435.0,12432.0,12430.0,12428.0,12426.0,12423.0,12421.0,12419.0,12417.0,12415.0,12414.0,12412.0,12410.0,12408.0,12407.0,12405.0,12403.0,12402.0,12401.0,12400.0,12398.0,12398.0,12397.0,12396.0,12396.0,12396.0,12396.0,12396.0,12396.0,12397.0,12397.0,12398.0,12398.0,12397.0,12397.0,12395.0,12393.0,12390.0,12386.0,12382.0,12377.0,12371.0,12365.0,12359.0,12353.0,12347.0,12343.0,12338.0,12335.0,12332.0,12330.0,12328.0,12327.0,12326.0,12325.0,12324.0,12323.0,12322.0,12320.0,12318.0,12316.0,12314.0,12312.0,12310.0,12308.0,12305.0,12302.0,12299.0,12295.0,12291.0,12287.0,12282.0,12278.0,12274.0,12269.0,12265.0,12261.0,12258.0,12255.0,12253.0,12252.0,12250.0,12248.0,12245.0,12240.0,12235.0,12228.0,12221.0,12213.0,12204.0,12194.0,12185.0,12174.0,12163.0,12152.0,12141.0,12130.0,12119.0,12108.0,12096.0,12086.0,12075.0,12065.0,12055.0,12046.0,12037.0,12030.0,12023.0,12016.0,12011.0,12007.0,12004.0,12002.0,12001.0,12002.0,12004.0,12008.0,12013.0,12020.0,12028.0,12036.0,12044.0,12051.0,12058.0,12062.0,12065.0,12067.0,12066.0,12065.0,12060.0,12055.0,12048.0,12040.0,12032.0,12025.0,12019.0,12014.0,12011.0,12011.0,12014.0,12018.0,12022.0,12024.0,12021.0,12013.0,11997.0,11974.0,11944.0,11918.0,11901.0,11892.0,11890.0,11889.0,11879.0,11864.0,11850.0,11841.0,11834.0,11824.0,11812.0,11803.0,11800.0,11802.0,11809.0,11818.0,11827.0,11834.0,11836.0,11836.0,11837.0,11840.0,11844.0,11845.0,11841.0,11833.0,11823.0,11814.0,11808.0,11807.0,11813.0,11826.0,11840.0,11845.0,11837.0,11820.0,11797.0,11772.0,11749.0,11732.0,11716.0,11701.0,11681.0,11663.0,11658.0,11665.0,11680.0,11701.0,11723.0,11741.0,11751.0,11749.0,11738.0,11723.0,11706.0,11689.0,11672.0,11656.0,11642.0,11630.0,11619.0,11612.0,11607.0,11603.0,11596.0,11584.0,11571.0,11560.0,11552.0,11547.0,11543.0,11541.0,11538.0,11535.0,11530.0,11525.0,11519.0,11514.0,11511.0,11511.0,11515.0,11519.0,11523.0,11524.0,11522.0,11519.0,11512.0,11504.0,11495.0,11487.0,11481.0,11477.0,11473.0,11464.0,11451.0,11434.0,11416.0,11399.0,11385.0,11375.0,11370.0,11372.0,11378.0,11386.0,11392.0,11396.0,11395.0,11389.0,11380.0,11367.0,11352.0,11338.0,11330.0,11329.0,11333.0,11341.0,11349.0,11356.0,11358.0,11355.0,11346.0,11332.0,11314.0,11295.0,11273.0,11251.0,11234.0,11227.0,11230.0,11240.0,11251.0,11257.0,11254.0,11240.0,11224.0,11213.0,11205.0,11190.0,11161.0,11131.0,11112.0,11100.0,11088.0,11075.0,11066.0,11061.0,11057.0,11053.0,11053.0,11055.0,11055.0,11055.0,11060.0,11066.0,11069.0,11067.0,11062.0,11057.0,11052.0,11048.0,11047.0,11047.0,11048.0,11047.0,11043.0,11038.0,11036.0,11037.0,11041.0,11046.0,11047.0,11043.0,11035.0,11027.0,11022.0,11017.0,11009.0,11000.0,10991.0,10982.0,10973.0,10965.0,10961.0,10963.0,10971.0,10982.0,10989.0,10989.0,10979.0,10964.0,10947.0,10930.0,10917.0,10909.0,10906.0,10905.0,10905.0,10908.0,10913.0,10913.0,10913.0,10912.0,10912.0,10908.0,10896.0,10872.0,10846.0,10823.0,10803.0,10783.0,10763.0,10742.0,10717.0,10696.0,10684.0,10677.0,10666.0,10656.0,10651.0,10644.0,10634.0,10622.0,10610.0,10599.0,10591.0,10586.0,10585.0,10585.0,10588.0,10596.0,10605.0,10606.0,10596.0,10575.0,10551.0,10530.0,10514.0,10508.0,10503.0,10494.0,10481.0,10473.0,10471.0,10472.0,10472.0,10472.0,10473.0,10479.0,10494.0,10513.0,10529.0,10544.0,10553.0,10557.0,10557.0,10555.0,10551.0,10541.0,10523.0,10504.0,10485.0,10464.0,10442.0,10423.0,10408.0,10396.0,10386.0,10380.0,10377.0,10375.0,10371.0,10363.0,10351.0,10341.0,10337.0,10339.0,10345.0,10355.0,10366.0,10375.0,10377.0,10375.0,10373.0,10369.0,10366.0,10367.0,10376.0,10392.0,10410.0,10424.0,10422.0,10403.0,10378.0,10361.0,10357.0,10365.0,10378.0,10393.0,10405.0,10417.0,10422.0,10420.0,10408.0,10392.0,10382.0,10384.0,10381.0,10366.0,10357.0,10363.0,10373.0,10384.0,10395.0,10405.0,10419.0,10419.0,10410.0,10405.0,10390.0,10374.0,10374.0,10378.0,10373.0,10364.0,10354.0,10351.0,10356.0,10361.0,10359.0,10355.0,10353.0,10355.0,10355.0,10360.0,10371.0,10378.0,10369.0,10348.0,10333.0,10328.0,10336.0,10341.0,10338.0,10338.0,10342.0,10339.0,10331.0,10330.0,10327.0,10316.0,10310.0,10312.0,10317.0,10316.0,10318.0,10322.0,10320.0,10306.0,10294.0,10289.0,10289.0,10296.0,10294.0,10285.0,10277.0,10277.0,10283.0,10281.0,10270.0,10251.0,10231.0,10215.0,10207.0,10206.0,10209.0,10213.0,10217.0,10222.0,10228.0,10229.0,10220.0,10209.0,10202.0,10198.0,10197.0,10199.0,10201.0,10204.0,10206.0,10206.0,10202.0,10195.0,10182.0,10167.0,10150.0,10136.0,10124.0,10119.0,10120.0,10125.0,10133.0,10141.0,10147.0,10149.0,10147.0,10140.0,10131.0,10121.0,10110.0,10101.0,10094.0,10091.0,10090.0,10090.0,10091.0,10091.0,10090.0,10086.0,10078.0,10067.0,10054.0,10047.0,10050.0,10065.0,10084.0,10097.0,10097.0,10085.0,10072.0,10064.0,10063.0,10065.0,10065.0,10061.0,10053.0,10041.0,10029.0,10018.0,10011.0,10010.0,10013.0,10019.0,10025.0,10027.0,10026.0,10025.0,10028.0,10032.0,10035.0,10033.0,10032.0,10036.0,10046.0,10057.0,10062.0,10057.0,10044.0,10030.0,10021.0,10018.0,10018.0,10019.0,10018.0,10016.0,10011.0,10008.0,10007.0,10011.0,10017.0,10021.0,10024.0,10029.0,10037.0,10045.0,10049.0,10043.0,10027.0,10003.0,9977.0,9955.0,9945.0,9951.0,9966.0,9980.0,9987.0,9987.0,9982.0,9975.0,9967.0,9961.0,9957.0,9956.0,9952.0,9945.0,9938.0,9933.0,9932.0,9932.0,9933.0,9935.0,9935.0,9934.0,9928.0,9916.0,9900.0,9888.0,9881.0,9872.0,9857.0,9837.0,9820.0,9809.0,9803.0,9799.0,9794.0,9786.0,9775.0,9759.0,9743.0,9728.0,9718.0,9708.0,9693.0,9680.0,9671.0,9667.0,9664.0,9662.0,9658.0,9655.0,9653.0,9654.0,9656.0,9658.0,9658.0,9653.0,9645.0,9637.0,9631.0,9628.0,9626.0,9623.0,9614.0,9593.0,9566.0,9547.0,9540.0,9542.0,9547.0,9550.0,9558.0,9570.0,9580.0,9588.0,9589.0,9583.0,9571.0,9556.0,9541.0,9530.0,9525.0,9529.0,9540.0,9555.0,9569.0,9578.0,9584.0,9591.0,9601.0,9609.0,9608.0,9609.0,9616.0,9623.0,9627.0,9630.0,9630.0,9629.0,9626.0,9622.0,9619.0,9614.0,9602.0,9586.0,9574.0,9569.0,9573.0,9581.0,9589.0,9595.0,9598.0,9599.0,9597.0,9594.0,9590.0,9587.0,9582.0,9577.0,9572.0,9565.0,9558.0,9550.0,9543.0,9536.0,9529.0,9523.0,9518.0,9512.0,9507.0,9503.0,9498.0,9494.0,9490.0,9486.0,9482.0,9477.0,9471.0,9463.0,9453.0,9443.0,9436.0,9432.0,9431.0,9432.0,9433.0,9429.0,9419.0,9404.0,9389.0,9381.0,9384.0,9392.0,9402.0,9413.0,9424.0,9429.0,9425.0,9418.0,9412.0,9405.0,9395.0,9379.0,9361.0,9345.0,9334.0,9326.0,9319.0,9314.0,9314.0,9319.0,9327.0,9334.0,9336.0,9333.0,9326.0,9314.0,9301.0,9286.0,9272.0,9257.0,9243.0,9231.0,9225.0,9229.0,9242.0,9260.0,9274.0,9283.0,9283.0,9274.0,9262.0,9252.0,9247.0,9243.0,9239.0,9231.0,9223.0,9219.0,9220.0,9222.0,9222.0,9218.0,9213.0,9206.0,9201.0,9199.0,9204.0,9211.0,9214.0,9207.0,9194.0,9187.0,9192.0,9203.0,9213.0,9215.0,9211.0,9203.0,9194.0,9186.0,9180.0,9176.0,9174.0,9173.0,9174.0,9173.0,9166.0,9150.0,9124.0,9099.0,9077.0,9058.0,9040.0,9030.0,9027.0,9026.0,9021.0,9011.0,8998.0,8986.0,8973.0,8959.0,8945.0,8936.0,8932.0,8929.0,8922.0,8910.0,8901.0,8899.0,8900.0,8899.0,8895.0,8887.0,8875.0,8861.0,8852.0,8852.0,8857.0,8861.0,8861.0,8861.0,8862.0,8868.0,8882.0,8900.0,8915.0,8917.0,8906.0,8892.0,8884.0,8883.0,8890.0,8900.0,8901.0,8887.0,8875.0,8872.0,8876.0,8888.0,8905.0,8921.0,8929.0,8922.0,8905.0,8887.0,8876.0,8873.0,8875.0,8879.0,8883.0,8885.0,8885.0,8881.0,8875.0,8864.0,8851.0,8836.0,8820.0,8805.0,8792.0,8784.0,8781.0,8785.0,8790.0,8793.0,8794.0,8796.0,8800.0,8806.0,8811.0,8813.0,8812.0,8809.0,8807.0,8805.0,8804.0,8804.0,8804.0,8803.0,8800.0,8796.0,8791.0,8786.0,8781.0,8778.0,8775.0,8774.0,8773.0,8772.0,8771.0,8770.0,8769.0,8767.0,8765.0,8762.0,8759.0,8754.0,8747.0,8736.0,8724.0,8714.0,8709.0,8708.0,8707.0,8702.0,8695.0,8693.0,8698.0,8705.0,8708.0,8706.0,8701.0,8699.0,8702.0,8704.0,8699.0,8691.0,8684.0,8680.0,8679.0,8682.0,8687.0,8696.0,8702.0,8696.0,8679.0,8655.0,8623.0,8585.0,8547.0,8514.0,8489.0,8475.0,8475.0,8487.0,8496.0,8498.0,8493.0,8482.0,8467.0,8452.0,8438.0,8426.0,8416.0,8407.0,8401.0,8396.0,8394.0,8391.0,8386.0,8376.0,8363.0,8351.0,8344.0,8339.0,8327.0,8311.0,8297.0,8294.0,8300.0,8308.0,8310.0,8306.0,8310.0,8320.0,8329.0,8336.0,8344.0,8350.0,8352.0,8347.0,8338.0,8328.0,8320.0,8314.0,8308.0,8303.0,8297.0,8290.0,8281.0,8271.0,8260.0,8249.0,8239.0,8231.0,8227.0,8224.0,8223.0,8224.0,8226.0,8228.0,8231.0,8234.0,8236.0,8236.0,8233.0,8225.0,8215.0,8209.0,8211.0,8221.0,8235.0,8249.0,8258.0,8261.0,8259.0,8252.0,8241.0,8228.0,8217.0,8205.0,8188.0,8173.0,8171.0,8175.0,8181.0,8184.0,8182.0,8174.0,8160.0,8148.0,8143.0,8143.0,8146.0,8149.0,8159.0,8173.0,8186.0,8191.0,8183.0,8165.0,8142.0,8124.0,8111.0,8092.0,8075.0,8063.0,8041.0,8016.0,7998.0,7983.0,7970.0,7961.0,7958.0,7964.0,7971.0,7971.0,7970.0,7969.0,7965.0,7960.0,7957.0,7964.0,7979.0,7992.0,7996.0,7991.0,7978.0,7966.0,7969.0,7981.0,7991.0,7993.0,7982.0,7968.0,7957.0,7950.0,7947.0,7949.0,7959.0,7976.0,7991.0,7999.0,7995.0,7987.0,7984.0,7985.0,7987.0,7986.0,7981.0,7971.0,7955.0,7942.0,7935.0,7934.0,7934.0,7933.0,7932.0,7935.0,7941.0,7944.0,7937.0,7925.0,7916.0,7917.0,7921.0,7920.0,7912.0,7906.0,7902.0,7903.0,7909.0,7919.0,7929.0,7934.0,7929.0,7918.0,7903.0,7886.0,7867.0,7854.0,7852.0,7859.0,7868.0,7873.0,7867.0,7848.0,7821.0,7794.0,7775.0,7771.0,7775.0,7782.0,7788.0,7791.0,7789.0,7781.0,7763.0,7737.0,7726.0,7727.0,7731.0,7726.0,7713.0,7702.0,7703.0,7712.0,7722.0,7725.0,7723.0,7721.0,7720.0,7721.0,7721.0,7718.0,7708.0,7695.0,7687.0,7687.0,7690.0,7688.0,7677.0,7660.0,7644.0,7629.0,7615.0,7605.0,7602.0,7596.0,7582.0,7566.0,7552.0,7538.0,7524.0,7515.0,7514.0,7514.0,7502.0,7486.0,7479.0,7474.0,7463.0,7453.0,7445.0,7441.0,7438.0,7436.0,7436.0,7436.0,7430.0,7420.0,7414.0,7417.0,7428.0,7440.0,7447.0,7449.0,7452.0,7457.0,7463.0,7467.0,7464.0,7456.0,7447.0,7439.0,7433.0,7427.0,7419.0,7407.0,7388.0,7366.0,7342.0,7319.0,7302.0,7292.0,7287.0,7288.0,7291.0,7295.0,7299.0,7301.0,7301.0,7299.0,7296.0,7293.0,7293.0,7295.0,7298.0,7303.0,7308.0,7313.0,7318.0,7321.0,7323.0,7322.0,7320.0,7315.0,7308.0,7299.0,7286.0,7270.0,7251.0,7230.0,7209.0,7192.0,7181.0,7178.0,7181.0,7185.0,7186.0,7183.0,7173.0,7158.0,7142.0,7129.0,7123.0,7124.0,7124.0,7115.0,7093.0,7066.0,7044.0,7029.0,7019.0,7013.0,7015.0,7029.0,7053.0,7073.0,7083.0,7082.0,7071.0,7054.0,7036.0,7025.0,7022.0,7022.0,7016.0,7006.0,6993.0,6980.0,6970.0,6966.0,6973.0,6985.0,6995.0,6995.0,6982.0,6964.0,6950.0,6942.0,6938.0,6939.0,6941.0,6943.0,6942.0,6937.0,6931.0,6924.0,6920.0,6916.0,6914.0,6913.0,6912.0,6912.0,6910.0,6906.0,6900.0,6891.0,6878.0,6863.0,6846.0,6827.0,6809.0,6796.0,6788.0,6785.0,6787.0,6791.0,6797.0,6801.0,6801.0,6793.0,6779.0,6764.0,6754.0,6752.0,6754.0,6752.0,6744.0,6729.0,6706.0,6677.0,6648.0,6625.0,6612.0,6609.0,6616.0,6631.0,6652.0,6672.0,6681.0,6674.0,6651.0,6625.0,6608.0,6603.0,6604.0,6605.0,6602.0,6595.0,6586.0,6577.0,6569.0,6563.0,6563.0,6569.0,6579.0,6590.0,6592.0,6560.0,6501.0,6449.0,6428.0,6417.0,6414.0,6423.0,6432.0,6439.0,6444.0,6455.0,6467.0,6471.0,6464.0,6455.0,6451.0,6451.0,6453.0,6452.0,6447.0,6435.0,6420.0,6404.0,6390.0,6381.0,6377.0,6377.0,6378.0,6380.0,6380.0,6377.0,6371.0,6361.0,6348.0,6331.0,6312.0,6293.0,6277.0,6266.0,6259.0,6256.0,6257.0,6261.0,6268.0,6277.0,6287.0,6297.0,6306.0,6312.0,6315.0,6313.0,6303.0,6284.0,6254.0,6215.0,6177.0,6147.0,6131.0,6133.0,6144.0,6158.0,6168.0,6176.0,6182.0,6186.0,6189.0,6191.0,6193.0,6195.0,6194.0,6193.0,6189.0,6184.0,6179.0,6175.0,6175.0,6178.0,6183.0,6187.0,6189.0,6186.0,6181.0,6174.0,6167.0,6159.0,6151.0,6142.0,6133.0,6124.0,6117.0,6112.0,6109.0,6109.0,6110.0,6109.0,6105.0,6096.0,6081.0,6067.0,6060.0,6058.0,6058.0,6060.0,6062.0,6063.0,6062.0,6058.0,6050.0,6039.0,6027.0,6017.0,6015.0,6020.0,6025.0,6025.0,6019.0,6009.0,5997.0,5990.0,5989.0,5987.0,5982.0,5987.0,6002.0,6015.0,6016.0,6003.0,5984.0,5968.0,5955.0,5945.0,5937.0,5938.0,5945.0,5954.0,5957.0,5950.0,5934.0,5916.0,5902.0,5891.0,5884.0,5881.0,5880.0,5882.0,5886.0,5890.0,5894.0,5898.0,5899.0,5895.0,5883.0,5866.0,5849.0,5834.0,5825.0,5820.0,5817.0,5814.0,5807.0,5796.0,5786.0,5780.0,5780.0,5782.0,5779.0,5773.0,5769.0,5772.0,5780.0,5789.0,5794.0,5790.0,5781.0,5769.0,5757.0,5750.0,5749.0,5749.0,5746.0,5742.0,5740.0,5743.0,5748.0,5752.0,5751.0,5743.0,5726.0,5706.0,5691.0,5684.0,5684.0,5687.0,5691.0,5693.0,5691.0,5684.0,5673.0,5658.0,5645.0,5642.0,5650.0,5662.0,5669.0,5662.0,5643.0,5623.0,5598.0,5576.0,5560.0,5557.0,5567.0,5581.0,5594.0,5598.0,5594.0,5586.0,5581.0,5578.0,5580.0,5584.0,5587.0,5583.0,5572.0,5556.0,5539.0,5520.0,5501.0,5482.0,5463.0,5444.0,5424.0,5406.0,5391.0,5381.0,5379.0,5385.0,5397.0,5413.0,5427.0,5437.0,5439.0,5434.0,5425.0,5413.0,5399.0,5385.0,5372.0,5359.0,5345.0,5330.0,5316.0,5302.0,5292.0,5287.0,5291.0,5303.0,5321.0,5339.0,5353.0,5358.0,5352.0,5336.0,5316.0,5296.0,5279.0,5270.0,5270.0,5278.0,5290.0,5303.0,5314.0,5319.0,5318.0,5310.0,5304.0,5307.0,5317.0,5326.0,5328.0,5326.0,5323.0,5319.0,5314.0,5307.0,5297.0,5276.0,5248.0,5228.0,5207.0,5200.0,5207.0,5218.0,5230.0,5239.0,5244.0,5242.0,5232.0,5218.0,5202.0,5187.0,5175.0,5165.0,5154.0,5140.0,5122.0,5103.0,5085.0,5070.0,5059.0,5053.0,5052.0,5053.0,5053.0,5051.0,5046.0,5041.0,5038.0,5031.0,5027.0,5035.0,5054.0,5066.0,5070.0,5075.0,5081.0,5084.0,5082.0,5080.0,5081.0,5083.0,5084.0,5084.0,5079.0,5072.0,5059.0,5043.0,5027.0,5016.0,5008.0,5001.0,4994.0,4986.0,4980.0,4974.0,4969.0,4968.0,4969.0,4973.0,4977.0,4978.0,4979.0,4982.0,4983.0,4969.0,4946.0,4928.0,4919.0,4919.0,4924.0,4931.0,4937.0,4947.0,4958.0,4953.0,4933.0,4907.0,4882.0,4856.0,4825.0,4794.0,4774.0,4761.0,4755.0,4756.0,4756.0,4753.0,4750.0,4751.0,4757.0,4766.0,4773.0,4773.0,4770.0,4773.0,4786.0,4799.0,4803.0,4796.0,4783.0,4764.0,4744.0,4723.0,4706.0,4694.0,4688.0,4684.0,4673.0,4653.0,4636.0,4628.0,4630.0,4639.0,4651.0,4660.0,4668.0,4672.0,4672.0,4670.0,4675.0,4685.0,4697.0,4705.0,4706.0,4701.0,4694.0,4691.0,4698.0,4706.0,4706.0,4690.0,4662.0,4629.0,4600.0,4577.0,4560.0,4549.0,4540.0,4531.0,4518.0,4506.0,4495.0,4487.0,4482.0,4478.0,4475.0,4475.0,4480.0,4484.0,4480.0,4473.0,4475.0,4480.0,4476.0,4464.0,4458.0,4464.0,4470.0,4478.0,4488.0,4495.0,4498.0,4499.0,4506.0,4518.0,4526.0,4529.0,4524.0,4514.0,4503.0,4495.0,4487.0,4482.0,4482.0,4486.0,4496.0,4507.0,4514.0,4514.0,4510.0,4506.0,4506.0,4503.0,4500.0,4499.0,4489.0,4470.0,4451.0,4436.0,4427.0,4421.0,4414.0,4409.0,4411.0,4421.0,4432.0,4438.1,4439.6,4438.6,4436.8,4428.8,4413.5,4401.6,4393.8,4383.6,4372.0,4364.2,4364.4,4370.0,4376.6,4380.8,4383.4,4383.8,4382.6,4380.8,4380.0,4380.8,4383.0,4384.0,4381.8,4375.6,4365.8,4353.6,4338.4,4321.8,4305.2,4290.0,4275.0,4259.0,4241.0,4220.4,4200.0,4182.2,4170.0,4161.8,4154.2,4145.8,4136.4,4127.4,4119.4,4113.4,4111.0,4114.1,4123.0,4138.8,4157.6,4176.2,4190.0,4195.7,4192.2,4183.2,4175.2,4170.8,4169.0,4167.2,4163.6,4155.2,4143.8,4133.9,4130.5,4135.4,4146.2,4158.8,4169.6,4174.2,4168.7,4155.0,4141.3,4135.9,4138.2,4140.6,4137.6,4129.0,4118.0,4109.3,4107.6,4112.6,4119.0,4122.0,4118.8,4110.8,4098.0,4083.6,4075.7,4077.0,4081.8,4083.8,4086.0,4089.4,4088.8,4079.0,4059.5,4035.2,4013.8,4001.4,3995.8,3994.0,3994.6,3997.0,4004.0,4014.0,4021.8,4026.0,4034.4,4044.0,4045.4,4035.0,4017.0,3999.8,3993.4,3996.0,3995.8,3975.4,3945.2,3922.0,3904.3,3894.9,3892.2,3892.0,3890.6,3889.2,3889.6,3894.6,3903.2,3904.2,3895.4,3885.0,3877.0,3874.2,3878.6,3887.0,3895.6,3900.4,3900.6,3900.0,3899.6,3894.7,3883.0,3868.4,3858.2,3855.2,3859.4,3866.0,3869.2,3869.8,3867.6,3862.6,3854.0,3841.0,3826.6,3815.4,3805.0,3796.6,3791.7,3793.5,3803.2,3816.4,3827.4,3830.7,3824.8,3816.7,3813.0,3816.2,3823.3,3821.6,3804.4,3779.2,3755.8,3740.4,3736.2,3741.0,3749.6,3758.4,3766.2,3772.6,3775.6,3770.4,3756.2,3737.0,3717.2,3701.0,3690.6,3686.0,3681.0,3675.8,3674.2,3677.4,3684.8,3694.0,3703.4,3711.6,3716.6,3717.8,3715.8,3712.0,3708.4,3704.8,3700.2,3692.0,3677.8,3661.6,3648.2,3638.0,3628.0,3619.2,3615.2,3619.4,3634.0,3648.2,3650.0,3637.8,3623.2,3616.6,3616.6,3616.8,3613.0,3605.6,3596.8,3589.2,3584.0,3579.0,3573.2,3569.0,3567.2,3568.4,3570.0,3568.6,3562.3,3551.8,3537.6,3520.6,3502.0,3484.5,3471.0,3463.7,3464.2,3472.6,3488.6,3507.4,3521.1,3522.1,3512.4,3499.0,3489.3,3485.2,3486.4,3492.2,3500.8,3508.8,3512.2,3507.1,3493.0,3476.3,3464.4,3462.6,3466.0,3464.5,3451.7,3431.0,3410.6,3397.3,3393.3,3398.3,3411.5,3427.4,3437.6,3435.3,3422.4,3405.0,3388.5,3383.0,3381.8,3380.4,3375.4,3373.6,3377.4,3387.4,3390.4,3381.8,3378.8,3375.0,3366.8,3350.4,3335.8,3320.0,3311.4,3310.8,3302.4,3307.6,3309.2,3312.4,3316.4,3324.4,3322.4,3315.8,3312.4,3321.4,3316.0,3305.0,3295.4,3276.6,3271.4,3279.8,3266.4,3263.2,3248.6,3227.2,3207.3,3191.9,3187.6,3195.2,3206.3,3213.5,3214.6,3210.8,3203.8,3195.2,3186.0,3177.4,3169.4,3162.0,3153.6,3143.4,3130.8,3118.4,3108.4,3102.0,3096.8,3090.2,3081.0,3070.4,3060.0,3050.8,3045.2,3044.6,3049.4,3057.2,3064.8,3073.8,3088.9,3098.7,3096.4,3086.2,3079.0,3074.2,3067.8,3057.2,3050.0,3046.8,3043.6,3038.0,3034.0,3032.2,3026.0,3014.0,3000.7,2996.4,3002.4,3009.6,3010.4,3006.0,3000.2,2991.8,2979.0,2967.8,2963.2,2959.6,2952.6,2944.8,2939.3,2939.8,2947.2,2955.8,2958.3,2951.0,2940.6,2934.5,2943.1,2958.4,2963.4,2954.8,2938.8,2923.6,2913.4,2905.8,2899.2,2897.4,2900.4,2904.0,2904.2,2901.0,2897.6,2898.3,2902.8,2905.5,2901.1,2889.0,2874.9,2866.2,2867.1,2873.0,2878.7,2877.7,2867.7,2852.4,2837.7,2829.3,2827.0,2826.8,2824.6,2819.4,2813.0,2807.0,2803.6,2803.4,2807.4,2814.6,2820.8,2821.4,2815.7,2804.6,2792.4,2782.4,2776.2,2771.4,2762.8,2748.6,2732.0,2719.2,2715.6,2719.8,2727.2,2733.0,2737.2,2739.0,2739.5,2739.0,2737.0,2733.6,2725.5,2709.8,2697.0,2691.4,2682.6,2671.2,2645.0,2621.7,2607.8,2588.2,2573.2,2571.8,2556.4,2534.0,2520.6,2516.6,2507.6,2495.4,2480.8,2474.0,2468.4,2463.2,2462.2,2458.8,2447.8,2447.0,2461.2,2462.0,2465.4,2477.4,2489.2,2503.3,2516.4,2509.4,2488.6,2452.6,2445.0,2461.4,2477.0,2487.6,2492.2,2499.8,2501.6,2495.2,2492.6,2498.4,2507.4,2511.7,2506.9,2496.2,2489.0,2490.2,2494.0,2491.7,2484.8,2480.6,2482.4,2481.4,2467.7,2446.3,2432.5,2434.4,2441.5,2440.7,2432.4,2425.4,2425.0,2428.2,2430.6,2430.8,2428.8,2425.4,2422.0,2420.4,2419.6,2417.0,2412.0,2408.9,2409.4,2414.0,2419.0,2422.6,2422.6,2418.6,2409.6,2395.5,2375.5,2351.6,2326.0,2301.6,2281.7,2268.0,2260.8,2256.0,2251.0,2243.2,2229.6,2211.0,2191.8,2175.1,2164.2,2162.7,2168.4,2179.6,2191.8,2202.2,2207.1,2208.8,2208.4,2210.2,2216.2,2226.2,2236.8,2243.4,2242.8,2237.2,2230.4,2227.4,2232.1,2243.1,2243.4,2225.5,2211.4,2211.8,2218.0,2217.2,2201.8,2178.6,2159.2,2152.6,2157.2,2162.3,2154.8,2139.0,2127.2,2121.2,2118.6,2112.8,2105.0,2104.8,2108.0,2112.0,2114.6,2112.4,2109.8,2107.8,2104.0,2097.8,2090.0,2080.2,2074.6,2077.0,2083.4,2091.4,2098.8,2100.2,2088.6,2070.0,2050.6,2032.2,2017.2,2010.2,2009.6,2008.0,2011.4,2027.0,2038.4,2032.6,2015.2,2004.4,2000.4,1994.2,1982.0,1970.8,1967.8,1970.2,1975.2,1980.8,1980.2,1970.6,1960.2,1953.4,1951.6,1944.4,1929.6,1921.6,1932.2,1946.6,1949.2,1941.8,1934.6,1922.6,1901.8,1884.2,1878.4,1881.6,1885.6,1887.0,1884.4,1881.2,1879.4,1876.8,1876.0,1876.0,1877.4,1881.6,1884.7,1882.6,1872.8,1859.0,1845.2,1837.3,1835.6,1832.4,1820.8,1803.8,1788.2,1774.6,1758.2,1735.0,1713.6,1708.8,1722.8,1742.8,1757.8,1767.2,1774.8,1783.2,1781.6,1775.0,1772.0,1766.8,1758.4,1744.0,1739.2,1730.0,1725.3,1714.8,1711.4,1712.6,1705.4,1705.4,1705.6,1699.0,1693.2,1694.8,1693.6,1696.2,1682.6,1668.4,1652.6,1629.6,1618.2,1609.2,1596.2,1583.6,1576.8,1582.8,1584.0,1585.2,1596.0,1602.8,1594.4,1578.4,1573.2,1575.0,1582.7,1594.6,1597.3,1592.8,1593.6,1601.2,1601.8,1595.0,1581.8,1565.6,1550.0,1537.2,1531.4,1527.4,1519.0,1509.4,1501.4,1496.4,1493.2,1489.8,1483.0,1470.2,1451.0,1436.3,1433.9,1439.4,1446.8,1452.4,1449.3,1435.6,1417.0,1395.6,1373.6,1353.0,1334.0,1318.4,1306.2,1295.4,1286.4,1278.4,1277.6,1282.6,1269.0,1252.6,1254.2,1253.9,1261.6,1264.2,1263.4,1275.2,1293.0,1300.8,1307.8,1291.0,1288.0,1297.4,1209.9,1173.3,1191.4,1216.2,1227.0,1220.6,1217.9,1218.8,1223.6,1218.5,1207.4,1196.4,1190.2,1188.2,1190.0,1193.8,1197.8,1201.2,1202.0,1200.6,1194.6,1182.8,1166.4,1147.0,1127.4,1111.5,1102.4,1101.8,1108.2,1118.0,1128.0,1136.0,1138.8,1137.6,1133.0,1126.2,1119.0,1113.5,1113.1,1118.0,1108.4,1092.6,1095.0,1088.6,1045.6,1029.0,1043.4,1050.6,1046.2,1034.2,1010.0,991.6,972.6,959.2,951.7,935.4,916.2,919.6,921.8,921.0,921.8,934.6,951.8,956.4,948.0,944.6,953.0,960.3,957.4,952.4,947.2,942.8,939.8,946.0,949.4,943.6,928.0,906.5,889.7,882.4,880.6,868.6,864.4,870.6,880.2,878.4,871.2,868.0,859.2,835.5,812.7,803.2,797.4,800.0,805.0,808.4,805.4,799.4,784.8,767.4,749.2,718.8,696.8,686.0,677.2,658.7,637.2,626.2,625.0,617.2,596.8,581.2,583.4,587.0,588.0,590.6,603.2,622.4,638.2,656.0,662.9,647.0,632.8,614.8,588.6,568.4,554.2,534.8,526.2,520.6,500.4,488.8,478.0,462.6,446.4,429.6,415.2,394.8,393.6,391.4,382.8,371.7,368.0,365.0,358.4,355.0,351.0,344.8,340.9,336.0,320.7,303.8,299.6,307.4,309.0,309.4,317.2,324.4,323.4,323.0,330.2,334.6,334.6,340.4,350.0,355.8,364.8,358.8,355.4,340.8,329.8,325.6,306.4,286.6,267.2,252.2,243.4,228.8,209.6,187.4,176.2,170.6,156.2,141.0,125.2,110.4,107.8,103.0,96.8,107.2,127.0,149.0,161.0,170.2,179.6,176.2,163.6,162.2,176.6,183.6,175.4,189.4,213.4,226.2,206.0,168.8,155.0,133.0,110.6,104.4,100.0,99.1,116.4,128.2,125.2,124.4,126.4,125.5,127.4,124.6,129.1,118.8,115.7,109.6,99.2,96.2,102.6,116.8,123.8,136.9,149.4,162.4,160.9,170.2,187.4];
calib[0].sigma=[1024.0,1022.5,1021.0,1019.5,1018.0,1016.7,1015.5,1014.3,1013.0,1011.5,1009.9,1008.4,1007.0,1005.9,1005.0,1004.1,1003.0,1001.6,1000.1,998.5,997.0,995.5,993.9,992.4,991.0,989.9,988.9,988.0,987.0,985.8,984.6,983.3,982.0,980.5,979.0,977.5,976.0,974.7,973.4,972.2,971.0,969.8,968.6,967.3,966.0,964.5,963.0,961.5,960.0,958.7,957.5,956.3,955.0,953.5,951.9,950.4,949.0,947.9,946.9,946.0,945.0,943.8,942.6,941.3,940.0,938.6,937.1,935.5,934.0,932.5,930.9,929.4,928.0,926.9,926.1,925.2,924.0,922.4,920.6,918.8,917.0,915.4,913.8,912.3,911.0,909.9,909.1,908.2,907.0,905.4,903.6,901.7,900.0,898.6,897.4,896.3,895.0,893.6,892.1,890.5,889.0,887.5,886.1,884.6,883.0,881.2,879.4,877.6,876.0,874.9,874.0,873.1,872.0,870.4,868.6,866.8,865.0,863.4,861.9,860.5,859.0,857.5,856.0,854.5,853.0,851.5,850.1,848.6,847.0,845.1,843.0,840.9,839.0,837.4,835.9,834.5,833.0,831.5,830.1,828.6,827.0,825.4,823.7,821.9,820.0,817.8,815.4,813.0,811.0,809.5,808.4,807.3,806.0,804.4,802.6,800.8,799.0,797.3,795.6,793.9,792.0,789.8,787.5,785.2,783.0,781.1,779.4,777.8,776.0,774.1,772.1,770.0,768.0,766.0,764.0,762.0,760.0,758.0,756.1,754.1,752.0,749.8,747.4,745.1,743.0,741.2,739.5,737.8,736.0,733.9,731.6,729.3,727.0,724.7,722.4,720.2,718.0,716.0,714.0,712.0,710.0,707.8,705.6,703.3,701.0,698.5,696.0,693.5,691.0,688.7,686.4,684.2,682.0,680.0,678.1,676.1,674.0,671.6,669.1,666.5,664.0,661.7,659.4,657.2,655.0,652.8,650.6,648.3,646.0,643.5,641.0,638.5,636.0,633.7,631.5,629.3,627.0,624.6,622.1,619.5,617.0,614.5,611.9,609.4,607.0,604.7,602.4,600.2,598.0,595.8,593.5,591.2,589.0,586.7,584.4,582.2,580.0,577.9,575.9,574.0,572.0,570.0,568.1,566.1,564.0,561.5,558.9,556.3,554.0,552.3,550.9,549.6,548.0,545.9,543.5,541.1,539.0,537.3,535.8,534.4,533.0,531.5,530.0,528.5,527.0,525.5,523.9,522.4,521.0,519.7,518.4,517.2,516.0,514.9,513.9,512.9,512.0,511.2,510.4,509.7,509.0,508.2,507.4,506.6,506.0,505.6,505.4,505.3,505.0,504.5,504.0,503.5,503.0,502.6,502.2,502.0,502.0,502.3,502.9,503.5,504.0,504.3,504.6,504.8,505.0,505.0,504.8,504.7,505.0,505.7,506.8,508.0,509.0,509.8,510.6,511.3,512.0,512.7,513.4,514.2,515.0,515.9,516.9,517.9,519.0,520.2,521.5,522.8,524.0,525.0,526.0,527.0,528.0,529.2,530.5,531.8,533.0,534.0,534.9,535.9,537.0,538.4,539.9,541.5,543.0,544.3,545.6,546.8,548.0,549.1,550.1,551.0,552.0,553.0,553.9,554.9,556.0,557.2,558.6,559.9,561.0,561.9,562.6,563.2,564.0,565.0,566.1,567.1,568.0,568.7,569.2,569.6,570.0,570.3,570.5,570.7,571.0,571.5,572.1,572.6,573.0,573.2,573.2,573.1,573.0,572.8,572.6,572.3,572.0,571.8,571.6,571.4,571.0,570.4,569.6,568.7,568.0,567.5,567.1,566.6,566.0,565.1,564.1,563.0,562.0,561.2,560.6,559.9,559.0,557.7,556.1,554.5,553.0,551.7,550.4,549.2,548.0,546.8,545.5,544.2,543.0,541.8,540.6,539.3,538.0,536.6,535.1,533.6,532.0,530.3,528.5,526.7,525.0,523.4,521.9,520.4,519.0,517.7,516.5,515.3,514.0,512.5,511.0,509.5,508.0,506.7,505.4,504.2,503.0,501.8,500.5,499.2,498.0,496.7,495.4,494.2,493.0,491.9,490.9,489.9,489.0,488.2,487.4,486.7,486.0,485.5,485.0,484.5,484.0,483.3,482.5,481.7,481.0,480.4,479.9,479.4,479.0,478.7,478.4,478.2,478.0,477.7,477.4,477.2,477.0,476.9,476.9,477.0,477.0,477.0,476.9,476.9,477.0,477.1,477.3,477.6,478.0,478.7,479.5,480.3,481.0,481.4,481.6,481.7,482.0,482.4,482.8,483.3,484.0,484.9,486.0,487.1,488.0,488.6,489.1,489.5,490.0,490.7,491.5,492.3,493.0,493.5,494.0,494.5,495.0,495.7,496.4,497.2,498.0,498.8,499.5,500.2,501.0,501.8,502.6,503.3,504.0,504.5,505.0,505.5,506.0,506.7,507.6,508.4,509.0,509.4,509.6,509.8,510.0,510.2,510.5,510.8,511.0,511.3,511.6,511.8,512.0,512.1,512.1,512.1,512.0,511.8,511.5,511.2,511.0,511.0,511.1,511.1,511.0,510.6,510.1,509.5,509.0,508.5,508.1,507.6,507.0,506.3,505.6,504.8,504.0,503.3,502.6,501.8,501.0,500.0,499.0,498.0,497.0,496.2,495.6,494.9,494.0,492.7,491.1,489.4,488.0,486.9,485.9,485.0,484.0,482.8,481.5,480.2,479.0,478.0,477.0,476.0,475.0,473.8,472.6,471.3,470.0,468.7,467.4,466.2,465.0,464.0,463.0,462.0,461.0,459.8,458.4,457.1,456.0,455.1,454.4,453.8,453.0,452.1,451.1,450.0,449.0,447.9,446.8,445.8,445.0,444.6,444.5,444.4,444.0,443.1,442.0,440.9,440.0,439.5,439.3,439.2,439.0,438.8,438.5,438.2,438.0,437.7,437.3,437.0,437.0,437.3,437.9,438.6,439.0,439.1,439.1,439.0,439.0,439.2,439.4,439.7,440.0,440.5,441.0,441.5,442.0,442.2,442.4,442.6,443.0,443.8,444.9,446.1,447.0,447.6,448.1,448.5,449.0,449.7,450.4,451.2,452.0,452.8,453.6,454.3,455.0,455.5,455.9,456.4,457.0,457.9,459.1,460.2,461.0,461.4,461.6,461.7,462.0,462.6,463.4,464.3,465.0,465.6,466.1,466.6,467.0,467.3,467.6,467.8,468.0,468.2,468.5,468.8,469.0,469.3,469.6,469.9,470.0,469.9,469.6,469.3,469.0,468.8,468.5,468.2,468.0,467.8,467.7,467.5,467.0,466.2,465.1,464.0,463.0,462.2,461.5,460.8,460.0,459.1,458.1,457.1,456.0,454.8,453.6,452.3,451.0,449.6,448.1,446.6,445.0,443.3,441.5,439.7,438.0,436.5,435.0,433.5,432.0,430.3,428.5,426.7,425.0,423.4,421.9,420.5,419.0,417.5,416.0,414.5,413.0,411.5,409.9,408.4,407.0,405.7,404.4,403.2,402.0,400.9,399.8,398.8,398.0,397.4,396.9,396.5,396.0,395.5,395.0,394.5,394.0,393.4,392.8,392.3,392.0,392.1,392.4,392.8,393.0,393.0,393.0,393.0,393.0,393.2,393.4,393.7,394.0,394.5,395.0,395.5,396.0,396.3,396.5,396.7,397.0,397.4,397.9,398.5,399.0,399.5,400.1,400.6,401.0,401.1,401.1,401.0,401.0,401.0,401.1,401.1,401.0,400.8,400.6,400.3,400.0,399.6,399.1,398.6,398.0,397.3,396.6,395.8,395.0,394.1,393.1,392.0,391.0,390.0,389.0,388.0,387.0,386.0,384.9,383.9,383.0,382.2,381.4,380.7,380.0,379.2,378.4,377.6,377.0,376.6,376.3,376.1,376.0,376.0,376.0,376.0,376.0,375.8,375.5,375.2,375.0,374.9,374.9,374.9,375.0,375.2,375.5,375.8,376.0,376.1,376.2,376.2,376.0,375.4,374.6,373.8,373.0,372.5,372.0,371.5,371.0,370.3,369.5,368.7,368.0,367.5,367.0,366.5,366.0,365.2,364.4,363.6,363.0,362.8,362.9,363.0,363.0,362.8,362.6,362.3,362.0,361.5,361.0,360.5,360.0,359.7,359.5,359.3,359.0,358.5,357.9,357.4,357.0,356.9,356.9,357.0,357.0,356.8,356.5,356.2,356.0,355.9,355.8,355.8,356.0,356.4,356.9,357.5,358.0,358.5,359.0,359.5,360.0,360.5,361.0,361.5,362.0,362.6,363.2,363.8,364.0,363.7,363.1,362.5,362.0,361.9,362.0,362.1,362.0,361.7,361.2,360.7,360.0,359.1,358.0,356.9,356.0,355.4,354.9,354.5,354.0,353.5,353.0,352.5,352.0,351.5,350.9,350.4,350.0,349.8,349.8,349.9,350.0,350.2,350.4,350.7,351.0,351.2,351.5,351.8,352.0,352.3,352.6,352.8,353.0,353.1,353.1,353.1,353.0,352.8,352.4,352.1,352.0,352.2,352.6,353.0,353.0,352.5,351.6,350.7,350.0,349.6,349.4,349.3,349.0,348.5,348.0,347.5,347.0,346.7,346.5,346.3,346.0,345.5,345.0,344.5,344.0,343.7,343.4,343.2,343.0,342.9,342.9,342.9,343.0,343.2,343.4,343.7,344.0,344.4,344.9,345.5,346.0,346.5,346.9,347.4,348.0,348.9,349.9,351.0,352.0,353.0,353.9,354.9,356.0,357.2,358.5,359.8,361.0,362.1,363.1,364.1,365.0,365.8,366.6,367.3,368.0,368.8,369.6,370.4,371.0,371.4,371.7,371.9,372.0,372.1,372.1,372.1,372.0,371.8,371.6,371.3,371.0,370.8,370.5,370.2,370.0,369.8,369.5,369.2,369.0,368.7,368.4,368.2,368.0,367.9,367.9,368.0,368.0,367.9,367.8,367.8,368.0,368.5,369.3,370.2,371.0,371.8,372.5,373.2,374.0,374.8,375.6,376.3,377.0,377.6,378.1,378.5,379.0,379.5,380.1,380.6,381.0,381.1,381.1,381.0,381.0,381.0,381.1,381.1,381.0,380.6,380.0,379.4,379.0,378.9,378.9,379.0,379.0,378.8,378.5,378.2,378.0,377.9,377.9,378.0,378.0,378.0,378.0,378.0,378.0,377.9,377.8,377.8,378.0,378.6,379.4,380.3,381.0,381.3,381.5,381.7,382.0,382.6,383.4,384.3,385.0,385.6,386.2,386.7,387.0,387.2,387.2,387.1,387.0,386.8,386.6,386.3,386.0,385.6,385.1,384.6,384.0,383.3,382.6,381.8,381.0,380.0,379.0,378.0,377.0,376.2,375.4,374.7,374.0,373.2,372.5,371.8,371.0,370.2,369.5,368.8,368.0,367.2,366.4,365.6,365.0,364.6,364.4,364.3,364.0,363.5,362.9,362.4,362.0,361.9,361.9,362.0,362.0,362.0,362.1,362.1,362.0,361.8,361.6,361.3,361.0,360.7,360.4,360.2,360.0,360.0,360.2,360.3,360.0,359.3,358.2,357.1,356.0,355.0,354.1,353.1,352.0,350.8,349.6,348.3,347.0,345.5,344.0,342.5,341.0,339.7,338.5,337.3,336.0,334.5,332.9,331.4,330.0,328.9,327.9,327.0,326.0,324.9,323.8,322.7,322.0,321.7,321.8,321.9,322.0,322.0,321.9,321.9,322.0,322.1,322.3,322.6,323.0,323.6,324.3,325.1,326.0,326.9,327.9,328.9,330.0,331.2,332.5,333.8,335.0,336.1,337.1,338.1,339.0,339.8,340.6,341.3,342.0,342.6,343.1,343.5,344.0,344.5,345.1,345.6,346.0,346.3,346.6,346.8,347.0,347.2,347.4,347.7,348.0,348.4,348.9,349.5,350.0,350.5,350.9,351.4,352.0,352.7,353.4,354.2,355.0,355.9,356.9,357.9,359.0,360.2,361.4,362.7,364.0,365.3,366.6,367.8,369.0,370.0,371.0,372.0,373.0,374.2,375.5,376.8,378.0,379.1,380.1,381.0,382.0,383.0,384.1,385.1,386.0,386.7,387.2,387.7,388.0,388.2,388.2,388.2,388.0,387.7,387.2,386.6,386.0,385.3,384.6,383.8,383.0,382.1,381.2,380.2,379.0,377.6,376.1,374.5,373.0,371.7,370.4,369.2,368.0,366.8,365.5,364.2,363.0,361.7,360.4,359.1,358.0,357.1,356.3,355.6,355.0,354.4,353.9,353.5,353.0,352.5,351.9,351.4,351.0,350.9,350.9,351.0,351.0,351.0,351.0,351.0,351.0,351.0,350.9,350.9,351.0,351.2,351.6,351.9,352.0,351.9,351.6,351.3,351.0,350.8,350.6,350.4,350.0,349.4,348.6,347.7,347.0,346.5,346.0,345.5,345.0,344.3,343.4,342.6,342.0,341.6,341.4,341.2,341.0,340.7,340.4,340.2,340.0,339.9,339.9,339.9,340.0,340.2,340.4,340.7,341.0,341.3,341.6,341.8,342.0,342.1,342.2,342.2,342.0,341.6,341.0,340.4,340.0,340.0,340.1,340.2,340.0,339.2,338.1,337.0,336.0,335.4,335.0,334.6,334.0,333.1,332.1,331.0,330.0,329.2,328.4,327.7,327.0,326.4,325.8,325.3,325.0,324.9,324.9,325.0,325.0,324.8,324.4,324.1,324.0,324.1,324.4,324.8,325.0,325.0,325.0,325.0,325.0,325.2,325.5,325.8,326.0,326.1,326.1,326.1,326.0,325.8,325.5,325.2,325.0,325.0,325.1,325.2,325.0,324.5,323.8,322.9,322.0,321.1,320.2,319.2,318.0,316.6,315.0,313.4,312.0,310.9,309.9,309.0,308.0,307.0,306.0,305.0,304.0,303.0,301.9,300.9,300.0,299.2,298.4,297.7,297.0,296.2,295.5,294.8,294.0,293.3,292.6,291.8,291.0,290.1,289.1,288.0,287.0,286.1,285.2,284.2,283.0,281.4,279.6,277.8,276.0,274.4,272.8,271.3,270.0,268.9,267.9,267.0,266.0,264.7,263.3,262.0,261.0,260.5,260.4,260.3,260.0,259.3,258.5,257.7,257.0,256.6,256.4,256.3,256.0,255.6,255.1,254.6,254.0,253.4,252.7,251.9,251.0,249.9,248.6,247.2,246.0,245.0,244.0,243.0,242.0,240.8,239.4,238.1,237.0,236.1,235.4,234.7,234.0,233.2,232.4,231.7,231.0,230.4,229.8,229.3,229.0,228.9,229.0,229.1,229.0,228.6,228.0,227.4,227.0,226.9,226.9,227.0,227.0,226.9,226.7,226.4,226.0,225.3,224.4,223.6,223.0,222.8,222.9,223.0,223.0,222.8,222.4,222.1,222.0,222.3,222.9,223.6,224.0,224.2,224.2,224.1,224.0,223.8,223.6,223.3,223.0,222.8,222.5,222.2,222.0,221.7,221.4,221.2,221.0,220.9,220.8,220.8,221.0,221.4,222.0,222.6,223.0,223.1,223.1,223.0,223.0,223.0,223.0,223.0,223.0,223.0,222.9,222.9,223.0,223.4,223.9,224.5,225.0,225.5,226.0,226.5,227.0,227.5,227.9,228.4,229.0,229.9,230.9,232.0,233.0,234.0,235.1,236.1,237.0,237.9,238.7,239.4,240.0,240.4,240.6,240.8,241.0,241.2,241.5,241.8,242.0,242.2,242.4,242.7,243.0,243.4,243.9,244.5,245.0,245.5,246.0,246.5,247.0,247.5,248.1,248.6,249.0,249.3,249.5,249.7,250.0,250.5,251.0,251.5,252.0,252.4,252.8,253.0,253.0,252.8,252.3,251.7,251.0,250.2,249.2,248.1,247.0,245.8,244.6,243.3,242.0,240.7,239.4,238.1,237.0,236.1,235.4,234.7,234.0,233.2,232.4,231.7,231.0,230.4,229.8,229.3,229.0,228.9,228.9,229.0,229.0,229.1,229.2,229.2,229.0,228.4,227.5,226.6,226.0,225.8,225.9,226.1,226.0,225.6,224.9,224.3,224.0,224.1,224.4,224.8,225.0,225.0,225.0,225.0,225.0,225.2,225.4,225.7,226.0,226.3,226.7,227.0,227.0,226.7,226.1,225.5,225.0,224.7,224.5,224.3,224.0,223.6,223.1,222.6,222.0,221.3,220.4,219.6,219.0,218.6,218.3,218.1,218.0,218.0,218.0,218.0,218.0,217.8,217.4,217.1,217.0,217.3,217.9,218.5,219.0,219.3,219.6,219.8,220.0,220.3,220.6,220.8,221.0,221.1,221.1,221.1,221.0,220.8,220.6,220.3,220.0,219.8,219.6,219.3,219.0,218.5,218.0,217.5,217.0,216.7,216.4,216.2,216.0,215.9,215.9,215.9,216.0,216.2,216.5,216.8,217.0,217.0,217.0,217.0,217.0,217.2,217.5,217.8,218.0,218.1,218.1,218.1,218.0,217.8,217.6,217.3,217.0,216.6,216.2,215.7,215.0,214.1,213.1,212.0,211.0,210.2,209.4,208.7,208.0,207.4,206.9,206.5,206.0,205.4,204.8,204.3,204.0,204.0,204.2,204.6,205.0,205.4,205.9,206.5,207.0,207.5,208.0,208.5,209.0,209.5,210.0,210.5,211.0,211.5,212.1,212.6,213.0,213.4,213.7,213.9,214.0,213.9,213.6,213.2,213.0,212.9,212.9,213.0,213.0,213.0,212.9,212.9,213.0,213.2,213.4,213.7,214.0,214.2,214.4,214.6,215.0,215.6,216.4,217.3,218.0,218.5,218.9,219.4,220.0,220.9,221.9,223.0,224.0,224.8,225.6,226.3,227.0,227.6,228.1,228.6,229.0,229.4,229.8,230.0,230.0,229.7,229.2,228.6,228.0,227.5,227.1,226.6,226.0,225.3,224.5,223.7,223.0,222.4,221.9,221.5,221.0,220.5,219.9,219.4,219.0,218.7,218.4,218.2,218.0,217.7,217.4,217.2,217.0,216.9,216.9,217.0,217.0,217.0,217.1,217.1,217.0,216.8,216.6,216.3,216.0,215.8,215.6,215.4,215.0,214.4,213.6,212.8,212.0,211.3,210.6,209.8,209.0,208.0,207.0,206.0,205.0,204.1,203.2,202.5,202.0,201.8,201.9,202.0,202.0,201.8,201.4,201.1,201.0,201.1,201.3,201.6,202.0,202.4,202.9,203.5,204.0,204.5,205.1,205.6,206.0,206.1,206.1,206.0,206.0,206.0,206.1,206.1,206.0,205.8,205.6,205.3,205.0,204.5,203.9,203.4,203.0,202.8,202.8,202.9,203.0,203.2,203.4,203.7,204.0,204.2,204.4,204.7,205.0,205.4,205.9,206.5,207.0,207.5,208.1,208.6,209.0,209.3,209.6,209.8,210.0,210.2,210.5,210.8,211.0,211.2,211.4,211.7,212.0,212.4,212.9,213.5,214.0,214.5,215.0,215.5,216.0,216.5,217.0,217.5,218.0,218.5,219.1,219.6,220.0,220.3,220.6,220.8,221.0,221.1,221.1,221.1,221.0,220.8,220.6,220.3,220.0,219.8,219.6,219.3,219.0,218.5,217.9,217.4,217.0,216.9,216.9,217.0,217.0,217.0,217.0,217.0,217.0,217.0,217.0,217.0,217.0,217.0,217.1,217.1,217.0,216.9,216.7,216.4,216.0,215.4,214.7,213.9,213.0,212.1,211.1,210.0,209.0,208.0,207.0,206.0,205.0,204.0,202.9,201.9,201.0,200.2,199.4,198.7,198.0,197.2,196.5,195.8,195.0,194.2,193.4,192.7,192.0,191.4,190.9,190.5,190.0,189.5,189.1,188.6,188.0,187.3,186.6,185.8,185.0,184.1,183.1,182.0,181.0,180.0,179.1,178.1,177.0,175.8,174.4,173.1,172.0,171.1,170.3,169.6,169.0,168.4,167.9,167.4,167.0,166.7,166.4,166.2,166.0,165.9,165.9,166.0,166.0,166.0,166.1,166.1,166.0,165.8,165.5,165.2,165.0,165.0,165.0,165.0,165.0,164.8,164.5,164.2,164.0,163.9,163.9,163.9,164.0,164.2,164.5,164.8,165.0,165.1,165.1,165.1,165.0,164.8,164.4,164.1,164.0,164.1,164.4,164.7,165.0,165.2,165.5,165.8,166.0,166.2,166.4,166.7,167.0,167.5,168.0,168.5,169.0,169.3,169.6,169.8,170.0,170.2,170.4,170.7,171.0,171.5,172.0,172.5,173.0,173.3,173.5,173.7,174.0,174.5,175.1,175.6,176.0,176.1,176.1,176.0,176.0,176.0,176.0,176.0,176.0,176.0,175.9,175.9,176.0,176.4,177.1,177.7,178.0,177.9,177.6,177.2,177.0,177.0,177.0,177.0,177.0,176.8,176.5,176.2,176.0,175.9,175.9,176.0,176.0,176.0,175.9,175.9,176.0,176.2,176.5,176.8,177.0,177.1,177.1,177.1,177.0,176.8,176.5,176.2,176.0,176.0,176.1,176.1,176.0,175.6,175.0,174.4,174.0,173.9,173.9,174.0,174.0,173.8,173.5,173.2,173.0,173.0,173.1,173.1,173.0,172.6,172.1,171.5,171.0,170.7,170.4,170.2,170.0,170.0,170.0,170.0,170.0,169.8,169.6,169.3,169.0,168.8,168.6,168.3,168.0,167.6,167.1,166.5,166.0,165.5,164.9,164.4,164.0,163.7,163.4,163.2,163.0,162.8,162.5,162.2,162.0,161.8,161.5,161.2,161.0,160.8,160.5,160.2,160.0,159.8,159.5,159.2,159.0,158.7,158.4,158.1,158.0,158.2,158.5,158.8,159.0,158.9,158.6,158.3,158.0,157.7,157.4,157.2,157.0,156.9,156.9,156.9,157.0,157.2,157.4,157.7,158.0,158.3,158.6,158.8,159.0,159.1,159.1,159.1,159.0,158.8,158.5,158.2,158.0,157.9,157.9,157.9,158.0,158.2,158.4,158.7,159.0,159.4,159.9,160.5,161.0,161.5,162.1,162.6,163.0,163.3,163.5,163.7,164.0,164.4,164.9,165.5,166.0,166.5,167.1,167.6,168.0,168.3,168.5,168.7,169.0,169.4,169.9,170.5,171.0,171.5,171.9,172.4,173.0,173.9,175.0,176.1,177.0,177.7,178.2,178.6,179.0,179.3,179.6,179.8,180.0,180.1,180.1,180.0,180.0,180.0,180.0,180.0,180.0,180.0,180.0,180.0,180.0,180.0,179.9,179.9,180.0,180.2,180.5,180.8,181.0,181.0,181.0,181.0,181.0,181.2,181.5,181.8,182.0,182.1,182.2,182.2,182.0,181.6,181.1,180.5,180.0,179.5,179.0,178.5,178.0,177.5,177.0,176.5,176.0,175.5,174.9,174.4,174.0,173.7,173.4,173.2,173.0,172.8,172.5,172.2,172.0,171.8,171.6,171.3,171.0,170.6,170.1,169.5,169.0,168.5,168.1,167.6,167.0,166.3,165.6,164.8,164.0,163.1,162.1,161.0,160.0,159.0,158.0,157.0,156.0,155.0,154.0,153.0,152.0,151.0,149.9,148.9,148.0,147.4,146.9,146.5,146.0,145.5,145.1,144.6,144.0,143.3,142.4,141.6,141.0,140.7,140.5,140.3,140.0,139.4,138.6,137.8,137.0,136.2,135.5,134.8,134.0,133.2,132.4,131.6,131.0,130.6,130.4,130.2,130.0,129.8,129.5,129.2,129.0,128.7,128.4,128.2,128.0,128.0,128.0,128.0,128.0,127.8,127.6,127.3,127.0,126.5,125.9,125.4,125.0,124.9,124.9,125.0,125.0,125.0,125.0,125.0,125.0,125.0,124.9,124.9,125.0,125.2,125.5,125.8,126.0,126.1,126.1,126.1,126.0,125.8,125.6,125.3,125.0,124.8,124.5,124.2,124.0,123.7,123.4,123.1,123.0,123.1,123.4,123.7,124.0,124.2,124.4,124.7,125.0,125.5,126.0,126.5,127.0,127.3,127.6,127.8,128.0,128.3,128.6,128.8,129.0,129.1,129.1,129.0,129.0,129.0,129.1,129.1,129.0,128.8,128.4,128.1,128.0,128.1,128.4,128.7,129.0,129.3,129.6,129.8,130.0,130.1,130.1,130.0,130.0,130.0,130.1,130.1,130.0,129.8,129.6,129.3,129.0,128.8,128.5,128.2,128.0,127.7,127.4,127.1,127.0,127.1,127.4,127.8,128.0,128.1,128.1,128.0,128.0,128.0,128.1,128.1,128.0,127.8,127.5,127.2,127.0,126.9,126.9,127.0,127.0,127.0,127.0,127.0,127.0,127.0,127.1,127.1,127.0,126.8,126.6,126.3,126.0,125.8,125.5,125.2,125.0,124.7,124.4,124.2,124.0,123.9,123.9,124.0,124.0,124.0,123.9,123.9,124.0,124.2,124.6,124.9,125.0,124.9,124.6,124.3,124.0,123.7,123.4,123.2,123.0,122.9,122.9,123.0,123.0,123.0,122.9,122.9,123.0,123.2,123.5,123.8,124.0,124.1,124.1,124.0,124.0,124.0,124.0,124.0,124.0,124.0,123.9,123.9,124.0,124.2,124.4,124.7,125.0,125.2,125.4,125.7,126.0,126.4,126.9,127.5,128.0,128.5,129.1,129.6,130.0,130.1,130.1,130.0,130.0,130.0,130.0,130.0,130.0,130.0,130.0,130.0,130.0,130.0,129.9,129.9,130.0,130.2,130.4,130.7,131.0,131.2,131.5,131.8,132.0,132.3,132.6,132.8,133.0,133.1,133.1,133.0,133.0,133.0,133.0,133.0,133.0,133.0,132.9,132.9,133.0,133.2,133.5,133.8,134.0,134.0,134.0,134.0,134.0,134.2,134.6,134.9,135.0,134.9,134.6,134.3,134.0,133.8,133.6,133.3,133.0,132.6,132.1,131.5,131.0,130.5,129.9,129.4,129.0,128.7,128.5,128.3,128.0,127.5,127.0,126.5,126.0,125.7,125.4,125.2,125.0,124.8,124.5,124.2,124.0,123.7,123.4,123.2,123.0,122.9,122.9,123.0,123.0,123.0,123.0,123.0,123.0,123.0,123.0,123.0,123.0,123.0,123.0,123.0,123.0,123.0,123.0,123.0,123.0,123.0,122.9,122.9,123.0,123.2,123.5,123.8,124.0,124.0,124.0,124.0,124.0,124.2,124.4,124.7,125.0,125.3,125.6,125.8,126.0,126.0,126.0,126.0,126.0,126.2,126.4,126.7,127.0,127.2,127.5,127.8,128.0,128.2,128.5,128.8,129.0,129.3,129.6,129.8,130.0,130.0,130.0,130.0,130.0,130.2,130.4,130.7,131.0,131.2,131.5,131.8,132.0,132.2,132.5,132.8,133.0,133.3,133.6,133.8,134.0,134.1,134.2,134.2,134.0,133.6,133.1,132.5,132.0,131.5,130.9,130.4,130.0,129.7,129.5,129.3,129.0,128.5,127.9,127.4,127.0,126.9,126.9,127.0,127.0,126.8,126.6,126.3,126.0,125.8,125.6,125.3,125.0,124.5,124.0,123.5,123.0,122.7,122.4,122.2,122.0,121.7,121.4,121.1,121.0,121.1,121.4,121.7,122.0,122.3,122.6,122.8,123.0,123.1,123.1,123.0,123.0,123.0,123.0,123.0,123.0,123.0,122.9,122.9,123.0,123.2,123.4,123.7,124.0,124.4,124.9,125.5,126.0,126.5,127.1,127.6,128.0,128.3,128.6,128.8,129.0,129.1,129.1,129.0,129.0,129.0,129.0,129.0,129.0,129.0,128.9,128.9,129.0,129.2,129.5,129.8,130.0,130.0,130.0,130.0,130.0,130.2,130.5,130.8,131.0,131.1,131.1,131.0,131.0,131.0,131.1,131.1,131.0,130.8,130.6,130.3,130.0,129.6,129.1,128.6,128.0,127.3,126.4,125.6,125.0,124.6,124.4,124.3,124.0,123.5,123.0,122.5,122.0,121.7,121.4,121.2,121.0,120.8,120.6,120.3,120.0,119.6,119.1,118.5,118.0,117.5,116.9,116.4,116.0,115.7,115.4,115.2,115.0,114.7,114.4,114.1,114.0,114.1,114.4,114.7,115.0,115.2,115.4,115.7,116.0,116.5,117.1,117.6,118.0,118.1,118.1,118.0,118.0,118.0,118.0,118.0,118.0,118.0,118.0,118.0,118.0,118.0,118.0,118.0,118.0,118.0,118.0,118.0,118.0,118.0,118.1,118.1,118.0,117.8,117.6,117.3,117.0,116.5,116.0,115.5,115.0,114.7,114.4,114.2,114.0,113.9,113.9,113.9,114.0,114.2,114.4,114.7,115.0,115.4,115.9,116.5,117.0,117.5,118.0,118.5,119.0,119.5,120.1,120.6,121.0,121.3,121.6,121.8,122.0,122.0,121.9,121.9,122.0,122.4,123.0,123.6,124.0,124.1,124.1,124.0,124.0,124.2,124.5,124.8,125.0,125.1,125.2,125.2,125.0,124.7,124.2,123.7,123.0,122.1,121.1,120.0,119.0,118.2,117.4,116.7,116.0,115.2,114.4,113.7,113.0,112.4,111.9,111.5,111.0,110.5,110.1,109.6,109.0,108.3,107.4,106.6,106.0,105.6,105.4,105.3,105.0,104.5,103.9,103.4,103.0,102.9,102.9,103.0,103.0,103.0,103.0,103.0,103.0,103.0,103.0,103.0,103.0,103.0,103.0,103.0,103.0,103.0,102.9,102.9,103.0,103.2,103.4,103.7,104.0,104.2,104.4,104.7,105.0,105.5,106.0,106.5,107.0,107.3,107.6,107.8,108.0,108.1,108.1,108.1,108.0,107.8,107.5,107.2,107.0,106.9,106.9,107.0,107.0,107.0,107.0,107.0,107.0,107.0,106.9,106.9,107.0,107.2,107.6,107.9,108.0,107.9,107.6,107.3,107.0,106.8,106.6,106.4,106.0,105.4,104.6,103.7,103.0,102.5,102.0,101.5,101.0,100.3,99.4,98.6,98.0,97.6,97.4,97.2,97.0,96.8,96.5,96.2,96.0,95.8,95.6,95.3,95.0,94.5,94.0,93.5,93.0,92.6,92.3,92.1,92.0,92.1,92.4,92.8,93.0,93.0,93.0,93.0,93.0,93.2,93.4,93.7,94.0,94.2,94.4,94.7,95.0,95.5,96.0,96.5,97.0,97.3,97.6,97.8,98.0,98.3,98.6,98.8,99.0,99.0,99.0,99.0,99.0,99.2,99.5,99.8,100.0,100.0,99.9,99.8,100.0,100.6,101.4,102.2,103.0,103.6,104.1,104.6,105.0,105.3,105.6,105.8,106.0,106.1,106.1,106.1,106.0,105.8,105.6,105.3,105.0,104.7,104.4,104.1,104.0,104.1,104.4,104.8,105.0,105.1,105.1,105.0,105.0,105.0,105.0,105.0,105.0,105.0,105.1,105.1,105.0,104.6,104.0,103.4,103.0,102.9,102.9,103.0,103.0,102.8,102.5,102.2,102.0,101.9,101.9,102.0,102.0,102.0,102.1,102.1,102.0,101.6,101.1,100.5,100.0,99.7,99.5,99.3,99.0,98.5,97.9,97.3,97.0,97.1,97.4,97.8,98.0,98.0,98.0,98.0,98.0,98.2,98.5,98.8,99.0,99.1,99.1,99.1,99.0,98.8,98.6,98.3,98.0,97.7,97.4,97.1,97.0,97.1,97.4,97.8,98.0,98.0,98.0,98.0,98.0,98.2,98.6,98.9,99.0,98.8,98.5,98.2,98.0,98.1,98.4,98.7,99.0,99.2,99.5,99.8,100.0,100.3,100.6,100.8,101.0,101.0,101.0,101.0,101.0,101.2,101.4,101.7,102.0,102.2,102.4,102.7,103.0,103.4,103.9,104.5,105.0,105.5,106.1,106.6,107.0,107.4,107.7,107.9,108.0,107.9,107.6,107.2,107.0,106.9,106.9,107.0,107.0,107.0,106.9,106.9,107.0,107.4,107.9,108.5,109.0,109.5,110.1,110.6,111.0,111.3,111.6,111.8,112.0,112.1,112.1,112.0,112.0,112.0,112.1,112.1,112.0,111.8,111.4,111.1,111.0,111.1,111.4,111.7,112.0,112.3,112.6,112.8,113.0,113.1,113.1,113.0,113.0,113.0,113.1,113.1,113.0,112.8,112.5,112.2,112.0,111.9,111.9,112.0,112.0,112.0,112.0,112.0,112.0,112.0,112.1,112.1,112.0,111.8,111.6,111.3,111.0,110.8,110.5,110.2,110.0,109.7,109.4,109.2,109.0,108.9,108.9,108.9,109.0,109.2,109.4,109.7,110.0,110.2,110.4,110.7,111.0,111.4,111.9,112.5,113.0,113.5,114.1,114.6,115.0,115.3,115.6,115.8,116.0,116.2,116.4,116.7,117.0,117.4,117.9,118.4,119.0,119.7,120.4,121.2,122.0,122.7,123.4,124.2,125.0,126.0,127.0,128.0,129.0,129.8,130.6,131.3,132.0,132.6,133.2,133.7,134.0,134.2,134.2,134.1,134.0,133.8,133.6,133.3,133.0,132.8,132.5,132.2,132.0,131.8,131.5,131.2,131.0,130.8,130.5,130.2,130.0,129.7,129.4,129.2,129.0,128.9,128.9,129.0,129.0,129.0,129.1,129.1,129.0,128.6,128.1,127.5,127.0,126.5,126.1,125.6,125.0,124.3,123.6,122.8,122.0,121.2,120.5,119.8,119.0,118.2,117.4,116.6,116.0,115.6,115.4,115.2,115.0,114.7,114.4,114.2,114.0,114.0,114.0,114.0,114.0,113.8,113.6,113.3,113.0,112.8,112.6,112.3,112.0,111.6,111.2,110.7,110.0,109.1,108.0,106.9,106.0,105.4,104.9,104.5,104.0,103.5,102.9,102.4,102.0,101.7,101.4,101.2,101.0,100.8,100.5,100.2,100.0,99.7,99.4,99.2,99.0,98.9,98.9,98.9,99.0,99.2,99.5,99.8,100.0,100.0,100.0,100.0,100.0,100.2,100.4,100.7,101.0,101.2,101.4,101.6,102.0,102.6,103.4,104.2,105.0,105.8,106.5,107.2,108.0,108.8,109.6,110.3,111.0,111.5,112.0,112.5,113.0,113.7,114.4,115.2,116.0,116.7,117.4,118.2,119.0,119.9,120.9,122.0,123.0,124.0,125.0,126.0,127.0,128.0,129.1,130.1,131.0,131.9,132.7,133.4,134.0,134.4,134.6,134.8,135.0,135.2,135.5,135.8,136.0,136.2,136.5,136.8,137.0,137.2,137.4,137.7,138.0,138.4,138.9,139.5,140.0,140.5,141.1,141.6,142.0,142.2,142.2,142.1,142.0,141.8,141.6,141.3,141.0,140.6,140.1,139.6,139.0,138.3,137.5,136.7,136.0,135.4,134.9,134.5,134.0,133.5,133.0,132.5,132.0,131.5,131.1,130.6,130.0,129.3,128.5,127.7,127.0,126.5,126.0,125.5,125.0,124.3,123.4,122.6,122.0,121.6,121.3,121.1,121.0,120.9,120.9,121.0,121.0,121.0,120.9,120.9,121.0,121.2,121.4,121.7,122.0,122.5,123.0,123.5,124.0,124.3,124.6,124.8,125.0,125.2,125.5,125.8,126.0,126.3,126.6,126.9,127.0,126.9,126.6,126.2,126.0,125.9,125.9,126.0,126.0,126.0,126.1,126.1,126.0,125.8,125.6,125.3,125.0,124.6,124.1,123.5,123.0,122.5,121.9,121.4,121.0,120.7,120.4,120.2,120.0,119.9,119.9,120.0,120.0,120.0,119.9,119.9,120.0,120.2,120.4,120.7,121.0,121.3,121.6,121.9,122.0,121.9,121.6,121.3,121.0,120.7,120.4,120.2,120.0,119.9,119.9,119.9,120.0,120.2,120.4,120.7,121.0,121.4,121.9,122.5,123.0,123.5,124.1,124.6,125.0,125.3,125.6,125.8,126.0,126.2,126.5,126.8,127.0,127.3,127.6,127.8,128.0,128.1,128.1,128.1,128.0,127.8,127.4,127.1,127.0,127.1,127.3,127.6,128.0,128.4,128.9,129.5,130.0,130.5,130.9,131.4,132.0,132.9,133.9,135.0,136.0,137.0,138.1,139.1,140.0,140.8,141.6,142.3,143.0,143.8,144.6,145.4,146.0,146.4,146.6,146.8,147.0,147.2,147.5,147.8,148.0,148.3,148.6,148.8,149.0,149.1,149.1,149.0,149.0,149.0,148.9,148.9,149.0,149.2,149.5,149.8,150.0,150.0,150.0,150.0,150.0,150.2,150.6,150.9,151.0,150.9,150.6,150.3,150.0,149.8,149.6,149.4,149.0,148.4,147.7,146.9,146.0,145.1,144.2,143.2,142.0,140.6,139.1,137.5,136.0,134.5,132.9,131.4,130.0,128.7,127.4,126.2,125.0,123.7,122.4,121.1,120.0,119.1,118.3,117.6,117.0,116.4,115.8,115.3,115.0,114.8,114.8,114.9,115.0,115.2,115.5,115.8,116.0,116.1,116.1,116.0,116.0,116.0,116.1,116.1,116.0,115.9,115.8,115.5,115.0,114.2,113.2,112.1,111.0,110.0,108.9,107.9,107.0,106.2,105.4,104.7,104.0,103.4,102.8,102.3,102.0,101.9,101.9,102.0,102.0,102.0,101.9,101.9,102.0,102.2,102.5,102.8,103.0,103.0,102.9,102.9,103.0,103.4,103.9,104.5,105.0,105.5,106.1,106.6,107.0,107.2,107.2,107.2,107.0,106.6,106.1,105.5,105.0,104.5,103.9,103.4,103.0,102.7,102.4,102.2,102.0,101.9,101.9,102.0,102.0,102.0,102.0,102.0,102.0,102.0,102.0,102.0,102.0,102.0,102.1,102.1,102.0,101.8,101.5,101.2,101.0,100.9,100.9,101.0,101.0,101.0,100.9,100.9,101.0,101.2,101.4,101.7,102.0,102.3,102.6,102.8,103.0,103.1,103.1,103.1,103.0,102.8,102.6,102.3,102.0,101.6,101.2,100.7,100.0,99.1,98.1,97.0,96.0,95.1,94.3,93.6,93.0,92.6,92.4,92.2,92.0,91.7,91.4,91.2,91.0,90.9,90.9,91.0,91.0,91.0,91.0,91.0,91.0,91.0,90.9,90.9,91.0,91.2,91.4,91.7,92.0,92.3,92.6,92.8,93.0,93.0,93.0,93.0,93.0,93.2,93.6,93.9,94.0,93.9,93.6,93.3,93.0,92.7,92.4,92.2,92.0,91.9,91.9,92.0,92.0,92.0,91.9,91.9,92.0,92.2,92.4,92.7,93.0,93.5,94.1,94.6,95.0,95.1,95.1,95.0,95.0,95.0,95.0,95.0,95.0,95.0,94.9,94.9,95.0,95.2,95.4,95.7,96.0,96.2,96.4,96.6,97.0,97.6,98.4,99.3,100.0,100.5,101.0,101.5,102.0,102.7,103.6,104.4,105.0,105.4,105.6,105.8,106.0,106.2,106.5,106.8,107.0,107.2,107.4,107.7,108.0,108.4,108.8,109.3,110.0,110.9,111.9,113.0,114.0,115.0,116.0,117.0,118.0,119.0,120.1,121.1,122.0,122.9,123.7,124.4,125.0,125.4,125.7,125.9,126.0,126.1,126.1,126.0,126.0,126.0,126.0,126.0,126.0,126.0,126.0,126.0,126.0,126.0,125.9,125.9,126.0,126.2,126.6,126.9,127.0,126.9,126.7,126.4,126.0,125.6,125.1,124.5,124.0,123.5,122.9,122.4,122.0,121.7,121.4,121.2,121.0,120.8,120.6,120.3,120.0,119.6,119.1,118.5,118.0,117.5,117.0,116.5,116.0,115.5,115.0,114.5,114.0,113.5,112.9,112.4,112.0,111.7,111.6,111.4,111.0,110.4,109.6,108.8,108.0,107.3,106.6,105.8,105.0,104.1,103.1,102.0,101.0,100.0,98.9,97.9,97.0,96.3,95.8,95.4,95.0,94.7,94.4,94.2,94.0,94.0,94.0,94.0,94.0,93.8,93.6,93.3,93.0,92.7,92.4,92.2,92.0,91.9,91.9,91.9,92.0,92.2,92.4,92.7,93.0,93.4,93.9,94.4,95.0,95.7,96.4,97.2,98.0,99.0,100.1,101.2,102.0,102.5,102.8,102.9,103.0,103.1,103.1,103.1,103.0,102.8,102.6,102.3,102.0,101.6,101.1,100.6,100.0,99.3,98.5,97.7,97.0,96.4,95.9,95.4,95.0,94.7,94.4,94.2,94.0,93.9,93.9,94.0,94.0,94.0,94.0,94.0,94.0,94.0,93.9,93.9,94.0,94.2,94.5,94.8,95.0,95.1,95.1,95.0,95.0,95.0,95.1,95.1,95.0,94.8,94.5,94.2,94.0,93.9,93.9,93.9,94.0,94.2,94.4,94.7,95.0,95.4,95.8,96.3,97.0,97.9,98.9,100.0,101.0,101.8,102.5,103.2,104.0,105.0,106.1,107.1,108.0,108.6,109.1,109.5,110.0,110.5,111.0,111.5,112.0,112.5,113.1,113.6,114.0,114.3,114.6,114.8,115.0,115.2,115.5,115.8,116.0,116.2,116.5,116.8,117.0,117.3,117.6,117.9,118.0,117.9,117.6,117.3,117.0,116.8,116.6,116.4,116.0,115.4,114.7,113.9,113.0,112.1,111.2,110.2,109.0,107.5,105.7,103.8,102.0,100.2,98.4,96.6,95.0,93.6,92.3,91.1,90.0,88.9,87.9,86.9,86.0,85.2,84.4,83.7,83.0,82.4,81.8,81.3,81.0,80.9,80.9,81.0,81.0,81.0,81.1,81.1,81.0,80.8,80.5,80.2,80.0,79.9,79.9,80.0,80.0,80.0,80.0,80.0,80.0,80.0,79.9,79.9,80.0,80.3,80.8,81.3,82.0,82.8,83.8,84.9,86.0,87.1,88.2,89.5,91.0,92.8,94.8,96.9,99.0,101.2,103.4,105.7,108.0,110.5,113.1,115.7,118.0,120.0,121.9,123.5,125.0,126.3,127.4,128.3,129.0,129.6,129.9,130.1,130.0,129.6,129.1,128.2,127.0,125.4,123.4,121.3,119.0,116.6,114.1,111.5,109.0,106.5,104.0,101.5,99.0,96.5,93.9,91.4,89.0,86.8,84.8,82.8,81.0,79.3,77.7,76.2,75.0,74.0,73.2,72.5,72.0,71.6,71.3,71.1,71.0,70.9,70.9,70.9,71.0,71.2,71.4,71.7,72.0,72.2,72.5,72.8,73.0,73.2,73.5,73.8,74.0,74.2,74.5,74.8,75.0,75.3,75.6,75.9,76.0,75.9,75.6,75.3,75.0,74.8,74.6,74.4,74.0,73.4,72.6,71.7,71.0,70.5,70.0,69.5,69.0,68.3,67.4,66.6,66.0,65.6,65.4,65.2,65.0,64.7,64.4,64.1,64.0,64.1,64.4,64.8,65.0,65.0,65.0,65.0,65.0,65.2,65.4,65.7,66.0,66.3,66.6,66.8,67.0,67.1,67.1,67.0,67.0,67.0,67.0,67.0,67.0,67.0,67.0,67.0,67.0,67.0,67.1,67.1,67.0,66.8,66.4,66.1,66.0,66.1,66.4,66.8,67.0,67.0,67.0,67.0,67.0,67.2,67.4,67.7,68.0,68.4,68.9,69.5,70.0,70.5,71.0,71.5,72.0,72.5,73.1,73.6,74.0,74.3,74.6,74.8,75.0,75.3,75.6,75.8,76.0,76.1,76.2,76.2,76.0,75.6,75.1,74.5,74.0,73.7,73.5,73.3,73.0,72.5,72.0,71.5,71.0,70.7,70.4,70.2,70.0,69.7,69.4,69.2,69.0,68.9,68.9,68.9,69.0,69.2,69.4,69.7,70.0,70.4,70.9,71.4,72.0,72.6,73.3,74.1,75.0,76.1,77.4,78.7,80.0,81.3,82.6,83.8,85.0,86.1,87.1,88.1,89.0,89.9,90.7,91.4,92.0,92.4,92.6,92.8,93.0,93.3,93.7,94.0,94.0,93.7,93.2,92.6,92.0,91.5,91.1,90.6,90.0,89.3,88.6,87.8,87.0,86.3,85.6,84.8,84.0,83.0,82.0,81.0,80.0,79.2,78.5,77.8,77.0,76.1,75.1,74.0,73.0,72.0,71.0,70.0,69.0,68.0,66.9,65.9,65.0,64.4,63.9,63.5,63.0,62.5,61.9,61.4,61.0,60.7,60.4,60.2,60.0,59.9,59.9,60.0,60.0,60.0,59.9,59.9,60.0,60.2,60.5,60.8,61.0,61.1,61.1,61.0,61.0,61.0,61.1,61.1,61.0,60.8,60.5,60.2,60.0,60.0,60.0,60.0,60.0,59.8,59.5,59.2,59.0,59.0,59.0,59.0,59.0,58.8,58.5,58.2,58.0,57.9,57.9,58.0,58.0,58.0,58.0,58.0,58.0,58.0,58.1,58.1,58.0,57.8,57.4,57.1,57.0,57.1,57.3,57.6,58.0,58.5,59.0,59.5,60.0,60.3,60.6,60.8,61.0,61.3,61.6,61.9,62.0,61.9,61.6,61.3,61.0,60.8,60.6,60.3,60.0,59.5,58.9,58.3,58.0,58.0,58.3,58.7,59.0,59.2,59.3,59.5,60.0,60.8,61.9,63.0,64.0,64.8,65.4,66.1,67.0,68.1,69.3,70.6,72.0,73.4,74.9,76.4,78.0,79.8,81.7,83.5,85.0,86.1,86.9,87.6,88.0,88.3,88.4,88.3,88.0,87.5,86.8,86.0,85.0,83.9,82.6,81.2,80.0,79.0,78.0,77.0,76.0,74.8,73.5,72.2,71.0,69.9,68.9,67.9,67.0,66.1,65.2,64.5,64.0,63.8,63.9,64.0,64.0,63.8,63.6,63.3,63.0,62.7,62.4,62.2,62.0,62.0,62.0,62.0,62.0,61.8,61.6,61.3,61.0,60.7,60.4,60.2,60.0,59.9,59.8,59.8,60.0,60.4,60.9,61.5,62.0,62.3,62.5,62.7,63.0,63.4,63.9,64.5,65.0,65.5,66.1,66.6,67.0,67.3,67.6,67.8,68.0,68.1,68.1,68.1,68.0,67.8,67.4,67.1,67.0,67.1,67.3,67.6,68.0,68.4,68.9,69.5,70.0,70.5,70.9,71.4,72.0,72.7,73.5,74.3,75.0,75.6,76.2,76.7,77.0,77.0,76.8,76.4,76.0,75.6,75.1,74.6,74.0,73.3,72.6,71.8,71.0,70.2,69.5,68.8,68.0,67.2,66.3,65.5,65.0,64.8,64.8,64.9,65.0,65.0,64.9,64.9,65.0,65.2,65.4,65.7,66.0,66.3,66.6,66.8,67.0,67.1,67.1,67.1,67.0,66.8,66.6,66.3,66.0,65.5,64.9,64.4,64.0,63.8,63.8,63.9,64.0,64.2,64.5,64.8,65.0,65.1,65.1,65.1,65.0,64.8,64.6,64.3,64.0,63.6,63.1,62.5,62.0,61.5,60.9,60.4,60.0,59.7,59.4,59.2,59.0,58.9,58.9,59.0,59.0,59.0,59.0,59.0,59.0,59.0,59.1,59.1,59.0,58.8,58.4,58.1,58.0,58.1,58.3,58.6,59.0,59.4,59.9,60.4,61.0,61.7,62.6,63.4,64.0,64.4,64.6,64.8,65.0,65.2,65.4,65.6,66.0,66.7,67.5,68.3,69.0,69.4,69.7,69.9,70.0,70.1,70.1,70.1,70.0,69.8,69.5,69.2,69.0,68.9,68.9,68.9,69.0,69.2,69.4,69.7,70.0,70.2,70.4,70.7,71.0,71.5,72.0,72.5,73.0,73.2,73.4,73.6,74.0,74.7,75.7,76.8,78.0,79.3,80.7,82.2,84.0,86.0,88.3,90.7,93.0,95.3,97.6,99.9,102.0,104.0,105.9,107.6,109.0,110.1,110.8,111.4,112.0,112.6,113.2,113.7,114.0,114.1,114.1,114.0,114.0,114.0,114.1,114.1,114.0,113.9,113.9,113.6,113.0,111.9,110.5,108.8,107.0,105.0,102.8,100.4,98.0,95.6,93.1,90.6,88.0,85.2,82.3,79.5,77.0,74.9,73.0,71.4,70.0,68.9,68.0,67.4,67.0,66.9,67.2,67.6,68.0,68.4,68.9,69.5,70.0,70.5,71.0,71.5,72.0,72.5,73.1,73.6,74.0,74.4,74.7,74.9,75.0,74.9,74.8,74.4,74.0,73.4,72.7,71.9,71.0,70.1,69.1,68.1,67.0,65.8,64.4,63.1,62.0,61.2,60.6,60.2,60.0,60.0,60.2,60.5,61.0,61.6,62.2,63.1,64.0,65.1,66.4,67.8,69.0,70.1,71.1,72.1,73.0,73.8,74.6,75.3,76.0,76.6,77.1,77.6,78.0,78.3,78.6,78.8,79.0,79.1,79.1,79.1,79.0,78.8,78.6,78.3,78.0,77.6,77.2,76.7,76.0,75.2,74.2,73.1,72.0,70.8,69.6,68.3,67.0,65.7,64.4,63.1,62.0,61.1,60.3,59.6,59.0,58.4,57.8,57.3,57.0,56.9,56.9,57.0,57.0,56.8,56.5,56.2,56.0,55.9,55.9,56.0,56.0,56.0,55.9,55.9,56.0,56.3,56.8,57.4,58.0,58.7,59.5,60.3,61.0,61.6,62.1,62.6,63.0,63.3,63.6,63.8,64.0,64.1,64.1,64.0,64.0,64.0,64.1,64.1,64.0,63.8,63.6,63.3,63.0,62.8,62.6,62.3,62.0,61.6,61.1,60.5,60.0,59.5,58.9,58.4,58.0,57.8,57.7,57.7,58.0,58.4,58.9,59.8,61.0,62.7,64.8,67.3,70.0,73.1,76.6,80.2,84.0,87.9,91.9,96.0,100.0,103.9,107.8,111.5,115.0,118.4,121.6,124.6,127.0,128.9,130.4,131.4,132.0,132.2,132.1,131.4,130.0,127.9,125.1,121.7,118.0,113.8,109.1,104.1,99.0,93.6,87.8,82.1,77.0,72.2,67.6,63.7,61.0,59.7,59.4,60.2,62.0,65.1,69.3,74.2,79.0,83.9,89.0,94.1,99.0,103.6,108.1,112.3,116.0,119.1,121.8,124.1,126.0,127.6,128.8,129.6,130.0,130.0,129.6,128.9,128.0,126.9,125.5,123.9,122.0,119.8,117.4,114.7,112.0,109.1,106.1,103.0,100.0,97.0,94.1,91.1,88.0,84.6,80.9,77.3,74.0,70.9,68.1,65.4,63.0,60.8,58.9,57.2,56.0,55.2,54.8,54.7,55.0,55.8,57.0,58.5,60.0,61.6,63.4,65.3,67.0,68.7,70.3,71.8,73.0,73.8,74.4,74.7,75.0,75.2,75.3,75.3,75.0,74.5,73.8,72.9,72.0,71.1,70.2,69.2,68.0,66.6,65.0,63.4,62.0,60.8,59.6,58.7,58.0,57.5,57.1,57.2,58.0,59.7,62.1,64.9,68.0,71.4,75.2,79.1,83.0,86.9,90.8,94.6,98.0,101.0,103.7,106.0,108.0,109.5,110.7,111.5,112.0,112.2,112.1,111.6,111.0,110.1,108.8,107.4,106.0,104.6,103.2,101.7,100.0,98.1,96.1,94.0,92.0,90.0,88.0,86.0,84.0,82.0,80.0,78.0,76.0,74.0,71.9,69.9,68.0,66.1,64.2,62.5,61.0,59.8,58.8,57.9,57.0,56.1,55.3,54.6,54.0,53.6,53.3,53.1,53.0,53.0,53.0,53.0,53.0,52.8,52.5,52.2,52.0,51.9,51.9,51.9,52.0,52.2,52.5,52.8,53.0,53.0,53.0,53.0,53.0,53.2,53.4,53.7,54.0,54.3,54.7,55.0,55.0,54.7,54.2,53.6,53.0,52.5,52.0,51.5,51.0,50.4,49.8,49.3,49.0,49.0,49.2,49.6,50.0,50.5,51.0,51.5,52.0,52.3,52.6,52.8,53.0,53.3,53.6,53.9,54.0,53.9,53.6,53.2,53.0,52.9,52.9,53.0,53.0,53.0,52.9,52.9,53.0,53.2,53.4,53.7,54.0,54.5,55.0,55.5,56.0,56.3,56.5,56.7,57.0,57.4,57.8,58.3,59.0,60.0,61.3,62.7,64.0,65.3,66.6,67.8,69.0,70.2,71.4,72.4,73.0,73.1,72.9,72.5,72.0,71.4,70.7,69.9,69.0,68.1,67.1,66.1,65.0,63.8,62.5,61.2,60.0,58.9,57.8,56.8,56.0,55.4,54.9,54.5,54.0,53.5,53.0,52.5,52.0,51.5,51.0,50.5,50.0,49.5,49.0,48.5,48.0,47.5,46.9,46.4,46.0,45.8,45.8,45.9,46.0,46.2,46.5,46.8,47.0,47.1,47.1,47.0,47.0,47.0,47.1,47.1,47.0,46.5,46.0,45.5,45.0,45.0,45.0,45.0,45.0,45.0,45.0,45.0,45.0,45.5,46.0,46.0,46.0,46.0,46.0,46.0,46.0,45.5,45.0,44.5,44.0,44.0,44.0,44.0,44.0,44.0,44.0,44.5,45.0,45.0,45.0,45.5,46.0,46.5,47.0,47.0,47.0,47.5,48.0,48.5,49.0,49.5,50.0,50.5,51.0,51.5,52.0,53.0,54.0,54.0,54.0,54.0,54.0,54.0,54.0,54.0,54.0,54.0,54.0,54.0,54.0,54.0,54.0,54.5,55.0,55.0,55.0,55.5,56.0,56.0,56.0,56.0,56.0,56.0,56.0,56.5,57.0,57.0,57.0,57.0,57.0,57.0,57.0,57.0,57.0,56.5,56.0,55.5,55.0,54.5,54.0,54.0,54.0,54.5,55.0,55.5,56.0,57.0,58.0,59.0,60.0,61.0,62.0,63.0,64.0,64.5,65.0,65.5,66.0,66.5,67.0,67.5,68.0,69.0,70.0,70.0,70.0,70.0,70.0,69.0,68.0,67.0,66.0,65.0,64.0,63.5,63.0,62.5,62.0,62.0,62.0,62.5,63.0,63.5,64.0,64.5,65.0,66.0,67.0,68.0,69.0,71.5,74.0,76.0,78.0,80.5,83.0,85.5,88.0,89.5,91.0,91.0,91.0,90.5,90.0,89.0,88.0,86.0,84.0,81.5,79.0,76.0,73.0,70.5,68.0,65.5,63.0,61.0,59.0,57.0,55.0,54.0,53.0,52.0,51.0,50.5,50.0,50.0,50.0,50.0,50.0,50.5,51.0,51.0,51.0,51.0,51.0,51.0,51.0,50.5,50.0,50.0,50.0,50.0,50.0,50.0,50.0,49.5,49.0,48.5,48.0,47.5,47.0,47.0,47.0,46.5,46.0,46.0,46.0,46.5,47.0,47.0,47.0,47.5,48.0,48.5,49.0,49.5,50.0,50.5,51.0,51.5,52.0,53.0,54.0,55.0,56.0,57.5,59.0,60.5,62.0,63.0,64.0,65.5,67.0,68.5,70.0,71.0,72.0,73.0,74.0,75.0,76.0,77.0,78.0,78.5,79.0,79.0,79.0,78.5,78.0,77.0,76.0,74.5,73.0,71.0,69.0,67.0,65.0,63.0,61.0,60.0,59.0,59.0,59.0,59.0,59.0,60.0,61.0,61.5,62.0,63.0,64.0,65.0,66.0,67.0,68.0,69.0,70.0,70.0,70.0,69.5,69.0,68.5,68.0,67.0,66.0,64.5,63.0,62.0,61.0,59.5,58.0,57.0,56.0,55.0,54.0,54.0,54.0,54.0,54.0,54.0,54.0,54.5,55.0,55.5,56.0,56.5,57.0,57.0,57.0,57.0,57.0,57.5,58.0,58.0,58.0,58.0,58.0,58.5,59.0,58.5,58.0,58.0,58.0,57.5,57.0,56.0,55.0,54.0,53.0,52.0,51.0,50.0,49.0,48.5,48.0,48.0,48.0,48.0,48.0,48.0,48.0,48.5,49.0,48.5,48.0,48.0,48.0,47.5,47.0,47.0,47.0,46.5,46.0,45.5,45.0,45.0,45.0,45.0,45.0,45.0,45.0,45.5,46.0,46.5,47.0,47.0,47.0,47.5,48.0,48.0,48.0,48.0,48.0,48.0,48.0,48.0,48.0,48.5,49.0,49.0,49.0,50.0,51.0,52.0,53.0,54.5,56.0,57.5,59.0,61.0,63.0,65.5,68.0,70.5,73.0,76.0,79.0,81.5,84.0,86.0,88.0,89.0,90.0,90.0,90.0,89.5,89.0,87.0,85.0,83.0,81.0,78.5,76.0,74.0,72.0,69.5,67.0,65.0,63.0,60.5,58.0,55.5,53.0,51.5,50.0,49.5,49.0,48.5,48.0,48.5,49.0,49.0,49.0,49.0,49.0,49.0,49.0,49.0,49.0,49.5,50.0,50.5,51.0,51.5,52.0,52.5,53.0,53.0,53.0,52.0,51.0,50.5,50.0,49.5,49.0,48.5,48.0,49.0,50.0,51.0,52.0,53.5,55.0,56.5,58.0,59.0,60.0,60.5,61.0,61.0,61.0,61.0,61.0,60.5,60.0,59.5,59.0,58.0,57.0,56.0,55.0,54.0,53.0,52.0,51.0,50.5,50.0,50.0,50.0,50.5,51.0,52.5,54.0,56.5,59.0,61.5,64.0,67.0,70.0,72.5,75.0,77.0,79.0,80.5,82.0,82.5,83.0,82.5,82.0,81.5,81.0,79.5,78.0,76.5,75.0,73.0,71.0,69.0,67.0,65.5,64.0,62.0,60.0,58.5,57.0,55.5,54.0,52.5,51.0,49.5,48.0,47.0,46.0,45.0,44.0,43.5,43.0,43.0,43.0,42.5,42.0,42.0,42.0,41.5,41.0,41.0,41.0,41.5,42.0,42.0,42.0,42.5,43.0,43.5,44.0,43.5,43.0,43.0,43.0,43.0,43.0,42.5,42.0,42.0,42.0,42.0,42.0,42.5,43.0,43.5,44.0,44.0,44.0,44.5,45.0,45.0,45.0,45.0,45.0,45.5,46.0,46.0,46.0,46.0,46.0,46.5,47.0,47.0,47.0,47.5,48.0,48.5,49.0,49.0,49.0,49.0,49.0,49.0,49.0,49.0,49.0,48.5,48.0,48.0,48.0,48.0,48.0,48.0,48.0,48.0,48.0,48.0,48.0,47.5,47.0,46.5,46.0,46.0,46.0,45.5,45.0,45.0,45.0,44.5,44.0,43.5,43.0,42.5,42.0,42.0,42.0,42.0,42.0,42.5,43.0,43.0,43.0,43.5,44.0,44.0,44.0,44.0,44.0,44.5,45.0,45.5,46.0,46.0,46.0,46.5,47.0,47.0,47.0,47.5,48.0,47.5,47.0,47.0,47.0,46.5,46.0,46.0,46.0,46.0,46.0,46.0,46.0,46.0,46.0,46.5,47.0,47.0,47.0,46.5,46.0,46.0,46.0,46.0,46.0,46.0,46.0,46.0,46.0,46.0,46.0,46.0,46.0,45.5,45.0,45.0,45.0,45.0,45.0,45.5,46.0,47.5,49.0,50.0,51.0,52.5,54.0,55.5,57.0,58.0,59.0,59.0,59.0,59.0,59.0,58.0,57.0,56.5,56.0,55.5,55.0,54.0,53.0,52.0,51.0,49.5,48.0,47.0,46.0,44.5,43.0,42.5,42.0,41.5,41.0,41.0,41.0,40.5,40.0,40.0,40.0,40.0,40.0,40.5,41.0,41.0,41.0,41.0,41.0,40.5,40.0,40.0,40.0,39.5,39.0,38.5,38.0,38.0,38.0,37.5,37.0,37.5,38.0,38.0,38.0,38.5,39.0,39.5,40.0,40.0,40.0,40.5,41.0,41.0,41.0,41.5,42.0,42.0,42.0,42.5,43.0,43.5,44.0,44.5,45.0,45.5,46.0,47.0,48.0,48.5,49.0,49.0,49.0,49.0,49.0,48.5,48.0,47.5,47.0,46.5,46.0,45.5,45.0,45.0,45.0,45.5,46.0,46.5,47.0,48.0,49.0,50.0,51.0,52.0,53.0,54.0,55.0,55.0,55.0,55.0,55.0,54.5,54.0,53.0,52.0,51.0,50.0,49.0,48.0,47.5,47.0,46.5,46.0,45.0,44.0,43.5,43.0,43.0,43.0,42.5,42.0,42.5,43.0,43.0,43.0,43.0,43.0,43.0,43.0,43.0,43.0,43.0,43.0,42.5,42.0,42.0,42.0,42.0,42.0,41.5,41.0,41.0,41.0,40.5,40.0,40.0,40.0,40.0,40.0,40.5,41.0,41.0,41.0,41.5,42.0,42.5,43.0,43.5,44.0,44.0,44.0,44.5,45.0,45.0,45.0,45.0,45.0,45.0,45.0,45.0,45.0,45.0,45.0,45.0,45.0,45.0,45.0,45.0,45.0,45.0,45.0,45.0,45.0,45.0,45.0,45.0,45.0,44.5,44.0,43.5,43.0,42.5,42.0,41.5,41.0,41.0,41.0,40.5,40.0,40.0,40.0,40.0,40.0,40.0,40.0,40.0,40.0,40.5,41.0,41.0,41.0,41.0,41.0,41.0,41.0,41.0,41.0,41.0,41.0,41.0,41.0,41.0,41.0,41.0,41.0,41.0,41.0,41.0,41.0,40.5,40.0,40.0,40.0,40.0,40.0,40.0,40.0,40.0,40.0,40.0,40.0,40.0,40.0,40.0,40.0,40.5,41.0,41.5,42.0,42.5,43.0,43.0,43.0,43.5,44.0,44.0,44.0,44.0,44.0,44.5,45.0,45.0,45.0,45.5,46.0,46.0,46.0,46.0,46.0,45.5,45.0,45.0,45.0,44.5,44.0,44.5,45.0,45.0,45.0,45.0,45.0,44.5,44.0,43.5,43.0,42.5,42.0,42.0,42.0,42.0,42.0,42.0,42.0,42.0,42.0,42.5,43.0,43.0,43.0,43.0,43.0,43.0,43.0,43.5,44.0,44.0,44.0,44.0,44.0,43.5,43.0,43.0,43.0,42.5,42.0,41.5,41.0,41.0,41.0,41.0,41.0,41.0,41.0,41.0,41.0,41.0,41.0,41.5,42.0,42.5,43.0,44.0,45.0,45.0,45.0,45.5,46.0,45.5,45.0,45.0,45.0,45.0,45.0,45.5,46.0,46.0,46.0,46.5,47.0,47.0,47.0,48.0,49.0,49.5,50.0,50.5,51.0,51.0,51.0,51.0,51.0,51.0,51.0,51.0,51.0,50.5,50.0,49.5,49.0,48.5,48.0,47.0,46.0,45.5,45.0,44.0,43.0,42.5,42.0,41.0,40.0,39.0,38.0,37.5,37.0,37.0,37.0,37.0,37.0,36.5,36.0,36.0,36.0,36.0,36.0,36.5,37.0,37.0,37.0,36.5,36.0,36.0,36.0,36.0,36.0,36.0,36.0,36.5,37.0,37.0,37.0,37.0,37.0,37.0,37.0,36.5,36.0,36.0,36.0,36.0,36.0,36.0,36.0,36.5,37.0,37.0,37.0,36.5,36.0,36.0,36.0,35.5,35.0,35.0,35.0,35.0,35.0,35.0,35.0,35.5,36.0,36.0,36.0,36.5,37.0,37.5,38.0,38.5,39.0,39.5,40.0,40.0,40.0,39.5,39.0,39.0,39.0,38.5,38.0,37.5,37.0,36.5,36.0,36.0,36.0,35.5,35.0,35.0,35.0,35.0,35.0,35.0,35.0,35.0,35.0,35.5,36.0,36.0,36.0,36.0,36.0,36.0,36.0,36.0,36.0,35.5,35.0,35.0,35.0,35.0,35.0,35.0,35.0,35.0,35.0,35.0,35.0,35.0,35.0,35.0,35.0,35.0,35.0,35.0,35.0,35.0,35.0,35.0,35.0,35.0,35.0,35.5,36.0,36.5,37.0,37.0,37.0,37.0,37.0,36.5,36.0,35.5,35.0,34.5,34.0,34.0,34.0,34.0,34.0,34.0,34.0,34.0,34.0,34.5,35.0,35.5,36.0,36.5,37.0,38.0,39.0,40.0,41.0,42.5,44.0,45.0,46.0,47.5,49.0,50.5,52.0,54.0,56.0,57.0,58.0,58.5,59.0,58.5,58.0,57.0,56.0,54.5,53.0,51.5,50.0,48.5,47.0,46.0,45.0,44.0,43.0,42.5,42.0,42.0,42.0,42.5,43.0,43.5,44.0,45.0,46.0,46.5,47.0,46.5,46.0,45.5,45.0,44.5,44.0,43.0,42.0,41.0,40.0,39.5,39.0,38.0,37.0,37.0,37.0,37.0,37.0,37.5,38.0,39.0,40.0,40.5,41.0,41.5,42.0,43.0,44.0,45.0,46.0,47.5,49.0,50.5,52.0,53.0,54.0,56.0,58.0,59.5,61.0,62.5,64.0,65.0,66.0,66.5,67.0,67.0,67.0,67.0,67.0,66.5,66.0,65.0,64.0,62.5,61.0,59.5,58.0,56.0,54.0,52.0,50.0,48.5,47.0,46.0,45.0,44.0,43.0,42.0,41.0,40.5,40.0,39.5,39.0,39.0,39.0,39.0,39.0,39.0,39.0,39.0,39.0,39.0,39.0,38.5,38.0,38.0,38.0,38.5,39.0,39.5,40.0,40.5,41.0,41.5,42.0,42.0,42.0,42.0,42.0,41.5,41.0,41.0,41.0,41.0,41.0,41.0,41.0,41.5,42.0,42.5,43.0,43.5,44.0,45.0,46.0,47.0,48.0,49.5,51.0,52.5,54.0,55.5,57.0,58.0,59.0,60.0,61.0,62.0,63.0,63.0,63.0,62.5,62.0,61.5,61.0,60.0,59.0,58.0,57.0,56.0,55.0,54.0,53.0,51.5,50.0,48.5,47.0,45.5,44.0,43.0,42.0,41.5,41.0,41.0,41.0,41.5,42.0,42.5,43.0,43.5,44.0,44.5,45.0,45.0,45.0,45.0,45.0,44.5,44.0,44.0,44.0,43.5,43.0,42.5,42.0,41.5,41.0,40.5,40.0,39.0,38.0,37.5,37.0,36.5,36.0,35.5,35.0,35.0,35.0,35.5,36.0,36.5,37.0,37.5,38.0,39.0,40.0,40.5,41.0,41.5,42.0,43.0,44.0,45.0,46.0,47.0,48.0,49.5,51.0,52.5,54.0,55.0,56.0,57.5,59.0,60.0,61.0,62.0,63.0,64.0,65.0,66.0,67.0,67.5,68.0,68.5,69.0,69.5,70.0,69.5,69.0,68.5,68.0,66.5,65.0,63.0,61.0,58.0,55.0,52.0,49.0,46.0,43.0,42.0,41.0,41.5,42.0,44.0,46.0,48.0,50.0,51.5,53.0,53.0,53.0,52.5,52.0,50.5,49.0,47.0,45.0,43.5,42.0,41.0,40.0,39.5,39.0,40.0,41.0,42.0,43.0,44.5,46.0,47.0,48.0,48.0,48.0,47.5,47.0,46.0,45.0,44.0,43.0,42.5,42.0,41.5,41.0,40.5,40.0,39.5,39.0,38.5,38.0,37.5,37.0,36.5,36.0,36.0,36.0,36.0,36.0,36.0,36.0,36.0,36.0,36.5,37.0,37.0,37.0,37.0,37.0,37.0,37.0,36.5,36.0,35.5,35.0,34.5,34.0,34.0,34.0,34.5,35.0,35.0,35.0,35.5,36.0,36.0,36.0,36.0,36.0,35.5,35.0,35.0,35.0,35.0,35.0,35.0,35.0,35.5,36.0,36.5,37.0,37.5,38.0,38.5,39.0,39.5,40.0,40.0,40.0,40.0,40.0,40.0,40.0,39.5,39.0,39.0,39.0,39.0,39.0,39.0,39.0,39.0,39.0,39.5,40.0,40.5,41.0,41.5,42.0,42.5,43.0,43.0,43.0,42.5,42.0,41.5,41.0,41.0,41.0,40.5,40.0,40.0,40.0,40.0,40.0,40.5,41.0,41.0,41.0,41.5,42.0,42.0,42.0,42.0,42.0,41.5,41.0,40.5,40.0,39.5,39.0,38.0,37.0,37.0,37.0,36.5,36.0,36.0,36.0,36.0,36.0,36.5,37.0,37.0,37.0,37.5,38.0,38.0,38.0,37.5,37.0,36.5,36.0,36.0,36.0,36.0,36.0,36.0,36.0,36.0,36.0,36.0,36.0,36.0,36.0,36.0,36.0,35.5,35.0,34.5,34.0,34.0,34.0,34.0,34.0,34.0,34.0,34.5,35.0,35.0,35.0,35.5,36.0,35.5,35.0,35.0,35.0,34.5,34.0,33.5,33.0,33.0,33.0,33.0,33.0,33.0,33.0,33.0,33.0,33.0,33.0,33.0,33.0,33.0,33.0,33.0,33.0,33.5,34.0,35.0,36.0,36.5,37.0,37.5,38.0,38.0,38.0,37.5,37.0,37.0,37.0,36.5,36.0,36.0,36.0,36.0,36.0,36.0,36.0,36.5,37.0,37.0,37.0,37.5,38.0,38.0,38.0,38.0,38.0,38.0,38.0,38.0,38.0,38.5,39.0,39.5,40.0,40.0,40.0,39.5,39.0,39.0,39.0,39.0,39.0,39.5,40.0,40.0,40.0,40.5,41.0,41.0,41.0,41.0,41.0,40.5,40.0,40.0,40.0,40.5,41.0,41.5,42.0,42.5,43.0,43.0,43.0,42.5,42.0,41.5,41.0,40.0,39.0,38.5,38.0,37.5,37.0,36.5,36.0,36.0,36.0,36.0,36.0,36.0,36.0,35.5,35.0,35.0,35.0,35.5,36.0,36.5,37.0,37.5,38.0,39.5,41.0,42.0,43.0,43.5,44.0,44.5,45.0,45.0,45.0,45.0,45.0,45.0,45.0,45.0,45.0,45.0,45.0,44.5,44.0,43.5,43.0,43.0,43.0,42.5,42.0,42.0,42.0,42.0,42.0,42.0,42.0,42.0,42.0,41.5,41.0,40.5,40.0,39.5,39.0,39.0,39.0,39.5,40.0,40.0,40.0,40.5,41.0,41.5,42.0,42.5,43.0,43.0,43.0,43.0,43.0,43.0,43.0,43.5,44.0,44.0,44.0,44.0,44.0,43.5,43.0,42.5,42.0,41.0,40.0,39.0,38.0,37.0,36.0,36.0,36.0,35.5,35.0,35.0,35.0,35.0,35.0,35.0,35.0,35.5,36.0,36.5,37.0,37.5,38.0,38.5,39.0,39.5,40.0,40.5,41.0,41.0,41.0,41.0,41.0,40.5,40.0,39.5,39.0,38.0,37.0,36.5,36.0,36.0,36.0,35.5,35.0,35.5,36.0,36.0,36.0,36.5,37.0,37.5,38.0,39.0,39.0,39.0,40.0,40.0,39.0,39.0,38.0,38.0,37.0,36.0,36.0,35.0,34.0,33.0,32.0,31.0,30.0,30.0,29.0,29.0,29.0,29.0,29.0,29.0,30.0,30.0,31.0,32.0,34.0,35.0,37.0,39.0,41.0,43.0,44.0,45.0,46.0,47.0,47.0,46.0,45.0,44.0,42.0,40.0,38.0,37.0,36.0,36.0,38.0,40.0,42.0,45.0,48.0,50.0,51.0,51.0,51.0,50.0,48.0,46.0,43.0,40.0,37.0,34.0,32.0,30.0,29.0,28.0,27.0,27.0,27.0,27.0,28.0,28.0,28.0,29.0,29.0,29.0,29.0,29.0,29.0,30.0,29.0,30.0,30.0,30.0,30.0,30.0,30.0,30.0,30.0,29.0,29.0,29.0,29.0,28.0,28.0,28.0,28.0,28.0,27.0,27.0,27.0,27.0,27.0,27.0,27.0,27.0,27.0,26.0,26.0,26.0,25.0,25.0,25.0,24.0,24.0,24.0,23.0,23.0,23.0,23.0,23.0,23.0,23.0,23.0,23.0,24.0,25.0,27.0,30.0,33.0,36.0,40.0,43.0,47.0,49.0,51.0,52.0,52.0,50.0,47.0,43.0,39.0,34.0,30.0,26.0,23.0,22.0,22.0,22.0,22.0,22.0,22.0,22.0,22.0,22.0,21.0,21.0,21.0,22.0,22.0,22.0,22.0,22.0,22.0,22.0,22.0,22.0,22.0,22.0,22.0,22.0,22.0,23.0,23.0,23.0,24.0,24.0,24.0,24.0,25.0,25.0,25.0,25.0,26.0,26.0,27.0,28.0,29.0,30.0,32.0,33.0,34.0,36.0,37.0,38.0,38.0,39.0,39.0,39.0,39.0,39.0,38.0,37.0,35.0,33.0,31.0,29.0,27.0,27.0,27.0,28.0,29.0,30.0,29.0,28.0,27.0,27.0,28.0,29.0,29.0,27.0,25.0,26.0,28.0,28.0,27.0,27.0,27.0,26.0,24.0,23.0,23.0,25.0,24.0,23.0,23.0,23.0,24.0,24.0,24.0,22.0,23.0,23.0,22.0,22.0,22.0,23.0,24.0,25.0,25.0,26.0,26.0,25.0,26.0,25.0,24.0,25.0,25.0,25.0,25.0,24.0,24.0,26.0,28.0,28.0,28.0,29.0,28.0,26.0,27.0,29.0,30.0,33.0,33.0,31.0,29.0,29.0,28.0,26.0,25.0,26.0,25.0,27.0,28.0,27.0,27.0,27.0,26.0,26.0,26.0,26.0,26.0,29.0,33.0,34.0,33.0,32.0,31.0,30.0,28.0,25.0,24.0,26.0,27.0,27.0,26.0,26.0,26.0,27.0,27.0,25.0,25.0,28.0,31.0,30.0,28.0,27.0,26.0,26.0,26.0,28.0,29.0,27.0,26.0,27.0,28.0,28.0,26.0,26.0,26.0,26.0,29.0,32.0,31.0,29.0,28.0,26.0,24.0,24.0,24.0,24.0,23.0,24.0,23.0,23.0,23.0,24.0,25.0,27.0,26.0,25.0,26.0,26.0,25.0,25.0,25.0,26.0,25.0,23.0,24.0,26.0,26.0,26.0,26.0,24.0,22.0,21.0,21.0,23.0,22.0,21.0,22.0,24.0,22.0,20.0,22.0,30.0,33.0,27.0,22.0,22.0,23.0,22.0,21.0,22.0,22.0,21.0,20.0,20.0,20.0,20.0,21.0,21.0,20.0,21.0,21.0,20.0,20.0,20.0,20.0,20.0,20.0,20.0,20.0,20.0,21.0,21.0,21.0,21.0,21.0,21.0,21.0,20.0,20.0,21.0,21.0,21.0,21.0,21.0,21.0,20.0,20.0,21.0,22.0,21.0,19.0,20.0,22.0,23.0,23.0,22.0,20.0,19.0,19.0,19.0,19.0,19.0,19.0,19.0,19.0,19.0,19.0,21.0,26.0,28.0,26.0,24.0,24.0,24.0,24.0,26.0,26.0,21.0,19.0,20.0,20.0,18.0,18.0,19.0,20.0,20.0,20.0,19.0,18.0,17.0,17.0,17.0,18.0,19.0,18.0,19.0,23.0,25.0,25.0,22.0,18.0,17.0,18.0,20.0,19.0,17.0,17.0,17.0,17.0,17.0,18.0,20.0,23.0,22.0,21.0,20.0,18.0,18.0,19.0,19.0,20.0,23.0,25.0,24.0,25.0,26.0,26.0,23.0,22.0,22.0,21.0,20.0,21.0,21.0,22.0,23.0,22.0,20.0,18.0,18.0,19.0,20.0,19.0,18.0,17.0,17.0,17.0,18.0,18.0,18.0,21.0,23.0,22.0,19.0,22.0,27.0,24.0,19.0,19.0,21.0,22.0,21.0,18.0,18.0,18.0,18.0,18.0,18.0,18.0,18.0,18.0,18.0,18.0,18.0,18.0,18.0,18.0,18.0,18.0,18.0,18.0,18.0,18.0,18.0,18.0,17.0,17.0,18.0,18.0,18.0,18.0,18.0,18.0,18.0,18.0,18.0,18.0,18.0,18.0,18.0,18.0,18.0,18.0,18.0,18.0,18.0,18.0,18.0,18.0,18.0,18.0,18.0,18.0,18.0,18.0,18.0,18.0,18.0,18.0,18.0,18.0,18.0,18.0,18.0,18.0,18.0,18.0,18.0,18.0,19.0,19.0,19.0,19.0,19.0,19.0,20.0,20.0,20.0,20.0,20.0,20.0,20.0,19.0,20.0,19.0,21.0,20.0,21.0,22.0,23.0,24.0,24.0,25.0,26.0,27.0,26.0,24.0,21.0,20.0,19.0,21.0,22.0,22.0,22.0,23.0,24.0,25.0,26.0,25.0,24.0,23.0,22.0,22.0,23.0,23.0,23.0,22.0,22.0,23.0,24.0,25.0,25.0,23.0,21.0,21.0,23.0,23.0,22.0,22.0,23.0,22.0,22.0,22.0,21.0,22.0,23.0,23.0,23.0,24.0,25.0,24.0,24.0,25.0,24.0,24.0,24.0,22.0,23.0,22.0,22.0,21.0,22.0,23.0,21.0,21.0,22.0,22.0,22.0,22.0,21.0,21.0,22.0,22.0,23.0,24.0,23.0,22.0,22.0,22.0,23.0,23.0,21.0,21.0,22.0,22.0,23.0,23.0,22.0,22.0,23.0,22.0,23.0,23.0,23.0,24.0,23.0,23.0,26.0,28.0,28.0,27.0,27.0,26.0,24.0,21.0,22.0,23.0,23.0,25.0,26.0,25.0,23.0,24.0,24.0,23.0,21.0,21.0,20.0,19.0,19.0,19.0,21.0,23.0,21.0,21.0,22.0,23.0,24.0,23.0,21.0,22.0,21.0,20.0,20.0,20.0,22.0,23.0,24.0,24.0,24.0,22.0,21.0,21.0,23.0,23.0,25.0,24.0,22.0,22.0,21.0,21.0,22.0,21.0,22.0,21.0,21.0,21.0,20.0,20.0,21.0,23.0,21.0,21.0,21.0,21.0,22.0,22.0,22.0,23.0,24.0,23.0,22.0,22.0,23.0,23.0,22.0,21.0,22.0,22.0,21.0,21.0,22.0,20.0,19.0,19.0,22.0,25.0,27.0,26.0,26.0,25.0,24.0,22.0,23.0,21.0,22.0,23.0,23.0,23.0,22.0,21.0,21.0,20.0,21.0,23.0,22.0,23.0,25.0,25.0,23.0,22.0,22.0,23.0,22.0,22.0,22.0,23.0,24.0,25.0,26.0,27.0,29.0,31.0,33.0,34.0,34.0,32.0,28.0,25.0,23.0,23.0,22.0,21.0,22.0,22.0,22.0,23.0,22.0,22.0,22.0,21.0,21.0,22.0,23.0,22.0,21.0,21.0,23.0,21.0,21.0,22.0,23.0,22.0,22.0,23.0,23.0,23.0,23.0,23.0,24.0,23.0,22.0,23.0,22.0,22.0,22.0,21.0,22.0,24.0,23.0,23.0,23.0,22.0,23.0,23.0,23.0,23.0,24.0,22.0,23.0,22.0,22.0,23.0,23.0,26.0,27.0,24.0,21.0,21.0,21.0,24.0,25.0,23.0,22.0,23.0,22.0,22.0,23.0,23.0,25.0,24.0,22.0,23.0,22.0,21.0,22.0,22.0,23.0,25.0,24.0,21.0,20.0,21.0,22.0,24.0,23.0,21.0,21.0,20.0,20.0,20.0,21.0,20.0,21.0,21.0,21.0,21.0,20.0,20.0,21.0,22.0,21.0,22.0,23.0,22.0,21.0,20.0,21.0,22.0,20.0,21.0,22.0,23.0,20.0,20.0,21.0,22.0,22.0,22.0,22.0,23.0,20.0,20.0,21.0,22.0,22.0,21.0,21.0,20.0,20.0,20.0,19.0,19.0,21.0,22.0,23.0,22.0,20.0,20.0,22.0,23.0,21.0,20.0,21.0,20.0,20.0,20.0,19.0,19.0,20.0,24.0,25.0,25.0,26.0,26.0,24.0,24.0,24.0,24.0,21.0,21.0,21.0,21.0,21.0,21.0,21.0,22.0,21.0,22.0,21.0,20.0,21.0,21.0,20.0,21.0,22.0,21.0,22.0,24.0,26.0,25.0,23.0,22.0,22.0,21.0,20.0,19.0,19.0,20.0,20.0,20.0,20.0,22.0,23.0,22.0,21.0,21.0,22.0,22.0,21.0,21.0,24.0,26.0,25.0,25.0,27.0,26.0,24.0,23.0,22.0,23.0,23.0,22.0,22.0,23.0,24.0,23.0,24.0,23.0,24.0,22.0,22.0,23.0,23.0,23.0,23.0,23.0,21.0,21.0,21.0,22.0,22.0,22.0,21.0,21.0,22.0,22.0,22.0,23.0,23.0,22.0,23.0,24.0,23.0,23.0,22.0,21.0,22.0,21.0,22.0,24.0,26.0,25.0,24.0,25.0,24.0,22.0,23.0,21.0,21.0,22.0,23.0,26.0,26.0,24.0,24.0,23.0,21.0,21.0,23.0,23.0,25.0,23.0,22.0,23.0,24.0,26.0,28.0,27.0,25.0,24.0,25.0,24.0,23.0,25.0,26.0,25.0,26.0,29.0,32.0,32.0,31.0,30.0,28.0,28.0,28.0,27.0,26.0,24.0,23.0,25.0,24.0,24.0,25.0,25.0,23.0,24.0,26.0,25.0,25.0,25.0,24.0,21.0,21.0,20.0,21.0,20.0,21.0,20.0,21.0,21.0,21.0,21.0,22.0,21.0,23.0,22.0,22.0,21.0,21.0,23.0,23.0,23.0,21.0,20.0,20.0,19.0,19.0,19.0,19.0,19.0,19.0,20.0,22.0,21.0,21.0,20.0,19.0,20.0,19.0,20.0,21.0,22.0,21.0,22.0,22.0,24.0,22.0,20.0,20.0,20.0,21.0,21.0,22.0,21.0,21.0,20.0,21.0,22.0,23.0,22.0,21.0,20.0,20.0,21.0,22.0,21.0,21.0,21.0,23.0,23.0,23.0,24.0,23.0,21.0,21.0,21.0,22.0,21.0,21.0,20.0,21.0,21.0,22.0,21.0,21.0,21.0,20.0,20.0,20.0,19.0,20.0,21.0,20.0,21.0,22.0,22.0,22.0,20.0,21.0,21.0,21.0,20.0,22.0,22.0,22.0,21.0,21.0,22.0,23.0,23.0,21.0,20.0,20.0,21.0,20.0,21.0,22.0,21.0,20.0,20.0,19.0,19.0,20.0,21.0,20.0,20.0,20.0,21.0,22.0,20.0,19.0,21.0,20.0,19.0,21.0,20.0,19.0,19.0,20.0,19.0,20.0,22.0,21.0,21.0,21.0,19.0,20.0,20.0,21.0,19.0,20.0,19.0,20.0,20.0,21.0,20.0,20.0,19.0,18.0,18.0,18.0,18.0,18.0,18.0,18.0,19.0,19.0,19.0,21.0,21.0,20.0,20.0,20.0,21.0,20.0,20.0,20.0,19.0,20.0,20.0,20.0,22.0,21.0,21.0,24.0,23.0,21.0,21.0,22.0,22.0,21.0,22.0,23.0,23.0,21.0,21.0,22.0,23.0,21.0,20.0,20.0,21.0,20.0,19.0,20.0,22.0,21.0,21.0,24.0,26.0,26.0,24.0,23.0,22.0,24.0,26.0,28.0,28.0,27.0,26.0,25.0,26.0,26.0,27.0,26.0,25.0,23.0,24.0,25.0,25.0,22.0,20.0,20.0,20.0,21.0,20.0,21.0,23.0,24.0,24.0,22.0,22.0,22.0,21.0,23.0,23.0,21.0,20.0,20.0,21.0,21.0,20.0,22.0,22.0,23.0,23.0,22.0,22.0,22.0,20.0,20.0,21.0,20.0,21.0,21.0,20.0,21.0,21.0,20.0,21.0,21.0,20.0,22.0,21.0,20.0,22.0,21.0,21.0,22.0,22.0,21.0,22.0,23.0,22.0,21.0,22.0,22.0,22.0,23.0,24.0,22.0,21.0,22.0,22.0,24.0,26.0,24.0,22.0,22.0,21.0,21.0,23.0,23.0,21.0,20.0,21.0,21.0,20.0,21.0,22.0,20.0,21.0,21.0,20.0,21.0,22.0,20.0,20.0,21.0,20.0,19.0,21.0,21.0,20.0,20.0,21.0,21.0,20.0,22.0,22.0,20.0,22.0,22.0,20.0,21.0,23.0,22.0,20.0,20.0,21.0,20.0,18.0,17.0,14.0,14.0,14.0,14.0,14.0,14.0,15.0,15.0,16.0,16.0,15.0,16.0,16.0,16.0,16.0,17.0,19.0,19.0,18.0,19.0,20.0,19.0,18.0,18.0,19.0,19.0,18.0,18.0,19.0,20.0,20.0,19.0,18.0,18.0,19.0,18.0,17.0,19.0,20.0,19.0,18.0,18.0,20.0,21.0,21.0,22.0,23.0,25.0,27.0,27.0,24.0,22.0,22.0,23.0,22.0,20.0,20.0,21.0,20.0,18.0,19.0,20.0,18.0,19.0,21.0,21.0,21.0,21.0,19.0,18.0,20.0,19.0,19.0,20.0,19.0,20.0,21.0,20.0,19.0,19.0,19.0,19.0,20.0,21.0,20.0,19.0,19.0,20.0,19.0,19.0,20.0,19.0,20.0,22.0,21.0,20.0,21.0,20.0,19.0,19.0,18.0,20.0,19.0,18.0,19.0,20.0,18.0,18.0,18.0,18.0,18.0,18.0,19.0,18.0,18.0,17.0,17.0,17.0,17.0,18.0,17.0,18.0,18.0,19.0,18.0,18.0,17.0,18.0,19.0,19.0,19.0,18.0,18.0,19.0,19.0,18.0,19.0,19.0,19.0,22.0,22.0,21.0,21.0,23.0,22.0,21.0,21.0,22.0,22.0,20.0,19.0,19.0,19.0,21.0,19.0,18.0,18.0,18.0,18.0,16.0,16.0,18.0,19.0,20.0,19.0,20.0,19.0,17.0,18.0,18.0,17.0,18.0,19.0,19.0,18.0,19.0,20.0,20.0,19.0,19.0,19.0,19.0,19.0,18.0,20.0,20.0,19.0,20.0,20.0,20.0,21.0,20.0,20.0,21.0,19.0,20.0,20.0,19.0,21.0,20.0,20.0,20.0,19.0,18.0,17.0,17.0,17.0,17.0,17.0,18.0,19.0,20.0,20.0,20.0,21.0,20.0,19.0,21.0,20.0,19.0,20.0,18.0,18.0,19.0,18.0,18.0,19.0,19.0,17.0,16.0,17.0,19.0,18.0,17.0,17.0,18.0,19.0,18.0,17.0,16.0,17.0,17.0,17.0,16.0,16.0,17.0,18.0,17.0,16.0,16.0,17.0,18.0,18.0,17.0,17.0,18.0,18.0,18.0,17.0,18.0,19.0,19.0,19.0,18.0,19.0,21.0,22.0,21.0,19.0,17.0,18.0,17.0,16.0,18.0,18.0,17.0,18.0,17.0,17.0,19.0,19.0,21.0,21.0,21.0,23.0,23.0,20.0,17.0,16.0,16.0,16.0,16.0,17.0,18.0,17.0,17.0,18.0,18.0,17.0,16.0,17.0,17.0,16.0,16.0,17.0,17.0,17.0,19.0,19.0,17.0,19.0,20.0,18.0,18.0,18.0,17.0,16.0,16.0,16.0,16.0,16.0,16.0,16.0,15.0,15.0,15.0,15.0,16.0,16.0,17.0,16.0,17.0,16.0,17.0,17.0,16.0,17.0,16.0,17.0,16.0,16.0,17.0,16.0,16.0,16.0,16.0,15.0,15.0,16.0,15.0,16.0,15.0,16.0,16.0,16.0,15.0,16.0,16.0,16.0,14.0,13.0,13.0,13.0,13.0,13.0,14.0,14.0,14.0,13.0,13.0,13.0,14.0,14.0,14.0,14.0,13.0,15.0,16.0,16.0,15.0,16.0,15.0,16.0,16.0,16.0,17.0,16.0,16.0,15.0,16.0,15.0,16.0,15.0,16.0,15.0,16.0,15.0,15.0,15.0,15.0,15.0,15.0,15.0,15.0,14.0,15.0,15.0,15.0,15.0,15.0,15.0,15.0,15.0,15.0,15.0,16.0,15.0,16.0,15.0,15.0,15.0,15.0,15.0,15.0,15.0,15.0,15.0,16.0,14.0,14.0,14.0,15.0,15.0,15.0,15.0,15.0,15.0,14.0,14.0,14.0,14.0,15.0,14.0,15.0,14.0,14.0,15.0,14.0,15.0,14.0,14.0,15.0,14.0,14.0,14.0,15.0,14.0,14.0,15.0,16.0,15.0,16.0,15.0,15.0,16.0,16.0,15.0,16.0,15.0,16.0,16.0,16.0,16.0,16.0,16.0,16.0,16.0,16.0,15.0,16.0,16.0,16.0,15.0,15.0,16.0,15.0,16.0,15.2,15.0,15.0,15.0,15.0,14.0,15.0,15.0,15.0,15.0,16.0,15.0,15.0,16.0,15.0,15.0,17.0,15.0,15.0,15.0,15.0,15.0,16.0,16.0,15.0,15.0,16.0,15.0,14.0,15.0,15.0,15.0,15.0,15.0,14.0,14.0,15.0,14.0,14.0,15.0,15.0,14.0,14.0,14.0,14.0,14.0,14.0,15.0,14.0,14.0,14.0,15.0,14.0,14.0,14.0,16.0,15.0,15.0,15.0,15.0,15.0,15.0,15.0,15.0,14.0,15.0,16.0,15.0,15.0,15.0,15.0,16.0,15.0,15.0,16.0,15.0,16.0,15.0,16.0,17.0,16.0,18.0,16.0,16.0,15.0,16.0,16.0,16.0,16.0,17.0,17.0,16.0,15.0,16.0,16.0,16.0,16.0,16.0,16.0,16.0,16.0,16.0,16.0,16.0,16.0,16.0,16.0,16.0,16.0,16.0,17.0,16.0,16.0,16.0,15.0,15.0,14.0,15.0,16.0,16.0,16.0,16.0,16.0,15.0,15.0,15.0,16.0,16.0,16.0,16.0,18.0,17.0,16.0,17.0,17.0,16.0,16.0,16.0,17.0,17.0,16.0,16.0,16.0,15.0,16.0,15.0,17.0,17.0,17.0,17.0,16.0,15.0,15.0,16.0,16.0,16.0,17.0,16.0,16.0,16.0,16.0,16.0,15.0,15.0,15.0,16.0,16.0,15.0,16.0,16.0,16.0,15.0,15.0,15.0,15.0,15.0,16.0,16.0,15.0,15.0,15.0,15.0,16.0,17.0,17.0,17.0,16.0,16.0,16.0,16.0,17.0,16.0,16.0,16.0,16.0,15.0,16.0,17.0,16.0,16.0,16.0,17.0,17.0,15.0,16.0,16.0,17.0,16.0,16.0,16.0,17.0,16.0,16.0,16.0,16.0,16.0,16.0,16.0,16.0,16.0,16.0,16.0,15.0,14.0,15.0,16.0,17.0,19.0,18.0,18.0,19.0,17.0,17.0,17.0,18.0,16.1,16.0,18.0,18.0,18.0,18.0,18.0,18.0,19.0,19.0,18.0,18.0,17.0,16.0,16.0,18.0,16.0,16.0,17.0,17.0,16.0,16.0,18.0,17.0,17.0,18.0,17.0,17.0,18.0,17.0,17.0,19.0,18.0,17.0,16.0,14.0,13.0,13.0,12.0,12.0,12.0,12.0,11.0,11.0,11.0,11.0,11.0,11.0,11.0,11.0,11.0,11.0,11.0,11.0,11.0,11.0,11.0,11.0,11.0,11.0,11.0,11.0,11.0,11.0,11.0,11.0,11.0,11.0,11.0,11.0,11.0,11.0,11.0,11.0,12.0,12.0,13.0,14.0,15.0,16.0,16.0,17.0,16.0,17.0,16.0,15.0,15.0,17.0,16.0,16.0,18.0,18.0,17.0,17.0,18.0,16.0,16.0,17.0,17.0,17.0,19.0,17.0,18.0,18.0,16.0,16.0,16.0,16.0,15.0,15.0,15.0,15.0,15.0,15.0,15.0,15.0,15.0,15.0,14.0,14.0,15.0,15.0,14.0,14.0,14.0,15.0,15.0,15.0,15.0,15.0,15.0,15.0,15.0,17.0,18.0,19.0,18.0,17.0,18.0,20.0,18.0,18.0,17.0,16.0,15.0,14.0,14.0,15.0,14.0,15.0,15.0,15.0,15.0,15.0,16.0,17.0,16.0,17.0,18.0,17.0,17.0,17.0,17.0,17.0,17.0,16.0,16.0,18.0,17.0,16.0,17.0,17.0,15.0,15.0,16.0,16.0,16.0,17.0,16.0,16.0,16.0,16.0,16.0,17.0,17.0,16.0,16.0,17.0,16.0,16.0,18.0,18.0,17.0,17.0,18.0,17.0,17.0,18.0,18.0,18.0,19.0,17.0,17.0,16.0,13.1,12.0,12.0,12.0,11.0,11.0,11.0,11.0,11.0,11.0,11.0,11.0,11.0,11.0,11.0,11.0,11.0,12.0,12.0,12.0,11.0,11.0,11.0,11.0,11.0,11.0,11.0,11.0,11.0,11.0,11.0,11.0,11.0,11.0,11.0,11.0,11.0,11.0,11.0,11.0,11.0,11.0,11.0,12.0,11.0,12.0,12.0,13.0,13.0,13.0,13.0,13.0,13.0,13.0,13.0,13.0,14.0,13.0,13.0,14.0,13.0,13.0,13.0,13.0,13.0,13.0,13.0,13.0,13.0,14.0,13.0,14.0,13.0,13.0,14.0,13.0,14.0,13.0,13.0,14.0,13.0,13.0,14.0,13.0,13.0,13.0,13.0,13.0,13.0,13.0,13.0,12.0,12.0,13.0,13.0,13.0,12.0,12.0,13.0,13.0,13.0,13.0,13.0,15.0,16.0,15.0,14.0,14.0,15.0,16.0,14.0,14.0,14.0,15.0,15.0,15.0,15.0,16.0,16.0,15.0,16.0,16.0,15.0,14.0,14.0,14.0,15.0,15.0,14.0,14.0,14.0,15.0,15.0,15.0,15.0,15.0,15.0,15.0,14.0,15.0,15.0,15.0,15.0,15.0,14.0,14.0,14.0,14.0,14.0,14.0,14.0,14.0,14.0,14.0,14.0,14.0,14.0,14.0,14.0,14.0,13.0,14.0,14.0,14.0,13.0,13.0,14.0,14.0,14.0,14.0,14.0,14.0,14.0,14.0,14.0,14.0,14.0,14.0,14.0,14.0,14.0,14.0,14.0,14.0,14.0,14.0,14.0,14.0,14.0,14.0,14.0,14.0,14.0,14.0,14.0,14.0,13.0,13.0,13.0,14.0,14.0,14.0,14.0,14.0,14.0,14.0,14.0,14.0,14.0,14.0,14.0,14.0,14.0,14.0,14.0,14.0,13.0,14.0,13.0,13.0,12.0,12.0,13.0,12.0,13.0,13.0,13.0,14.0,13.0,12.0,12.0,12.0,12.0,12.0,11.0,11.0,11.0,12.0,12.0,11.0,11.0,11.0,11.0,11.0,11.0,11.0,11.0,11.0,11.0,11.0,11.0,11.0,11.0,11.0,11.0,11.0,11.0,11.0,11.0,11.0,11.0,11.0,11.0,11.0,11.0,11.0,11.0,11.0,11.0,12.0,12.0,12.0,12.0,12.0,13.0,12.0,12.0,13.0,12.0,12.0,13.0,13.0,13.0,13.0,13.0,13.0,13.0,13.0,13.0,13.0,13.0,14.0,13.0,13.0,13.0,13.0,13.0,13.0,12.0,12.0,13.0,13.0,13.0,13.0,14.0,13.0,13.0,14.0,13.0,12.0,11.0,11.0,11.0,11.0,11.0,10.0,10.0,10.0,10.0,10.0,10.0,10.0,10.0,10.0,10.0,9.0,41.0,9.0,10.0,10.0,10.0,10.0,11.0,12.0,11.0,12.1,14.0,14.0,16.0,14.0,13.0,13.0,14.0,14.0,13.0,13.0,14.0,14.0,13.0,12.0,12.0,12.0,13.0,12.0,12.0,12.0,13.0,13.0,13.0,13.0,13.0,12.0,12.0,12.0,11.0,10.0,10.0,10.0,10.0,10.0,14.6,10.0,10.0,10.0,10.0,10.0,10.0,10.0,10.0,10.0,10.0,10.0,10.0,10.0,10.0,10.0,10.0,10.0,10.0,10.0,10.0,10.0,10.0,10.0,10.0,10.0,10.0,10.0,10.0,11.0,11.0,11.0,10.0,10.0,10.0,11.0,11.0,11.0,11.0,11.0,11.0,11.0,11.0,10.0,10.0,10.0,10.0,11.0,11.0,11.0,11.0,11.0,11.0,11.0,11.0,11.0,11.0,11.0,11.0,11.0,11.0,10.0,11.0,11.0,10.0,10.0,10.0,10.0,10.0,10.0,10.0,10.0,10.0,11.0,11.0,11.0,10.0,10.0,10.0,10.0,10.0,10.0,10.0,10.0,10.0,10.0,10.0,10.0,10.0,10.0,10.0,10.0,10.0,10.0,10.0,10.0,10.0,9.0,9.0,10.0,10.0,10.0,10.0,9.0,9.0,10.0,9.0,9.0,9.0,9.0,10.0,10.0,10.0,10.0,10.0,9.0,10.0,10.0,10.0,10.0,10.0,10.0,10.0,10.0,10.0,10.0,10.0,10.0,10.0,10.0,10.0,10.0,10.0,10.0,10.0,10.0,10.0,10.0,9.0,9.0,9.0,9.0,9.0,9.0,9.0,9.0,9.0,10.0,10.0,10.0,10.0,10.0,9.0,10.0,10.0,10.0,10.0,10.0,10.0,10.0,12.8,10.0,10.0,10.0,10.0,9.0,9.0,9.0,9.0,10.0,10.0,10.0,10.0,9.0,9.0,9.0,9.0,10.0,9.0,9.0,9.0,10.0,9.0,9.0,10.0,9.0,10.0,10.0,10.0,11.0,11.0];
ocd[0].likelihood.comment[1]="Atmospheric data from Reimer et al (2020)";
ocd[0].ref="OxCal v4.4.4 Bronk Ramsey (2021); r:5";
if(!ocd[2]){ocd[2]={};};
ocd[2].ref="OxCal v4.4.4 Bronk Ramsey (2021); r:5";
ocd[2].name="Start Redwares";
ocd[2].op="Boundary";
ocd[2].param="";
ocd[2].level=1;
ocd[2].likelihood={};
ocd[2].likelihood.comment=[];
ocd[2].likelihood.comment[0]="Start Redwares Boundary()";
ocd[2].likelihood.range=[];
ocd[2].type="date";
if(!ocd[4]){ocd[4]={};};
ocd[4].ref="OxCal v4.4.4 Bronk Ramsey (2021); r:5";
ocd[4].name="Redwares_Kernel";
ocd[4].op="N";
ocd[4].param="0,1";
ocd[4].level=2;
ocd[4].likelihood={};
ocd[4].likelihood.comment=[];
ocd[4].likelihood.comment[0]="Redwares_Kernel N(0,1)";
ocd[4].likelihood.range=[];
ocd[4].type="number";
ocd[4].likelihood.range[1]=[];
ocd[4].likelihood.range[1][0]=[-1.03, 1.03, 68.268949];
ocd[4].likelihood.comment[1]="  68.3% probability";
ocd[4].likelihood.comment[2]="    -1 (68.3%) 1";
ocd[4].likelihood.range[2]=[];
ocd[4].likelihood.range[2][0]=[-2, 2, 95.449974];
ocd[4].likelihood.comment[3]="  95.4% probability";
ocd[4].likelihood.comment[4]="    -2 (95.4%) 2";
ocd[4].likelihood.range[3]=[];
ocd[4].likelihood.range[3][0]=[-3, 3, 99.730020];
ocd[4].likelihood.mean=-3.64552e-09;
ocd[4].likelihood.sigma=1;
ocd[4].likelihood.median=-8.26223e-14;
ocd[4].likelihood.probNorm=0.398942;
ocd[4].likelihood.start=-5.5;
ocd[4].likelihood.resolution=0.1;
ocd[4].likelihood.prob=[0.000000, 0.000000, 0.000001, 0.000001, 0.000002, 0.000004, 0.000006, 0.000010, 0.000016, 0.000025, 0.000040, 0.000063, 0.000097, 0.000148, 0.000224, 0.000335, 0.000498, 0.000732, 0.001065, 0.001534, 0.002187, 0.003089, 0.004318, 0.005976, 0.008189, 0.011109, 0.014921, 0.019841, 0.026121, 0.034047, 0.043937, 0.056135, 0.071005, 0.088922, 0.110251, 0.135335, 0.164474, 0.197899, 0.235746, 0.278037, 0.324652, 0.375311, 0.429557, 0.486752, 0.546074, 0.606531, 0.666977, 0.726149, 0.782705, 0.835270, 0.882497, 0.923116, 0.955997, 0.980199, 0.995012, 1.000000, 0.995012, 0.980199, 0.955997, 0.923116, 0.882497, 0.835270, 0.782705, 0.726149, 0.666977, 0.606531, 0.546074, 0.486752, 0.429557, 0.375311, 0.324652, 0.278037, 0.235746, 0.197899, 0.164474, 0.135335, 0.110251, 0.088922, 0.071005, 0.056135, 0.043937, 0.034047, 0.026121, 0.019841, 0.014921, 0.011109, 0.008189, 0.005976, 0.004318, 0.003089, 0.002187, 0.001534, 0.001065, 0.000732, 0.000498, 0.000335, 0.000224, 0.000148, 0.000097, 0.000063, 0.000040, 0.000025, 0.000016, 0.000010, 0.000006, 0.000004, 0.000002, 0.000001, 0.000001, 0.000000, 0.000000];
if(!ocd[5]){ocd[5]={};};
ocd[5].ref="OxCal v4.4.4 Bronk Ramsey (2021); r:5";
ocd[5].name="Redwares_Scale";
ocd[5].op="U";
ocd[5].param="0,1";
ocd[5].level=2;
ocd[5].likelihood={};
ocd[5].likelihood.comment=[];
ocd[5].likelihood.comment[0]="Redwares_Scale U(0,1)";
ocd[5].likelihood.range=[];
ocd[5].type="number";
ocd[5].likelihood.range[1]=[];
ocd[5].likelihood.range[1][0]=[9.97466e-18, 1, 68.268949];
ocd[5].likelihood.comment[1]="  68.3% probability";
ocd[5].likelihood.comment[2]="    0 (68.3%) 1";
ocd[5].likelihood.range[2]=[];
ocd[5].likelihood.range[2][0]=[9.97466e-18, 1, 95.449974];
ocd[5].likelihood.comment[3]="  95.4% probability";
ocd[5].likelihood.comment[4]="    0 (95.4%) 1";
ocd[5].likelihood.range[3]=[];
ocd[5].likelihood.range[3][0]=[9.97466e-18, 1, 99.730020];
ocd[5].likelihood.mean=0.5;
ocd[5].likelihood.sigma=0.285774;
ocd[5].likelihood.median=0.5;
ocd[5].likelihood.probNorm=1.0101;
ocd[5].likelihood.start=-0.02;
ocd[5].likelihood.resolution=0.01;
ocd[5].likelihood.prob=[0.000000, 0.000000, 0.000000, 1.000000, 1.000000, 1.000000, 1.000000, 1.000000, 1.000000, 1.000000, 1.000000, 1.000000, 1.000000, 1.000000, 1.000000, 1.000000, 1.000000, 1.000000, 1.000000, 1.000000, 1.000000, 1.000000, 1.000000, 1.000000, 1.000000, 1.000000, 1.000000, 1.000000, 1.000000, 1.000000, 1.000000, 1.000000, 1.000000, 1.000000, 1.000000, 1.000000, 1.000000, 1.000000, 1.000000, 1.000000, 1.000000, 1.000000, 1.000000, 1.000000, 1.000000, 1.000000, 1.000000, 1.000000, 1.000000, 1.000000, 1.000000, 1.000000, 1.000000, 1.000000, 1.000000, 1.000000, 1.000000, 1.000000, 1.000000, 1.000000, 1.000000, 1.000000, 1.000000, 1.000000, 1.000000, 1.000000, 1.000000, 1.000000, 1.000000, 1.000000, 1.000000, 1.000000, 1.000000, 1.000000, 1.000000, 1.000000, 1.000000, 1.000000, 1.000000, 1.000000, 1.000000, 1.000000, 1.000000, 1.000000, 1.000000, 1.000000, 1.000000, 1.000000, 1.000000, 1.000000, 1.000000, 1.000000, 1.000000, 1.000000, 1.000000, 1.000000, 1.000000, 1.000000, 1.000000, 1.000000, 1.000000, 1.000000, 0.000000, 0.000000];
if(!ocd[6]){ocd[6]={};};
ocd[6].ref="OxCal v4.4.4 Bronk Ramsey (2021); r:5";
ocd[6].name="First Redwares";
ocd[6].op="First";
ocd[6].param="";
ocd[6].level=2;
ocd[6].likelihood={};
ocd[6].likelihood.comment=[];
ocd[6].likelihood.comment[0]="First Redwares First()";
ocd[6].likelihood.range=[];
ocd[6].type="date";
if(!ocd[7]){ocd[7]={};};
ocd[7].ref="OxCal v4.4.4 Bronk Ramsey (2021); r:5";
ocd[7].name="Last Redwares";
ocd[7].op="Last";
ocd[7].param="";
ocd[7].level=2;
ocd[7].likelihood={};
ocd[7].likelihood.comment=[];
ocd[7].likelihood.comment[0]="Last Redwares Last()";
ocd[7].likelihood.range=[];
ocd[7].type="date";
if(!ocd[8]){ocd[8]={};};
ocd[8].ref="OxCal v4.4.4 Bronk Ramsey (2021); r:5";
ocd[8].name="Span Redwares";
ocd[8].op="Span";
ocd[8].param="";
ocd[8].level=2;
ocd[8].likelihood={};
ocd[8].likelihood.comment=[];
ocd[8].likelihood.comment[0]="Span Redwares Span()";
ocd[8].likelihood.range=[];
ocd[8].type="interval";
if(!ocd[9]){ocd[9]={};};
ocd[9].ref="OxCal v4.4.4 Bronk Ramsey (2021); r:5";
ocd[9].name="ETH_6306";
ocd[9].op="Prior";
ocd[9].param="ETH_6306.prior";
ocd[9].level=2;
ocd[9].likelihood={};
ocd[9].likelihood.comment=[];
ocd[9].likelihood.comment[0]="ETH_6306 Prior(ETH_6306.prior)";
ocd[9].likelihood.range=[];
ocd[9].type="date";
ocd[9].likelihood.range[1]=[];
ocd[9].likelihood.range[1][0]=[606, 658.5, 68.268949];
ocd[9].likelihood.comment[1]="  68.3% probability";
ocd[9].likelihood.comment[2]="    606AD (68.3%) 658AD";
ocd[9].likelihood.range[2]=[];
ocd[9].likelihood.range[2][0]=[573.5, 683, 95.449974];
ocd[9].likelihood.comment[3]="  95.4% probability";
ocd[9].likelihood.comment[4]="    573AD (95.4%) 682AD";
ocd[9].likelihood.range[3]=[];
ocd[9].likelihood.range[3][0]=[540.5, 726, 99.212545];
ocd[9].likelihood.range[3][1]=[738.5, 766.5, 0.517476];
ocd[9].likelihood.mean=631.491;
ocd[9].likelihood.sigma=27.9051;
ocd[9].likelihood.median=633;
ocd[9].likelihood.probNorm=0.0169682;
ocd[9].likelihood.start=450.5;
ocd[9].likelihood.resolution=5;
ocd[9].likelihood.prob=[0.000000, 0.000061, 0.000080, 0.000080, 0.000068, 0.000172, 0.000153, 0.000338, 0.000522, 0.000301, 0.000411, 0.000436, 0.000583, 0.000522, 0.000645, 0.001283, 0.002001, 0.003616, 0.006618, 0.014107, 0.022372, 0.030734, 0.036645, 0.045786, 0.064592, 0.098497, 0.144920, 0.195721, 0.256777, 0.326909, 0.424623, 0.519213, 0.605552, 0.670144, 0.750530, 0.801096, 0.871935, 0.960219, 1.000000, 0.927687, 0.787188, 0.615865, 0.466820, 0.341938, 0.243694, 0.168853, 0.105958, 0.059972, 0.030033, 0.020079, 0.021806, 0.019213, 0.014285, 0.011185, 0.008465, 0.006888, 0.005592, 0.005267, 0.007508, 0.011909, 0.014089, 0.013462, 0.009620, 0.007729, 0.003082, 0.000123, 0.000018, 0.000025, 0.000018, 0.000025, 0.000012, 0.000012, 0.000006, 0.000006, 0.000006, 0.000018, 0.000018, 0.000012, 0.000000];
if(!ocd[10]){ocd[10]={};};
ocd[10].ref="OxCal v4.4.4 Bronk Ramsey (2021); r:5";
ocd[10].name="Surface_of_terrace_1";
ocd[10].op="Prior";
ocd[10].param="Surface_of_terrace_1.prior";
ocd[10].level=2;
ocd[10].likelihood={};
ocd[10].likelihood.comment=[];
ocd[10].likelihood.comment[0]="Surface_of_terrace_1 Prior(Surface_of_terrace_1.prior)";
ocd[10].likelihood.range=[];
ocd[10].type="date";
ocd[10].likelihood.range[1]=[];
ocd[10].likelihood.range[1][0]=[615, 691.5, 68.268949];
ocd[10].likelihood.comment[1]="  68.3% probability";
ocd[10].likelihood.comment[2]="    614AD (68.3%) 691AD";
ocd[10].likelihood.range[2]=[];
ocd[10].likelihood.range[2][0]=[578, 741.5, 95.449974];
ocd[10].likelihood.comment[3]="  95.4% probability";
ocd[10].likelihood.comment[4]="    578AD (95.4%) 741AD";
ocd[10].likelihood.range[3]=[];
ocd[10].likelihood.range[3][0]=[534, 780, 99.730020];
ocd[10].likelihood.mean=657.183;
ocd[10].likelihood.sigma=39.6413;
ocd[10].likelihood.median=657;
ocd[10].likelihood.probNorm=0.010923;
ocd[10].likelihood.start=430.5;
ocd[10].likelihood.resolution=5;
ocd[10].likelihood.prob=[0.000000, 0.000057, 0.000076, 0.000134, 0.000191, 0.000143, 0.000210, 0.000191, 0.000200, 0.000353, 0.000496, 0.000429, 0.000763, 0.000649, 0.000887, 0.000982, 0.001192, 0.001326, 0.001822, 0.002680, 0.003710, 0.005741, 0.009556, 0.014944, 0.022296, 0.030651, 0.036565, 0.047670, 0.062602, 0.090177, 0.128197, 0.166218, 0.213128, 0.271409, 0.342488, 0.432024, 0.515609, 0.567701, 0.607342, 0.627209, 0.666484, 0.747963, 0.854710, 0.929323, 0.989563, 1.000000, 0.992218, 0.968873, 0.929140, 0.872654, 0.800970, 0.706308, 0.583814, 0.492722, 0.443468, 0.379566, 0.307699, 0.251305, 0.208267, 0.168049, 0.141143, 0.118933, 0.109741, 0.100275, 0.086057, 0.072407, 0.056605, 0.045052, 0.029452, 0.009785, 0.004873, 0.005178, 0.005302, 0.004625, 0.003004, 0.002508, 0.002260, 0.002251, 0.001831, 0.001640, 0.001078, 0.000992, 0.000706, 0.000563, 0.000601, 0.000582, 0.000296, 0.000229, 0.000305, 0.000162, 0.000172, 0.000095, 0.000048, 0.000048, 0.000010, 0.000010];
if(!ocd[11]){ocd[11]={};};
ocd[11].ref="OxCal v4.4.4 Bronk Ramsey (2021); r:5";
ocd[11].name="SMU_2329_at_base_near_canal_mouth";
ocd[11].op="Prior";
ocd[11].param="SMU_2329_at_base_near_canal_mouth.prior";
ocd[11].level=2;
ocd[11].likelihood={};
ocd[11].likelihood.comment=[];
ocd[11].likelihood.comment[0]="SMU_2329_at_base_near_canal_mouth Prior(SMU_2329_at_base_near_canal_mouth.prior)";
ocd[11].likelihood.range=[];
ocd[11].type="date";
ocd[11].likelihood.range[1]=[];
ocd[11].likelihood.range[1][0]=[613, 699, 68.268949];
ocd[11].likelihood.comment[1]="  68.3% probability";
ocd[11].likelihood.comment[2]="    612AD (68.3%) 698AD";
ocd[11].likelihood.range[2]=[];
ocd[11].likelihood.range[2][0]=[570, 744, 95.449974];
ocd[11].likelihood.comment[3]="  95.4% probability";
ocd[11].likelihood.comment[4]="    570AD (95.4%) 744AD";
ocd[11].likelihood.range[3]=[];
ocd[11].likelihood.range[3][0]=[514.5, 806, 99.730020];
ocd[11].likelihood.mean=656.135;
ocd[11].likelihood.sigma=43.2399;
ocd[11].likelihood.median=656;
ocd[11].likelihood.probNorm=0.00898502;
ocd[11].likelihood.start=375.5;
ocd[11].likelihood.resolution=5;
ocd[11].likelihood.prob=[0.000000, 0.000023, 0.000023, 0.000035, 0.000058, 0.000035, 0.000035, 0.000093, 0.000128, 0.000162, 0.000243, 0.000359, 0.000267, 0.000452, 0.000499, 0.000487, 0.000591, 0.000812, 0.000858, 0.000858, 0.001148, 0.001438, 0.001936, 0.002354, 0.002690, 0.003525, 0.004012, 0.004475, 0.005948, 0.007489, 0.010040, 0.012382, 0.018422, 0.024682, 0.034305, 0.045242, 0.060679, 0.075203, 0.096205, 0.122827, 0.160312, 0.207412, 0.261146, 0.323328, 0.386422, 0.458097, 0.534335, 0.604786, 0.683806, 0.748247, 0.822705, 0.884029, 0.938787, 0.966388, 0.990651, 0.997885, 1.000000, 0.998108, 0.996995, 0.976183, 0.963940, 0.932777, 0.881692, 0.799555, 0.702615, 0.612799, 0.522426, 0.430718, 0.357040, 0.292855, 0.241324, 0.199699, 0.165220, 0.136528, 0.112877, 0.092387, 0.076505, 0.060479, 0.047780, 0.035793, 0.021923, 0.015442, 0.013090, 0.012046, 0.009287, 0.007095, 0.005832, 0.004683, 0.003988, 0.003467, 0.002864, 0.002574, 0.002423, 0.001009, 0.001391, 0.001275, 0.000951, 0.000823, 0.000614, 0.000684, 0.000464, 0.000359, 0.000348, 0.000197, 0.000220, 0.000139, 0.000081, 0.000104, 0.000070, 0.000035, 0.000023, 0.000035, 0.000046, 0.000035, 0.000012];
if(!ocd[12]){ocd[12]={};};
ocd[12].ref="OxCal v4.4.4 Bronk Ramsey (2021); r:5";
ocd[12].name="SMU_2336_sala_sur";
ocd[12].op="Prior";
ocd[12].param="SMU_2336_sala_sur.prior";
ocd[12].level=2;
ocd[12].likelihood={};
ocd[12].likelihood.comment=[];
ocd[12].likelihood.comment[0]="SMU_2336_sala_sur Prior(SMU_2336_sala_sur.prior)";
ocd[12].likelihood.range=[];
ocd[12].type="date";
ocd[12].likelihood.range[1]=[];
ocd[12].likelihood.range[1][0]=[679.5, 895.5, 63.307596];
ocd[12].likelihood.range[1][1]=[932.5, 953, 4.961353];
ocd[12].likelihood.comment[1]="  68.3% probability";
ocd[12].likelihood.comment[2]="    679AD (63.3%) 895AD";
ocd[12].likelihood.comment[3]="    932AD ( 5.0%) 952AD";
ocd[12].likelihood.range[2]=[];
ocd[12].likelihood.range[2][0]=[606.5, 620.5, 0.683949];
ocd[12].likelihood.range[2][1]=[636, 1027.5, 94.766025];
ocd[12].likelihood.comment[4]="  95.4% probability";
ocd[12].likelihood.comment[5]="    606AD ( 0.7%) 620AD";
ocd[12].likelihood.comment[6]="    636AD (94.8%) 1027AD";
ocd[12].likelihood.range[3]=[];
ocd[12].likelihood.range[3][0]=[528.5, 1180.5, 99.730020];
ocd[12].likelihood.mean=822.215;
ocd[12].likelihood.sigma=110.986;
ocd[12].likelihood.median=819.5;
ocd[12].likelihood.probNorm=0.00328902;
ocd[12].likelihood.start=240.5;
ocd[12].likelihood.resolution=5;
ocd[12].likelihood.prob=[0.000000, 0.000015, 0.000015, 0.000030, 0.000136, 0.000136, 0.000045, 0.000075, 0.000060, 0.000045, 0.000015, 0.000000, 0.000030, 0.000015, 0.000000, 0.000030, 0.000090, 0.000015, 0.000030, 0.000045, 0.000106, 0.000121, 0.000090, 0.000121, 0.000241, 0.000256, 0.000196, 0.000226, 0.000362, 0.000362, 0.000618, 0.000618, 0.000483, 0.000377, 0.000694, 0.001267, 0.002413, 0.004026, 0.003846, 0.005881, 0.007133, 0.008431, 0.007571, 0.006877, 0.006771, 0.005640, 0.005580, 0.006967, 0.008054, 0.008748, 0.009291, 0.009592, 0.008295, 0.007541, 0.007254, 0.006213, 0.006123, 0.007148, 0.009125, 0.012171, 0.016288, 0.026589, 0.031338, 0.035576, 0.032682, 0.031912, 0.036604, 0.042891, 0.053554, 0.063025, 0.070927, 0.083506, 0.105990, 0.135756, 0.153056, 0.152904, 0.140012, 0.121222, 0.121222, 0.132746, 0.188690, 0.247066, 0.318607, 0.400304, 0.474491, 0.545515, 0.626756, 0.669565, 0.753360, 0.821587, 0.872119, 0.901642, 0.876497, 0.885102, 0.896960, 0.901885, 0.891639, 0.914777, 0.921526, 0.910429, 0.848617, 0.793129, 0.755336, 0.729401, 0.747552, 0.748343, 0.828671, 0.964427, 0.942384, 0.973244, 0.997264, 0.996656, 0.990271, 0.992703, 0.993311, 0.981757, 0.983886, 0.989967, 0.990271, 0.979325, 0.970508, 0.972636, 0.956096, 0.982061, 0.981149, 0.996656, 1.000000, 0.983886, 0.955853, 0.895470, 0.810672, 0.730921, 0.646975, 0.592429, 0.575129, 0.595591, 0.645637, 0.692460, 0.731286, 0.736455, 0.754880, 0.757251, 0.748769, 0.717178, 0.693402, 0.655123, 0.637063, 0.582548, 0.553633, 0.549012, 0.460839, 0.288021, 0.241654, 0.286531, 0.323199, 0.309851, 0.240651, 0.158650, 0.103892, 0.078395, 0.068939, 0.057130, 0.038699, 0.027148, 0.029982, 0.033028, 0.028051, 0.028352, 0.034159, 0.049754, 0.060283, 0.056692, 0.055862, 0.056193, 0.059285, 0.054579, 0.053737, 0.056391, 0.052846, 0.049936, 0.047583, 0.045999, 0.036768, 0.024147, 0.014615, 0.010061, 0.009592, 0.010423, 0.008401, 0.006002, 0.004992, 0.006017, 0.006560, 0.006500, 0.005293, 0.003815, 0.001523, 0.000965, 0.000483, 0.000588, 0.000528, 0.000664, 0.000558, 0.000769, 0.000573, 0.000407, 0.000362, 0.000211, 0.000045, 0.000015];
if(!ocd[13]){ocd[13]={};};
ocd[13].ref="OxCal v4.4.4 Bronk Ramsey (2021); r:5";
ocd[13].name="AA_107584_puma_head_burial";
ocd[13].op="Prior";
ocd[13].param="AA_107584_puma_head_burial.prior";
ocd[13].level=2;
ocd[13].likelihood={};
ocd[13].likelihood.comment=[];
ocd[13].likelihood.comment[0]="AA_107584_puma_head_burial Prior(AA_107584_puma_head_burial.prior)";
ocd[13].likelihood.range=[];
ocd[13].type="date";
ocd[13].likelihood.range[1]=[];
ocd[13].likelihood.range[1][0]=[709, 736, 17.218101];
ocd[13].likelihood.range[1][1]=[787.5, 843.5, 43.517288];
ocd[13].likelihood.range[1][2]=[855.5, 868.5, 7.533560];
ocd[13].likelihood.comment[1]="  68.3% probability";
ocd[13].likelihood.comment[2]="    708AD (17.2%) 736AD";
ocd[13].likelihood.comment[3]="    787AD (43.5%) 843AD";
ocd[13].likelihood.comment[4]="    855AD ( 7.5%) 868AD";
ocd[13].likelihood.range[2]=[];
ocd[13].likelihood.range[2][0]=[686.5, 743, 28.608588];
ocd[13].likelihood.range[2][1]=[768.5, 881, 66.841385];
ocd[13].likelihood.comment[5]="  95.4% probability";
ocd[13].likelihood.comment[6]="    686AD (28.6%) 742AD";
ocd[13].likelihood.comment[7]="    768AD (66.8%) 880AD";
ocd[13].likelihood.range[3]=[];
ocd[13].likelihood.range[3][0]=[676, 889.5, 99.730020];
ocd[13].likelihood.mean=790.365;
ocd[13].likelihood.sigma=56.6668;
ocd[13].likelihood.median=802;
ocd[13].likelihood.probNorm=0.00905903;
ocd[13].likelihood.start=650.5;
ocd[13].likelihood.resolution=5;
ocd[13].likelihood.prob=[0.000000, 0.000022, 0.000192, 0.001687, 0.006466, 0.024689, 0.074556, 0.191434, 0.417044, 0.560989, 0.475218, 0.513743, 0.627332, 0.669390, 0.701512, 0.694999, 0.680980, 0.615962, 0.351032, 0.130390, 0.060735, 0.040556, 0.065327, 0.081223, 0.330235, 0.669831, 0.216437, 0.462192, 0.817419, 0.901314, 0.791809, 0.741583, 0.810244, 0.938514, 1.000000, 0.940060, 0.816315, 0.688597, 0.609228, 0.581080, 0.566067, 0.591898, 0.613202, 0.617176, 0.574346, 0.444199, 0.254443, 0.084093, 0.014971, 0.001632, 0.000110, 0.000022, 0.000011, 0.000038, 0.000038, 0.000241, 0.000975, 0.002278, 0.003340, 0.003570, 0.002546, 0.001090, 0.000526, 0.000159, 0.000060, 0.000011, 0.000005, 0.000038, 0.000000, 0.000000, 0.000000];
if(!ocd[14]){ocd[14]={};};
ocd[14].ref="OxCal v4.4.4 Bronk Ramsey (2021); r:5";
ocd[14].name="ETH_5639_bones_above_kero_smash";
ocd[14].op="Prior";
ocd[14].param="ETH_5639_bones_above_kero_smash.prior";
ocd[14].level=2;
ocd[14].likelihood={};
ocd[14].likelihood.comment=[];
ocd[14].likelihood.comment[0]="ETH_5639_bones_above_kero_smash Prior(ETH_5639_bones_above_kero_smash.prior)";
ocd[14].likelihood.range=[];
ocd[14].type="date";
ocd[14].likelihood.range[1]=[];
ocd[14].likelihood.range[1][0]=[777, 787.5, 4.148447];
ocd[14].likelihood.range[1][1]=[840.5, 860.5, 7.056030];
ocd[14].likelihood.range[1][2]=[868, 988.5, 57.064472];
ocd[14].likelihood.comment[1]="  68.3% probability";
ocd[14].likelihood.comment[2]="    776AD ( 4.1%) 787AD";
ocd[14].likelihood.comment[3]="    840AD ( 7.1%) 860AD";
ocd[14].likelihood.comment[4]="    868AD (57.1%) 988AD";
ocd[14].likelihood.range[2]=[];
ocd[14].likelihood.range[2][0]=[718, 730.5, 0.931301];
ocd[14].likelihood.range[2][1]=[771, 1021, 94.518673];
ocd[14].likelihood.comment[5]="  95.4% probability";
ocd[14].likelihood.comment[6]="    718AD ( 0.9%) 730AD";
ocd[14].likelihood.comment[7]="    770AD (94.5%) 1020AD";
ocd[14].likelihood.range[3]=[];
ocd[14].likelihood.range[3][0]=[668, 1043, 99.730020];
ocd[14].likelihood.mean=889.649;
ocd[14].likelihood.sigma=74.4077;
ocd[14].likelihood.median=898;
ocd[14].likelihood.probNorm=0.00554702;
ocd[14].likelihood.start=630.5;
ocd[14].likelihood.resolution=5;
ocd[14].likelihood.prob=[0.000000, 0.000009, 0.000018, 0.000054, 0.000215, 0.000841, 0.002128, 0.004919, 0.009362, 0.017572, 0.032041, 0.056301, 0.092248, 0.114260, 0.104795, 0.113160, 0.133117, 0.140058, 0.148981, 0.144240, 0.144925, 0.130088, 0.087236, 0.049504, 0.033016, 0.027667, 0.034150, 0.038862, 0.092915, 0.550334, 0.819903, 0.689742, 0.541410, 0.513178, 0.561457, 0.574004, 0.550604, 0.489472, 0.455129, 0.478096, 0.546728, 0.592753, 0.636380, 0.661078, 0.651884, 0.647016, 0.637281, 0.627907, 0.648098, 0.708491, 0.810168, 0.922120, 1.000000, 0.970254, 0.877952, 0.792140, 0.766360, 0.808906, 0.866234, 0.929511, 0.966649, 0.987020, 0.984136, 0.993871, 0.981972, 0.956012, 0.937263, 0.898504, 0.870921, 0.797909, 0.749054, 0.736975, 0.567911, 0.235893, 0.159816, 0.230755, 0.296971, 0.266667, 0.156553, 0.065224, 0.026111, 0.012805, 0.008666, 0.006072, 0.002889, 0.001216, 0.001207, 0.001413, 0.001100, 0.000894, 0.001592, 0.004328, 0.006903, 0.007162, 0.005536, 0.005491, 0.005956, 0.005884, 0.006393, 0.005965, 0.005169, 0.004266, 0.004382, 0.003497, 0.002003, 0.000626, 0.000161, 0.000054, 0.000098, 0.000125, 0.000080];
if(!ocd[15]){ocd[15]={};};
ocd[15].ref="OxCal v4.4.4 Bronk Ramsey (2021); r:5";
ocd[15].name="ETH_5640_terrace_2_offering";
ocd[15].op="Prior";
ocd[15].param="ETH_5640_terrace_2_offering.prior";
ocd[15].level=2;
ocd[15].likelihood={};
ocd[15].likelihood.comment=[];
ocd[15].likelihood.comment[0]="ETH_5640_terrace_2_offering Prior(ETH_5640_terrace_2_offering.prior)";
ocd[15].likelihood.range=[];
ocd[15].type="date";
ocd[15].likelihood.range[1]=[];
ocd[15].likelihood.range[1][0]=[777, 788, 4.276426];
ocd[15].likelihood.range[1][1]=[840.5, 988.5, 63.992523];
ocd[15].likelihood.comment[1]="  68.3% probability";
ocd[15].likelihood.comment[2]="    776AD ( 4.3%) 788AD";
ocd[15].likelihood.comment[3]="    840AD (64.0%) 988AD";
ocd[15].likelihood.range[2]=[];
ocd[15].likelihood.range[2][0]=[707, 736.5, 3.072561];
ocd[15].likelihood.range[2][1]=[771, 1022, 92.377412];
ocd[15].likelihood.comment[4]="  95.4% probability";
ocd[15].likelihood.comment[5]="    706AD ( 3.1%) 736AD";
ocd[15].likelihood.comment[6]="    770AD (92.4%) 1022AD";
ocd[15].likelihood.range[3]=[];
ocd[15].likelihood.range[3][0]=[664.5, 1046, 99.492749];
ocd[15].likelihood.range[3][1]=[1088, 1126, 0.237272];
ocd[15].likelihood.mean=885.84;
ocd[15].likelihood.sigma=79.4179;
ocd[15].likelihood.median=894.5;
ocd[15].likelihood.probNorm=0.00515796;
ocd[15].likelihood.start=630.5;
ocd[15].likelihood.resolution=5;
ocd[15].likelihood.prob=[0.000000, 0.000048, 0.000154, 0.000587, 0.001202, 0.003068, 0.006338, 0.013598, 0.023571, 0.038265, 0.060836, 0.098682, 0.149806, 0.178499, 0.160644, 0.168689, 0.196219, 0.204556, 0.210062, 0.204905, 0.208627, 0.188387, 0.134684, 0.081291, 0.059316, 0.048738, 0.059269, 0.065219, 0.130593, 0.610198, 0.846064, 0.735750, 0.605332, 0.565529, 0.614192, 0.629701, 0.606611, 0.545967, 0.513804, 0.539511, 0.597499, 0.646568, 0.676037, 0.692710, 0.694843, 0.691353, 0.684762, 0.678945, 0.693486, 0.740985, 0.831718, 0.928461, 0.983521, 0.970337, 0.896278, 0.823187, 0.792943, 0.820667, 0.886196, 0.938348, 0.965103, 0.995929, 1.000000, 0.993602, 0.979449, 0.965103, 0.931756, 0.916440, 0.870686, 0.810198, 0.772780, 0.755913, 0.613804, 0.285227, 0.206010, 0.285421, 0.352792, 0.317177, 0.204498, 0.097208, 0.043563, 0.024725, 0.017656, 0.013030, 0.005693, 0.002289, 0.002895, 0.003818, 0.002866, 0.002202, 0.004222, 0.009626, 0.014166, 0.012396, 0.011867, 0.013598, 0.012780, 0.012059, 0.012049, 0.012049, 0.010905, 0.009252, 0.009021, 0.007136, 0.004568, 0.001943, 0.000625, 0.000231, 0.000375, 0.000365, 0.000135, 0.000096, 0.000038, 0.000087, 0.000067, 0.000087, 0.000067];
if(!ocd[16]){ocd[16]={};};
ocd[16].ref="OxCal v4.4.4 Bronk Ramsey (2021); r:5";
ocd[16].name="Manzanilla_House";
ocd[16].op="Prior";
ocd[16].param="Manzanilla_House.prior";
ocd[16].level=2;
ocd[16].likelihood={};
ocd[16].likelihood.comment=[];
ocd[16].likelihood.comment[0]="Manzanilla_House Prior(Manzanilla_House.prior)";
ocd[16].likelihood.range=[];
ocd[16].type="date";
ocd[16].likelihood.range[1]=[];
ocd[16].likelihood.range[1][0]=[1000.5, 1051.5, 68.268949];
ocd[16].likelihood.comment[1]="  68.3% probability";
ocd[16].likelihood.comment[2]="    1000AD (68.3%) 1051AD";
ocd[16].likelihood.range[2]=[];
ocd[16].likelihood.range[2][0]=[991.5, 1142, 95.449974];
ocd[16].likelihood.comment[3]="  95.4% probability";
ocd[16].likelihood.comment[4]="    991AD (95.4%) 1142AD";
ocd[16].likelihood.range[3]=[];
ocd[16].likelihood.range[3][0]=[976.5, 1229, 99.730020];
ocd[16].likelihood.mean=1044.24;
ocd[16].likelihood.sigma=40.4507;
ocd[16].likelihood.median=1031;
ocd[16].likelihood.probNorm=0.0240338;
ocd[16].likelihood.start=935.5;
ocd[16].likelihood.resolution=5;
ocd[16].likelihood.prob=[0.000000, 0.000000, 0.000061, 0.000043, 0.000052, 0.000165, 0.000451, 0.000945, 0.002063, 0.005591, 0.012769, 0.033865, 0.111126, 0.229259, 0.349755, 0.447574, 0.619581, 0.885329, 1.000000, 0.825081, 0.618457, 0.452942, 0.344928, 0.245902, 0.180744, 0.156528, 0.142881, 0.124848, 0.113847, 0.112100, 0.119993, 0.117550, 0.109324, 0.102659, 0.093339, 0.088296, 0.079454, 0.074174, 0.068299, 0.059969, 0.052642, 0.048049, 0.043617, 0.037414, 0.029662, 0.023238, 0.019564, 0.017388, 0.016693, 0.014484, 0.011113, 0.010281, 0.009943, 0.009605, 0.008850, 0.007880, 0.005704, 0.004508, 0.003147, 0.002418, 0.001968, 0.001898, 0.001838, 0.001699, 0.001976, 0.001898, 0.001352, 0.000988, 0.000737, 0.000312, 0.000286, 0.000156, 0.000078, 0.000061, 0.000017, 0.000017, 0.000026, 0.000026, 0.000026, 0.000000, 0.000009, 0.000000, 0.000017, 0.000000, 0.000000, 0.000009, 0.000026, 0.000017, 0.000026, 0.000017, 0.000009, 0.000000, 0.000000, 0.000000];
if(!ocd[17]){ocd[17]={};};
ocd[17].ref="OxCal v4.4.4 Bronk Ramsey (2021); r:5";
ocd[17].name="TW060_Wk_49174";
ocd[17].op="Prior";
ocd[17].param="TW060_Wk_49174.prior";
ocd[17].level=2;
ocd[17].likelihood={};
ocd[17].likelihood.comment=[];
ocd[17].likelihood.comment[0]="TW060_Wk_49174 Prior(TW060_Wk_49174.prior)";
ocd[17].likelihood.range=[];
ocd[17].type="date";
ocd[17].likelihood.range[1]=[];
ocd[17].likelihood.range[1][0]=[900.5, 922, 28.286454];
ocd[17].likelihood.range[1][1]=[967.5, 994, 39.982495];
ocd[17].likelihood.comment[1]="  68.3% probability";
ocd[17].likelihood.comment[2]="    900AD (28.3%) 922AD";
ocd[17].likelihood.comment[3]="    967AD (40.0%) 994AD";
ocd[17].likelihood.range[2]=[];
ocd[17].likelihood.range[2][0]=[894, 933, 36.190259];
ocd[17].likelihood.range[2][1]=[950.5, 1020, 59.259715];
ocd[17].likelihood.comment[4]="  95.4% probability";
ocd[17].likelihood.comment[5]="    894AD (36.2%) 932AD";
ocd[17].likelihood.comment[6]="    950AD (59.3%) 1020AD";
ocd[17].likelihood.range[3]=[];
ocd[17].likelihood.range[3][0]=[891, 1023, 99.730020];
ocd[17].likelihood.mean=956.491;
ocd[17].likelihood.sigma=37.3292;
ocd[17].likelihood.median=970;
ocd[17].likelihood.probNorm=0.0195158;
ocd[17].likelihood.start=760.5;
ocd[17].likelihood.resolution=5;
ocd[17].likelihood.prob=[0.000000, 0.000000, 0.000000, 0.000470, 0.000150, 0.000010, 0.000000, 0.000000, 0.000000, 0.000000, 0.000000, 0.000000, 0.000000, 0.000000, 0.000000, 0.000010, 0.000010, 0.000003, 0.000005, 0.000005, 0.000003, 0.000000, 0.000003, 0.000031, 0.000092, 0.001444, 0.020435, 0.137754, 0.443534, 0.731656, 0.818969, 0.720639, 0.498514, 0.274441, 0.135443, 0.080821, 0.062774, 0.073160, 0.104986, 0.168170, 0.275774, 0.381789, 0.504919, 0.753023, 0.884761, 0.891115, 1.000000, 0.229299, 0.061560, 0.207061, 0.399775, 0.305339, 0.076317, 0.003777, 0.000046, 0.000003, 0.000003, 0.000000];
if(!ocd[18]){ocd[18]={};};
ocd[18].ref="OxCal v4.4.4 Bronk Ramsey (2021); r:5";
ocd[18].name="TW090_Verano_Ind";
ocd[18].op="Prior";
ocd[18].param="TW090_Verano_Ind.prior";
ocd[18].level=2;
ocd[18].likelihood={};
ocd[18].likelihood.comment=[];
ocd[18].likelihood.comment[0]="TW090_Verano_Ind Prior(TW090_Verano_Ind.prior)";
ocd[18].likelihood.range=[];
ocd[18].type="date";
ocd[18].likelihood.range[1]=[];
ocd[18].likelihood.range[1][0]=[994, 1007.5, 44.328653];
ocd[18].likelihood.range[1][1]=[1017, 1026, 23.940296];
ocd[18].likelihood.comment[1]="  68.3% probability";
ocd[18].likelihood.comment[2]="    994AD (44.3%) 1007AD";
ocd[18].likelihood.comment[3]="    1016AD (23.9%) 1026AD";
ocd[18].likelihood.range[2]=[];
ocd[18].likelihood.range[2][0]=[990.5, 1035, 95.449974];
ocd[18].likelihood.comment[4]="  95.4% probability";
ocd[18].likelihood.comment[5]="    990AD (95.4%) 1034AD";
ocd[18].likelihood.range[3]=[];
ocd[18].likelihood.range[3][0]=[973.5, 1050.5, 98.606032];
ocd[18].likelihood.range[3][1]=[1083, 1137.5, 1.123989];
ocd[18].likelihood.mean=1011.18;
ocd[18].likelihood.sigma=16.3636;
ocd[18].likelihood.median=1008;
ocd[18].likelihood.probNorm=0.0397597;
ocd[18].likelihood.start=885.5;
ocd[18].likelihood.resolution=5;
ocd[18].likelihood.prob=[0.000000, 0.000000, 0.000008, 0.000165, 0.001187, 0.001758, 0.001247, 0.000545, 0.000118, 0.000021, 0.000016, 0.000016, 0.000039, 0.000037, 0.000113, 0.000257, 0.000655, 0.000755, 0.002793, 0.006371, 0.006508, 0.073028, 0.764663, 1.000000, 0.654527, 0.395372, 0.464965, 0.733551, 0.580131, 0.186720, 0.052626, 0.027892, 0.011434, 0.001567, 0.000141, 0.000176, 0.000293, 0.000170, 0.000031, 0.000278, 0.003689, 0.008657, 0.007307, 0.005919, 0.006409, 0.005460, 0.003802, 0.004805, 0.005143, 0.003870, 0.002183, 0.001585, 0.000996, 0.000217, 0.000010, 0.000000, 0.000000];
if(!ocd[19]){ocd[19]={};};
ocd[19].ref="OxCal v4.4.4 Bronk Ramsey (2021); r:5";
ocd[19].name="TW056_Ind_3_Wk_49173";
ocd[19].op="Prior";
ocd[19].param="TW056_Ind_3_Wk_49173.prior";
ocd[19].level=2;
ocd[19].likelihood={};
ocd[19].likelihood.comment=[];
ocd[19].likelihood.comment[0]="TW056_Ind_3_Wk_49173 Prior(TW056_Ind_3_Wk_49173.prior)";
ocd[19].likelihood.range=[];
ocd[19].type="date";
ocd[19].likelihood.range[1]=[];
ocd[19].likelihood.range[1][0]=[889.5, 900.5, 12.157180];
ocd[19].likelihood.range[1][1]=[921.5, 968, 56.111769];
ocd[19].likelihood.comment[1]="  68.3% probability";
ocd[19].likelihood.comment[2]="    889AD (12.2%) 900AD";
ocd[19].likelihood.comment[3]="    921AD (56.1%) 968AD";
ocd[19].likelihood.range[2]=[];
ocd[19].likelihood.range[2][0]=[883.5, 986.5, 95.449974];
ocd[19].likelihood.comment[4]="  95.4% probability";
ocd[19].likelihood.comment[5]="    883AD (95.4%) 986AD";
ocd[19].likelihood.range[3]=[];
ocd[19].likelihood.range[3][0]=[771.5, 789, 1.376047];
ocd[19].likelihood.range[3][1]=[832.5, 995, 98.353973];
ocd[19].likelihood.mean=931.442;
ocd[19].likelihood.sigma=33.8823;
ocd[19].likelihood.median=936;
ocd[19].likelihood.probNorm=0.013526;
ocd[19].likelihood.start=760.5;
ocd[19].likelihood.resolution=5;
ocd[19].likelihood.prob=[0.000000, 0.000000, 0.000004, 0.053379, 0.123067, 0.028649, 0.003257, 0.001401, 0.002989, 0.004932, 0.003891, 0.001170, 0.001089, 0.002721, 0.008134, 0.017643, 0.021699, 0.021486, 0.019128, 0.016162, 0.013572, 0.012117, 0.014618, 0.031236, 0.096621, 0.316206, 0.756247, 0.954162, 0.663537, 0.407881, 0.334023, 0.418749, 0.626645, 0.855094, 0.983661, 1.000000, 0.964956, 0.949948, 0.953201, 0.914017, 0.825817, 0.721499, 0.612228, 0.391173, 0.281310, 0.271699, 0.081606, 0.000777, 0.000011, 0.000297, 0.001610, 0.000935, 0.000059, 0.000000, 0.000000];
if(!ocd[20]){ocd[20]={};};
ocd[20].ref="OxCal v4.4.4 Bronk Ramsey (2021); r:5";
ocd[20].name="TW064_Ind_4_Monolito_descabezado";
ocd[20].op="Prior";
ocd[20].param="TW064_Ind_4_Monolito_descabezado.prior";
ocd[20].level=2;
ocd[20].likelihood={};
ocd[20].likelihood.comment=[];
ocd[20].likelihood.comment[0]="TW064_Ind_4_Monolito_descabezado Prior(TW064_Ind_4_Monolito_descabezado.prior)";
ocd[20].likelihood.range=[];
ocd[20].type="date";
ocd[20].likelihood.range[1]=[];
ocd[20].likelihood.range[1][0]=[898, 926.5, 35.225066];
ocd[20].likelihood.range[1][1]=[960, 987.5, 33.043883];
ocd[20].likelihood.comment[1]="  68.3% probability";
ocd[20].likelihood.comment[2]="    898AD (35.2%) 926AD";
ocd[20].likelihood.comment[3]="    960AD (33.0%) 987AD";
ocd[20].likelihood.range[2]=[];
ocd[20].likelihood.range[2][0]=[893, 992, 95.449974];
ocd[20].likelihood.comment[4]="  95.4% probability";
ocd[20].likelihood.comment[5]="    892AD (95.4%) 992AD";
ocd[20].likelihood.range[3]=[];
ocd[20].likelihood.range[3][0]=[882.5, 998.5, 98.818860];
ocd[20].likelihood.range[3][1]=[1003.5, 1019.5, 0.911160];
ocd[20].likelihood.mean=942.502;
ocd[20].likelihood.sigma=31.6825;
ocd[20].likelihood.median=942;
ocd[20].likelihood.probNorm=0.0127069;
ocd[20].likelihood.start=760.5;
ocd[20].likelihood.resolution=5;
ocd[20].likelihood.prob=[0.000000, 0.000000, 0.000000, 0.006734, 0.007350, 0.001007, 0.000039, 0.000012, 0.000020, 0.000105, 0.000066, 0.000020, 0.000023, 0.000062, 0.000246, 0.000640, 0.000613, 0.000839, 0.000679, 0.000425, 0.000320, 0.000375, 0.000429, 0.001144, 0.005445, 0.034682, 0.188392, 0.576926, 0.929409, 0.982136, 0.978280, 1.000000, 0.971197, 0.817345, 0.602188, 0.453451, 0.398363, 0.411899, 0.496341, 0.635477, 0.779334, 0.892264, 0.975132, 0.989927, 0.924058, 0.925159, 0.555914, 0.036437, 0.004419, 0.027072, 0.072196, 0.047139, 0.007616, 0.000156, 0.000000, 0.000000, 0.000000];
if(!ocd[21]){ocd[21]={};};
ocd[21].ref="OxCal v4.4.4 Bronk Ramsey (2021); r:5";
ocd[21].name="Beta_275871_A96_I_surface_A21_";
ocd[21].op="Prior";
ocd[21].param="Beta_275871_A96_I_surface_A21_.prior";
ocd[21].level=2;
ocd[21].likelihood={};
ocd[21].likelihood.comment=[];
ocd[21].likelihood.comment[0]="Beta_275871_A96_I_surface_A21_ Prior(Beta_275871_A96_I_surface_A21_.prior)";
ocd[21].likelihood.range=[];
ocd[21].type="date";
ocd[21].likelihood.range[1]=[];
ocd[21].likelihood.range[1][0]=[705, 776, 57.100878];
ocd[21].likelihood.range[1][1]=[812, 833.5, 11.168072];
ocd[21].likelihood.comment[1]="  68.3% probability";
ocd[21].likelihood.comment[2]="    704AD (57.1%) 776AD";
ocd[21].likelihood.comment[3]="    812AD (11.2%) 833AD";
ocd[21].likelihood.range[2]=[];
ocd[21].likelihood.range[2][0]=[685.5, 779, 63.053049];
ocd[21].likelihood.range[2][1]=[785.5, 875.5, 32.396924];
ocd[21].likelihood.comment[4]="  95.4% probability";
ocd[21].likelihood.comment[5]="    685AD (63.1%) 778AD";
ocd[21].likelihood.comment[6]="    785AD (32.4%) 875AD";
ocd[21].likelihood.range[3]=[];
ocd[21].likelihood.range[3][0]=[670, 888.5, 99.730020];
ocd[21].likelihood.mean=771.213;
ocd[21].likelihood.sigma=49.3101;
ocd[21].likelihood.median=763;
ocd[21].likelihood.probNorm=0.0139519;
ocd[21].likelihood.start=650.5;
ocd[21].likelihood.resolution=5;
ocd[21].likelihood.prob=[0.000000, 0.000098, 0.001078, 0.005096, 0.018086, 0.044897, 0.085264, 0.141249, 0.180196, 0.208852, 0.260178, 0.302896, 0.330849, 0.371846, 0.401448, 0.443592, 0.475774, 0.531465, 0.616471, 0.659547, 0.652810, 0.658257, 0.745556, 0.863174, 1.000000, 0.319667, 0.065919, 0.140761, 0.270212, 0.295442, 0.248208, 0.234375, 0.271287, 0.355218, 0.428039, 0.399226, 0.333501, 0.271789, 0.229573, 0.206859, 0.191628, 0.199584, 0.202537, 0.206092, 0.189206, 0.139751, 0.081680, 0.031537, 0.008008, 0.001442, 0.000224, 0.000112, 0.000042, 0.000042, 0.000196, 0.000616, 0.001162, 0.001638, 0.002744, 0.002898, 0.002240, 0.001078, 0.000742, 0.000476, 0.000252, 0.000084, 0.000098, 0.000056, 0.000056];
if(!ocd[22]){ocd[22]={};};
ocd[22].ref="OxCal v4.4.4 Bronk Ramsey (2021); r:5";
ocd[22].name="Beta_275875_A111";
ocd[22].op="Prior";
ocd[22].param="Beta_275875_A111.prior";
ocd[22].level=2;
ocd[22].likelihood={};
ocd[22].likelihood.comment=[];
ocd[22].likelihood.comment[0]="Beta_275875_A111 Prior(Beta_275875_A111.prior)";
ocd[22].likelihood.range=[];
ocd[22].type="date";
ocd[22].likelihood.range[1]=[];
ocd[22].likelihood.range[1][0]=[1004, 1045, 68.268949];
ocd[22].likelihood.comment[1]="  68.3% probability";
ocd[22].likelihood.comment[2]="    1004AD (68.3%) 1044AD";
ocd[22].likelihood.range[2]=[];
ocd[22].likelihood.range[2][0]=[992.5, 1067.5, 82.271948];
ocd[22].likelihood.range[2][1]=[1080, 1132.5, 13.178026];
ocd[22].likelihood.comment[3]="  95.4% probability";
ocd[22].likelihood.comment[4]="    992AD (82.3%) 1067AD";
ocd[22].likelihood.comment[5]="    1080AD (13.2%) 1132AD";
ocd[22].likelihood.range[3]=[];
ocd[22].likelihood.range[3][0]=[988, 1155.5, 99.730020];
ocd[22].likelihood.mean=1039.56;
ocd[22].likelihood.sigma=34.2444;
ocd[22].likelihood.median=1028.5;
ocd[22].likelihood.probNorm=0.030769;
ocd[22].likelihood.start=955.5;
ocd[22].likelihood.resolution=5;
ocd[22].likelihood.prob=[0.000000, 0.000007, 0.000041, 0.000088, 0.000399, 0.001151, 0.002620, 0.013933, 0.094771, 0.214177, 0.281550, 0.313952, 0.455946, 0.780818, 1.000000, 0.792193, 0.528324, 0.374273, 0.256719, 0.122363, 0.051880, 0.049569, 0.054961, 0.042393, 0.031519, 0.051981, 0.096776, 0.113133, 0.102594, 0.089831, 0.089350, 0.084852, 0.072495, 0.067727, 0.062849, 0.053024, 0.044564, 0.039264, 0.031844, 0.020963, 0.008186, 0.002674, 0.000948, 0.000928, 0.001070, 0.000460, 0.000196, 0.000162, 0.000129, 0.000162, 0.000122, 0.000081, 0.000027, 0.000007];
if(!ocd[23]){ocd[23]={};};
ocd[23].ref="OxCal v4.4.4 Bronk Ramsey (2021); r:5";
ocd[23].name="Beta_275863_D40_III";
ocd[23].op="Prior";
ocd[23].param="Beta_275863_D40_III.prior";
ocd[23].level=2;
ocd[23].likelihood={};
ocd[23].likelihood.comment=[];
ocd[23].likelihood.comment[0]="Beta_275863_D40_III Prior(Beta_275863_D40_III.prior)";
ocd[23].likelihood.range=[];
ocd[23].type="date";
ocd[23].likelihood.range[1]=[];
ocd[23].likelihood.range[1][0]=[900, 922.5, 21.596109];
ocd[23].likelihood.range[1][1]=[967, 1012.5, 46.672840];
ocd[23].likelihood.comment[1]="  68.3% probability";
ocd[23].likelihood.comment[2]="    900AD (21.6%) 922AD";
ocd[23].likelihood.comment[3]="    966AD (46.7%) 1012AD";
ocd[23].likelihood.range[2]=[];
ocd[23].likelihood.range[2][0]=[893, 1020.5, 95.449974];
ocd[23].likelihood.comment[4]="  95.4% probability";
ocd[23].likelihood.comment[5]="    892AD (95.4%) 1020AD";
ocd[23].likelihood.range[3]=[];
ocd[23].likelihood.range[3][0]=[840.5, 858.5, 0.125435];
ocd[23].likelihood.range[3][1]=[866, 1038, 99.604585];
ocd[23].likelihood.mean=959.487;
ocd[23].likelihood.sigma=39.7831;
ocd[23].likelihood.median=969.5;
ocd[23].likelihood.probNorm=0.0134069;
ocd[23].likelihood.start=760.5;
ocd[23].likelihood.resolution=5;
ocd[23].likelihood.prob=[0.000000, 0.000000, 0.000000, 0.003232, 0.008454, 0.004165, 0.000917, 0.000979, 0.001259, 0.002098, 0.001663, 0.001057, 0.000901, 0.001336, 0.002471, 0.003667, 0.005004, 0.005315, 0.005113, 0.005361, 0.004662, 0.004911, 0.005221, 0.008640, 0.018118, 0.051354, 0.144081, 0.331394, 0.580294, 0.752368, 0.801820, 0.727083, 0.605355, 0.462520, 0.345342, 0.270307, 0.242485, 0.257254, 0.288506, 0.365928, 0.454912, 0.529127, 0.607593, 0.748788, 0.822033, 0.816738, 1.000000, 0.873275, 0.653465, 0.671291, 0.610726, 0.455881, 0.242038, 0.078392, 0.019253, 0.006931, 0.003123, 0.001476, 0.000482, 0.000016, 0.000109, 0.000109, 0.000031, 0.000109, 0.000031, 0.000186, 0.000404, 0.000124, 0.000186, 0.000078, 0.000062, 0.000000, 0.000016, 0.000031, 0.000000];
if(!ocd[24]){ocd[24]={};};
ocd[24].ref="OxCal v4.4.4 Bronk Ramsey (2021); r:5";
ocd[24].name="Beta_275864_D44_III";
ocd[24].op="Prior";
ocd[24].param="Beta_275864_D44_III.prior";
ocd[24].level=2;
ocd[24].likelihood={};
ocd[24].likelihood.comment=[];
ocd[24].likelihood.comment[0]="Beta_275864_D44_III Prior(Beta_275864_D44_III.prior)";
ocd[24].likelihood.range=[];
ocd[24].type="date";
ocd[24].likelihood.range[1]=[];
ocd[24].likelihood.range[1][0]=[895.5, 930.5, 32.722819];
ocd[24].likelihood.range[1][1]=[954.5, 992.5, 35.546130];
ocd[24].likelihood.comment[1]="  68.3% probability";
ocd[24].likelihood.comment[2]="    895AD (32.7%) 930AD";
ocd[24].likelihood.comment[3]="    954AD (35.5%) 992AD";
ocd[24].likelihood.range[2]=[];
ocd[24].likelihood.range[2][0]=[885.5, 1016.5, 95.449974];
ocd[24].likelihood.comment[4]="  95.4% probability";
ocd[24].likelihood.comment[5]="    885AD (95.4%) 1016AD";
ocd[24].likelihood.range[3]=[];
ocd[24].likelihood.range[3][0]=[773.5, 790, 0.440908];
ocd[24].likelihood.range[3][1]=[799.5, 813, 0.184916];
ocd[24].likelihood.range[3][2]=[826.5, 1028, 99.104196];
ocd[24].likelihood.mean=944.092;
ocd[24].likelihood.sigma=39.3693;
ocd[24].likelihood.median=946;
ocd[24].likelihood.probNorm=0.0102311;
ocd[24].likelihood.start=760.5;
ocd[24].likelihood.resolution=5;
ocd[24].likelihood.prob=[0.000000, 0.000000, 0.000061, 0.017390, 0.045841, 0.022420, 0.009326, 0.008349, 0.011892, 0.014845, 0.013602, 0.009184, 0.007595, 0.010324, 0.016066, 0.024700, 0.032089, 0.034268, 0.036165, 0.035265, 0.032333, 0.032929, 0.035979, 0.051823, 0.095993, 0.201779, 0.417554, 0.701104, 0.895220, 0.978888, 1.000000, 0.988662, 0.921806, 0.828267, 0.707067, 0.621933, 0.576190, 0.602189, 0.645489, 0.720164, 0.816831, 0.886326, 0.930603, 0.990324, 0.995406, 0.979572, 0.888574, 0.395465, 0.238921, 0.312286, 0.345323, 0.235744, 0.102668, 0.020607, 0.003136, 0.001018, 0.000509, 0.000183, 0.000020, 0.000020, 0.000000];
if(!ocd[25]){ocd[25]={};};
ocd[25].ref="OxCal v4.4.4 Bronk Ramsey (2021); r:5";
ocd[25].name="Beta_275865_D139_IV";
ocd[25].op="Prior";
ocd[25].param="Beta_275865_D139_IV.prior";
ocd[25].level=2;
ocd[25].likelihood={};
ocd[25].likelihood.comment=[];
ocd[25].likelihood.comment[0]="Beta_275865_D139_IV Prior(Beta_275865_D139_IV.prior)";
ocd[25].likelihood.range=[];
ocd[25].type="date";
ocd[25].likelihood.range[1]=[];
ocd[25].likelihood.range[1][0]=[989, 1017.5, 68.268949];
ocd[25].likelihood.comment[1]="  68.3% probability";
ocd[25].likelihood.comment[2]="    988AD (68.3%) 1017AD";
ocd[25].likelihood.range[2]=[];
ocd[25].likelihood.range[2][0]=[907, 920.5, 1.977787];
ocd[25].likelihood.range[2][1]=[959, 1038.5, 93.472187];
ocd[25].likelihood.comment[3]="  95.4% probability";
ocd[25].likelihood.comment[4]="    906AD ( 2.0%) 920AD";
ocd[25].likelihood.comment[5]="    958AD (93.5%) 1038AD";
ocd[25].likelihood.range[3]=[];
ocd[25].likelihood.range[3][0]=[895, 1066, 99.730020];
ocd[25].likelihood.mean=998.032;
ocd[25].likelihood.sigma=22.4067;
ocd[25].likelihood.median=1000;
ocd[25].likelihood.probNorm=0.0388797;
ocd[25].likelihood.start=875.5;
ocd[25].likelihood.resolution=5;
ocd[25].likelihood.prob=[0.000000, 0.000011, 0.000070, 0.000343, 0.002481, 0.009848, 0.026631, 0.040831, 0.040965, 0.031235, 0.020368, 0.012811, 0.008879, 0.008364, 0.009882, 0.013868, 0.021332, 0.034702, 0.048953, 0.065028, 0.112551, 0.159645, 0.163040, 0.359645, 1.000000, 0.992798, 0.634491, 0.392207, 0.310365, 0.261651, 0.173534, 0.082330, 0.040787, 0.024498, 0.015206, 0.006435, 0.002834, 0.002325, 0.002363, 0.001806, 0.001056, 0.001484, 0.001832, 0.001634, 0.001066, 0.000697, 0.000418, 0.000289, 0.000305, 0.000107, 0.000048, 0.000016, 0.000011];
if(!ocd[26]){ocd[26]={};};
ocd[26].ref="OxCal v4.4.4 Bronk Ramsey (2021); r:5";
ocd[26].name="Beta_275866_D156_IV";
ocd[26].op="Prior";
ocd[26].param="Beta_275866_D156_IV.prior";
ocd[26].level=2;
ocd[26].likelihood={};
ocd[26].likelihood.comment=[];
ocd[26].likelihood.comment[0]="Beta_275866_D156_IV Prior(Beta_275866_D156_IV.prior)";
ocd[26].likelihood.range=[];
ocd[26].type="date";
ocd[26].likelihood.range[1]=[];
ocd[26].likelihood.range[1][0]=[879, 977.5, 68.268949];
ocd[26].likelihood.comment[1]="  68.3% probability";
ocd[26].likelihood.comment[2]="    878AD (68.3%) 977AD";
ocd[26].likelihood.range[2]=[];
ocd[26].likelihood.range[2][0]=[778, 787.5, 1.658551];
ocd[26].likelihood.range[2][1]=[801.5, 813, 1.750256];
ocd[26].likelihood.range[2][2]=[825.5, 993, 92.041167];
ocd[26].likelihood.comment[3]="  95.4% probability";
ocd[26].likelihood.comment[4]="    778AD ( 1.7%) 787AD";
ocd[26].likelihood.comment[5]="    801AD ( 1.8%) 812AD";
ocd[26].likelihood.comment[6]="    825AD (92.0%) 992AD";
ocd[26].likelihood.range[3]=[];
ocd[26].likelihood.range[3][0]=[772, 997.5, 99.388781];
ocd[26].likelihood.range[3][1]=[1005, 1015, 0.341239];
ocd[26].likelihood.mean=911.791;
ocd[26].likelihood.sigma=51.0014;
ocd[26].likelihood.median=920.5;
ocd[26].likelihood.probNorm=0.00874506;
ocd[26].likelihood.start=720.5;
ocd[26].likelihood.resolution=5;
ocd[26].likelihood.prob=[0.000000, 0.000119, 0.000381, 0.000310, 0.000119, 0.000048, 0.000095, 0.000024, 0.000167, 0.000238, 0.003311, 0.102459, 0.229937, 0.189114, 0.122184, 0.116901, 0.156284, 0.181464, 0.175597, 0.146438, 0.132979, 0.161452, 0.215266, 0.276615, 0.324208, 0.353779, 0.357679, 0.354866, 0.353413, 0.353722, 0.385477, 0.460949, 0.619783, 0.833962, 0.990852, 0.926587, 0.759177, 0.603774, 0.553345, 0.618525, 0.730589, 0.849514, 0.935963, 0.997484, 1.000000, 0.982390, 0.952430, 0.906575, 0.857176, 0.783190, 0.721098, 0.606404, 0.516981, 0.502001, 0.290909, 0.041784, 0.016176, 0.032399, 0.046884, 0.029636, 0.008242, 0.000596, 0.000024, 0.000000, 0.000000];
if(!ocd[27]){ocd[27]={};};
ocd[27].ref="OxCal v4.4.4 Bronk Ramsey (2021); r:5";
ocd[27].name="Beta_275867_D143_IV";
ocd[27].op="Prior";
ocd[27].param="Beta_275867_D143_IV.prior";
ocd[27].level=2;
ocd[27].likelihood={};
ocd[27].likelihood.comment=[];
ocd[27].likelihood.comment[0]="Beta_275867_D143_IV Prior(Beta_275867_D143_IV.prior)";
ocd[27].likelihood.range=[];
ocd[27].type="date";
ocd[27].likelihood.range[1]=[];
ocd[27].likelihood.range[1][0]=[895, 928.5, 35.679422];
ocd[27].likelihood.range[1][1]=[958, 992.5, 32.589527];
ocd[27].likelihood.comment[1]="  68.3% probability";
ocd[27].likelihood.comment[2]="    894AD (35.7%) 928AD";
ocd[27].likelihood.comment[3]="    958AD (32.6%) 992AD";
ocd[27].likelihood.range[2]=[];
ocd[27].likelihood.range[2][0]=[885.5, 1010, 95.449974];
ocd[27].likelihood.comment[4]="  95.4% probability";
ocd[27].likelihood.comment[5]="    885AD (95.4%) 1010AD";
ocd[27].likelihood.range[3]=[];
ocd[27].likelihood.range[3][0]=[774, 789, 0.350793];
ocd[27].likelihood.range[3][1]=[827.5, 1025.5, 99.379227];
ocd[27].likelihood.mean=941.914;
ocd[27].likelihood.sigma=37.687;
ocd[27].likelihood.median=941;
ocd[27].likelihood.probNorm=0.012404;
ocd[27].likelihood.start=725.5;
ocd[27].likelihood.resolution=5;
ocd[27].likelihood.prob=[0.000000, 0.000000, 0.000000, 0.000017, 0.000000, 0.000000, 0.000000, 0.000000, 0.000000, 0.000084, 0.011017, 0.032699, 0.014898, 0.005190, 0.003779, 0.006685, 0.009019, 0.007978, 0.004854, 0.004081, 0.006282, 0.010749, 0.016022, 0.021146, 0.020910, 0.022354, 0.021716, 0.019062, 0.018475, 0.022020, 0.032514, 0.065285, 0.152588, 0.339326, 0.621412, 0.877217, 0.999919, 1.000000, 0.928894, 0.819494, 0.683731, 0.547082, 0.471864, 0.435182, 0.436472, 0.490568, 0.554902, 0.649307, 0.709207, 0.759432, 0.820784, 0.838036, 0.796275, 0.776443, 0.384956, 0.192357, 0.178047, 0.147098, 0.089520, 0.037472, 0.007810, 0.001008, 0.000437, 0.000084, 0.000034];
if(!ocd[28]){ocd[28]={};};
ocd[28].ref="OxCal v4.4.4 Bronk Ramsey (2021); r:5";
ocd[28].name="Beta_275868_D148_V_wall_fill_";
ocd[28].op="Prior";
ocd[28].param="Beta_275868_D148_V_wall_fill_.prior";
ocd[28].level=2;
ocd[28].likelihood={};
ocd[28].likelihood.comment=[];
ocd[28].likelihood.comment[0]="Beta_275868_D148_V_wall_fill_ Prior(Beta_275868_D148_V_wall_fill_.prior)";
ocd[28].likelihood.range=[];
ocd[28].type="date";
ocd[28].likelihood.range[1]=[];
ocd[28].likelihood.range[1][0]=[609, 615.5, 4.987255];
ocd[28].likelihood.range[1][1]=[638, 675, 63.281694];
ocd[28].likelihood.comment[1]="  68.3% probability";
ocd[28].likelihood.comment[2]="    608AD ( 5.0%) 615AD";
ocd[28].likelihood.comment[3]="    638AD (63.3%) 674AD";
ocd[28].likelihood.range[2]=[];
ocd[28].likelihood.range[2][0]=[594.5, 693.5, 91.480805];
ocd[28].likelihood.range[2][1]=[738.5, 761, 3.969168];
ocd[28].likelihood.comment[4]="  95.4% probability";
ocd[28].likelihood.comment[5]="    594AD (91.5%) 693AD";
ocd[28].likelihood.comment[6]="    738AD ( 4.0%) 760AD";
ocd[28].likelihood.range[3]=[];
ocd[28].likelihood.range[3][0]=[584, 767.5, 99.730020];
ocd[28].likelihood.mean=655.022;
ocd[28].likelihood.sigma=31.5953;
ocd[28].likelihood.median=654;
ocd[28].likelihood.probNorm=0.0252999;
ocd[28].likelihood.start=535.5;
ocd[28].likelihood.resolution=5;
ocd[28].likelihood.prob=[0.000000, 0.000008, 0.000058, 0.000379, 0.000346, 0.000428, 0.000667, 0.001219, 0.003846, 0.007856, 0.014968, 0.022569, 0.043130, 0.097874, 0.215336, 0.323320, 0.295613, 0.202648, 0.132095, 0.119391, 0.190198, 0.406877, 0.731107, 0.987352, 1.000000, 0.843913, 0.620791, 0.423676, 0.274822, 0.169368, 0.094443, 0.048443, 0.033925, 0.038925, 0.038842, 0.032296, 0.029379, 0.025561, 0.023921, 0.023573, 0.028261, 0.047589, 0.081075, 0.091107, 0.074079, 0.042277, 0.019344, 0.002264, 0.000000, 0.000000, 0.000000];
if(!ocd[29]){ocd[29]={};};
ocd[29].ref="OxCal v4.4.4 Bronk Ramsey (2021); r:5";
ocd[29].name="Beta_275869_D149_V_pit_that_cuts_wall_";
ocd[29].op="Prior";
ocd[29].param="Beta_275869_D149_V_pit_that_cuts_wall_.prior";
ocd[29].level=2;
ocd[29].likelihood={};
ocd[29].likelihood.comment=[];
ocd[29].likelihood.comment[0]="Beta_275869_D149_V_pit_that_cuts_wall_ Prior(Beta_275869_D149_V_pit_that_cuts_wall_.prior)";
ocd[29].likelihood.range=[];
ocd[29].type="date";
ocd[29].likelihood.range[1]=[];
ocd[29].likelihood.range[1][0]=[648, 677, 49.264554];
ocd[29].likelihood.range[1][1]=[750.5, 766, 19.004395];
ocd[29].likelihood.comment[1]="  68.3% probability";
ocd[29].likelihood.comment[2]="    648AD (49.3%) 676AD";
ocd[29].likelihood.comment[3]="    750AD (19.0%) 766AD";
ocd[29].likelihood.range[2]=[];
ocd[29].likelihood.range[2][0]=[615, 708, 65.448952];
ocd[29].likelihood.range[2][1]=[736, 774.5, 30.001022];
ocd[29].likelihood.comment[4]="  95.4% probability";
ocd[29].likelihood.comment[5]="    614AD (65.4%) 708AD";
ocd[29].likelihood.comment[6]="    736AD (30.0%) 774AD";
ocd[29].likelihood.range[3]=[];
ocd[29].likelihood.range[3][0]=[605.5, 775.5, 99.730020];
ocd[29].likelihood.mean=692.051;
ocd[29].likelihood.sigma=46.055;
ocd[29].likelihood.median=671;
ocd[29].likelihood.probNorm=0.0206001;
ocd[29].likelihood.start=565.5;
ocd[29].likelihood.resolution=5;
ocd[29].likelihood.prob=[0.000000, 0.000020, 0.000000, 0.000091, 0.000040, 0.000506, 0.000930, 0.004227, 0.013865, 0.038359, 0.059646, 0.061903, 0.056602, 0.059437, 0.095369, 0.184078, 0.370340, 0.637039, 0.889029, 1.000000, 0.937233, 0.771505, 0.574466, 0.344272, 0.176650, 0.072621, 0.049684, 0.063723, 0.063451, 0.051262, 0.044932, 0.038165, 0.038631, 0.040141, 0.048471, 0.116252, 0.297039, 0.495388, 0.645777, 0.585728, 0.527136, 0.242379, 0.004733, 0.000061, 0.000192, 0.000587, 0.000425, 0.000364, 0.000465, 0.000536, 0.001143, 0.001274, 0.001042, 0.000627, 0.000263, 0.000142, 0.000111, 0.000071, 0.000081, 0.000081, 0.000040, 0.000040, 0.000020, 0.000020, 0.000000];
if(!ocd[30]){ocd[30]={};};
ocd[30].ref="OxCal v4.4.4 Bronk Ramsey (2021); r:5";
ocd[30].name="Beta_275870_D36";
ocd[30].op="Prior";
ocd[30].param="Beta_275870_D36.prior";
ocd[30].level=2;
ocd[30].likelihood={};
ocd[30].likelihood.comment=[];
ocd[30].likelihood.comment[0]="Beta_275870_D36 Prior(Beta_275870_D36.prior)";
ocd[30].likelihood.range=[];
ocd[30].type="date";
ocd[30].likelihood.range[1]=[];
ocd[30].likelihood.range[1][0]=[1005, 1035.5, 68.268949];
ocd[30].likelihood.comment[1]="  68.3% probability";
ocd[30].likelihood.comment[2]="    1004AD (68.3%) 1035AD";
ocd[30].likelihood.range[2]=[];
ocd[30].likelihood.range[2][0]=[991.5, 1051.5, 86.655326];
ocd[30].likelihood.range[2][1]=[1083.5, 1128, 8.794647];
ocd[30].likelihood.comment[3]="  95.4% probability";
ocd[30].likelihood.comment[4]="    991AD (86.7%) 1051AD";
ocd[30].likelihood.comment[5]="    1083AD ( 8.8%) 1128AD";
ocd[30].likelihood.range[3]=[];
ocd[30].likelihood.range[3][0]=[985.5, 1150.5, 99.730020];
ocd[30].likelihood.mean=1031.49;
ocd[30].likelihood.sigma=30.5742;
ocd[30].likelihood.median=1023;
ocd[30].likelihood.probNorm=0.0342093;
ocd[30].likelihood.start=945.5;
ocd[30].likelihood.resolution=5;
ocd[30].likelihood.prob=[0.000000, 0.000024, 0.000073, 0.000164, 0.000213, 0.000487, 0.001309, 0.003928, 0.008263, 0.029000, 0.098831, 0.199152, 0.337328, 0.481058, 0.718094, 1.000000, 0.935984, 0.577989, 0.328676, 0.217159, 0.135165, 0.046966, 0.014341, 0.014434, 0.018804, 0.013484, 0.009708, 0.019775, 0.054528, 0.081251, 0.070465, 0.061160, 0.062672, 0.057755, 0.046343, 0.045490, 0.044078, 0.035601, 0.025577, 0.022210, 0.017308, 0.008434, 0.002174, 0.000378, 0.000140, 0.000140, 0.000152, 0.000061, 0.000018, 0.000000, 0.000018, 0.000006];
if(!ocd[31]){ocd[31]={};};
ocd[31].ref="OxCal v4.4.4 Bronk Ramsey (2021); r:5";
ocd[31].name="Beta_275875_A111";
ocd[31].op="Prior";
ocd[31].param="Beta_275875_A111.prior";
ocd[31].level=2;
ocd[31].likelihood={};
ocd[31].likelihood.comment=[];
ocd[31].likelihood.comment[0]="Beta_275875_A111 Prior(Beta_275875_A111.prior)";
ocd[31].likelihood.range=[];
ocd[31].type="date";
ocd[31].likelihood.range[1]=[];
ocd[31].likelihood.range[1][0]=[1004, 1045, 68.268949];
ocd[31].likelihood.comment[1]="  68.3% probability";
ocd[31].likelihood.comment[2]="    1004AD (68.3%) 1044AD";
ocd[31].likelihood.range[2]=[];
ocd[31].likelihood.range[2][0]=[992.5, 1067.5, 82.271948];
ocd[31].likelihood.range[2][1]=[1080, 1132.5, 13.178026];
ocd[31].likelihood.comment[3]="  95.4% probability";
ocd[31].likelihood.comment[4]="    992AD (82.3%) 1067AD";
ocd[31].likelihood.comment[5]="    1080AD (13.2%) 1132AD";
ocd[31].likelihood.range[3]=[];
ocd[31].likelihood.range[3][0]=[988, 1155.5, 99.730020];
ocd[31].likelihood.mean=1039.56;
ocd[31].likelihood.sigma=34.2444;
ocd[31].likelihood.median=1028.5;
ocd[31].likelihood.probNorm=0.030769;
ocd[31].likelihood.start=955.5;
ocd[31].likelihood.resolution=5;
ocd[31].likelihood.prob=[0.000000, 0.000007, 0.000041, 0.000088, 0.000399, 0.001151, 0.002620, 0.013933, 0.094771, 0.214177, 0.281550, 0.313952, 0.455946, 0.780818, 1.000000, 0.792193, 0.528324, 0.374273, 0.256719, 0.122363, 0.051880, 0.049569, 0.054961, 0.042393, 0.031519, 0.051981, 0.096776, 0.113133, 0.102594, 0.089831, 0.089350, 0.084852, 0.072495, 0.067727, 0.062849, 0.053024, 0.044564, 0.039264, 0.031844, 0.020963, 0.008186, 0.002674, 0.000948, 0.000928, 0.001070, 0.000460, 0.000196, 0.000162, 0.000129, 0.000162, 0.000122, 0.000081, 0.000027, 0.000007];
if(!ocd[32]){ocd[32]={};};
ocd[32].ref="OxCal v4.4.4 Bronk Ramsey (2021); r:5";
ocd[32].name="TW110";
ocd[32].op="Prior";
ocd[32].param="TW110.prior";
ocd[32].level=2;
ocd[32].likelihood={};
ocd[32].likelihood.comment=[];
ocd[32].likelihood.comment[0]="TW110 Prior(TW110.prior)";
ocd[32].likelihood.range=[];
ocd[32].type="date";
ocd[32].likelihood.range[1]=[];
ocd[32].likelihood.range[1][0]=[904, 917.5, 16.576961];
ocd[32].likelihood.range[1][1]=[973, 995.5, 35.585366];
ocd[32].likelihood.range[1][2]=[1005.5, 1017.5, 16.106622];
ocd[32].likelihood.comment[1]="  68.3% probability";
ocd[32].likelihood.comment[2]="    904AD (16.6%) 917AD";
ocd[32].likelihood.comment[3]="    972AD (35.6%) 995AD";
ocd[32].likelihood.comment[4]="    1005AD (16.1%) 1017AD";
ocd[32].likelihood.range[2]=[];
ocd[32].likelihood.range[2][0]=[896.5, 929, 27.041330];
ocd[32].likelihood.range[2][1]=[957.5, 1023, 68.408643];
ocd[32].likelihood.comment[5]="  95.4% probability";
ocd[32].likelihood.comment[6]="    896AD (27.0%) 928AD";
ocd[32].likelihood.comment[7]="    957AD (68.4%) 1022AD";
ocd[32].likelihood.range[3]=[];
ocd[32].likelihood.range[3][0]=[891.5, 1025.5, 99.730020];
ocd[32].likelihood.mean=968.182;
ocd[32].likelihood.sigma=38.851;
ocd[32].likelihood.median=981.5;
ocd[32].likelihood.probNorm=0.0228279;
ocd[32].likelihood.start=760.5;
ocd[32].likelihood.resolution=5;
ocd[32].likelihood.prob=[0.000000, 0.000000, 0.000000, 0.000291, 0.000009, 0.000000, 0.000000, 0.000000, 0.000000, 0.000000, 0.000000, 0.000000, 0.000000, 0.000000, 0.000000, 0.000000, 0.000000, 0.000000, 0.000000, 0.000000, 0.000000, 0.000000, 0.000000, 0.000026, 0.000017, 0.000368, 0.006981, 0.063059, 0.271552, 0.505432, 0.596329, 0.498905, 0.317855, 0.161381, 0.071973, 0.038391, 0.027585, 0.032145, 0.043565, 0.078408, 0.140223, 0.217627, 0.323243, 0.543499, 0.665674, 0.667601, 1.000000, 0.418171, 0.177370, 0.434291, 0.687708, 0.566147, 0.189548, 0.015244, 0.000548, 0.000017, 0.000043, 0.000000];
if(!ocd[33]){ocd[33]={};};
ocd[33].ref="OxCal v4.4.4 Bronk Ramsey (2021); r:5";
ocd[33].name="AA-65280";
ocd[33].op="Prior";
ocd[33].param="AA_65280.prior";
ocd[33].level=2;
ocd[33].likelihood={};
ocd[33].likelihood.comment=[];
ocd[33].likelihood.comment[0]="AA-65280 Prior(AA_65280.prior)";
ocd[33].likelihood.range=[];
ocd[33].type="date";
ocd[33].likelihood.range[1]=[];
ocd[33].likelihood.range[1][0]=[596.5, 639, 68.268949];
ocd[33].likelihood.comment[1]="  68.3% probability";
ocd[33].likelihood.comment[2]="    596AD (68.3%) 638AD";
ocd[33].likelihood.range[2]=[];
ocd[33].likelihood.range[2][0]=[567, 649, 95.449974];
ocd[33].likelihood.comment[3]="  95.4% probability";
ocd[33].likelihood.comment[4]="    566AD (95.4%) 648AD";
ocd[33].likelihood.range[3]=[];
ocd[33].likelihood.range[3][0]=[530.5, 658.5, 99.730020];
ocd[33].likelihood.mean=611.739;
ocd[33].likelihood.sigma=21.6619;
ocd[33].likelihood.median=614.5;
ocd[33].likelihood.probNorm=0.0186582;
ocd[33].likelihood.start=375.5;
ocd[33].likelihood.resolution=5;
ocd[33].likelihood.prob=[0.000000, 0.000000, 0.000000, 0.000006, 0.000006, 0.000000, 0.000006, 0.000006, 0.000017, 0.000017, 0.000017, 0.000078, 0.000145, 0.000156, 0.000201, 0.000234, 0.000296, 0.000357, 0.000279, 0.000318, 0.000564, 0.000826, 0.000904, 0.001117, 0.001513, 0.001429, 0.001680, 0.002060, 0.002244, 0.002898, 0.004338, 0.006772, 0.011216, 0.019756, 0.032565, 0.052353, 0.069547, 0.084822, 0.103961, 0.141939, 0.211705, 0.299979, 0.395219, 0.490299, 0.604513, 0.727731, 0.850252, 0.929253, 0.976632, 0.998392, 1.000000, 0.975721, 0.840712, 0.553436, 0.236681, 0.068201, 0.013287, 0.002216, 0.000251, 0.000011, 0.000000];
if(!ocd[34]){ocd[34]={};};
ocd[34].ref="OxCal v4.4.4 Bronk Ramsey (2021); r:5";
ocd[34].name="AA_107586_three_chambered_burial";
ocd[34].op="Prior";
ocd[34].param="AA_107586_three_chambered_burial.prior";
ocd[34].level=2;
ocd[34].likelihood={};
ocd[34].likelihood.comment=[];
ocd[34].likelihood.comment[0]="AA_107586_three_chambered_burial Prior(AA_107586_three_chambered_burial.prior)";
ocd[34].likelihood.range=[];
ocd[34].type="date";
ocd[34].likelihood.range[1]=[];
ocd[34].likelihood.range[1][0]=[775.5, 790.5, 12.925959];
ocd[34].likelihood.range[1][1]=[799, 811, 8.035476];
ocd[34].likelihood.range[1][2]=[832.5, 889, 47.307514];
ocd[34].likelihood.comment[1]="  68.3% probability";
ocd[34].likelihood.comment[2]="    775AD (12.9%) 790AD";
ocd[34].likelihood.comment[3]="    798AD ( 8.0%) 810AD";
ocd[34].likelihood.comment[4]="    832AD (47.3%) 888AD";
ocd[34].likelihood.range[2]=[];
ocd[34].likelihood.range[2][0]=[772, 895.5, 90.776976];
ocd[34].likelihood.range[2][1]=[932.5, 952.5, 4.672998];
ocd[34].likelihood.comment[5]="  95.4% probability";
ocd[34].likelihood.comment[6]="    772AD (90.8%) 895AD";
ocd[34].likelihood.comment[7]="    932AD ( 4.7%) 952AD";
ocd[34].likelihood.range[3]=[];
ocd[34].likelihood.range[3][0]=[706, 736.5, 0.474398];
ocd[34].likelihood.range[3][1]=[769, 976.5, 99.255623];
ocd[34].likelihood.mean=843.884;
ocd[34].likelihood.sigma=46.2362;
ocd[34].likelihood.median=845.5;
ocd[34].likelihood.probNorm=0.010898;
ocd[34].likelihood.start=670.5;
ocd[34].likelihood.resolution=5;
ocd[34].likelihood.prob=[0.000000, 0.000038, 0.000096, 0.000841, 0.003135, 0.007379, 0.004951, 0.008564, 0.013859, 0.016287, 0.017759, 0.014796, 0.013879, 0.010342, 0.002523, 0.000191, 0.000076, 0.000019, 0.000076, 0.000038, 0.012349, 0.574050, 0.998899, 0.872454, 0.585520, 0.521380, 0.620389, 0.670306, 0.603872, 0.458708, 0.377225, 0.430079, 0.549367, 0.656910, 0.731235, 0.774087, 0.795651, 0.781061, 0.758121, 0.775922, 0.797761, 0.893650, 1.000000, 0.879427, 0.491008, 0.158286, 0.039438, 0.012790, 0.008794, 0.012235, 0.027891, 0.070710, 0.134428, 0.200587, 0.246467, 0.238402, 0.187346, 0.125638, 0.074115, 0.041843, 0.025559, 0.009558, 0.007111, 0.005506, 0.001032, 0.000000, 0.000000];
if(!ocd[35]){ocd[35]={};};
ocd[35].ref="OxCal v4.4.4 Bronk Ramsey (2021); r:5";
ocd[35].name="SMU_2471_AKE1_not_mound_";
ocd[35].op="Prior";
ocd[35].param="SMU_2471_AKE1_not_mound_.prior";
ocd[35].level=2;
ocd[35].likelihood={};
ocd[35].likelihood.comment=[];
ocd[35].likelihood.comment[0]="SMU_2471_AKE1_not_mound_ Prior(SMU_2471_AKE1_not_mound_.prior)";
ocd[35].likelihood.range=[];
ocd[35].type="date";
ocd[35].likelihood.range[1]=[];
ocd[35].likelihood.range[1][0]=[585, 685, 57.878833];
ocd[35].likelihood.range[1][1]=[744, 768.5, 10.390116];
ocd[35].likelihood.comment[1]="  68.3% probability";
ocd[35].likelihood.comment[2]="    584AD (57.9%) 684AD";
ocd[35].likelihood.comment[3]="    744AD (10.4%) 768AD";
ocd[35].likelihood.range[2]=[];
ocd[35].likelihood.range[2][0]=[555, 778, 93.877899];
ocd[35].likelihood.range[2][1]=[788, 800.5, 1.090578];
ocd[35].likelihood.range[2][2]=[814, 820, 0.481497];
ocd[35].likelihood.comment[4]="  95.4% probability";
ocd[35].likelihood.comment[5]="    554AD (93.9%) 778AD";
ocd[35].likelihood.comment[6]="    788AD ( 1.1%) 800AD";
ocd[35].likelihood.comment[7]="    814AD ( 0.5%) 820AD";
ocd[35].likelihood.range[3]=[];
ocd[35].likelihood.range[3][0]=[538, 875, 99.730020];
ocd[35].likelihood.mean=669.973;
ocd[35].likelihood.sigma=66.3553;
ocd[35].likelihood.median=657;
ocd[35].likelihood.probNorm=0.00727107;
ocd[35].likelihood.start=440.5;
ocd[35].likelihood.resolution=5;
ocd[35].likelihood.prob=[0.000000, 0.000086, 0.000115, 0.000258, 0.000201, 0.000258, 0.000344, 0.000172, 0.000458, 0.000802, 0.001347, 0.001433, 0.001433, 0.001690, 0.002407, 0.002922, 0.003066, 0.004899, 0.006819, 0.011433, 0.023323, 0.048219, 0.077307, 0.114015, 0.148618, 0.188021, 0.257475, 0.354972, 0.445193, 0.520286, 0.585339, 0.662082, 0.745977, 0.787237, 0.849402, 0.832210, 0.821345, 0.825058, 0.829597, 0.895338, 0.948013, 1.000000, 0.980608, 0.956815, 0.877046, 0.816944, 0.745427, 0.676523, 0.595516, 0.505845, 0.429652, 0.390386, 0.410425, 0.401650, 0.380567, 0.363719, 0.359098, 0.364544, 0.361477, 0.382520, 0.451795, 0.541741, 0.601980, 0.623023, 0.591390, 0.578325, 0.468986, 0.149305, 0.070884, 0.094925, 0.123463, 0.124990, 0.108733, 0.100399, 0.099945, 0.111635, 0.108389, 0.097937, 0.086095, 0.065782, 0.054215, 0.048191, 0.041318, 0.036705, 0.033609, 0.029856, 0.024412, 0.017077, 0.012092, 0.006762, 0.002722, 0.001031, 0.000544, 0.000086, 0.000000];
if(!ocd[36]){ocd[36]={};};
ocd[36].ref="OxCal v4.4.4 Bronk Ramsey (2021); r:5";
ocd[36].name="SMU_2278_AKE1";
ocd[36].op="Prior";
ocd[36].param="SMU_2278_AKE1.prior";
ocd[36].level=2;
ocd[36].likelihood={};
ocd[36].likelihood.comment=[];
ocd[36].likelihood.comment[0]="SMU_2278_AKE1 Prior(SMU_2278_AKE1.prior)";
ocd[36].likelihood.range=[];
ocd[36].type="date";
ocd[36].likelihood.range[1]=[];
ocd[36].likelihood.range[1][0]=[818.5, 902, 44.681104];
ocd[36].likelihood.range[1][1]=[920, 970.5, 23.587845];
ocd[36].likelihood.comment[1]="  68.3% probability";
ocd[36].likelihood.comment[2]="    818AD (44.7%) 902AD";
ocd[36].likelihood.comment[3]="    920AD (23.6%) 970AD";
ocd[36].likelihood.range[2]=[];
ocd[36].likelihood.range[2][0]=[774, 998.5, 95.449974];
ocd[36].likelihood.comment[4]="  95.4% probability";
ocd[36].likelihood.comment[5]="    774AD (95.4%) 998AD";
ocd[36].likelihood.range[3]=[];
ocd[36].likelihood.range[3][0]=[739, 1029.5, 99.730020];
ocd[36].likelihood.mean=889.388;
ocd[36].likelihood.sigma=62.2272;
ocd[36].likelihood.median=885;
ocd[36].likelihood.probNorm=0.00607601;
ocd[36].likelihood.start=680.5;
ocd[36].likelihood.resolution=5;
ocd[36].likelihood.prob=[0.000000, 0.000069, 0.000343, 0.000617, 0.001269, 0.001886, 0.002983, 0.004252, 0.006172, 0.007989, 0.011144, 0.013338, 0.018379, 0.023864, 0.031613, 0.051980, 0.079954, 0.119832, 0.180250, 0.254213, 0.295293, 0.351761, 0.406040, 0.461307, 0.504164, 0.557933, 0.607143, 0.635122, 0.694700, 0.726465, 0.767939, 0.801679, 0.834266, 0.865207, 0.892034, 0.924786, 0.933838, 0.986669, 0.998190, 0.998354, 1.000000, 0.960500, 0.886438, 0.781764, 0.691409, 0.622120, 0.597103, 0.620309, 0.674457, 0.725313, 0.770573, 0.805793, 0.827683, 0.819124, 0.792133, 0.764648, 0.722679, 0.702436, 0.670178, 0.618005, 0.574062, 0.571758, 0.470836, 0.270935, 0.207785, 0.215948, 0.204049, 0.150313, 0.078176, 0.032505, 0.013269, 0.006893, 0.004903, 0.002914, 0.001337, 0.001029, 0.000960, 0.000960, 0.000480, 0.000446, 0.000549, 0.000343, 0.000206];
if(!ocd[37]){ocd[37]={};};
ocd[37].ref="OxCal v4.4.4 Bronk Ramsey (2021); r:5";
ocd[37].name="SMU_2469_AKE1";
ocd[37].op="Prior";
ocd[37].param="SMU_2469_AKE1.prior";
ocd[37].level=2;
ocd[37].likelihood={};
ocd[37].likelihood.comment=[];
ocd[37].likelihood.comment[0]="SMU_2469_AKE1 Prior(SMU_2469_AKE1.prior)";
ocd[37].likelihood.range=[];
ocd[37].type="date";
ocd[37].likelihood.range[1]=[];
ocd[37].likelihood.range[1][0]=[846, 985, 68.268949];
ocd[37].likelihood.comment[1]="  68.3% probability";
ocd[37].likelihood.comment[2]="    846AD (68.3%) 984AD";
ocd[37].likelihood.range[2]=[];
ocd[37].likelihood.range[2][0]=[783, 1010, 95.449974];
ocd[37].likelihood.comment[3]="  95.4% probability";
ocd[37].likelihood.comment[4]="    782AD (95.4%) 1010AD";
ocd[37].likelihood.range[3]=[];
ocd[37].likelihood.range[3][0]=[746, 1034.5, 99.730020];
ocd[37].likelihood.mean=900.562;
ocd[37].likelihood.sigma=62.2127;
ocd[37].likelihood.median=902;
ocd[37].likelihood.probNorm=0.00556007;
ocd[37].likelihood.start=685.5;
ocd[37].likelihood.resolution=5;
ocd[37].likelihood.prob=[0.000000, 0.000112, 0.000562, 0.000862, 0.001424, 0.002211, 0.003110, 0.005021, 0.006932, 0.008056, 0.010041, 0.011691, 0.014277, 0.018622, 0.027466, 0.045638, 0.065162, 0.116673, 0.238165, 0.311007, 0.337086, 0.365558, 0.404568, 0.455450, 0.498417, 0.529047, 0.552122, 0.579496, 0.611871, 0.669784, 0.715468, 0.767986, 0.789388, 0.821223, 0.833633, 0.863309, 0.880755, 0.901619, 0.928417, 0.983094, 0.987950, 1.000000, 0.946043, 0.894065, 0.828957, 0.823381, 0.833633, 0.885791, 0.913849, 0.952518, 0.968165, 0.972842, 0.982734, 0.960072, 0.940647, 0.914388, 0.900180, 0.874281, 0.832194, 0.794604, 0.791367, 0.668165, 0.434245, 0.337572, 0.347086, 0.322248, 0.238040, 0.132500, 0.055942, 0.024468, 0.012140, 0.007568, 0.004759, 0.002960, 0.001724, 0.001311, 0.001424, 0.001124, 0.000562, 0.000674, 0.000974, 0.000787, 0.000412, 0.000337, 0.000450, 0.000150, 0.000112, 0.000037];
if(!ocd[38]){ocd[38]={};};
ocd[38].ref="OxCal v4.4.4 Bronk Ramsey (2021); r:5";
ocd[38].name="SMU_2289_AKE1";
ocd[38].op="Prior";
ocd[38].param="SMU_2289_AKE1.prior";
ocd[38].level=2;
ocd[38].likelihood={};
ocd[38].likelihood.comment=[];
ocd[38].likelihood.comment[0]="SMU_2289_AKE1 Prior(SMU_2289_AKE1.prior)";
ocd[38].likelihood.range=[];
ocd[38].type="date";
ocd[38].likelihood.range[1]=[];
ocd[38].likelihood.range[1][0]=[840.5, 905, 34.459632];
ocd[38].likelihood.range[1][1]=[915, 974.5, 33.809318];
ocd[38].likelihood.comment[1]="  68.3% probability";
ocd[38].likelihood.comment[2]="    840AD (34.5%) 904AD";
ocd[38].likelihood.comment[3]="    914AD (33.8%) 974AD";
ocd[38].likelihood.range[2]=[];
ocd[38].likelihood.range[2][0]=[780, 787, 1.483193];
ocd[38].likelihood.range[2][1]=[796, 992, 93.966780];
ocd[38].likelihood.comment[4]="  95.4% probability";
ocd[38].likelihood.comment[5]="    780AD ( 1.5%) 786AD";
ocd[38].likelihood.comment[6]="    796AD (94.0%) 992AD";
ocd[38].likelihood.range[3]=[];
ocd[38].likelihood.range[3][0]=[770.5, 1020.5, 99.730020];
ocd[38].likelihood.mean=898.086;
ocd[38].likelihood.sigma=56.9531;
ocd[38].likelihood.median=898.5;
ocd[38].likelihood.probNorm=0.00703093;
ocd[38].likelihood.start=690.5;
ocd[38].likelihood.resolution=5;
ocd[38].likelihood.prob=[0.000000, 0.000030, 0.000267, 0.000741, 0.000830, 0.001333, 0.001659, 0.002163, 0.002785, 0.003734, 0.002519, 0.002045, 0.002015, 0.003052, 0.005452, 0.009718, 0.027972, 0.183829, 0.302347, 0.299957, 0.280956, 0.286773, 0.340137, 0.387541, 0.395449, 0.386744, 0.377286, 0.427094, 0.493671, 0.561798, 0.619684, 0.649836, 0.674015, 0.690798, 0.690798, 0.704452, 0.727777, 0.810269, 0.897454, 1.000000, 0.992746, 0.887498, 0.718390, 0.609159, 0.588679, 0.623809, 0.711563, 0.810838, 0.887214, 0.933722, 0.939838, 0.929740, 0.913099, 0.863746, 0.807140, 0.751387, 0.707012, 0.603328, 0.547433, 0.542739, 0.372195, 0.107382, 0.060802, 0.082435, 0.099915, 0.067117, 0.025127, 0.005275, 0.000948, 0.000356, 0.000119, 0.000030, 0.000000];
if(!ocd[39]){ocd[39]={};};
ocd[39].ref="OxCal v4.4.4 Bronk Ramsey (2021); r:5";
ocd[39].name="AKE1_SMU_2277_AKE1";
ocd[39].op="Prior";
ocd[39].param="AKE1_SMU_2277_AKE1.prior";
ocd[39].level=2;
ocd[39].likelihood={};
ocd[39].likelihood.comment=[];
ocd[39].likelihood.comment[0]="AKE1_SMU_2277_AKE1 Prior(AKE1_SMU_2277_AKE1.prior)";
ocd[39].likelihood.range=[];
ocd[39].type="date";
ocd[39].likelihood.range[1]=[];
ocd[39].likelihood.range[1][0]=[892.5, 990.5, 68.268949];
ocd[39].likelihood.comment[1]="  68.3% probability";
ocd[39].likelihood.comment[2]="    892AD (68.3%) 990AD";
ocd[39].likelihood.range[2]=[];
ocd[39].likelihood.range[2][0]=[779.5, 783, 0.413678];
ocd[39].likelihood.range[2][1]=[804.5, 811.5, 0.812210];
ocd[39].likelihood.range[2][2]=[825.5, 1020, 94.224085];
ocd[39].likelihood.comment[3]="  95.4% probability";
ocd[39].likelihood.comment[4]="    779AD ( 0.4%) 782AD";
ocd[39].likelihood.comment[5]="    804AD ( 0.8%) 811AD";
ocd[39].likelihood.comment[6]="    825AD (94.2%) 1020AD";
ocd[39].likelihood.range[3]=[];
ocd[39].likelihood.range[3][0]=[773.5, 1025.5, 99.730020];
ocd[39].likelihood.mean=927.126;
ocd[39].likelihood.sigma=52.9429;
ocd[39].likelihood.median=931.5;
ocd[39].likelihood.probNorm=0.00738692;
ocd[39].likelihood.start=695.5;
ocd[39].likelihood.resolution=5;
ocd[39].likelihood.prob=[0.000000, 0.000056, 0.000056, 0.000169, 0.000479, 0.000479, 0.000677, 0.000903, 0.000846, 0.000564, 0.000338, 0.000395, 0.000479, 0.000762, 0.001326, 0.006938, 0.087397, 0.166590, 0.141600, 0.111656, 0.110586, 0.135969, 0.157263, 0.157818, 0.136957, 0.128631, 0.152159, 0.191783, 0.230987, 0.255571, 0.279098, 0.285163, 0.282429, 0.281576, 0.282171, 0.300135, 0.351943, 0.447137, 0.597265, 0.789901, 0.914986, 0.976580, 0.973196, 0.961960, 0.989576, 1.000000, 0.965615, 0.942331, 0.895357, 0.879383, 0.883850, 0.900501, 0.944903, 0.961419, 0.969947, 0.996886, 0.979965, 0.964262, 0.954109, 0.845539, 0.492622, 0.349100, 0.388629, 0.378503, 0.273007, 0.140084, 0.048531, 0.015116, 0.005641, 0.002708, 0.001805, 0.000846, 0.000310, 0.000169, 0.000226, 0.000226, 0.000028, 0.000113, 0.000282, 0.000226, 0.000113];
if(!ocd[40]){ocd[40]={};};
ocd[40].ref="OxCal v4.4.4 Bronk Ramsey (2021); r:5";
ocd[40].name="SMU_2290_AKE1";
ocd[40].op="Prior";
ocd[40].param="SMU_2290_AKE1.prior";
ocd[40].level=2;
ocd[40].likelihood={};
ocd[40].likelihood.comment=[];
ocd[40].likelihood.comment[0]="SMU_2290_AKE1 Prior(SMU_2290_AKE1.prior)";
ocd[40].likelihood.range=[];
ocd[40].type="date";
ocd[40].likelihood.range[1]=[];
ocd[40].likelihood.range[1][0]=[888.5, 995.5, 68.268949];
ocd[40].likelihood.comment[1]="  68.3% probability";
ocd[40].likelihood.comment[2]="    888AD (68.3%) 995AD";
ocd[40].likelihood.range[2]=[];
ocd[40].likelihood.range[2][0]=[803, 816, 1.722099];
ocd[40].likelihood.range[2][1]=[821.5, 1022, 93.727875];
ocd[40].likelihood.comment[3]="  95.4% probability";
ocd[40].likelihood.comment[4]="    802AD ( 1.7%) 816AD";
ocd[40].likelihood.comment[5]="    821AD (93.7%) 1022AD";
ocd[40].likelihood.range[3]=[];
ocd[40].likelihood.range[3][0]=[771, 1035, 99.730020];
ocd[40].likelihood.mean=927.082;
ocd[40].likelihood.sigma=56.2704;
ocd[40].likelihood.median=932;
ocd[40].likelihood.probNorm=0.00692506;
ocd[40].likelihood.start=680.5;
ocd[40].likelihood.resolution=5;
ocd[40].likelihood.prob=[0.000000, 0.000030, 0.000090, 0.000181, 0.000241, 0.000271, 0.000511, 0.000993, 0.000632, 0.001143, 0.001444, 0.001865, 0.001053, 0.001203, 0.000842, 0.001414, 0.002738, 0.004904, 0.013266, 0.099726, 0.178310, 0.165487, 0.136765, 0.145791, 0.167538, 0.193054, 0.198830, 0.180000, 0.174310, 0.199971, 0.240578, 0.273588, 0.298917, 0.325357, 0.330412, 0.333690, 0.337690, 0.343682, 0.357675, 0.394412, 0.488087, 0.613718, 0.767076, 0.896029, 0.976029, 1.000000, 0.990325, 0.989747, 0.975162, 0.951913, 0.901949, 0.880000, 0.847509, 0.863394, 0.889097, 0.913069, 0.940794, 0.951625, 0.979928, 0.994801, 0.983105, 0.974440, 0.932563, 0.698484, 0.568520, 0.551191, 0.497329, 0.365430, 0.210108, 0.092000, 0.037575, 0.018292, 0.010560, 0.006287, 0.003761, 0.001805, 0.001685, 0.002046, 0.000812, 0.000632, 0.001203, 0.001233, 0.000782, 0.000752, 0.000572, 0.000271, 0.000150, 0.000120, 0.000030];
if(!ocd[41]){ocd[41]={};};
ocd[41].ref="OxCal v4.4.4 Bronk Ramsey (2021); r:5";
ocd[41].name="SMU_2276_AKE1";
ocd[41].op="Prior";
ocd[41].param="SMU_2276_AKE1.prior";
ocd[41].level=2;
ocd[41].likelihood={};
ocd[41].likelihood.comment=[];
ocd[41].likelihood.comment[0]="SMU_2276_AKE1 Prior(SMU_2276_AKE1.prior)";
ocd[41].likelihood.range=[];
ocd[41].type="date";
ocd[41].likelihood.range[1]=[];
ocd[41].likelihood.range[1][0]=[898, 926, 21.888222];
ocd[41].likelihood.range[1][1]=[961, 1014, 46.380728];
ocd[41].likelihood.comment[1]="  68.3% probability";
ocd[41].likelihood.comment[2]="    898AD (21.9%) 926AD";
ocd[41].likelihood.comment[3]="    960AD (46.4%) 1014AD";
ocd[41].likelihood.range[2]=[];
ocd[41].likelihood.range[2][0]=[884.5, 1027, 95.449974];
ocd[41].likelihood.comment[4]="  95.4% probability";
ocd[41].likelihood.comment[5]="    884AD (95.4%) 1026AD";
ocd[41].likelihood.range[3]=[];
ocd[41].likelihood.range[3][0]=[774.5, 790.5, 0.388885];
ocd[41].likelihood.range[3][1]=[796.5, 1047, 99.341135];
ocd[41].likelihood.mean=956.412;
ocd[41].likelihood.sigma=44.8731;
ocd[41].likelihood.median=965.5;
ocd[41].likelihood.probNorm=0.0118399;
ocd[41].likelihood.start=690.5;
ocd[41].likelihood.resolution=5;
ocd[41].likelihood.prob=[0.000000, 0.000000, 0.000000, 0.000035, 0.000000, 0.000000, 0.000018, 0.000018, 0.000018, 0.000035, 0.000000, 0.000018, 0.000000, 0.000000, 0.000000, 0.000018, 0.000299, 0.013039, 0.032889, 0.018704, 0.010470, 0.009713, 0.014535, 0.015660, 0.016101, 0.012211, 0.010910, 0.013531, 0.018229, 0.024722, 0.031951, 0.034519, 0.033640, 0.032644, 0.032179, 0.031605, 0.033573, 0.046014, 0.070346, 0.132584, 0.251005, 0.419764, 0.599662, 0.736909, 0.769848, 0.711402, 0.627872, 0.526098, 0.426351, 0.365203, 0.349493, 0.359375, 0.390203, 0.451436, 0.510304, 0.577111, 0.615203, 0.714696, 0.785473, 0.771622, 0.910220, 1.000000, 0.872382, 0.762162, 0.620608, 0.474240, 0.306503, 0.144215, 0.066284, 0.031301, 0.018845, 0.012334, 0.006229, 0.002376, 0.001918, 0.002516, 0.001531, 0.001003, 0.001021, 0.001760, 0.001812, 0.001232, 0.000563, 0.000792, 0.000422, 0.000229, 0.000176, 0.000070, 0.000088];
if(!ocd[42]){ocd[42]={};};
ocd[42].ref="OxCal v4.4.4 Bronk Ramsey (2021); r:5";
ocd[42].name="SMU_2740_AKE1";
ocd[42].op="Prior";
ocd[42].param="SMU_2740_AKE1.prior";
ocd[42].level=2;
ocd[42].likelihood={};
ocd[42].likelihood.comment=[];
ocd[42].likelihood.comment[0]="SMU_2740_AKE1 Prior(SMU_2740_AKE1.prior)";
ocd[42].likelihood.range=[];
ocd[42].type="date";
ocd[42].likelihood.range[1]=[];
ocd[42].likelihood.range[1][0]=[1001.5, 1061, 68.268949];
ocd[42].likelihood.comment[1]="  68.3% probability";
ocd[42].likelihood.comment[2]="    1001AD (68.3%) 1060AD";
ocd[42].likelihood.range[2]=[];
ocd[42].likelihood.range[2][0]=[990.5, 1190.5, 95.449974];
ocd[42].likelihood.comment[3]="  95.4% probability";
ocd[42].likelihood.comment[4]="    990AD (95.4%) 1190AD";
ocd[42].likelihood.range[3]=[];
ocd[42].likelihood.range[3][0]=[979, 1374, 99.730020];
ocd[42].likelihood.mean=1054.22;
ocd[42].likelihood.sigma=57.0734;
ocd[42].likelihood.median=1035.5;
ocd[42].likelihood.probNorm=0.0216896;
ocd[42].likelihood.start=950.5;
ocd[42].likelihood.resolution=5;
ocd[42].likelihood.prob=[0.000000, 0.000048, 0.000019, 0.000182, 0.000394, 0.000961, 0.003151, 0.006512, 0.023919, 0.109345, 0.242001, 0.317520, 0.362517, 0.493592, 0.772337, 1.000000, 0.911757, 0.735639, 0.545182, 0.414938, 0.359935, 0.318165, 0.261319, 0.215307, 0.194421, 0.181189, 0.152098, 0.124039, 0.104320, 0.102264, 0.093513, 0.084149, 0.077377, 0.070018, 0.062550, 0.055288, 0.051452, 0.047796, 0.041627, 0.037450, 0.037123, 0.038230, 0.038294, 0.037423, 0.034260, 0.029110, 0.028870, 0.027344, 0.025625, 0.022102, 0.018308, 0.017317, 0.016136, 0.016810, 0.016856, 0.016953, 0.016551, 0.015703, 0.014177, 0.012266, 0.010210, 0.009327, 0.008433, 0.008866, 0.008001, 0.008145, 0.008001, 0.007665, 0.007473, 0.006551, 0.006436, 0.006013, 0.006013, 0.005706, 0.004697, 0.004822, 0.004524, 0.003861, 0.003064, 0.003016, 0.003304, 0.002891, 0.002680, 0.002469, 0.002469, 0.002363, 0.001988, 0.001739, 0.001748, 0.001220, 0.001662, 0.001076, 0.001018, 0.000999, 0.001124, 0.000941, 0.000740, 0.000634, 0.000682, 0.000567, 0.000461, 0.000423, 0.000307, 0.000288, 0.000288, 0.000250, 0.000202, 0.000134, 0.000173, 0.000125, 0.000279, 0.000134, 0.000106, 0.000086, 0.000048, 0.000086, 0.000048, 0.000048, 0.000048, 0.000038, 0.000067, 0.000038, 0.000038, 0.000067, 0.000086, 0.000019, 0.000010, 0.000096, 0.000058, 0.000038, 0.000029];
if(!ocd[43]){ocd[43]={};};
ocd[43].ref="OxCal v4.4.4 Bronk Ramsey (2021); r:5";
ocd[43].name="Beta_55491_AKE1_Mound";
ocd[43].op="Prior";
ocd[43].param="Beta_55491_AKE1_Mound.prior";
ocd[43].level=2;
ocd[43].likelihood={};
ocd[43].likelihood.comment=[];
ocd[43].likelihood.comment[0]="Beta_55491_AKE1_Mound Prior(Beta_55491_AKE1_Mound.prior)";
ocd[43].likelihood.range=[];
ocd[43].type="date";
ocd[43].likelihood.range[1]=[];
ocd[43].likelihood.range[1][0]=[575, 660.5, 68.268949];
ocd[43].likelihood.comment[1]="  68.3% probability";
ocd[43].likelihood.comment[2]="    574AD (68.3%) 660AD";
ocd[43].likelihood.range[2]=[];
ocd[43].likelihood.range[2][0]=[548.5, 716.5, 87.745044];
ocd[43].likelihood.range[2][1]=[733, 772.5, 7.704929];
ocd[43].likelihood.comment[3]="  95.4% probability";
ocd[43].likelihood.comment[4]="    548AD (87.7%) 716AD";
ocd[43].likelihood.comment[5]="    732AD ( 7.7%) 772AD";
ocd[43].likelihood.range[3]=[];
ocd[43].likelihood.range[3][0]=[522.5, 862, 99.730020];
ocd[43].likelihood.mean=636.728;
ocd[43].likelihood.sigma=55.7648;
ocd[43].likelihood.median=627.5;
ocd[43].likelihood.probNorm=0.00973303;
ocd[43].likelihood.start=440.5;
ocd[43].likelihood.resolution=5;
ocd[43].likelihood.prob=[0.000000, 0.000021, 0.000300, 0.000214, 0.000535, 0.000171, 0.000599, 0.000642, 0.000899, 0.001434, 0.002248, 0.002825, 0.003682, 0.004602, 0.005694, 0.006486, 0.005886, 0.007492, 0.013293, 0.025515, 0.046830, 0.085174, 0.128604, 0.175259, 0.235857, 0.314014, 0.411589, 0.535703, 0.652728, 0.733073, 0.802527, 0.887907, 0.876297, 0.879790, 0.861810, 0.867461, 0.892736, 0.920271, 0.989315, 1.000000, 0.934758, 0.830987, 0.735128, 0.622110, 0.523477, 0.435529, 0.356211, 0.290548, 0.234553, 0.187229, 0.138878, 0.119778, 0.128563, 0.129775, 0.114240, 0.111004, 0.108548, 0.107603, 0.104264, 0.117898, 0.149255, 0.200473, 0.241426, 0.259231, 0.248063, 0.232220, 0.160516, 0.035087, 0.011858, 0.017466, 0.026905, 0.026863, 0.023203, 0.019863, 0.021983, 0.023609, 0.024295, 0.021341, 0.016824, 0.013956, 0.011152, 0.009417, 0.008755, 0.008005, 0.006870, 0.006058, 0.005394, 0.004367, 0.002033, 0.001113, 0.000342, 0.000086, 0.000000, 0.000000];
if(!ocd[44]){ocd[44]={};};
ocd[44].ref="OxCal v4.4.4 Bronk Ramsey (2021); r:5";
ocd[44].name="UGAMS_26434_R_13_8_principal_occupation";
ocd[44].op="Prior";
ocd[44].param="UGAMS_26434_R_13_8_principal_occupation.prior";
ocd[44].level=2;
ocd[44].likelihood={};
ocd[44].likelihood.comment=[];
ocd[44].likelihood.comment[0]="UGAMS_26434_R_13_8_principal_occupation Prior(UGAMS_26434_R_13_8_principal_occupation.prior)";
ocd[44].likelihood.range=[];
ocd[44].type="date";
ocd[44].likelihood.range[1]=[];
ocd[44].likelihood.range[1][0]=[897, 926, 68.268949];
ocd[44].likelihood.comment[1]="  68.3% probability";
ocd[44].likelihood.comment[2]="    896AD (68.3%) 926AD";
ocd[44].likelihood.range[2]=[];
ocd[44].likelihood.range[2][0]=[892, 936, 78.134985];
ocd[44].likelihood.range[2][1]=[951, 986.5, 17.314989];
ocd[44].likelihood.comment[3]="  95.4% probability";
ocd[44].likelihood.comment[4]="    892AD (78.1%) 936AD";
ocd[44].likelihood.comment[5]="    950AD (17.3%) 986AD";
ocd[44].likelihood.range[3]=[];
ocd[44].likelihood.range[3][0]=[889, 992.5, 99.730020];
ocd[44].likelihood.mean=923.477;
ocd[44].likelihood.sigma=24.738;
ocd[44].likelihood.median=914.5;
ocd[44].likelihood.probNorm=0.0344399;
ocd[44].likelihood.start=870.5;
ocd[44].likelihood.resolution=5;
ocd[44].likelihood.prob=[0.000000, 0.000006, 0.000048, 0.001567, 0.022242, 0.169019, 0.547213, 0.908101, 1.000000, 0.868118, 0.568641, 0.301365, 0.138153, 0.072573, 0.052851, 0.051829, 0.068084, 0.095557, 0.137979, 0.162805, 0.171254, 0.198606, 0.158072, 0.080308, 0.026060, 0.001990, 0.000544, 0.001881, 0.001954, 0.000393, 0.000012, 0.000000];
if(!ocd[45]){ocd[45]={};};
ocd[45].ref="OxCal v4.4.4 Bronk Ramsey (2021); r:5";
ocd[45].name="UGAMS_26432_R_10_14_shaft_tomb_individual_11";
ocd[45].op="Prior";
ocd[45].param="UGAMS_26432_R_10_14_shaft_tomb_individual_11.prior";
ocd[45].level=2;
ocd[45].likelihood={};
ocd[45].likelihood.comment=[];
ocd[45].likelihood.comment[0]="UGAMS_26432_R_10_14_shaft_tomb_individual_11 Prior(UGAMS_26432_R_10_14_shaft_tomb_individual_11.prior)";
ocd[45].likelihood.range=[];
ocd[45].type="date";
ocd[45].likelihood.range[1]=[];
ocd[45].likelihood.range[1][0]=[895, 930, 68.268949];
ocd[45].likelihood.comment[1]="  68.3% probability";
ocd[45].likelihood.comment[2]="    894AD (68.3%) 930AD";
ocd[45].likelihood.range[2]=[];
ocd[45].likelihood.range[2][0]=[891.5, 983.5, 95.449974];
ocd[45].likelihood.comment[3]="  95.4% probability";
ocd[45].likelihood.comment[4]="    891AD (95.4%) 983AD";
ocd[45].likelihood.range[3]=[];
ocd[45].likelihood.range[3][0]=[886.5, 991.5, 99.730020];
ocd[45].likelihood.mean=924.111;
ocd[45].likelihood.sigma=24.487;
ocd[45].likelihood.median=916;
ocd[45].likelihood.probNorm=0.0280625;
ocd[45].likelihood.start=760.5;
ocd[45].likelihood.resolution=5;
ocd[45].likelihood.prob=[0.000000, 0.000000, 0.000000, 0.000572, 0.000512, 0.000052, 0.000000, 0.000000, 0.000000, 0.000037, 0.000000, 0.000000, 0.000000, 0.000000, 0.000000, 0.000030, 0.000089, 0.000052, 0.000067, 0.000015, 0.000015, 0.000007, 0.000022, 0.000111, 0.000557, 0.005843, 0.057439, 0.295834, 0.705128, 0.956883, 1.000000, 0.924028, 0.708834, 0.451520, 0.246659, 0.145565, 0.109903, 0.106664, 0.126501, 0.164665, 0.209315, 0.227951, 0.219827, 0.206179, 0.150055, 0.081417, 0.021669, 0.000854, 0.000223, 0.000676, 0.000980, 0.000200, 0.000007, 0.000000];
if(!ocd[46]){ocd[46]={};};
ocd[46].ref="OxCal v4.4.4 Bronk Ramsey (2021); r:5";
ocd[46].name="UGAMS_26433_R_12_7_ash_layer";
ocd[46].op="Prior";
ocd[46].param="UGAMS_26433_R_12_7_ash_layer.prior";
ocd[46].level=2;
ocd[46].likelihood={};
ocd[46].likelihood.comment=[];
ocd[46].likelihood.comment[0]="UGAMS_26433_R_12_7_ash_layer Prior(UGAMS_26433_R_12_7_ash_layer.prior)";
ocd[46].likelihood.range=[];
ocd[46].type="date";
ocd[46].likelihood.range[1]=[];
ocd[46].likelihood.range[1][0]=[947.5, 991, 68.268949];
ocd[46].likelihood.comment[1]="  68.3% probability";
ocd[46].likelihood.comment[2]="    947AD (68.3%) 990AD";
ocd[46].likelihood.range[2]=[];
ocd[46].likelihood.range[2][0]=[918.5, 993.5, 95.449974];
ocd[46].likelihood.comment[3]="  95.4% probability";
ocd[46].likelihood.comment[4]="    918AD (95.4%) 993AD";
ocd[46].likelihood.range[3]=[];
ocd[46].likelihood.range[3][0]=[904, 997.5, 98.955513];
ocd[46].likelihood.range[3][1]=[1005.5, 1017.5, 0.774507];
ocd[46].likelihood.mean=960.869;
ocd[46].likelihood.sigma=21.9862;
ocd[46].likelihood.median=964.5;
ocd[46].likelihood.probNorm=0.0217489;
ocd[46].likelihood.start=880.5;
ocd[46].likelihood.resolution=5;
ocd[46].likelihood.prob=[0.000000, 0.000000, 0.000000, 0.000421, 0.004550, 0.022167, 0.063276, 0.144535, 0.268472, 0.381581, 0.435238, 0.449906, 0.446089, 0.463883, 0.511150, 0.577866, 0.641133, 0.712217, 0.794657, 0.787990, 0.818061, 1.000000, 0.554278, 0.028296, 0.003065, 0.016474, 0.041841, 0.025385, 0.003219, 0.000134, 0.000000, 0.000000];
if(!ocd[47]){ocd[47]={};};
ocd[47].ref="OxCal v4.4.4 Bronk Ramsey (2021); r:5";
ocd[47].name="Wk_49175_human_bone_in_platform_fill";
ocd[47].op="Prior";
ocd[47].param="Wk_49175_human_bone_in_platform_fill.prior";
ocd[47].level=2;
ocd[47].likelihood={};
ocd[47].likelihood.comment=[];
ocd[47].likelihood.comment[0]="Wk_49175_human_bone_in_platform_fill Prior(Wk_49175_human_bone_in_platform_fill.prior)";
ocd[47].likelihood.range=[];
ocd[47].type="date";
ocd[47].likelihood.range[1]=[];
ocd[47].likelihood.range[1][0]=[673, 692.5, 23.942387];
ocd[47].likelihood.range[1][1]=[738, 771.5, 44.326562];
ocd[47].likelihood.comment[1]="  68.3% probability";
ocd[47].likelihood.comment[2]="    672AD (23.9%) 692AD";
ocd[47].likelihood.comment[3]="    738AD (44.3%) 771AD";
ocd[47].likelihood.range[2]=[];
ocd[47].likelihood.range[2][0]=[669.5, 773, 95.449974];
ocd[47].likelihood.comment[4]="  95.4% probability";
ocd[47].likelihood.comment[5]="    669AD (95.4%) 772AD";
ocd[47].likelihood.range[3]=[];
ocd[47].likelihood.range[3][0]=[657, 777.5, 99.730020];
ocd[47].likelihood.mean=722.871;
ocd[47].likelihood.sigma=33.4237;
ocd[47].likelihood.median=727;
ocd[47].likelihood.probNorm=0.0136387;
ocd[47].likelihood.start=635.5;
ocd[47].likelihood.resolution=5;
ocd[47].likelihood.prob=[0.000000, 0.000000, 0.000031, 0.000626, 0.008997, 0.052563, 0.198783, 0.435809, 0.759880, 0.984750, 0.980790, 0.678789, 0.496811, 0.605103, 0.567564, 0.461617, 0.426424, 0.378767, 0.379500, 0.375687, 0.451499, 0.753941, 1.000000, 0.983870, 0.922502, 0.949850, 0.973825, 0.776523, 0.033038, 0.000015, 0.000199, 0.001787, 0.001757, 0.000932, 0.001314, 0.001833, 0.003865, 0.006690, 0.004262, 0.001650, 0.000657, 0.000474, 0.000107, 0.000290, 0.000244, 0.000214, 0.000122, 0.000076, 0.000031, 0.000046];
if(!ocd[48]){ocd[48]={};};
ocd[48].ref="OxCal v4.4.4 Bronk Ramsey (2021); r:5";
ocd[48].name="AA_107590_woman_with_elaborate_grave_goods";
ocd[48].op="Prior";
ocd[48].param="AA_107590_woman_with_elaborate_grave_goods.prior";
ocd[48].level=2;
ocd[48].likelihood={};
ocd[48].likelihood.comment=[];
ocd[48].likelihood.comment[0]="AA_107590_woman_with_elaborate_grave_goods Prior(AA_107590_woman_with_elaborate_grave_goods.prior)";
ocd[48].likelihood.range=[];
ocd[48].type="date";
ocd[48].likelihood.range[1]=[];
ocd[48].likelihood.range[1][0]=[665.5, 687.5, 28.778012];
ocd[48].likelihood.range[1][1]=[742, 770.5, 39.490938];
ocd[48].likelihood.comment[1]="  68.3% probability";
ocd[48].likelihood.comment[2]="    665AD (28.8%) 687AD";
ocd[48].likelihood.comment[3]="    742AD (39.5%) 770AD";
ocd[48].likelihood.range[2]=[];
ocd[48].likelihood.range[2][0]=[658.5, 774, 95.449974];
ocd[48].likelihood.comment[4]="  95.4% probability";
ocd[48].likelihood.comment[5]="    658AD (95.4%) 774AD";
ocd[48].likelihood.range[3]=[];
ocd[48].likelihood.range[3][0]=[650.5, 775.5, 99.730020];
ocd[48].likelihood.mean=718.316;
ocd[48].likelihood.sigma=37.7524;
ocd[48].likelihood.median=722;
ocd[48].likelihood.probNorm=0.015572;
ocd[48].likelihood.start=610.5;
ocd[48].likelihood.resolution=5;
ocd[48].likelihood.prob=[0.000000, 0.000027, 0.000013, 0.000013, 0.000027, 0.000000, 0.000120, 0.002596, 0.019520, 0.096166, 0.291870, 0.574428, 0.839455, 0.979900, 0.943167, 0.692782, 0.382738, 0.269458, 0.338942, 0.332713, 0.259440, 0.233689, 0.205690, 0.208451, 0.202049, 0.244028, 0.473221, 0.819163, 0.979643, 1.000000, 0.929874, 0.906178, 0.585345, 0.018851, 0.000054, 0.000187, 0.001110, 0.000883, 0.000575, 0.000682, 0.001057, 0.002141, 0.002783, 0.002341, 0.000896, 0.000508, 0.000308, 0.000067, 0.000161, 0.000107, 0.000054, 0.000013, 0.000054, 0.000013, 0.000027];
if(!ocd[49]){ocd[49]={};};
ocd[49].ref="OxCal v4.4.4 Bronk Ramsey (2021); r:5";
ocd[49].name="AA_107591_giant_urn_burial";
ocd[49].op="Prior";
ocd[49].param="AA_107591_giant_urn_burial.prior";
ocd[49].level=2;
ocd[49].likelihood={};
ocd[49].likelihood.comment=[];
ocd[49].likelihood.comment[0]="AA_107591_giant_urn_burial Prior(AA_107591_giant_urn_burial.prior)";
ocd[49].likelihood.range=[];
ocd[49].type="date";
ocd[49].likelihood.range[1]=[];
ocd[49].likelihood.range[1][0]=[660, 682.5, 39.925664];
ocd[49].likelihood.range[1][1]=[747.5, 766.5, 28.343285];
ocd[49].likelihood.comment[1]="  68.3% probability";
ocd[49].likelihood.comment[2]="    660AD (39.9%) 682AD";
ocd[49].likelihood.comment[3]="    747AD (28.3%) 766AD";
ocd[49].likelihood.range[2]=[];
ocd[49].likelihood.range[2][0]=[650.5, 714.5, 55.411223];
ocd[49].likelihood.range[2][1]=[735.5, 774.5, 40.038751];
ocd[49].likelihood.comment[4]="  95.4% probability";
ocd[49].likelihood.comment[5]="    650AD (55.4%) 714AD";
ocd[49].likelihood.comment[6]="    735AD (40.0%) 774AD";
ocd[49].likelihood.range[3]=[];
ocd[49].likelihood.range[3][0]=[647, 775, 99.730020];
ocd[49].likelihood.mean=708.804;
ocd[49].likelihood.sigma=41.5119;
ocd[49].likelihood.median=688;
ocd[49].likelihood.probNorm=0.020884;
ocd[49].likelihood.start=595.5;
ocd[49].likelihood.resolution=5;
ocd[49].likelihood.prob=[0.000000, 0.000000, 0.000100, 0.000539, 0.000229, 0.000100, 0.000060, 0.000020, 0.000160, 0.001476, 0.013777, 0.078749, 0.279640, 0.584754, 0.874210, 1.000000, 0.912708, 0.669220, 0.376317, 0.151743, 0.093445, 0.125646, 0.122352, 0.092942, 0.080296, 0.069819, 0.066620, 0.065203, 0.083289, 0.211645, 0.491333, 0.690960, 0.783566, 0.697951, 0.625311, 0.325560, 0.004878, 0.000000, 0.000000, 0.000090, 0.000170, 0.000060, 0.000140, 0.000229, 0.000140, 0.000628, 0.000329, 0.000200, 0.000040, 0.000020, 0.000000, 0.000000, 0.000010, 0.000000, 0.000020, 0.000000, 0.000000, 0.000000];
if(!ocd[50]){ocd[50]={};};
ocd[50].ref="OxCal v4.4.4 Bronk Ramsey (2021); r:5";
ocd[50].name="SMU_2369";
ocd[50].op="Prior";
ocd[50].param="SMU_2369.prior";
ocd[50].level=2;
ocd[50].likelihood={};
ocd[50].likelihood.comment=[];
ocd[50].likelihood.comment[0]="SMU_2369 Prior(SMU_2369.prior)";
ocd[50].likelihood.range=[];
ocd[50].type="date";
ocd[50].likelihood.range[1]=[];
ocd[50].likelihood.range[1][0]=[607, 774.5, 68.268949];
ocd[50].likelihood.comment[1]="  68.3% probability";
ocd[50].likelihood.comment[2]="    606AD (68.3%) 774AD";
ocd[50].likelihood.range[2]=[];
ocd[50].likelihood.range[2][0]=[569.5, 845.5, 95.449974];
ocd[50].likelihood.comment[3]="  95.4% probability";
ocd[50].likelihood.comment[4]="    569AD (95.4%) 845AD";
ocd[50].likelihood.range[3]=[];
ocd[50].likelihood.range[3][0]=[540.5, 891, 99.730020];
ocd[50].likelihood.mean=703.877;
ocd[50].likelihood.sigma=74.6259;
ocd[50].likelihood.median=702;
ocd[50].likelihood.probNorm=0.00471304;
ocd[50].likelihood.start=445.5;
ocd[50].likelihood.resolution=5;
ocd[50].likelihood.prob=[0.000000, 0.000088, 0.000265, 0.000354, 0.000354, 0.000530, 0.000265, 0.000707, 0.001547, 0.001989, 0.002210, 0.002652, 0.003006, 0.003934, 0.005127, 0.006232, 0.005614, 0.009989, 0.016090, 0.029264, 0.053664, 0.083068, 0.114492, 0.146361, 0.191746, 0.258774, 0.341863, 0.425907, 0.480904, 0.550859, 0.596584, 0.656694, 0.711649, 0.739444, 0.740293, 0.725016, 0.715468, 0.729047, 0.767027, 0.840017, 0.891364, 0.931891, 0.972629, 0.983874, 1.000000, 0.994483, 0.996817, 0.997454, 0.952472, 0.921282, 0.914492, 0.931466, 0.924889, 0.922130, 0.902822, 0.899639, 0.895396, 0.896457, 0.900488, 0.924464, 0.965627, 0.980267, 0.987057, 0.965627, 0.961808, 0.917675, 0.677276, 0.547061, 0.568279, 0.582262, 0.553787, 0.518693, 0.489243, 0.464990, 0.452727, 0.420857, 0.389306, 0.345767, 0.304923, 0.273669, 0.242542, 0.210545, 0.183620, 0.164311, 0.144409, 0.120815, 0.095884, 0.074263, 0.055784, 0.031517, 0.019096, 0.007515, 0.003315, 0.000928, 0.000309, 0.000088, 0.000000];
if(!ocd[51]){ocd[51]={};};
ocd[51].ref="OxCal v4.4.4 Bronk Ramsey (2021); r:5";
ocd[51].name="OS_10643";
ocd[51].op="Prior";
ocd[51].param="OS_10643.prior";
ocd[51].level=2;
ocd[51].likelihood={};
ocd[51].likelihood.comment=[];
ocd[51].likelihood.comment[0]="OS_10643 Prior(OS_10643.prior)";
ocd[51].likelihood.range=[];
ocd[51].type="date";
ocd[51].likelihood.range[1]=[];
ocd[51].likelihood.range[1][0]=[694.5, 697.5, 1.555389];
ocd[51].likelihood.range[1][1]=[706.5, 737, 18.335982];
ocd[51].likelihood.range[1][2]=[771.5, 827.5, 48.377578];
ocd[51].likelihood.comment[1]="  68.3% probability";
ocd[51].likelihood.comment[2]="    694AD ( 1.6%) 697AD";
ocd[51].likelihood.comment[3]="    706AD (18.3%) 736AD";
ocd[51].likelihood.comment[4]="    771AD (48.4%) 827AD";
ocd[51].likelihood.range[2]=[];
ocd[51].likelihood.range[2][0]=[682, 747, 31.362176];
ocd[51].likelihood.range[2][1]=[766.5, 873.5, 64.087797];
ocd[51].likelihood.comment[5]="  95.4% probability";
ocd[51].likelihood.comment[6]="    682AD (31.4%) 746AD";
ocd[51].likelihood.comment[7]="    766AD (64.1%) 873AD";
ocd[51].likelihood.range[3]=[];
ocd[51].likelihood.range[3][0]=[671, 891, 99.730020];
ocd[51].likelihood.mean=776.961;
ocd[51].likelihood.sigma=50.3004;
ocd[51].likelihood.median=785;
ocd[51].likelihood.probNorm=0.0124468;
ocd[51].likelihood.start=640.5;
ocd[51].likelihood.resolution=5;
ocd[51].likelihood.prob=[0.000000, 0.000017, 0.000117, 0.000552, 0.002025, 0.007499, 0.017959, 0.041641, 0.087121, 0.184430, 0.331807, 0.428055, 0.373343, 0.393428, 0.466056, 0.483490, 0.517313, 0.508797, 0.503736, 0.456656, 0.281915, 0.133486, 0.079272, 0.056488, 0.077328, 0.086583, 0.262071, 1.000000, 0.912348, 0.913714, 0.840443, 0.770788, 0.728127, 0.646742, 0.575078, 0.514180, 0.454808, 0.415682, 0.392062, 0.353660, 0.319756, 0.280710, 0.235832, 0.207126, 0.174090, 0.151876, 0.131526, 0.109263, 0.079489, 0.048558, 0.021559, 0.007114, 0.002142, 0.000268, 0.000167, 0.000050];
if(!ocd[52]){ocd[52]={};};
ocd[52].ref="OxCal v4.4.4 Bronk Ramsey (2021); r:5";
ocd[52].name="SMU_2472_collapsed_roof_beam";
ocd[52].op="Prior";
ocd[52].param="SMU_2472_collapsed_roof_beam.prior";
ocd[52].level=2;
ocd[52].likelihood={};
ocd[52].likelihood.comment=[];
ocd[52].likelihood.comment[0]="SMU_2472_collapsed_roof_beam Prior(SMU_2472_collapsed_roof_beam.prior)";
ocd[52].likelihood.range=[];
ocd[52].type="date";
ocd[52].likelihood.range[1]=[];
ocd[52].likelihood.range[1][0]=[931.5, 998.5, 68.268949];
ocd[52].likelihood.comment[1]="  68.3% probability";
ocd[52].likelihood.comment[2]="    931AD (68.3%) 998AD";
ocd[52].likelihood.range[2]=[];
ocd[52].likelihood.range[2][0]=[899.5, 1022.5, 95.449974];
ocd[52].likelihood.comment[3]="  95.4% probability";
ocd[52].likelihood.comment[4]="    899AD (95.4%) 1022AD";
ocd[52].likelihood.range[3]=[];
ocd[52].likelihood.range[3][0]=[799.5, 1050, 99.730020];
ocd[52].likelihood.mean=963.002;
ocd[52].likelihood.sigma=33.8761;
ocd[52].likelihood.median=966.5;
ocd[52].likelihood.probNorm=0.012758;
ocd[52].likelihood.start=765.5;
ocd[52].likelihood.resolution=5;
ocd[52].likelihood.prob=[0.000000, 0.000000, 0.000147, 0.001878, 0.004376, 0.004899, 0.005013, 0.005879, 0.006401, 0.006793, 0.006663, 0.007365, 0.007332, 0.008132, 0.009471, 0.012623, 0.013080, 0.016166, 0.017848, 0.019187, 0.019694, 0.022844, 0.024949, 0.028265, 0.040955, 0.064046, 0.105722, 0.154295, 0.207384, 0.261797, 0.324267, 0.402257, 0.481737, 0.548910, 0.617573, 0.672441, 0.719235, 0.765480, 0.803182, 0.831557, 0.886659, 0.920520, 0.937608, 0.960103, 1.000000, 0.918169, 0.636934, 0.513090, 0.499608, 0.440821, 0.331870, 0.192624, 0.084488, 0.039583, 0.019628, 0.012803, 0.008410, 0.005258, 0.002890, 0.003021, 0.002645, 0.001796, 0.001551, 0.001225, 0.001388, 0.001388, 0.000653, 0.000800, 0.000474, 0.000245, 0.000180, 0.000082, 0.000049];
if(!ocd[53]){ocd[53]={};};
ocd[53].ref="OxCal v4.4.4 Bronk Ramsey (2021); r:5";
ocd[53].name="F18_llamas_fetus_offering_Putuni";
ocd[53].op="Prior";
ocd[53].param="F18_llamas_fetus_offering_Putuni.prior";
ocd[53].level=2;
ocd[53].likelihood={};
ocd[53].likelihood.comment=[];
ocd[53].likelihood.comment[0]="F18_llamas_fetus_offering_Putuni Prior(F18_llamas_fetus_offering_Putuni.prior)";
ocd[53].likelihood.range=[];
ocd[53].type="date";
ocd[53].likelihood.range[1]=[];
ocd[53].likelihood.range[1][0]=[888, 946, 68.268949];
ocd[53].likelihood.comment[1]="  68.3% probability";
ocd[53].likelihood.comment[2]="    888AD (68.3%) 946AD";
ocd[53].likelihood.range[2]=[];
ocd[53].likelihood.range[2][0]=[777.5, 784.5, 0.820856];
ocd[53].likelihood.range[2][1]=[875, 993.5, 94.629118];
ocd[53].likelihood.comment[3]="  95.4% probability";
ocd[53].likelihood.comment[4]="    777AD ( 0.8%) 784AD";
ocd[53].likelihood.comment[5]="    874AD (94.6%) 993AD";
ocd[53].likelihood.range[3]=[];
ocd[53].likelihood.range[3][0]=[772.5, 815.5, 1.864014];
ocd[53].likelihood.range[3][1]=[823.5, 998.5, 97.866007];
ocd[53].likelihood.mean=920.432;
ocd[53].likelihood.sigma=34.7618;
ocd[53].likelihood.median=918;
ocd[53].likelihood.probNorm=0.0161868;
ocd[53].likelihood.start=755.5;
ocd[53].likelihood.resolution=5;
ocd[53].likelihood.prob=[0.000000, 0.000000, 0.000000, 0.000039, 0.022345, 0.094446, 0.039087, 0.012574, 0.009357, 0.015020, 0.019164, 0.015290, 0.009215, 0.007272, 0.010837, 0.020708, 0.034855, 0.041651, 0.044956, 0.042343, 0.037505, 0.034800, 0.032600, 0.036190, 0.052808, 0.111676, 0.263236, 0.556805, 0.880213, 1.000000, 0.956879, 0.909619, 0.873232, 0.834497, 0.733861, 0.616173, 0.519120, 0.445296, 0.407982, 0.392475, 0.395750, 0.382159, 0.355779, 0.309199, 0.266634, 0.206215, 0.164126, 0.097028, 0.015895, 0.005341, 0.007722, 0.010000, 0.004814, 0.000759, 0.000154, 0.000026, 0.000000, 0.000000];
ocd[0].likelihood.comment[2]="( KDE_Plot Redwares";
if(!ocd[3]){ocd[3]={};};
ocd[3].ref="OxCal v4.4.4 Bronk Ramsey (2021); r:5";
ocd[3].name="Redwares";
ocd[3].op="KDE_Plot";
ocd[3].param="";
ocd[3].level=1;
ocd[3].likelihood={};
ocd[3].likelihood.comment=[];
ocd[3].likelihood.comment[0]="Redwares KDE_Plot()";
ocd[3].likelihood.range=[];
ocd[3].type="date";
ocd[3].likelihood.comment[1]="n=45";
ocd[3].likelihood.probNorm=0.00475793;
ocd[3].likelihood.start=240.5;
ocd[3].likelihood.resolution=5;
ocd[3].likelihood.prob=[0.000000, 0.000000, 0.000000, 0.000000, 0.000002, 0.000002, 0.000001, 0.000001, 0.000001, 0.000001, 0.000000, 0.000000, 0.000000, 0.000000, 0.000000, 0.000000, 0.000001, 0.000000, 0.000000, 0.000001, 0.000002, 0.000002, 0.000001, 0.000002, 0.000004, 0.000004, 0.000003, 0.000003, 0.000007, 0.000007, 0.000011, 0.000012, 0.000009, 0.000008, 0.000015, 0.000026, 0.000045, 0.000074, 0.000081, 0.000117, 0.000146, 0.000179, 0.000186, 0.000193, 0.000225, 0.000187, 0.000216, 0.000277, 0.000365, 0.000470, 0.000611, 0.000675, 0.000752, 0.000848, 0.001013, 0.001156, 0.001314, 0.001778, 0.002653, 0.004419, 0.007585, 0.013262, 0.020195, 0.027550, 0.034857, 0.044602, 0.059689, 0.082620, 0.108785, 0.133697, 0.159792, 0.191078, 0.226966, 0.270946, 0.309220, 0.322875, 0.325333, 0.325646, 0.336081, 0.353334, 0.373622, 0.401812, 0.439913, 0.469910, 0.490121, 0.500805, 0.494609, 0.470928, 0.418589, 0.346658, 0.273708, 0.247923, 0.255653, 0.251165, 0.237431, 0.229917, 0.222918, 0.220493, 0.217838, 0.224730, 0.265317, 0.341747, 0.387186, 0.404749, 0.389724, 0.382599, 0.317196, 0.245553, 0.258574, 0.249029, 0.240369, 0.238087, 0.242181, 0.244243, 0.242368, 0.236844, 0.235180, 0.238019, 0.246204, 0.252590, 0.258573, 0.261703, 0.260025, 0.259716, 0.257098, 0.258722, 0.261039, 0.271714, 0.299402, 0.349584, 0.447639, 0.609642, 0.816305, 0.960573, 1.000000, 0.960620, 0.861636, 0.746961, 0.651045, 0.599839, 0.576202, 0.581125, 0.606464, 0.650068, 0.701983, 0.744025, 0.780124, 0.827247, 0.836227, 0.828852, 0.806134, 0.732634, 0.738023, 0.719247, 0.711745, 0.747457, 0.855268, 0.824736, 0.568200, 0.372311, 0.262471, 0.184120, 0.109962, 0.071222, 0.062035, 0.058220, 0.049216, 0.042667, 0.047296, 0.064972, 0.072886, 0.066449, 0.059236, 0.057410, 0.053874, 0.046345, 0.043627, 0.040679, 0.034832, 0.029185, 0.025833, 0.021795, 0.016134, 0.010373, 0.007596, 0.006479, 0.005906, 0.005362, 0.004862, 0.004209, 0.003912, 0.003527, 0.003120, 0.002923, 0.002664, 0.002450, 0.002279, 0.002128, 0.001998, 0.001863, 0.001700, 0.001501, 0.001276, 0.001221, 0.001119, 0.001099, 0.000969, 0.000954, 0.000889, 0.000851, 0.000817, 0.000715, 0.000702, 0.000654, 0.000654, 0.000624, 0.000521, 0.000534, 0.000501, 0.000435, 0.000353, 0.000350, 0.000377, 0.000336, 0.000315, 0.000296, 0.000295, 0.000285, 0.000246, 0.000220, 0.000220, 0.000166, 0.000211, 0.000152, 0.000146, 0.000144, 0.000157, 0.000138, 0.000118, 0.000107, 0.000112, 0.000100, 0.000089, 0.000086, 0.000074, 0.000072, 0.000072, 0.000068, 0.000063, 0.000056, 0.000060, 0.000055, 0.000071, 0.000056, 0.000054, 0.000051, 0.000048, 0.000051, 0.000048, 0.000048, 0.000048, 0.000047, 0.000050, 0.000047, 0.000047, 0.000050, 0.000051, 0.000045, 0.000044, 0.000052, 0.000049, 0.000047, 0.000046];
ocd[3].likelihood.probNorm*=45;
ocd[0].likelihood.comment[3]=") KDE_Plot Redwares";
if(!ocd[54]){ocd[54]={};};
ocd[54].ref="OxCal v4.4.4 Bronk Ramsey (2021); r:5";
ocd[54].name="End Redwares";
ocd[54].op="Boundary";
ocd[54].param="";
ocd[54].level=1;
ocd[54].likelihood={};
ocd[54].likelihood.comment=[];
ocd[54].likelihood.comment[0]="End Redwares Boundary()";
ocd[54].likelihood.range=[];
ocd[54].type="date";
ocd[54].likelihood.comment[1]="( Sequence ";
if(!ocd[1]){ocd[1]={};};
ocd[1].ref="OxCal v4.4.4 Bronk Ramsey (2021); r:5";
ocd[1].name="";
ocd[1].op="Sequence";
ocd[1].param="";
ocd[1].level=0;
ocd[1].likelihood={};
ocd[1].likelihood.comment=[];
ocd[1].likelihood.comment[0]="Sequence()";
ocd[1].likelihood.range=[];
ocd[1].type="model";
ocd[1].likelihood.comment[1]=") Sequence ";
model={};
model.element=[];
model.element[0]= {op: "NoOp", type: "", name: "intcal20", pos: 0, timepos: 0, lower: -53054.5, upper: 1960.5, z: NaN, gap: 0, gerror: 0, transition: 0 };
model.element[1]= {op: "NoOp", type: "", name: "", pos: 1, timepos: 1, lower: NaN, upper: NaN, z: NaN, gap: 0, gerror: 0, transition: 0 };
model.element[2]= {op: "Boundary", type: "date", name: "Start Redwares", pos: 2, timepos: 2, lower: -1134.5, upper: 675.5, z: NaN, gap: 0, gerror: 0, transition: 0 };
model.element[2].proportionalities=[48,49];
model.element[2].constraints=[0,1,2,3,4,5,6,7,8,9,10,11,12,13,14,15,16,17,18,19,20,21,22,23,24,25,26,27,28,29,30,31,32,33,34,35,36,37,38,39,40,41,42,43,44];
model.element[3]= {op: "KDE_Plot", type: "date", calculator: "Sum", proxy: 0, proxy2: 0, name: "Redwares", pos: 3, timepos: 3, lower: 240.5, upper: 1615.5, z: NaN, gap: 0, gerror: 0, transition: 0 };
model.element[3].param=[9,10,11,12,13,14,15,16,17,18,19,20,21,22,23,24,25,26,27,28,29,30,31,32,33,34,35,36,37,38,39,40,41,42,43,44,45,46,47,48,49,50,51,52,53];
model.element[3].kde_ensembles=[];
model.element[4]= {op: "N", type: "number", name: "Redwares_Kernel", pos: 4, timepos: 4, lower: -5.6, upper: 5.8, z: NaN, gap: 0, gerror: 0, transition: 0 };
model.element[4].proportionalities=[0,1];
model.element[5]= {op: "U", type: "number", name: "Redwares_Scale", pos: 5, timepos: 5, lower: 0, upper: 1, z: NaN, gap: 0, gerror: 0, transition: 0 };
model.element[5].proportionalities=[0,2];
model.element[6]= {op: "First", type: "date", calculator: "First", proxy: 0, proxy2: 0, name: "First Redwares", pos: 6, timepos: 6, lower: 240.5, upper: 675.5, z: NaN, gap: 0, gerror: 0, transition: 0 };
model.element[6].param=[9,10,11,12,13,14,15,16,17,18,19,20,21,22,23,24,25,26,27,28,29,30,31,32,33,34,35,36,37,38,39,40,41,42,43,44,45,46,47,48,49,50,51,52,53];
model.element[7]= {op: "Last", type: "date", calculator: "Last", proxy: 0, proxy2: 0, name: "Last Redwares", pos: 7, timepos: 7, lower: 955.5, upper: 1615.5, z: NaN, gap: 0, gerror: 0, transition: 0 };
model.element[7].param=[9,10,11,12,13,14,15,16,17,18,19,20,21,22,23,24,25,26,27,28,29,30,31,32,33,34,35,36,37,38,39,40,41,42,43,44,45,46,47,48,49,50,51,52,53];
model.element[8]= {op: "Span", type: "interval", calculator: "Span", proxy: 0, proxy2: 0, name: "Span Redwares", pos: 8, timepos: 8, lower: 0, upper: 1375, z: NaN, gap: 0, gerror: 0, transition: 0 };
model.element[8].param=[9,10,11,12,13,14,15,16,17,18,19,20,21,22,23,24,25,26,27,28,29,30,31,32,33,34,35,36,37,38,39,40,41,42,43,44,45,46,47,48,49,50,51,52,53];
model.element[9]= {op: "Prior", type: "date", name: "ETH_6306", pos: 9, timepos: 9, lower: 450.5, upper: 840.5, z: NaN, gap: 0, gerror: 0, transition: 0 };
model.element[9].dependencies=[6,7,8];
model.element[9].proportionalities=[3];
model.element[9].constraints=[0,45];
model.element[10]= {op: "Prior", type: "date", name: "Surface_of_terrace_1", pos: 10, timepos: 10, lower: 430.5, upper: 920.5, z: NaN, gap: 0, gerror: 0, transition: 0 };
model.element[10].dependencies=[6,7,8];
model.element[10].proportionalities=[4];
model.element[10].constraints=[1,46];
model.element[11]= {op: "Prior", type: "date", name: "SMU_2329_at_base_near_canal_mouth", pos: 11, timepos: 11, lower: 375.5, upper: 960.5, z: NaN, gap: 0, gerror: 0, transition: 0 };
model.element[11].dependencies=[6,7,8];
model.element[11].proportionalities=[5];
model.element[11].constraints=[2,47];
model.element[12]= {op: "Prior", type: "date", name: "SMU_2336_sala_sur", pos: 12, timepos: 12, lower: 240.5, upper: 1300.5, z: NaN, gap: 0, gerror: 0, transition: 0 };
model.element[12].dependencies=[6,7,8];
model.element[12].proportionalities=[6];
model.element[12].constraints=[3,48];
model.element[13]= {op: "Prior", type: "date", name: "AA_107584_puma_head_burial", pos: 13, timepos: 13, lower: 650.5, upper: 990.5, z: NaN, gap: 0, gerror: 0, transition: 0 };
model.element[13].dependencies=[6,7,8];
model.element[13].proportionalities=[7];
model.element[13].constraints=[4,49];
model.element[14]= {op: "Prior", type: "date", name: "ETH_5639_bones_above_kero_smash", pos: 14, timepos: 14, lower: 630.5, upper: 1195.5, z: NaN, gap: 0, gerror: 0, transition: 0 };
model.element[14].dependencies=[6,7,8];
model.element[14].proportionalities=[8];
model.element[14].constraints=[5,50];
model.element[15]= {op: "Prior", type: "date", name: "ETH_5640_terrace_2_offering", pos: 15, timepos: 15, lower: 630.5, upper: 1225.5, z: NaN, gap: 0, gerror: 0, transition: 0 };
model.element[15].dependencies=[6,7,8];
model.element[15].proportionalities=[9];
model.element[15].constraints=[6,51];
model.element[16]= {op: "Prior", type: "date", name: "Manzanilla_House", pos: 16, timepos: 16, lower: 940.5, upper: 1390.5, z: NaN, gap: 0, gerror: 0, transition: 0 };
model.element[16].dependencies=[6,7,8];
model.element[16].proportionalities=[10];
model.element[16].constraints=[7,52];
model.element[17]= {op: "Prior", type: "date", name: "TW060_Wk_49174", pos: 17, timepos: 17, lower: 770.5, upper: 1045.5, z: NaN, gap: 0, gerror: 0, transition: 0 };
model.element[17].dependencies=[6,7,8];
model.element[17].proportionalities=[11];
model.element[17].constraints=[8,53];
model.element[18]= {op: "Prior", type: "date", name: "TW090_Verano_Ind", pos: 18, timepos: 18, lower: 890.5, upper: 1160.5, z: NaN, gap: 0, gerror: 0, transition: 0 };
model.element[18].dependencies=[6,7,8];
model.element[18].proportionalities=[12];
model.element[18].constraints=[9,54];
model.element[19]= {op: "Prior", type: "date", name: "TW056_Ind_3_Wk_49173", pos: 19, timepos: 19, lower: 765.5, upper: 1025.5, z: NaN, gap: 0, gerror: 0, transition: 0 };
model.element[19].dependencies=[6,7,8];
model.element[19].proportionalities=[13];
model.element[19].constraints=[10,55];
model.element[20]= {op: "Prior", type: "date", name: "TW064_Ind_4_Monolito_descabezado", pos: 20, timepos: 20, lower: 770.5, upper: 1030.5, z: NaN, gap: 0, gerror: 0, transition: 0 };
model.element[20].dependencies=[6,7,8];
model.element[20].proportionalities=[14];
model.element[20].constraints=[11,56];
model.element[21]= {op: "Prior", type: "date", name: "Beta_275871_A96_I_surface_A21_", pos: 21, timepos: 21, lower: 650.5, upper: 1005.5, z: NaN, gap: 0, gerror: 0, transition: 0 };
model.element[21].dependencies=[6,7,8];
model.element[21].proportionalities=[15];
model.element[21].constraints=[12,57];
model.element[22]= {op: "Prior", type: "date", name: "Beta_275875_A111", pos: 22, timepos: 22, lower: 955.5, upper: 1235.5, z: NaN, gap: 0, gerror: 0, transition: 0 };
model.element[22].dependencies=[6,7,8];
model.element[22].proportionalities=[16];
model.element[22].constraints=[13,58];
model.element[23]= {op: "Prior", type: "date", name: "Beta_275863_D40_III", pos: 23, timepos: 23, lower: 770.5, upper: 1130.5, z: NaN, gap: 0, gerror: 0, transition: 0 };
model.element[23].dependencies=[6,7,8];
model.element[23].proportionalities=[17];
model.element[23].constraints=[14,59];
model.element[24]= {op: "Prior", type: "date", name: "Beta_275864_D44_III", pos: 24, timepos: 24, lower: 765.5, upper: 1060.5, z: NaN, gap: 0, gerror: 0, transition: 0 };
model.element[24].dependencies=[6,7,8];
model.element[24].proportionalities=[18];
model.element[24].constraints=[15,60];
model.element[25]= {op: "Prior", type: "date", name: "Beta_275865_D139_IV", pos: 25, timepos: 25, lower: 875.5, upper: 1150.5, z: NaN, gap: 0, gerror: 0, transition: 0 };
model.element[25].dependencies=[6,7,8];
model.element[25].proportionalities=[19];
model.element[25].constraints=[16,61];
model.element[26]= {op: "Prior", type: "date", name: "Beta_275866_D156_IV", pos: 26, timepos: 26, lower: 720.5, upper: 1035.5, z: NaN, gap: 0, gerror: 0, transition: 0 };
model.element[26].dependencies=[6,7,8];
model.element[26].proportionalities=[20];
model.element[26].constraints=[17,62];
model.element[27]= {op: "Prior", type: "date", name: "Beta_275867_D143_IV", pos: 27, timepos: 27, lower: 735.5, upper: 1060.5, z: NaN, gap: 0, gerror: 0, transition: 0 };
model.element[27].dependencies=[6,7,8];
model.element[27].proportionalities=[21];
model.element[27].constraints=[18,63];
model.element[28]= {op: "Prior", type: "date", name: "Beta_275868_D148_V_wall_fill_", pos: 28, timepos: 28, lower: 535.5, upper: 775.5, z: NaN, gap: 0, gerror: 0, transition: 0 };
model.element[28].dependencies=[6,7,8];
model.element[28].proportionalities=[22];
model.element[28].constraints=[19,64];
model.element[29]= {op: "Prior", type: "date", name: "Beta_275869_D149_V_pit_that_cuts_wall_", pos: 29, timepos: 29, lower: 565.5, upper: 885.5, z: NaN, gap: 0, gerror: 0, transition: 0 };
model.element[29].dependencies=[6,7,8];
model.element[29].proportionalities=[23];
model.element[29].constraints=[20,65];
model.element[30]= {op: "Prior", type: "date", name: "Beta_275870_D36", pos: 30, timepos: 30, lower: 945.5, upper: 1215.5, z: NaN, gap: 0, gerror: 0, transition: 0 };
model.element[30].dependencies=[6,7,8];
model.element[30].proportionalities=[24];
model.element[30].constraints=[21,66];
model.element[31]= {op: "Prior", type: "date", name: "Beta_275875_A111", pos: 31, timepos: 31, lower: 955.5, upper: 1235.5, z: NaN, gap: 0, gerror: 0, transition: 0 };
model.element[31].dependencies=[6,7,8];
model.element[31].proportionalities=[25];
model.element[31].constraints=[22,67];
model.element[32]= {op: "Prior", type: "date", name: "TW110", pos: 32, timepos: 32, lower: 770.5, upper: 1045.5, z: NaN, gap: 0, gerror: 0, transition: 0 };
model.element[32].dependencies=[6,7,8];
model.element[32].proportionalities=[26];
model.element[32].constraints=[23,68];
model.element[33]= {op: "Prior", type: "date", name: "AA-65280", pos: 33, timepos: 33, lower: 385.5, upper: 675.5, z: NaN, gap: 0, gerror: 0, transition: 0 };
model.element[33].dependencies=[6,7,8];
model.element[33].proportionalities=[27];
model.element[33].constraints=[24,69];
model.element[34]= {op: "Prior", type: "date", name: "AA_107586_three_chambered_burial", pos: 34, timepos: 34, lower: 670.5, upper: 995.5, z: NaN, gap: 0, gerror: 0, transition: 0 };
model.element[34].dependencies=[6,7,8];
model.element[34].proportionalities=[28];
model.element[34].constraints=[25,70];
model.element[35]= {op: "Prior", type: "date", name: "SMU_2471_AKE1_not_mound_", pos: 35, timepos: 35, lower: 440.5, upper: 910.5, z: NaN, gap: 0, gerror: 0, transition: 0 };
model.element[35].dependencies=[6,7,8];
model.element[35].proportionalities=[29];
model.element[35].constraints=[26,71];
model.element[36]= {op: "Prior", type: "date", name: "SMU_2278_AKE1", pos: 36, timepos: 36, lower: 680.5, upper: 1105.5, z: NaN, gap: 0, gerror: 0, transition: 0 };
model.element[36].dependencies=[6,7,8];
model.element[36].proportionalities=[30];
model.element[36].constraints=[27,72];
model.element[37]= {op: "Prior", type: "date", name: "SMU_2469_AKE1", pos: 37, timepos: 37, lower: 685.5, upper: 1135.5, z: NaN, gap: 0, gerror: 0, transition: 0 };
model.element[37].dependencies=[6,7,8];
model.element[37].proportionalities=[31];
model.element[37].constraints=[28,73];
model.element[38]= {op: "Prior", type: "date", name: "SMU_2289_AKE1", pos: 38, timepos: 38, lower: 690.5, upper: 1050.5, z: NaN, gap: 0, gerror: 0, transition: 0 };
model.element[38].dependencies=[6,7,8];
model.element[38].proportionalities=[32];
model.element[38].constraints=[29,74];
model.element[39]= {op: "Prior", type: "date", name: "AKE1_SMU_2277_AKE1", pos: 39, timepos: 39, lower: 695.5, upper: 1110.5, z: NaN, gap: 0, gerror: 0, transition: 0 };
model.element[39].dependencies=[6,7,8];
model.element[39].proportionalities=[33];
model.element[39].constraints=[30,75];
model.element[40]= {op: "Prior", type: "date", name: "SMU_2290_AKE1", pos: 40, timepos: 40, lower: 680.5, upper: 1135.5, z: NaN, gap: 0, gerror: 0, transition: 0 };
model.element[40].dependencies=[6,7,8];
model.element[40].proportionalities=[34];
model.element[40].constraints=[31,76];
model.element[41]= {op: "Prior", type: "date", name: "SMU_2276_AKE1", pos: 41, timepos: 41, lower: 700.5, upper: 1145.5, z: NaN, gap: 0, gerror: 0, transition: 0 };
model.element[41].dependencies=[6,7,8];
model.element[41].proportionalities=[35];
model.element[41].constraints=[32,77];
model.element[42]= {op: "Prior", type: "date", name: "SMU_2740_AKE1", pos: 42, timepos: 42, lower: 950.5, upper: 1615.5, z: NaN, gap: 0, gerror: 0, transition: 0 };
model.element[42].dependencies=[6,7,8];
model.element[42].proportionalities=[36];
model.element[42].constraints=[33,78];
model.element[43]= {op: "Prior", type: "date", name: "Beta_55491_AKE1_Mound", pos: 43, timepos: 43, lower: 440.5, upper: 900.5, z: NaN, gap: 0, gerror: 0, transition: 0 };
model.element[43].dependencies=[6,7,8];
model.element[43].proportionalities=[37];
model.element[43].constraints=[34,79];
model.element[44]= {op: "Prior", type: "date", name: "UGAMS_26434_R_13_8_principal_occupation", pos: 44, timepos: 44, lower: 870.5, upper: 1025.5, z: NaN, gap: 0, gerror: 0, transition: 0 };
model.element[44].dependencies=[6,7,8];
model.element[44].proportionalities=[38];
model.element[44].constraints=[35,80];
model.element[45]= {op: "Prior", type: "date", name: "UGAMS_26432_R_10_14_shaft_tomb_individual_11", pos: 45, timepos: 45, lower: 770.5, upper: 1025.5, z: NaN, gap: 0, gerror: 0, transition: 0 };
model.element[45].dependencies=[6,7,8];
model.element[45].proportionalities=[39];
model.element[45].constraints=[36,81];
model.element[46]= {op: "Prior", type: "date", name: "UGAMS_26433_R_12_7_ash_layer", pos: 46, timepos: 46, lower: 890.5, upper: 1030.5, z: NaN, gap: 0, gerror: 0, transition: 0 };
model.element[46].dependencies=[6,7,8];
model.element[46].proportionalities=[40];
model.element[46].constraints=[37,82];
model.element[47]= {op: "Prior", type: "date", name: "Wk_49175_human_bone_in_platform_fill", pos: 47, timepos: 47, lower: 640.5, upper: 895.5, z: NaN, gap: 0, gerror: 0, transition: 0 };
model.element[47].dependencies=[6,7,8];
model.element[47].proportionalities=[41];
model.element[47].constraints=[38,83];
model.element[48]= {op: "Prior", type: "date", name: "AA_107590_woman_with_elaborate_grave_goods", pos: 48, timepos: 48, lower: 610.5, upper: 895.5, z: NaN, gap: 0, gerror: 0, transition: 0 };
model.element[48].dependencies=[6,7,8];
model.element[48].proportionalities=[42];
model.element[48].constraints=[39,84];
model.element[49]= {op: "Prior", type: "date", name: "AA_107591_giant_urn_burial", pos: 49, timepos: 49, lower: 600.5, upper: 870.5, z: NaN, gap: 0, gerror: 0, transition: 0 };
model.element[49].dependencies=[6,7,8];
model.element[49].proportionalities=[43];
model.element[49].constraints=[40,85];
model.element[50]= {op: "Prior", type: "date", name: "SMU_2369", pos: 50, timepos: 50, lower: 445.5, upper: 925.5, z: NaN, gap: 0, gerror: 0, transition: 0 };
model.element[50].dependencies=[6,7,8];
model.element[50].proportionalities=[44];
model.element[50].constraints=[41,86];
model.element[51]= {op: "Prior", type: "date", name: "OS_10643", pos: 51, timepos: 51, lower: 640.5, upper: 930.5, z: NaN, gap: 0, gerror: 0, transition: 0 };
model.element[51].dependencies=[6,7,8];
model.element[51].proportionalities=[45];
model.element[51].constraints=[42,87];
model.element[52]= {op: "Prior", type: "date", name: "SMU_2472_collapsed_roof_beam", pos: 52, timepos: 52, lower: 770.5, upper: 1140.5, z: NaN, gap: 0, gerror: 0, transition: 0 };
model.element[52].dependencies=[6,7,8];
model.element[52].proportionalities=[46];
model.element[52].constraints=[43,88];
model.element[53]= {op: "Prior", type: "date", name: "F18_llamas_fetus_offering_Putuni", pos: 53, timepos: 53, lower: 765.5, upper: 1035.5, z: NaN, gap: 0, gerror: 0, transition: 0 };
model.element[53].dependencies=[6,7,8];
model.element[53].proportionalities=[47];
model.element[53].constraints=[44,89];
model.element[54]= {op: "Boundary", type: "date", name: "End Redwares", pos: 54, timepos: 54, lower: 955.5, upper: 2990.5, z: NaN, gap: 0, gerror: 0, transition: 0 };
model.element[54].proportionalities=[48,49];
model.element[54].constraints=[45,46,47,48,49,50,51,52,53,54,55,56,57,58,59,60,61,62,63,64,65,66,67,68,69,70,71,72,73,74,75,76,77,78,79,80,81,82,83,84,85,86,87,88,89];
model.constr=[];
model.constr[0]=[2,9,0,];
model.constr[1]=[2,10,0,];
model.constr[2]=[2,11,0,];
model.constr[3]=[2,12,0,];
model.constr[4]=[2,13,0,];
model.constr[5]=[2,14,0,];
model.constr[6]=[2,15,0,];
model.constr[7]=[2,16,0,];
model.constr[8]=[2,17,0,];
model.constr[9]=[2,18,0,];
model.constr[10]=[2,19,0,];
model.constr[11]=[2,20,0,];
model.constr[12]=[2,21,0,];
model.constr[13]=[2,22,0,];
model.constr[14]=[2,23,0,];
model.constr[15]=[2,24,0,];
model.constr[16]=[2,25,0,];
model.constr[17]=[2,26,0,];
model.constr[18]=[2,27,0,];
model.constr[19]=[2,28,0,];
model.constr[20]=[2,29,0,];
model.constr[21]=[2,30,0,];
model.constr[22]=[2,31,0,];
model.constr[23]=[2,32,0,];
model.constr[24]=[2,33,0,];
model.constr[25]=[2,34,0,];
model.constr[26]=[2,35,0,];
model.constr[27]=[2,36,0,];
model.constr[28]=[2,37,0,];
model.constr[29]=[2,38,0,];
model.constr[30]=[2,39,0,];
model.constr[31]=[2,40,0,];
model.constr[32]=[2,41,0,];
model.constr[33]=[2,42,0,];
model.constr[34]=[2,43,0,];
model.constr[35]=[2,44,0,];
model.constr[36]=[2,45,0,];
model.constr[37]=[2,46,0,];
model.constr[38]=[2,47,0,];
model.constr[39]=[2,48,0,];
model.constr[40]=[2,49,0,];
model.constr[41]=[2,50,0,];
model.constr[42]=[2,51,0,];
model.constr[43]=[2,52,0,];
model.constr[44]=[2,53,0,];
model.constr[45]=[9,54,0,];
model.constr[46]=[10,54,0,];
model.constr[47]=[11,54,0,];
model.constr[48]=[12,54,0,];
model.constr[49]=[13,54,0,];
model.constr[50]=[14,54,0,];
model.constr[51]=[15,54,0,];
model.constr[52]=[16,54,0,];
model.constr[53]=[17,54,0,];
model.constr[54]=[18,54,0,];
model.constr[55]=[19,54,0,];
model.constr[56]=[20,54,0,];
model.constr[57]=[21,54,0,];
model.constr[58]=[22,54,0,];
model.constr[59]=[23,54,0,];
model.constr[60]=[24,54,0,];
model.constr[61]=[25,54,0,];
model.constr[62]=[26,54,0,];
model.constr[63]=[27,54,0,];
model.constr[64]=[28,54,0,];
model.constr[65]=[29,54,0,];
model.constr[66]=[30,54,0,];
model.constr[67]=[31,54,0,];
model.constr[68]=[32,54,0,];
model.constr[69]=[33,54,0,];
model.constr[70]=[34,54,0,];
model.constr[71]=[35,54,0,];
model.constr[72]=[36,54,0,];
model.constr[73]=[37,54,0,];
model.constr[74]=[38,54,0,];
model.constr[75]=[39,54,0,];
model.constr[76]=[40,54,0,];
model.constr[77]=[41,54,0,];
model.constr[78]=[42,54,0,];
model.constr[79]=[43,54,0,];
model.constr[80]=[44,54,0,];
model.constr[81]=[45,54,0,];
model.constr[82]=[46,54,0,];
model.constr[83]=[47,54,0,];
model.constr[84]=[48,54,0,];
model.constr[85]=[49,54,0,];
model.constr[86]=[50,54,0,];
model.constr[87]=[51,54,0,];
model.constr[88]=[52,54,0,];
model.constr[89]=[53,54,0,];
model.group=[];
model.group[0]= { start:2, start_op:"Boundary", end:54, end_op:"Boundary", parent:1, type:"Sequence" };
model.group[0].contents=[9,10,11,12,13,14,15,16,17,18,19,20,21,22,23,24,25,26,27,28,29,30,31,32,33,34,35,36,37,38,39,40,41,42,43,44,45,46,47,48,49,50,51,52,53];
model.group[0].associations=[9,10,11,12,13,14,15,16,17,18,19,20,21,22,23,24,25,26,27,28,29,30,31,32,33,34,35,36,37,38,39,40,41,42,43,44,45,46,47,48,49,50,51,52,53];
model.proportional=[];
model.proportional[0]={ func:"KDEPlot", param:[0, 4, 5, 0, 0, 0, 0, 0], n:3, c:0, k:1, e:0, outlier_prior:0, outlier_model:0, outlier_possible:0, outlier_type:'t' };
model.proportional[1]={ func:"Likelihood", param:[4, 0, 0, 0, 0, 0, 0, 1], n:4, c:0, k:1, e:0, outlier_prior:0, outlier_model:0, outlier_possible:0, outlier_type:'t' };
model.proportional[2]={ func:"Likelihood", param:[5, 0, 0, 0, 0, 0, 0, 2], n:5, c:0, k:1, e:0, outlier_prior:0, outlier_model:0, outlier_possible:0, outlier_type:'t' };
model.proportional[3]={ func:"Likelihood", param:[9, 0, 0, 0, 0, 0, 0, 3], n:9, c:0, k:1, e:0, outlier_prior:0, outlier_model:0, outlier_possible:0, outlier_type:'t' };
model.proportional[4]={ func:"Likelihood", param:[10, 0, 0, 0, 0, 0, 0, 4], n:10, c:0, k:1, e:0, outlier_prior:0, outlier_model:0, outlier_possible:0, outlier_type:'t' };
model.proportional[5]={ func:"Likelihood", param:[11, 0, 0, 0, 0, 0, 0, 5], n:11, c:0, k:1, e:0, outlier_prior:0, outlier_model:0, outlier_possible:0, outlier_type:'t' };
model.proportional[6]={ func:"Likelihood", param:[12, 0, 0, 0, 0, 0, 0, 6], n:12, c:0, k:1, e:0, outlier_prior:0, outlier_model:0, outlier_possible:0, outlier_type:'t' };
model.proportional[7]={ func:"Likelihood", param:[13, 0, 0, 0, 0, 0, 0, 7], n:13, c:0, k:1, e:0, outlier_prior:0, outlier_model:0, outlier_possible:0, outlier_type:'t' };
model.proportional[8]={ func:"Likelihood", param:[14, 0, 0, 0, 0, 0, 0, 8], n:14, c:0, k:1, e:0, outlier_prior:0, outlier_model:0, outlier_possible:0, outlier_type:'t' };
model.proportional[9]={ func:"Likelihood", param:[15, 0, 0, 0, 0, 0, 0, 9], n:15, c:0, k:1, e:0, outlier_prior:0, outlier_model:0, outlier_possible:0, outlier_type:'t' };
model.proportional[10]={ func:"Likelihood", param:[16, 0, 0, 0, 0, 0, 0, 10], n:16, c:0, k:1, e:0, outlier_prior:0, outlier_model:0, outlier_possible:0, outlier_type:'t' };
model.proportional[11]={ func:"Likelihood", param:[17, 0, 0, 0, 0, 0, 0, 11], n:17, c:0, k:1, e:0, outlier_prior:0, outlier_model:0, outlier_possible:0, outlier_type:'t' };
model.proportional[12]={ func:"Likelihood", param:[18, 0, 0, 0, 0, 0, 0, 12], n:18, c:0, k:1, e:0, outlier_prior:0, outlier_model:0, outlier_possible:0, outlier_type:'t' };
model.proportional[13]={ func:"Likelihood", param:[19, 0, 0, 0, 0, 0, 0, 13], n:19, c:0, k:1, e:0, outlier_prior:0, outlier_model:0, outlier_possible:0, outlier_type:'t' };
model.proportional[14]={ func:"Likelihood", param:[20, 0, 0, 0, 0, 0, 0, 14], n:20, c:0, k:1, e:0, outlier_prior:0, outlier_model:0, outlier_possible:0, outlier_type:'t' };
model.proportional[15]={ func:"Likelihood", param:[21, 0, 0, 0, 0, 0, 0, 15], n:21, c:0, k:1, e:0, outlier_prior:0, outlier_model:0, outlier_possible:0, outlier_type:'t' };
model.proportional[16]={ func:"Likelihood", param:[22, 0, 0, 0, 0, 0, 0, 16], n:22, c:0, k:1, e:0, outlier_prior:0, outlier_model:0, outlier_possible:0, outlier_type:'t' };
model.proportional[17]={ func:"Likelihood", param:[23, 0, 0, 0, 0, 0, 0, 17], n:23, c:0, k:1, e:0, outlier_prior:0, outlier_model:0, outlier_possible:0, outlier_type:'t' };
model.proportional[18]={ func:"Likelihood", param:[24, 0, 0, 0, 0, 0, 0, 18], n:24, c:0, k:1, e:0, outlier_prior:0, outlier_model:0, outlier_possible:0, outlier_type:'t' };
model.proportional[19]={ func:"Likelihood", param:[25, 0, 0, 0, 0, 0, 0, 19], n:25, c:0, k:1, e:0, outlier_prior:0, outlier_model:0, outlier_possible:0, outlier_type:'t' };
model.proportional[20]={ func:"Likelihood", param:[26, 0, 0, 0, 0, 0, 0, 20], n:26, c:0, k:1, e:0, outlier_prior:0, outlier_model:0, outlier_possible:0, outlier_type:'t' };
model.proportional[21]={ func:"Likelihood", param:[27, 0, 0, 0, 0, 0, 0, 21], n:27, c:0, k:1, e:0, outlier_prior:0, outlier_model:0, outlier_possible:0, outlier_type:'t' };
model.proportional[22]={ func:"Likelihood", param:[28, 0, 0, 0, 0, 0, 0, 22], n:28, c:0, k:1, e:0, outlier_prior:0, outlier_model:0, outlier_possible:0, outlier_type:'t' };
model.proportional[23]={ func:"Likelihood", param:[29, 0, 0, 0, 0, 0, 0, 23], n:29, c:0, k:1, e:0, outlier_prior:0, outlier_model:0, outlier_possible:0, outlier_type:'t' };
model.proportional[24]={ func:"Likelihood", param:[30, 0, 0, 0, 0, 0, 0, 24], n:30, c:0, k:1, e:0, outlier_prior:0, outlier_model:0, outlier_possible:0, outlier_type:'t' };
model.proportional[25]={ func:"Likelihood", param:[31, 0, 0, 0, 0, 0, 0, 25], n:31, c:0, k:1, e:0, outlier_prior:0, outlier_model:0, outlier_possible:0, outlier_type:'t' };
model.proportional[26]={ func:"Likelihood", param:[32, 0, 0, 0, 0, 0, 0, 26], n:32, c:0, k:1, e:0, outlier_prior:0, outlier_model:0, outlier_possible:0, outlier_type:'t' };
model.proportional[27]={ func:"Likelihood", param:[33, 0, 0, 0, 0, 0, 0, 27], n:33, c:0, k:1, e:0, outlier_prior:0, outlier_model:0, outlier_possible:0, outlier_type:'t' };
model.proportional[28]={ func:"Likelihood", param:[34, 0, 0, 0, 0, 0, 0, 28], n:34, c:0, k:1, e:0, outlier_prior:0, outlier_model:0, outlier_possible:0, outlier_type:'t' };
model.proportional[29]={ func:"Likelihood", param:[35, 0, 0, 0, 0, 0, 0, 29], n:35, c:0, k:1, e:0, outlier_prior:0, outlier_model:0, outlier_possible:0, outlier_type:'t' };
model.proportional[30]={ func:"Likelihood", param:[36, 0, 0, 0, 0, 0, 0, 30], n:36, c:0, k:1, e:0, outlier_prior:0, outlier_model:0, outlier_possible:0, outlier_type:'t' };
model.proportional[31]={ func:"Likelihood", param:[37, 0, 0, 0, 0, 0, 0, 31], n:37, c:0, k:1, e:0, outlier_prior:0, outlier_model:0, outlier_possible:0, outlier_type:'t' };
model.proportional[32]={ func:"Likelihood", param:[38, 0, 0, 0, 0, 0, 0, 32], n:38, c:0, k:1, e:0, outlier_prior:0, outlier_model:0, outlier_possible:0, outlier_type:'t' };
model.proportional[33]={ func:"Likelihood", param:[39, 0, 0, 0, 0, 0, 0, 33], n:39, c:0, k:1, e:0, outlier_prior:0, outlier_model:0, outlier_possible:0, outlier_type:'t' };
model.proportional[34]={ func:"Likelihood", param:[40, 0, 0, 0, 0, 0, 0, 34], n:40, c:0, k:1, e:0, outlier_prior:0, outlier_model:0, outlier_possible:0, outlier_type:'t' };
model.proportional[35]={ func:"Likelihood", param:[41, 0, 0, 0, 0, 0, 0, 35], n:41, c:0, k:1, e:0, outlier_prior:0, outlier_model:0, outlier_possible:0, outlier_type:'t' };
model.proportional[36]={ func:"Likelihood", param:[42, 0, 0, 0, 0, 0, 0, 36], n:42, c:0, k:1, e:0, outlier_prior:0, outlier_model:0, outlier_possible:0, outlier_type:'t' };
model.proportional[37]={ func:"Likelihood", param:[43, 0, 0, 0, 0, 0, 0, 37], n:43, c:0, k:1, e:0, outlier_prior:0, outlier_model:0, outlier_possible:0, outlier_type:'t' };
model.proportional[38]={ func:"Likelihood", param:[44, 0, 0, 0, 0, 0, 0, 38], n:44, c:0, k:1, e:0, outlier_prior:0, outlier_model:0, outlier_possible:0, outlier_type:'t' };
model.proportional[39]={ func:"Likelihood", param:[45, 0, 0, 0, 0, 0, 0, 39], n:45, c:0, k:1, e:0, outlier_prior:0, outlier_model:0, outlier_possible:0, outlier_type:'t' };
model.proportional[40]={ func:"Likelihood", param:[46, 0, 0, 0, 0, 0, 0, 40], n:46, c:0, k:1, e:0, outlier_prior:0, outlier_model:0, outlier_possible:0, outlier_type:'t' };
model.proportional[41]={ func:"Likelihood", param:[47, 0, 0, 0, 0, 0, 0, 41], n:47, c:0, k:1, e:0, outlier_prior:0, outlier_model:0, outlier_possible:0, outlier_type:'t' };
model.proportional[42]={ func:"Likelihood", param:[48, 0, 0, 0, 0, 0, 0, 42], n:48, c:0, k:1, e:0, outlier_prior:0, outlier_model:0, outlier_possible:0, outlier_type:'t' };
model.proportional[43]={ func:"Likelihood", param:[49, 0, 0, 0, 0, 0, 0, 43], n:49, c:0, k:1, e:0, outlier_prior:0, outlier_model:0, outlier_possible:0, outlier_type:'t' };
model.proportional[44]={ func:"Likelihood", param:[50, 0, 0, 0, 0, 0, 0, 44], n:50, c:0, k:1, e:0, outlier_prior:0, outlier_model:0, outlier_possible:0, outlier_type:'t' };
model.proportional[45]={ func:"Likelihood", param:[51, 0, 0, 0, 0, 0, 0, 45], n:51, c:0, k:1, e:0, outlier_prior:0, outlier_model:0, outlier_possible:0, outlier_type:'t' };
model.proportional[46]={ func:"Likelihood", param:[52, 0, 0, 0, 0, 0, 0, 46], n:52, c:0, k:1, e:0, outlier_prior:0, outlier_model:0, outlier_possible:0, outlier_type:'t' };
model.proportional[47]={ func:"Likelihood", param:[53, 0, 0, 0, 0, 0, 0, 47], n:53, c:0, k:1, e:0, outlier_prior:0, outlier_model:0, outlier_possible:0, outlier_type:'t' };
model.proportional[48]={ func:"Withinlimits", param:[0, 2, 54, 0, 0, 0, 0, 48], n:1, c:0, k:1, e:0, outlier_prior:0, outlier_model:0, outlier_possible:0, outlier_type:'t' };
model.proportional[49]={ func:"UniformN", param:[0, 2, 54, 0, 0, 0, 0, 49], n:45, c:0, k:1, e:0, outlier_prior:0, outlier_model:0, outlier_possible:0, outlier_type:'t' };
ocd[1].likelihood.comment[2]="i : Using logs - function probability low";
ocd[0].posterior.comment=[];
ocd[0].posterior.comment[0]="Posterior ";
ocd[0].posterior.comment[1]="( MCMC(30000)";
model.element[0].mean=NaN;
model.element[1].mean=NaN;
model.element[2].timepos=2;
model.element[2].mean=613.108;
model.element[2].sd=17.8038;
model.element[3].timepos=21;
model.element[3].mean=862.355;
model.element[3].sd=131.277;
model.element[4].timepos=52;
model.element[4].mean=0.000976598;
model.element[4].sd=0.998916;
model.element[5].timepos=53;
model.element[5].mean=0.475933;
model.element[5].sd=0.18182;
model.element[6].timepos=3;
model.element[6].mean=622.162;
model.element[6].sd=14.4854;
model.element[7].timepos=50;
model.element[7].mean=1033.85;
model.element[7].sd=9.26353;
model.element[8].timepos=54;
model.element[8].mean=411.688;
model.element[8].sd=17.7645;
model.element[9].timepos=5;
model.element[9].mean=644.203;
model.element[9].sd=22.1637;
model.element[10].timepos=7;
model.element[10].mean=667.739;
model.element[10].sd=33.4888;
model.element[11].timepos=9;
model.element[11].mean=669.358;
model.element[11].sd=35.0491;
model.element[12].timepos=19;
model.element[12].mean=821.397;
model.element[12].sd=99.4203;
model.element[13].timepos=18;
model.element[13].mean=790.184;
model.element[13].sd=56.7469;
model.element[14].timepos=23;
model.element[14].mean=888.854;
model.element[14].sd=73.7732;
model.element[15].timepos=22;
model.element[15].mean=884.686;
model.element[15].sd=77.9538;
model.element[16].timepos=46;
model.element[16].mean=1021.16;
model.element[16].sd=12.7927;
model.element[17].timepos=38;
model.element[17].mean=956.728;
model.element[17].sd=37.3158;
model.element[18].timepos=44;
model.element[18].mean=1009.56;
model.element[18].sd=12.0889;
model.element[19].timepos=33;
model.element[19].mean=931.52;
model.element[19].sd=33.8543;
model.element[20].timepos=35;
model.element[20].mean=942.536;
model.element[20].sd=31.748;
model.element[21].timepos=16;
model.element[21].mean=771.185;
model.element[21].sd=49.2854;
model.element[22].timepos=47;
model.element[22].mean=1021.54;
model.element[22].sd=11.87;
model.element[23].timepos=39;
model.element[23].mean=959.27;
model.element[23].sd=39.8142;
model.element[24].timepos=36;
model.element[24].mean=944.143;
model.element[24].sd=39.385;
model.element[25].timepos=43;
model.element[25].mean=997.237;
model.element[25].sd=21.7417;
model.element[26].timepos=27;
model.element[26].mean=911.918;
model.element[26].sd=50.8948;
model.element[27].timepos=34;
model.element[27].mean=941.865;
model.element[27].sd=37.7609;
model.element[28].timepos=6;
model.element[28].mean=660.591;
model.element[28].sd=29.0156;
model.element[29].timepos=11;
model.element[29].mean=692.886;
model.element[29].sd=45.4801;
model.element[30].timepos=45;
model.element[30].mean=1019.2;
model.element[30].sd=10.9903;
model.element[31].timepos=48;
model.element[31].mean=1021.57;
model.element[31].sd=11.8514;
model.element[32].timepos=42;
model.element[32].mean=968.377;
model.element[32].sd=38.8102;
model.element[33].timepos=4;
model.element[33].mean=629.286;
model.element[33].sd=12.9403;
model.element[34].timepos=20;
model.element[34].mean=843.806;
model.element[34].sd=46.23;
model.element[35].timepos=10;
model.element[35].mean=692.286;
model.element[35].sd=58.5733;
model.element[36].timepos=24;
model.element[36].mean=889.158;
model.element[36].sd=62.2624;
model.element[37].timepos=26;
model.element[37].mean=900.468;
model.element[37].sd=62.1962;
model.element[38].timepos=25;
model.element[38].mean=897.802;
model.element[38].sd=56.9518;
model.element[39].timepos=32;
model.element[39].mean=927.042;
model.element[39].sd=52.9588;
model.element[40].timepos=31;
model.element[40].mean=926.909;
model.element[40].sd=56.0819;
model.element[41].timepos=37;
model.element[41].mean=955.969;
model.element[41].sd=44.6121;
model.element[42].timepos=49;
model.element[42].mean=1022.49;
model.element[42].sd=13.142;
model.element[43].timepos=8;
model.element[43].mean=667.761;
model.element[43].sd=51.617;
model.element[44].timepos=29;
model.element[44].mean=923.457;
model.element[44].sd=24.8238;
model.element[45].timepos=30;
model.element[45].mean=924.239;
model.element[45].sd=24.6893;
model.element[46].timepos=40;
model.element[46].mean=960.867;
model.element[46].sd=22.0794;
model.element[47].timepos=15;
model.element[47].mean=722.944;
model.element[47].sd=33.4474;
model.element[48].timepos=13;
model.element[48].mean=718.203;
model.element[48].sd=37.8364;
model.element[49].timepos=12;
model.element[49].mean=708.801;
model.element[49].sd=41.5436;
model.element[50].timepos=14;
model.element[50].mean=721.303;
model.element[50].sd=64.6938;
model.element[51].timepos=17;
model.element[51].mean=777.001;
model.element[51].sd=50.2767;
model.element[52].timepos=41;
model.element[52].mean=962.661;
model.element[52].sd=33.6599;
model.element[53].timepos=28;
model.element[53].mean=920.441;
model.element[53].sd=34.9334;
model.element[54].timepos=51;
model.element[54].mean=1042.89;
model.element[54].sd=13.5976;
model.proportional[1].integ_agreement=100.05;
model.proportional[1].agreement=100.08;
model.proportional[1].outlier_post=0.00;
model.proportional[2].integ_agreement=99.86;
model.proportional[2].agreement=100.00;
model.proportional[2].outlier_post=0.00;
model.proportional[3].integ_agreement=109.42;
model.proportional[3].agreement=109.30;
model.proportional[3].outlier_post=0.00;
model.proportional[4].integ_agreement=107.45;
model.proportional[4].agreement=107.40;
model.proportional[4].outlier_post=0.00;
model.proportional[5].integ_agreement=108.15;
model.proportional[5].agreement=108.12;
model.proportional[5].outlier_post=0.00;
model.proportional[6].integ_agreement=103.62;
model.proportional[6].agreement=103.61;
model.proportional[6].outlier_post=0.00;
model.proportional[7].integ_agreement=99.12;
model.proportional[7].agreement=98.83;
model.proportional[7].outlier_post=0.00;
model.proportional[8].integ_agreement=99.94;
model.proportional[8].agreement=99.84;
model.proportional[8].outlier_post=0.00;
model.proportional[9].integ_agreement=100.40;
model.proportional[9].agreement=100.31;
model.proportional[9].outlier_post=0.00;
model.proportional[10].integ_agreement=131.24;
model.proportional[10].agreement=130.70;
model.proportional[10].outlier_post=0.00;
model.proportional[11].integ_agreement=97.75;
model.proportional[11].agreement=96.95;
model.proportional[11].outlier_post=0.00;
model.proportional[12].integ_agreement=98.52;
model.proportional[12].agreement=97.26;
model.proportional[12].outlier_post=0.00;
model.proportional[13].integ_agreement=99.24;
model.proportional[13].agreement=98.98;
model.proportional[13].outlier_post=0.00;
model.proportional[14].integ_agreement=99.06;
model.proportional[14].agreement=98.78;
model.proportional[14].outlier_post=0.00;
model.proportional[15].integ_agreement=98.89;
model.proportional[15].agreement=98.47;
model.proportional[15].outlier_post=0.00;
model.proportional[16].integ_agreement=123.62;
model.proportional[16].agreement=122.94;
model.proportional[16].outlier_post=0.00;
model.proportional[17].integ_agreement=99.47;
model.proportional[17].agreement=99.25;
model.proportional[17].outlier_post=0.00;
model.proportional[18].integ_agreement=99.46;
model.proportional[18].agreement=99.31;
model.proportional[18].outlier_post=0.00;
model.proportional[19].integ_agreement=98.68;
model.proportional[19].agreement=97.71;
model.proportional[19].outlier_post=0.00;
model.proportional[20].integ_agreement=99.88;
model.proportional[20].agreement=99.77;
model.proportional[20].outlier_post=0.00;
model.proportional[21].integ_agreement=99.61;
model.proportional[21].agreement=99.39;
model.proportional[21].outlier_post=0.00;
model.proportional[22].integ_agreement=106.02;
model.proportional[22].agreement=105.60;
model.proportional[22].outlier_post=0.00;
model.proportional[23].integ_agreement=99.96;
model.proportional[23].agreement=99.51;
model.proportional[23].outlier_post=0.00;
model.proportional[24].integ_agreement=116.38;
model.proportional[24].agreement=115.71;
model.proportional[24].outlier_post=0.00;
model.proportional[25].integ_agreement=123.64;
model.proportional[25].agreement=122.96;
model.proportional[25].outlier_post=0.00;
model.proportional[26].integ_agreement=97.18;
model.proportional[26].agreement=96.26;
model.proportional[26].outlier_post=0.00;
model.proportional[27].integ_agreement=103.97;
model.proportional[27].agreement=103.73;
model.proportional[27].outlier_post=0.00;
model.proportional[28].integ_agreement=99.03;
model.proportional[28].agreement=98.69;
model.proportional[28].outlier_post=0.00;
model.proportional[29].integ_agreement=101.03;
model.proportional[29].agreement=100.96;
model.proportional[29].outlier_post=0.00;
model.proportional[30].integ_agreement=99.98;
model.proportional[30].agreement=99.95;
model.proportional[30].outlier_post=0.00;
model.proportional[31].integ_agreement=99.95;
model.proportional[31].agreement=99.92;
model.proportional[31].outlier_post=0.00;
model.proportional[32].integ_agreement=99.80;
model.proportional[32].agreement=99.73;
model.proportional[32].outlier_post=0.00;
model.proportional[33].integ_agreement=99.81;
model.proportional[33].agreement=99.75;
model.proportional[33].outlier_post=0.00;
model.proportional[34].integ_agreement=100.09;
model.proportional[34].agreement=100.05;
model.proportional[34].outlier_post=0.00;
model.proportional[35].integ_agreement=100.12;
model.proportional[35].agreement=100.00;
model.proportional[35].outlier_post=0.00;
model.proportional[36].integ_agreement=134.56;
model.proportional[36].agreement=134.01;
model.proportional[36].outlier_post=0.00;
model.proportional[37].integ_agreement=92.44;
model.proportional[37].agreement=92.37;
model.proportional[37].outlier_post=0.00;
model.proportional[38].integ_agreement=98.30;
model.proportional[38].agreement=97.62;
model.proportional[38].outlier_post=0.00;
model.proportional[39].integ_agreement=98.34;
model.proportional[39].agreement=97.93;
model.proportional[39].outlier_post=0.00;
model.proportional[40].integ_agreement=98.68;
model.proportional[40].agreement=98.30;
model.proportional[40].outlier_post=0.00;
model.proportional[41].integ_agreement=98.62;
model.proportional[41].agreement=98.20;
model.proportional[41].outlier_post=0.00;
model.proportional[42].integ_agreement=98.59;
model.proportional[42].agreement=98.07;
model.proportional[42].outlier_post=0.00;
model.proportional[43].integ_agreement=98.40;
model.proportional[43].agreement=97.91;
model.proportional[43].outlier_post=0.00;
model.proportional[44].integ_agreement=104.60;
model.proportional[44].agreement=104.59;
model.proportional[44].outlier_post=0.00;
model.proportional[45].integ_agreement=98.95;
model.proportional[45].agreement=98.63;
model.proportional[45].outlier_post=0.00;
model.proportional[46].integ_agreement=100.04;
model.proportional[46].agreement=99.96;
model.proportional[46].outlier_post=0.00;
model.proportional[47].integ_agreement=99.52;
model.proportional[47].agreement=99.36;
model.proportional[47].outlier_post=0.00;
model.nLikelihood=47;
model.overallFactor= 301.495;
model.overallAgreement=117.47;
model.modelFactor= 303.788;
model.modelAgreement=117.60;
ocd[0].posterior.comment[2]="Overall agreement 117.5%";
ocd[0].posterior.overallAgreementText="Aovr=117.5%(A'c= 60.0%)";
ocd[0].posterior.overallAgreement=117.5;
ocd[0].posterior.comment[3]="Dynamic agreement 117.6%";
ocd[0].posterior.modelAgreementText="Amod=117.6%(A'c= 60.0%)";
ocd[0].posterior.modelAgreement=117.6;
if(!ocd[2]){ocd[2]={};};
ocd[2].ref="OxCal v4.4.4 Bronk Ramsey (2021); r:5";
if(!ocd[2].name){ocd[2].name="Start Redwares";}
ocd[2].posterior={};
ocd[2].posterior.comment=[];
ocd[2].posterior.comment[0]="Start Redwares Posterior ";
ocd[2].posterior.range=[];
ocd[2].posterior.range[1]=[];
ocd[2].posterior.range[1][0]=[600, 635, 68.268949];
ocd[2].posterior.comment[1]="  68.3% probability";
ocd[2].posterior.comment[2]="    600AD (68.3%) 634AD";
ocd[2].posterior.range[2]=[];
ocd[2].posterior.range[2][0]=[574.5, 645.5, 95.449974];
ocd[2].posterior.comment[3]="  95.4% probability";
ocd[2].posterior.comment[4]="    574AD (95.4%) 645AD";
ocd[2].posterior.range[3]=[];
ocd[2].posterior.range[3][0]=[546, 653.5, 99.730020];
ocd[2].posterior.mean=613.096;
ocd[2].posterior.sigma=17.8487;
ocd[2].posterior.median=615.5;
ocd[2].posterior.probNorm=0.0236175;
ocd[2].posterior.start=530.5;
ocd[2].posterior.resolution=5;
ocd[2].posterior.prob=[0.000000, 0.003140, 0.008274, 0.011803, 0.016478, 0.025140, 0.036572, 0.054603, 0.080537, 0.113228, 0.178134, 0.232543, 0.341907, 0.453213, 0.591546, 0.751914, 0.894217, 0.956900, 1.000000, 0.959881, 0.805829, 0.557214, 0.268992, 0.097650, 0.025052, 0.003317, 0.000212];
ocd[2].posterior.convergence=97.2;
if(!ocd[3]){ocd[3]={};};
ocd[3].ref="OxCal v4.4.4 Bronk Ramsey (2021); r:5";
if(!ocd[3].name){ocd[3].name="Redwares";}
ocd[3].posterior={};
ocd[3].posterior.comment=[];
ocd[3].posterior.comment[0]="Redwares Posterior ";
ocd[3].posterior.range=[];
ocd[3].posterior.mean=862.355;
ocd[3].posterior.sigma=131.284;
ocd[3].posterior.median=901;
ocd[3].posterior.probNorm=0.00406143;
ocd[3].posterior.start=530.5;
ocd[3].posterior.resolution=5;
ocd[3].posterior.prob=[0.000000, 0.000005, 0.000056, 0.000168, 0.000359, 0.000727, 0.001280, 0.002390, 0.004185, 0.007067, 0.012142, 0.020146, 0.032428, 0.052081, 0.079770, 0.119757, 0.172952, 0.239095, 0.313680, 0.395917, 0.478676, 0.547523, 0.591030, 0.609260, 0.609641, 0.600948, 0.587236, 0.569561, 0.547844, 0.523247, 0.496833, 0.469538, 0.443702, 0.419094, 0.397810, 0.380930, 0.367471, 0.358169, 0.352888, 0.350902, 0.353336, 0.358216, 0.364403, 0.371305, 0.376329, 0.379139, 0.377264, 0.371752, 0.363516, 0.353553, 0.344357, 0.334391, 0.326563, 0.319708, 0.315128, 0.311823, 0.310118, 0.309478, 0.311380, 0.314351, 0.318745, 0.324402, 0.332232, 0.341890, 0.354954, 0.369885, 0.389597, 0.413594, 0.445003, 0.482176, 0.525305, 0.575017, 0.626973, 0.680219, 0.729811, 0.771501, 0.803204, 0.821322, 0.828397, 0.828170, 0.824408, 0.819025, 0.816909, 0.817932, 0.825251, 0.836762, 0.850339, 0.868429, 0.884381, 0.902333, 0.918969, 0.934029, 0.949322, 0.963541, 0.976326, 0.987881, 0.997819, 1.000000, 0.985731, 0.928576, 0.772297, 0.557978, 0.358259, 0.213180, 0.120538, 0.065678, 0.036069, 0.019661, 0.011055, 0.006408, 0.003883, 0.002309, 0.001391, 0.000862, 0.000521, 0.000302, 0.000184, 0.000090, 0.000041, 0.000006];
ocd[3].posterior.probNorm*=45;
ocd[3].posterior.convergence=100.0;
if(!ocd[4]){ocd[4]={};};
ocd[4].ref="OxCal v4.4.4 Bronk Ramsey (2021); r:5";
if(!ocd[4].name){ocd[4].name="Redwares_Kernel";}
ocd[4].posterior={};
ocd[4].posterior.comment=[];
ocd[4].posterior.comment[0]="Redwares_Kernel Posterior ";
ocd[4].posterior.range=[];
ocd[4].posterior.range[1]=[];
ocd[4].posterior.range[1][0]=[-1.01, 1, 68.268949];
ocd[4].posterior.comment[1]="  68.3% probability";
ocd[4].posterior.comment[2]="    -1 (68.3%) 1";
ocd[4].posterior.range[2]=[];
ocd[4].posterior.range[2][0]=[-2, 2.01, 95.449974];
ocd[4].posterior.comment[3]="  95.4% probability";
ocd[4].posterior.comment[4]="    -2 (95.4%) 2";
ocd[4].posterior.range[3]=[];
ocd[4].posterior.range[3][0]=[-2.99, 3.01, 99.730020];
ocd[4].posterior.mean=0.000976206;
ocd[4].posterior.sigma=0.999467;
ocd[4].posterior.median=-5.24242e-14;
ocd[4].posterior.agreement=100.1;
ocd[4].posterior.comment[5]=" Agreement 100.1%";
ocd[4].posterior.probNorm=0.396591;
ocd[4].posterior.start=-4.6;
ocd[4].posterior.resolution=0.1;
ocd[4].posterior.prob=[0.000000, 0.000052, 0.000105, 0.000105, 0.000210, 0.000053, 0.000420, 0.000683, 0.001209, 0.000473, 0.001891, 0.002522, 0.002416, 0.004203, 0.006987, 0.007355, 0.009666, 0.014395, 0.022696, 0.028631, 0.032520, 0.041816, 0.056054, 0.068556, 0.091148, 0.109906, 0.135804, 0.173103, 0.201470, 0.234568, 0.285432, 0.316733, 0.368276, 0.423073, 0.488053, 0.547323, 0.621330, 0.653586, 0.743987, 0.769216, 0.839669, 0.910851, 0.950566, 0.955505, 0.995168, 0.994178, 0.996322, 0.976043, 1.000000, 0.952305, 0.923344, 0.885992, 0.836928, 0.820812, 0.735223, 0.684569, 0.612928, 0.555187, 0.486733, 0.428626, 0.353775, 0.317780, 0.283379, 0.236983, 0.197478, 0.170790, 0.138062, 0.113210, 0.087312, 0.072657, 0.054533, 0.046703, 0.034044, 0.026214, 0.019648, 0.016390, 0.010192, 0.007512, 0.005201, 0.004045, 0.003362, 0.002575, 0.002627, 0.001576, 0.000736, 0.000263, 0.000420, 0.000158, 0.000158, 0.000000, 0.000053, 0.000000, 0.000105];
ocd[4].posterior.convergence=99.4;
if(!ocd[5]){ocd[5]={};};
ocd[5].ref="OxCal v4.4.4 Bronk Ramsey (2021); r:5";
if(!ocd[5].name){ocd[5].name="Redwares_Scale";}
ocd[5].posterior={};
ocd[5].posterior.comment=[];
ocd[5].posterior.comment[0]="Redwares_Scale Posterior ";
ocd[5].posterior.range=[];
ocd[5].posterior.range[1]=[];
ocd[5].posterior.range[1][0]=[0.245, 0.596, 68.268949];
ocd[5].posterior.comment[1]="  68.3% probability";
ocd[5].posterior.comment[2]="    0 (68.3%) 1";
ocd[5].posterior.range[2]=[];
ocd[5].posterior.range[2][0]=[0.164, 0.861, 95.449974];
ocd[5].posterior.comment[3]="  95.4% probability";
ocd[5].posterior.comment[4]="    0 (95.4%) 1";
ocd[5].posterior.range[3]=[];
ocd[5].posterior.range[3][0]=[0.131, 1, 99.730020];
ocd[5].posterior.mean=0.47597;
ocd[5].posterior.sigma=0.181764;
ocd[5].posterior.median=0.448;
ocd[5].posterior.agreement=100.0;
ocd[5].posterior.comment[5]=" Agreement 100.0%";
ocd[5].posterior.probNorm=2.3782;
ocd[5].posterior.start=0.045;
ocd[5].posterior.resolution=0.01;
ocd[5].posterior.prob=[0.000000, 0.000175, 0.000437, 0.002272, 0.005155, 0.007164, 0.016513, 0.026916, 0.047703, 0.062654, 0.088593, 0.110871, 0.158842, 0.180441, 0.233043, 0.278288, 0.311661, 0.387452, 0.460407, 0.481796, 0.560167, 0.600045, 0.671351, 0.725054, 0.766041, 0.777859, 0.858040, 0.877913, 0.930937, 0.994569, 1.000000, 0.977046, 0.978992, 0.981203, 0.954353, 0.978642, 0.991771, 0.936028, 0.934796, 0.934263, 0.886610, 0.894289, 0.867721, 0.865028, 0.828333, 0.798404, 0.804033, 0.754816, 0.731165, 0.692769, 0.677502, 0.667448, 0.628057, 0.621382, 0.585042, 0.562455, 0.534640, 0.503524, 0.484501, 0.480997, 0.473729, 0.430497, 0.416931, 0.400181, 0.388532, 0.342504, 0.346447, 0.329405, 0.327889, 0.294522, 0.276624, 0.262136, 0.257665, 0.245604, 0.224451, 0.219662, 0.213426, 0.195357, 0.191436, 0.179466, 0.174741, 0.155515, 0.149239, 0.147568, 0.131137, 0.129845, 0.121978, 0.118048, 0.107721, 0.106591, 0.104329, 0.097595, 0.089128, 0.080914, 0.078031, 0.081607, 0.000000, 0.000000, 0.000000];
ocd[5].posterior.convergence=99.1;
if(!ocd[6]){ocd[6]={};};
ocd[6].ref="OxCal v4.4.4 Bronk Ramsey (2021); r:5";
if(!ocd[6].name){ocd[6].name="First Redwares";}
ocd[6].posterior={};
ocd[6].posterior.comment=[];
ocd[6].posterior.comment[0]="First Redwares Posterior ";
ocd[6].posterior.range=[];
ocd[6].posterior.range[1]=[];
ocd[6].posterior.range[1][0]=[610, 640, 68.268949];
ocd[6].posterior.comment[1]="  68.3% probability";
ocd[6].posterior.comment[2]="    610AD (68.3%) 640AD";
ocd[6].posterior.range[2]=[];
ocd[6].posterior.range[2][0]=[591.5, 649, 95.449974];
ocd[6].posterior.comment[3]="  95.4% probability";
ocd[6].posterior.comment[4]="    591AD (95.4%) 648AD";
ocd[6].posterior.range[3]=[];
ocd[6].posterior.range[3][0]=[570.5, 656, 99.730020];
ocd[6].posterior.mean=622.164;
ocd[6].posterior.sigma=14.5565;
ocd[6].posterior.median=624;
ocd[6].posterior.probNorm=0.0281429;
ocd[6].posterior.start=540.5;
ocd[6].posterior.resolution=5;
ocd[6].posterior.prob=[0.000000, 0.000015, 0.000266, 0.001140, 0.002487, 0.005286, 0.009623, 0.020476, 0.038953, 0.067912, 0.111825, 0.182313, 0.293235, 0.436581, 0.602860, 0.744059, 0.865567, 0.956531, 1.000000, 0.881039, 0.570896, 0.234769, 0.068579, 0.010986, 0.001125, 0.000059, 0.000000, 0.000000];
ocd[6].posterior.convergence=99.3;
if(!ocd[7]){ocd[7]={};};
ocd[7].ref="OxCal v4.4.4 Bronk Ramsey (2021); r:5";
if(!ocd[7].name){ocd[7].name="Last Redwares";}
ocd[7].posterior={};
ocd[7].posterior.comment=[];
ocd[7].posterior.comment[0]="Last Redwares Posterior ";
ocd[7].posterior.range=[];
ocd[7].posterior.range[1]=[];
ocd[7].posterior.range[1][0]=[1023.5, 1040, 68.268949];
ocd[7].posterior.comment[1]="  68.3% probability";
ocd[7].posterior.comment[2]="    1023AD (68.3%) 1040AD";
ocd[7].posterior.range[2]=[];
ocd[7].posterior.range[2][0]=[1016, 1054.5, 95.449974];
ocd[7].posterior.comment[3]="  95.4% probability";
ocd[7].posterior.comment[4]="    1016AD (95.4%) 1054AD";
ocd[7].posterior.range[3]=[];
ocd[7].posterior.range[3][0]=[1008.5, 1084.5, 99.730020];
ocd[7].posterior.mean=1033.85;
ocd[7].posterior.sigma=9.3844;
ocd[7].posterior.median=1032.5;
ocd[7].posterior.probNorm=0.053135;
ocd[7].posterior.start=995.5;
ocd[7].posterior.resolution=5;
ocd[7].posterior.prob=[0.000000, 0.000000, 0.000533, 0.005277, 0.039522, 0.214468, 0.726932, 1.000000, 0.794276, 0.483301, 0.261494, 0.115773, 0.051229, 0.027383, 0.015354, 0.009355, 0.005905, 0.003631, 0.003442, 0.002352, 0.001545, 0.001059, 0.000549, 0.000361, 0.000173, 0.000055, 0.000031];
ocd[7].posterior.convergence=99.8;
if(!ocd[8]){ocd[8]={};};
ocd[8].ref="OxCal v4.4.4 Bronk Ramsey (2021); r:5";
if(!ocd[8].name){ocd[8].name="Span Redwares";}
ocd[8].posterior={};
ocd[8].posterior.comment=[];
ocd[8].posterior.comment[0]="Span Redwares Posterior ";
ocd[8].posterior.range=[];
ocd[8].posterior.range[1]=[];
ocd[8].posterior.range[1][0]=[391, 425, 68.268949];
ocd[8].posterior.comment[1]="  68.3% probability";
ocd[8].posterior.comment[2]="    391 (68.3%) 425";
ocd[8].posterior.range[2]=[];
ocd[8].posterior.range[2][0]=[378.5, 450, 95.449974];
ocd[8].posterior.comment[3]="  95.4% probability";
ocd[8].posterior.comment[4]="    378 (95.4%) 450";
ocd[8].posterior.range[3]=[];
ocd[8].posterior.range[3][0]=[367.5, 482.5, 99.730020];
ocd[8].posterior.mean=411.695;
ocd[8].posterior.sigma=17.8567;
ocd[8].posterior.median=410;
ocd[8].relative=true;
ocd[8].posterior.probNorm=0.0236569;
ocd[8].posterior.start=347.5;
ocd[8].posterior.resolution=5;
ocd[8].posterior.prob=[0.000000, 0.000035, 0.000106, 0.000775, 0.005812, 0.026735, 0.085980, 0.217257, 0.425090, 0.668903, 0.859829, 0.984114, 1.000000, 0.926473, 0.811769, 0.672989, 0.526761, 0.398091, 0.279654, 0.194571, 0.129233, 0.084359, 0.056339, 0.035170, 0.021609, 0.014670, 0.009880, 0.005653, 0.003857, 0.002448, 0.001761, 0.001356, 0.000986, 0.000493, 0.000405, 0.000282, 0.000123, 0.000158, 0.000088, 0.000088, 0.000088, 0.000088, 0.000106];
ocd[8].posterior.convergence=99.7;
if(!ocd[9]){ocd[9]={};};
ocd[9].ref="OxCal v4.4.4 Bronk Ramsey (2021); r:5";
if(!ocd[9].name){ocd[9].name="ETH_6306";}
ocd[9].posterior={};
ocd[9].posterior.comment=[];
ocd[9].posterior.comment[0]="ETH_6306 Posterior ";
ocd[9].posterior.range=[];
ocd[9].posterior.range[1]=[];
ocd[9].posterior.range[1][0]=[624, 661, 68.268949];
ocd[9].posterior.comment[1]="  68.3% probability";
ocd[9].posterior.comment[2]="    624AD (68.3%) 660AD";
ocd[9].posterior.range[2]=[];
ocd[9].posterior.range[2][0]=[600, 685, 95.449974];
ocd[9].posterior.comment[3]="  95.4% probability";
ocd[9].posterior.comment[4]="    600AD (95.4%) 684AD";
ocd[9].posterior.range[3]=[];
ocd[9].posterior.range[3][0]=[581, 768, 99.730020];
ocd[9].posterior.mean=644.211;
ocd[9].posterior.sigma=22.2056;
ocd[9].posterior.median=643;
ocd[9].posterior.agreement=109.3;
ocd[9].posterior.comment[5]=" Agreement 109.3%";
ocd[9].posterior.probNorm=0.0238171;
ocd[9].posterior.start=555.5;
ocd[9].posterior.resolution=5;
ocd[9].posterior.prob=[0.000000, 0.000525, 0.000770, 0.000927, 0.002572, 0.005808, 0.010444, 0.018439, 0.036738, 0.072794, 0.117808, 0.194538, 0.278302, 0.393223, 0.536292, 0.691608, 0.879271, 1.000000, 0.945890, 0.840136, 0.660433, 0.502231, 0.367226, 0.258603, 0.175364, 0.113102, 0.066934, 0.034639, 0.021343, 0.021431, 0.019646, 0.015780, 0.011109, 0.009622, 0.006508, 0.006123, 0.006333, 0.008607, 0.012823, 0.016287, 0.013978, 0.010532, 0.007960, 0.004199, 0.000402, 0.000000, 0.000017, 0.000000, 0.000000];
ocd[9].posterior.convergence=99.6;
if(!ocd[10]){ocd[10]={};};
ocd[10].ref="OxCal v4.4.4 Bronk Ramsey (2021); r:5";
if(!ocd[10].name){ocd[10].name="Surface_of_terrace_1";}
ocd[10].posterior={};
ocd[10].posterior.comment=[];
ocd[10].posterior.comment[0]="Surface_of_terrace_1 Posterior ";
ocd[10].posterior.range=[];
ocd[10].posterior.range[1]=[];
ocd[10].posterior.range[1][0]=[630, 693.5, 68.268949];
ocd[10].posterior.comment[1]="  68.3% probability";
ocd[10].posterior.comment[2]="    630AD (68.3%) 693AD";
ocd[10].posterior.range[2]=[];
ocd[10].posterior.range[2][0]=[605, 739.5, 95.449974];
ocd[10].posterior.comment[3]="  95.4% probability";
ocd[10].posterior.comment[4]="    604AD (95.4%) 739AD";
ocd[10].posterior.range[3]=[];
ocd[10].posterior.range[3][0]=[580.5, 782, 99.730020];
ocd[10].posterior.mean=667.739;
ocd[10].posterior.sigma=33.5188;
ocd[10].posterior.median=664.5;
ocd[10].posterior.agreement=107.4;
ocd[10].posterior.comment[5]=" Agreement 107.4%";
ocd[10].posterior.probNorm=0.0130538;
ocd[10].posterior.start=540.5;
ocd[10].posterior.resolution=5;
ocd[10].posterior.prob=[0.000000, 0.000032, 0.000032, 0.000128, 0.000287, 0.000830, 0.001181, 0.002713, 0.005714, 0.010853, 0.021386, 0.040825, 0.068116, 0.116378, 0.180057, 0.263909, 0.350155, 0.434581, 0.543075, 0.690478, 0.811133, 0.913914, 0.977401, 1.000000, 0.963516, 0.963133, 0.935778, 0.869833, 0.795621, 0.699735, 0.572632, 0.495420, 0.441029, 0.382234, 0.316225, 0.258163, 0.203932, 0.172747, 0.141913, 0.115931, 0.112388, 0.103036, 0.087267, 0.075393, 0.054837, 0.042900, 0.031664, 0.010310, 0.006224, 0.004820, 0.006160, 0.004756, 0.003894, 0.001947, 0.001787, 0.002362, 0.002458, 0.001468, 0.001436, 0.001117, 0.000862, 0.000575, 0.000575, 0.000415, 0.000160, 0.000255, 0.000415, 0.000128, 0.000255, 0.000160, 0.000128, 0.000064, 0.000032, 0.000000];
ocd[10].posterior.convergence=99.5;
if(!ocd[11]){ocd[11]={};};
ocd[11].ref="OxCal v4.4.4 Bronk Ramsey (2021); r:5";
if(!ocd[11].name){ocd[11].name="SMU_2329_at_base_near_canal_mouth";}
ocd[11].posterior={};
ocd[11].posterior.comment=[];
ocd[11].posterior.comment[0]="SMU_2329_at_base_near_canal_mouth Posterior ";
ocd[11].posterior.range=[];
ocd[11].posterior.range[1]=[];
ocd[11].posterior.range[1][0]=[630, 697, 68.268949];
ocd[11].posterior.comment[1]="  68.3% probability";
ocd[11].posterior.comment[2]="    630AD (68.3%) 696AD";
ocd[11].posterior.range[2]=[];
ocd[11].posterior.range[2][0]=[605.5, 741, 95.449974];
ocd[11].posterior.comment[3]="  95.4% probability";
ocd[11].posterior.comment[4]="    605AD (95.4%) 740AD";
ocd[11].posterior.range[3]=[];
ocd[11].posterior.range[3][0]=[580, 800.5, 99.730020];
ocd[11].posterior.mean=669.362;
ocd[11].posterior.sigma=35.0784;
ocd[11].posterior.median=666.5;
ocd[11].posterior.agreement=108.1;
ocd[11].posterior.comment[5]=" Agreement 108.1%";
ocd[11].posterior.probNorm=0.0113904;
ocd[11].posterior.start=550.5;
ocd[11].posterior.resolution=5;
ocd[11].posterior.prob=[0.000000, 0.000146, 0.000329, 0.000988, 0.002122, 0.003402, 0.007389, 0.016132, 0.026521, 0.050444, 0.084355, 0.127812, 0.215569, 0.305227, 0.413432, 0.563449, 0.689030, 0.831108, 0.890003, 0.927132, 1.000000, 0.985697, 0.994001, 0.958957, 0.914987, 0.932765, 0.896368, 0.863957, 0.741120, 0.709149, 0.598200, 0.511322, 0.421407, 0.339247, 0.292205, 0.245711, 0.196437, 0.157442, 0.129422, 0.110729, 0.084464, 0.073490, 0.058236, 0.042836, 0.035007, 0.021875, 0.015217, 0.011120, 0.011450, 0.008414, 0.007097, 0.006036, 0.005377, 0.003731, 0.003768, 0.002963, 0.001902, 0.002561, 0.001097, 0.001390, 0.001536, 0.000951, 0.000988, 0.000549, 0.000732, 0.000549, 0.000439, 0.000439, 0.000183, 0.000073, 0.000146, 0.000073, 0.000073, 0.000037, 0.000000, 0.000000, 0.000037, 0.000037, 0.000037, 0.000000, 0.000000, 0.000000];
ocd[11].posterior.convergence=99.3;
if(!ocd[12]){ocd[12]={};};
ocd[12].ref="OxCal v4.4.4 Bronk Ramsey (2021); r:5";
if(!ocd[12].name){ocd[12].name="SMU_2336_sala_sur";}
ocd[12].posterior={};
ocd[12].posterior.comment=[];
ocd[12].posterior.comment[0]="SMU_2336_sala_sur Posterior ";
ocd[12].posterior.range=[];
ocd[12].posterior.range[1]=[];
ocd[12].posterior.range[1][0]=[681, 754.5, 21.310812];
ocd[12].posterior.range[1][1]=[759.5, 895.5, 43.164650];
ocd[12].posterior.range[1][2]=[934, 949, 3.793487];
ocd[12].posterior.comment[1]="  68.3% probability";
ocd[12].posterior.comment[2]="    680AD (21.3%) 754AD";
ocd[12].posterior.comment[3]="    759AD (43.2%) 895AD";
ocd[12].posterior.comment[4]="    934AD ( 3.8%) 948AD";
ocd[12].posterior.range[2]=[];
ocd[12].posterior.range[2][0]=[650.5, 995.5, 94.844724];
ocd[12].posterior.range[2][1]=[1010, 1015.5, 0.605249];
ocd[12].posterior.comment[5]="  95.4% probability";
ocd[12].posterior.comment[6]="    650AD (94.8%) 995AD";
ocd[12].posterior.comment[7]="    1010AD ( 0.6%) 1015AD";
ocd[12].posterior.range[3]=[];
ocd[12].posterior.range[3][0]=[606, 1039, 99.730020];
ocd[12].posterior.mean=821.399;
ocd[12].posterior.sigma=99.4351;
ocd[12].posterior.median=820;
ocd[12].posterior.agreement=103.6;
ocd[12].posterior.comment[8]=" Agreement 103.6%";
ocd[12].posterior.probNorm=0.00348331;
ocd[12].posterior.start=560.5;
ocd[12].posterior.resolution=5;
ocd[12].posterior.prob=[0.000000, 0.000718, 0.000478, 0.001435, 0.002632, 0.004785, 0.007775, 0.013038, 0.024641, 0.036842, 0.058254, 0.071292, 0.080861, 0.085407, 0.096172, 0.123206, 0.186244, 0.251077, 0.310646, 0.389474, 0.459569, 0.546411, 0.606938, 0.639593, 0.727273, 0.801794, 0.844737, 0.905622, 0.857895, 0.861364, 0.869378, 0.857656, 0.869378, 0.929904, 0.905622, 0.889713, 0.836005, 0.786005, 0.762440, 0.728230, 0.738397, 0.751435, 0.805981, 0.925718, 0.927273, 0.920813, 0.974522, 0.989234, 0.964235, 0.994857, 0.980861, 0.970813, 0.952034, 0.972010, 0.953469, 0.974043, 0.983014, 0.975478, 0.946890, 0.950000, 0.955144, 1.000000, 0.973445, 0.952392, 0.952512, 0.873565, 0.786483, 0.733852, 0.634450, 0.606818, 0.547488, 0.589833, 0.622727, 0.674282, 0.722488, 0.741746, 0.738636, 0.745574, 0.732177, 0.682656, 0.684569, 0.649163, 0.617703, 0.558612, 0.534091, 0.526435, 0.435766, 0.310646, 0.241986, 0.277034, 0.316388, 0.313876, 0.230742, 0.152392, 0.090311, 0.052871, 0.031100, 0.020813, 0.010048, 0.003589, 0.002632, 0.002033, 0.001196, 0.001316, 0.000837, 0.000837, 0.000837, 0.000239, 0.000478, 0.000239];
ocd[12].posterior.convergence=99.6;
if(!ocd[13]){ocd[13]={};};
ocd[13].ref="OxCal v4.4.4 Bronk Ramsey (2021); r:5";
if(!ocd[13].name){ocd[13].name="AA_107584_puma_head_burial";}
ocd[13].posterior={};
ocd[13].posterior.comment=[];
ocd[13].posterior.comment[0]="AA_107584_puma_head_burial Posterior ";
ocd[13].posterior.range=[];
ocd[13].posterior.range[1]=[];
ocd[13].posterior.range[1][0]=[707.5, 736, 16.871415];
ocd[13].posterior.range[1][1]=[787, 845, 41.761245];
ocd[13].posterior.range[1][2]=[852, 870, 9.636290];
ocd[13].posterior.comment[1]="  68.3% probability";
ocd[13].posterior.comment[2]="    707AD (16.9%) 736AD";
ocd[13].posterior.comment[3]="    786AD (41.8%) 844AD";
ocd[13].posterior.comment[4]="    852AD ( 9.6%) 870AD";
ocd[13].posterior.range[2]=[];
ocd[13].posterior.range[2][0]=[686.5, 743, 28.636395];
ocd[13].posterior.range[2][1]=[768.5, 881, 66.813579];
ocd[13].posterior.comment[5]="  95.4% probability";
ocd[13].posterior.comment[6]="    686AD (28.6%) 742AD";
ocd[13].posterior.comment[7]="    768AD (66.8%) 880AD";
ocd[13].posterior.range[3]=[];
ocd[13].posterior.range[3][0]=[675, 890, 99.730020];
ocd[13].posterior.mean=790.189;
ocd[13].posterior.sigma=56.7646;
ocd[13].posterior.median=802;
ocd[13].posterior.agreement=98.8;
ocd[13].posterior.comment[8]=" Agreement  98.8%";
ocd[13].posterior.probNorm=0.00899583;
ocd[13].posterior.start=650.5;
ocd[13].posterior.resolution=5;
ocd[13].posterior.prob=[0.000000, 0.000000, 0.000463, 0.002084, 0.008615, 0.030060, 0.085039, 0.202825, 0.411950, 0.533580, 0.501390, 0.532932, 0.640574, 0.662344, 0.697360, 0.689347, 0.697730, 0.595276, 0.368133, 0.155998, 0.064613, 0.046179, 0.063594, 0.108059, 0.341547, 0.575637, 0.309310, 0.477443, 0.787124, 0.879296, 0.800834, 0.769893, 0.815007, 0.934692, 1.000000, 0.932098, 0.824085, 0.700000, 0.624734, 0.568597, 0.566420, 0.589532, 0.618620, 0.614961, 0.571144, 0.435109, 0.263918, 0.093099, 0.022001, 0.003474, 0.000417, 0.000000, 0.000000, 0.000046, 0.000046, 0.000185, 0.001575, 0.001482, 0.003474, 0.004215, 0.002547, 0.000880, 0.000602, 0.000093, 0.000232, 0.000000];
ocd[13].posterior.convergence=99.5;
if(!ocd[14]){ocd[14]={};};
ocd[14].ref="OxCal v4.4.4 Bronk Ramsey (2021); r:5";
if(!ocd[14].name){ocd[14].name="ETH_5639_bones_above_kero_smash";}
ocd[14].posterior={};
ocd[14].posterior.comment=[];
ocd[14].posterior.comment[0]="ETH_5639_bones_above_kero_smash Posterior ";
ocd[14].posterior.range=[];
ocd[14].posterior.range[1]=[];
ocd[14].posterior.range[1][0]=[777.5, 787.5, 3.866150];
ocd[14].posterior.range[1][1]=[841.5, 860.5, 6.764368];
ocd[14].posterior.range[1][2]=[866, 988, 57.638431];
ocd[14].posterior.comment[1]="  68.3% probability";
ocd[14].posterior.comment[2]="    777AD ( 3.9%) 787AD";
ocd[14].posterior.comment[3]="    841AD ( 6.8%) 860AD";
ocd[14].posterior.comment[4]="    866AD (57.6%) 988AD";
ocd[14].posterior.range[2]=[];
ocd[14].posterior.range[2][0]=[770.5, 1021, 95.449974];
ocd[14].posterior.comment[5]="  95.4% probability";
ocd[14].posterior.comment[6]="    770AD (95.4%) 1020AD";
ocd[14].posterior.range[3]=[];
ocd[14].posterior.range[3][0]=[679.5, 1030.5, 99.730020];
ocd[14].posterior.mean=888.856;
ocd[14].posterior.sigma=73.7945;
ocd[14].posterior.median=897.5;
ocd[14].posterior.agreement=99.8;
ocd[14].posterior.comment[7]=" Agreement  99.8%";
ocd[14].posterior.probNorm=0.00557168;
ocd[14].posterior.start=640.5;
ocd[14].posterior.resolution=5;
ocd[14].posterior.prob=[0.000000, 0.000000, 0.000374, 0.001047, 0.001346, 0.005235, 0.010395, 0.018023, 0.032157, 0.057957, 0.092507, 0.119803, 0.111726, 0.120476, 0.139171, 0.134011, 0.146949, 0.143733, 0.146500, 0.124065, 0.088618, 0.050179, 0.032456, 0.029539, 0.034699, 0.042402, 0.146724, 0.522510, 0.772809, 0.691519, 0.550927, 0.509946, 0.554891, 0.571642, 0.536345, 0.488782, 0.456850, 0.495887, 0.542851, 0.597891, 0.627281, 0.652558, 0.673273, 0.647771, 0.632964, 0.629225, 0.654278, 0.732575, 0.793673, 0.924993, 0.980856, 0.967843, 0.868232, 0.808106, 0.765704, 0.796291, 0.877430, 0.909512, 0.973452, 0.987885, 0.988558, 0.987511, 1.000000, 0.978537, 0.909961, 0.869578, 0.849312, 0.805265, 0.737436, 0.717469, 0.531185, 0.268172, 0.178433, 0.231529, 0.290832, 0.249551, 0.156072, 0.073811, 0.027371, 0.009797, 0.004711, 0.002393, 0.000598, 0.000224, 0.000075, 0.000150, 0.000224, 0.000150, 0.000000, 0.000000, 0.000075];
ocd[14].posterior.convergence=99.6;
if(!ocd[15]){ocd[15]={};};
ocd[15].ref="OxCal v4.4.4 Bronk Ramsey (2021); r:5";
if(!ocd[15].name){ocd[15].name="ETH_5640_terrace_2_offering";}
ocd[15].posterior={};
ocd[15].posterior.comment=[];
ocd[15].posterior.comment[0]="ETH_5640_terrace_2_offering Posterior ";
ocd[15].posterior.range=[];
ocd[15].posterior.range[1]=[];
ocd[15].posterior.range[1][0]=[777.5, 788, 4.114896];
ocd[15].posterior.range[1][1]=[841.5, 987, 64.154053];
ocd[15].posterior.comment[1]="  68.3% probability";
ocd[15].posterior.comment[2]="    777AD ( 4.1%) 788AD";
ocd[15].posterior.comment[3]="    841AD (64.2%) 986AD";
ocd[15].posterior.range[2]=[];
ocd[15].posterior.range[2][0]=[709, 735.5, 2.751744];
ocd[15].posterior.range[2][1]=[770.5, 1021.5, 92.698230];
ocd[15].posterior.comment[4]="  95.4% probability";
ocd[15].posterior.comment[5]="    708AD ( 2.8%) 735AD";
ocd[15].posterior.comment[6]="    770AD (92.7%) 1021AD";
ocd[15].posterior.range[3]=[];
ocd[15].posterior.range[3][0]=[674, 1030.5, 99.730020];
ocd[15].posterior.mean=884.687;
ocd[15].posterior.sigma=77.9663;
ocd[15].posterior.median=894.5;
ocd[15].posterior.agreement=100.3;
ocd[15].posterior.comment[7]=" Agreement 100.3%";
ocd[15].posterior.probNorm=0.00525208;
ocd[15].posterior.start=635.5;
ocd[15].posterior.resolution=5;
ocd[15].posterior.prob=[0.000000, 0.000159, 0.001031, 0.001269, 0.003570, 0.007061, 0.012376, 0.026021, 0.038953, 0.068624, 0.095835, 0.148512, 0.170091, 0.158350, 0.161047, 0.185879, 0.199048, 0.205474, 0.208727, 0.196351, 0.178104, 0.128044, 0.085363, 0.062436, 0.050536, 0.059262, 0.070686, 0.176438, 0.579056, 0.803411, 0.744387, 0.591987, 0.563031, 0.606347, 0.622848, 0.591194, 0.545577, 0.510591, 0.560016, 0.575645, 0.624752, 0.664578, 0.668544, 0.687188, 0.681952, 0.678699, 0.672273, 0.668624, 0.756367, 0.808806, 0.919794, 0.967791, 0.953907, 0.877588, 0.834589, 0.786593, 0.811583, 0.878382, 0.936057, 0.970488, 0.972947, 1.000000, 0.972709, 0.940024, 0.969298, 0.907656, 0.919873, 0.875922, 0.802221, 0.772392, 0.715510, 0.565093, 0.305910, 0.224355, 0.289726, 0.339786, 0.302023, 0.200714, 0.093931, 0.035224, 0.017136, 0.008409, 0.004919, 0.001031, 0.000476, 0.000159, 0.000079, 0.000159, 0.000159, 0.000000, 0.000238, 0.000079, 0.000079, 0.000000];
ocd[15].posterior.convergence=99.4;
if(!ocd[16]){ocd[16]={};};
ocd[16].ref="OxCal v4.4.4 Bronk Ramsey (2021); r:5";
if(!ocd[16].name){ocd[16].name="Manzanilla_House";}
ocd[16].posterior={};
ocd[16].posterior.comment=[];
ocd[16].posterior.comment[0]="Manzanilla_House Posterior ";
ocd[16].posterior.range=[];
ocd[16].posterior.range[1]=[];
ocd[16].posterior.range[1][0]=[1008, 1035, 68.268949];
ocd[16].posterior.comment[1]="  68.3% probability";
ocd[16].posterior.comment[2]="    1008AD (68.3%) 1034AD";
ocd[16].posterior.range[2]=[];
ocd[16].posterior.range[2][0]=[994, 1045.5, 95.449974];
ocd[16].posterior.comment[3]="  95.4% probability";
ocd[16].posterior.comment[4]="    994AD (95.4%) 1045AD";
ocd[16].posterior.range[3]=[];
ocd[16].posterior.range[3][0]=[977, 1072, 99.730020];
ocd[16].posterior.mean=1021.17;
ocd[16].posterior.sigma=12.8704;
ocd[16].posterior.median=1021.5;
ocd[16].posterior.agreement=130.7;
ocd[16].posterior.comment[5]=" Agreement 130.7%";
ocd[16].posterior.probNorm=0.035392;
ocd[16].posterior.start=930.5;
ocd[16].posterior.resolution=5;
ocd[16].posterior.prob=[0.000000, 0.000000, 0.000000, 0.000082, 0.000071, 0.000035, 0.000188, 0.000459, 0.001425, 0.003084, 0.006628, 0.017989, 0.046938, 0.133622, 0.264419, 0.395404, 0.511967, 0.723549, 0.960667, 1.000000, 0.727470, 0.422811, 0.218928, 0.106297, 0.050800, 0.024652, 0.013127, 0.008112, 0.004462, 0.002943, 0.001472, 0.001448, 0.000718, 0.000424, 0.000377, 0.000224, 0.000118, 0.000059, 0.000024];
ocd[16].posterior.convergence=99.8;
if(!ocd[17]){ocd[17]={};};
ocd[17].ref="OxCal v4.4.4 Bronk Ramsey (2021); r:5";
if(!ocd[17].name){ocd[17].name="TW060_Wk_49174";}
ocd[17].posterior={};
ocd[17].posterior.comment=[];
ocd[17].posterior.comment[0]="TW060_Wk_49174 Posterior ";
ocd[17].posterior.range=[];
ocd[17].posterior.range[1]=[];
ocd[17].posterior.range[1][0]=[900, 922.5, 27.841668];
ocd[17].posterior.range[1][1]=[966, 994.5, 40.427282];
ocd[17].posterior.comment[1]="  68.3% probability";
ocd[17].posterior.comment[2]="    900AD (27.8%) 922AD";
ocd[17].posterior.comment[3]="    966AD (40.4%) 994AD";
ocd[17].posterior.range[2]=[];
ocd[17].posterior.range[2][0]=[893, 934, 35.764529];
ocd[17].posterior.range[2][1]=[949.5, 1020.5, 59.685445];
ocd[17].posterior.comment[4]="  95.4% probability";
ocd[17].posterior.comment[5]="    892AD (35.8%) 934AD";
ocd[17].posterior.comment[6]="    949AD (59.7%) 1020AD";
ocd[17].posterior.range[3]=[];
ocd[17].posterior.range[3][0]=[889.5, 1024.5, 99.730020];
ocd[17].posterior.mean=956.731;
ocd[17].posterior.sigma=37.3428;
ocd[17].posterior.median=970;
ocd[17].posterior.agreement=97.0;
ocd[17].posterior.comment[7]=" Agreement  97.0%";
ocd[17].posterior.probNorm=0.0177321;
ocd[17].posterior.start=865.5;
ocd[17].posterior.resolution=5;
ocd[17].posterior.prob=[0.000000, 0.000023, 0.000141, 0.000211, 0.004394, 0.035717, 0.177339, 0.476396, 0.771694, 0.876777, 0.776136, 0.534483, 0.309326, 0.158446, 0.091101, 0.071410, 0.085462, 0.118993, 0.189182, 0.304932, 0.423855, 0.577108, 0.827314, 0.960970, 1.000000, 0.982776, 0.339216, 0.109806, 0.237000, 0.400287, 0.318350, 0.104542, 0.014874, 0.000728, 0.000000, 0.000000];
ocd[17].posterior.convergence=99.7;
if(!ocd[18]){ocd[18]={};};
ocd[18].ref="OxCal v4.4.4 Bronk Ramsey (2021); r:5";
if(!ocd[18].name){ocd[18].name="TW090_Verano_Ind";}
ocd[18].posterior={};
ocd[18].posterior.comment=[];
ocd[18].posterior.comment[0]="TW090_Verano_Ind Posterior ";
ocd[18].posterior.range=[];
ocd[18].posterior.range[1]=[];
ocd[18].posterior.range[1][0]=[993.5, 1009, 44.798365];
ocd[18].posterior.range[1][1]=[1016, 1026, 23.470584];
ocd[18].posterior.comment[1]="  68.3% probability";
ocd[18].posterior.comment[2]="    993AD (44.8%) 1008AD";
ocd[18].posterior.comment[3]="    1016AD (23.5%) 1026AD";
ocd[18].posterior.range[2]=[];
ocd[18].posterior.range[2][0]=[990.5, 1031.5, 95.449974];
ocd[18].posterior.comment[4]="  95.4% probability";
ocd[18].posterior.comment[5]="    990AD (95.4%) 1031AD";
ocd[18].posterior.range[3]=[];
ocd[18].posterior.range[3][0]=[977.5, 1046, 99.730020];
ocd[18].posterior.mean=1009.55;
ocd[18].posterior.sigma=12.1806;
ocd[18].posterior.median=1007.5;
ocd[18].posterior.agreement=97.3;
ocd[18].posterior.comment[6]=" Agreement  97.3%";
ocd[18].posterior.probNorm=0.0375599;
ocd[18].posterior.start=880.5;
ocd[18].posterior.resolution=5;
ocd[18].posterior.prob=[0.000000, 0.000000, 0.000000, 0.000022, 0.000322, 0.001176, 0.002086, 0.001043, 0.000699, 0.000211, 0.000033, 0.000011, 0.000000, 0.000033, 0.000033, 0.000089, 0.000388, 0.000588, 0.001187, 0.002951, 0.006800, 0.016130, 0.162074, 0.779897, 1.000000, 0.733560, 0.484425, 0.532936, 0.736422, 0.580460, 0.203696, 0.055145, 0.016329, 0.004925, 0.000832, 0.000033, 0.000044, 0.000067, 0.000011, 0.000000, 0.000044, 0.000078, 0.000044];
ocd[18].posterior.convergence=99.7;
if(!ocd[19]){ocd[19]={};};
ocd[19].ref="OxCal v4.4.4 Bronk Ramsey (2021); r:5";
if(!ocd[19].name){ocd[19].name="TW056_Ind_3_Wk_49173";}
ocd[19].posterior={};
ocd[19].posterior.comment=[];
ocd[19].posterior.comment[0]="TW056_Ind_3_Wk_49173 Posterior ";
ocd[19].posterior.range=[];
ocd[19].posterior.range[1]=[];
ocd[19].posterior.range[1][0]=[889.5, 900.5, 11.709443];
ocd[19].posterior.range[1][1]=[921, 968, 56.559506];
ocd[19].posterior.comment[1]="  68.3% probability";
ocd[19].posterior.comment[2]="    889AD (11.7%) 900AD";
ocd[19].posterior.comment[3]="    920AD (56.6%) 968AD";
ocd[19].posterior.range[2]=[];
ocd[19].posterior.range[2][0]=[882.5, 987.5, 95.449974];
ocd[19].posterior.comment[4]="  95.4% probability";
ocd[19].posterior.comment[5]="    882AD (95.4%) 987AD";
ocd[19].posterior.range[3]=[];
ocd[19].posterior.range[3][0]=[770.5, 790.5, 1.332565];
ocd[19].posterior.range[3][1]=[830, 996.5, 98.397455];
ocd[19].posterior.mean=931.516;
ocd[19].posterior.sigma=33.887;
ocd[19].posterior.median=936;
ocd[19].posterior.agreement=99.0;
ocd[19].posterior.comment[6]=" Agreement  99.0%";
ocd[19].posterior.probNorm=0.0133392;
ocd[19].posterior.start=755.5;
ocd[19].posterior.resolution=5;
ocd[19].posterior.prob=[0.000000, 0.000000, 0.000000, 0.007153, 0.053383, 0.103299, 0.035672, 0.007809, 0.001749, 0.003217, 0.004404, 0.003905, 0.001499, 0.001593, 0.003655, 0.009433, 0.017336, 0.020085, 0.020772, 0.018804, 0.017118, 0.014556, 0.012276, 0.014619, 0.037484, 0.113825, 0.346817, 0.745455, 0.906541, 0.669801, 0.435278, 0.361342, 0.437777, 0.649591, 0.859811, 0.966608, 1.000000, 0.977385, 0.968014, 0.973699, 0.924939, 0.832073, 0.732523, 0.609577, 0.412132, 0.292903, 0.260792, 0.092897, 0.010933, 0.000094, 0.000344, 0.001343, 0.000781, 0.000344, 0.000000];
ocd[19].posterior.convergence=99.7;
if(!ocd[20]){ocd[20]={};};
ocd[20].ref="OxCal v4.4.4 Bronk Ramsey (2021); r:5";
if(!ocd[20].name){ocd[20].name="TW064_Ind_4_Monolito_descabezado";}
ocd[20].posterior={};
ocd[20].posterior.comment=[];
ocd[20].posterior.comment[0]="TW064_Ind_4_Monolito_descabezado Posterior ";
ocd[20].posterior.range=[];
ocd[20].posterior.range[1]=[];
ocd[20].posterior.range[1][0]=[897.5, 927.5, 34.878068];
ocd[20].posterior.range[1][1]=[958.5, 988, 33.390881];
ocd[20].posterior.comment[1]="  68.3% probability";
ocd[20].posterior.comment[2]="    897AD (34.9%) 927AD";
ocd[20].posterior.comment[3]="    958AD (33.4%) 988AD";
ocd[20].posterior.range[2]=[];
ocd[20].posterior.range[2][0]=[892.5, 992.5, 95.449974];
ocd[20].posterior.comment[4]="  95.4% probability";
ocd[20].posterior.comment[5]="    892AD (95.4%) 992AD";
ocd[20].posterior.range[3]=[];
ocd[20].posterior.range[3][0]=[881, 1021, 99.730020];
ocd[20].posterior.mean=942.529;
ocd[20].posterior.sigma=31.7826;
ocd[20].posterior.median=942;
ocd[20].posterior.agreement=98.8;
ocd[20].posterior.comment[6]=" Agreement  98.8%";
ocd[20].posterior.probNorm=0.0126367;
ocd[20].posterior.start=760.5;
ocd[20].posterior.resolution=5;
ocd[20].posterior.prob=[0.000000, 0.000000, 0.000000, 0.006891, 0.006858, 0.001484, 0.000330, 0.000033, 0.000066, 0.000033, 0.000000, 0.000066, 0.000000, 0.000132, 0.000231, 0.000396, 0.000561, 0.000824, 0.000429, 0.000264, 0.000297, 0.000264, 0.000462, 0.001352, 0.008309, 0.049097, 0.223127, 0.582828, 0.909885, 0.956278, 0.973787, 1.000000, 0.961059, 0.821155, 0.603765, 0.477348, 0.414534, 0.419579, 0.505375, 0.644520, 0.779544, 0.893333, 0.965807, 0.991295, 0.927361, 0.892344, 0.548305, 0.099281, 0.010090, 0.028521, 0.060373, 0.046327, 0.011804, 0.000956, 0.000000, 0.000000, 0.000000];
ocd[20].posterior.convergence=99.6;
if(!ocd[21]){ocd[21]={};};
ocd[21].ref="OxCal v4.4.4 Bronk Ramsey (2021); r:5";
if(!ocd[21].name){ocd[21].name="Beta_275871_A96_I_surface_A21_";}
ocd[21].posterior={};
ocd[21].posterior.comment=[];
ocd[21].posterior.comment[0]="Beta_275871_A96_I_surface_A21_ Posterior ";
ocd[21].posterior.range=[];
ocd[21].posterior.range[1]=[];
ocd[21].posterior.range[1][0]=[704, 777, 56.552056];
ocd[21].posterior.range[1][1]=[811, 834.5, 11.716893];
ocd[21].posterior.comment[1]="  68.3% probability";
ocd[21].posterior.comment[2]="    704AD (56.6%) 776AD";
ocd[21].posterior.comment[3]="    810AD (11.7%) 834AD";
ocd[21].posterior.range[2]=[];
ocd[21].posterior.range[2][0]=[685.5, 875, 95.449974];
ocd[21].posterior.comment[4]="  95.4% probability";
ocd[21].posterior.comment[5]="    685AD (95.4%) 874AD";
ocd[21].posterior.range[3]=[];
ocd[21].posterior.range[3][0]=[669.5, 889.5, 99.730020];
ocd[21].posterior.mean=771.181;
ocd[21].posterior.sigma=49.3056;
ocd[21].posterior.median=763;
ocd[21].posterior.agreement=98.5;
ocd[21].posterior.comment[6]=" Agreement  98.5%";
ocd[21].posterior.probNorm=0.0123533;
ocd[21].posterior.start=640.5;
ocd[21].posterior.resolution=5;
ocd[21].posterior.prob=[0.000000, 0.000000, 0.000000, 0.000236, 0.001855, 0.006746, 0.020541, 0.054843, 0.099130, 0.157818, 0.198799, 0.236239, 0.292364, 0.344745, 0.372943, 0.408223, 0.453386, 0.506105, 0.530390, 0.614780, 0.686859, 0.735631, 0.753676, 0.765380, 0.859856, 0.984181, 1.000000, 0.405592, 0.126518, 0.171614, 0.277152, 0.316851, 0.288283, 0.272632, 0.320899, 0.396620, 0.472039, 0.445662, 0.383196, 0.312669, 0.259208, 0.241804, 0.220521, 0.217553, 0.229729, 0.223489, 0.206152, 0.155154, 0.090934, 0.041048, 0.010254, 0.001990, 0.000304, 0.000000, 0.000034, 0.000101, 0.000405, 0.000540, 0.001417, 0.002563, 0.002800, 0.003171, 0.002631, 0.001383, 0.000540, 0.001046, 0.000337, 0.000067, 0.000169, 0.000034, 0.000034, 0.000034, 0.000000, 0.000067];
ocd[21].posterior.convergence=99.6;
if(!ocd[22]){ocd[22]={};};
ocd[22].ref="OxCal v4.4.4 Bronk Ramsey (2021); r:5";
if(!ocd[22].name){ocd[22].name="Beta_275875_A111";}
ocd[22].posterior={};
ocd[22].posterior.comment=[];
ocd[22].posterior.comment[0]="Beta_275875_A111 Posterior ";
ocd[22].posterior.range=[];
ocd[22].posterior.range[1]=[];
ocd[22].posterior.range[1][0]=[1010.5, 1035.5, 68.268949];
ocd[22].posterior.comment[1]="  68.3% probability";
ocd[22].posterior.comment[2]="    1010AD (68.3%) 1035AD";
ocd[22].posterior.range[2]=[];
ocd[22].posterior.range[2][0]=[995, 1044, 95.449974];
ocd[22].posterior.comment[3]="  95.4% probability";
ocd[22].posterior.comment[4]="    994AD (95.4%) 1044AD";
ocd[22].posterior.range[3]=[];
ocd[22].posterior.range[3][0]=[984, 1063.5, 99.730020];
ocd[22].posterior.mean=1021.54;
ocd[22].posterior.sigma=11.9609;
ocd[22].posterior.median=1022.5;
ocd[22].posterior.agreement=122.9;
ocd[22].posterior.comment[5]=" Agreement 122.9%";
ocd[22].posterior.probNorm=0.0409216;
ocd[22].posterior.start=955.5;
ocd[22].posterior.resolution=5;
ocd[22].posterior.prob=[0.000000, 0.000000, 0.000020, 0.000255, 0.000479, 0.001823, 0.004602, 0.026769, 0.117623, 0.237171, 0.319788, 0.379546, 0.553914, 0.851882, 1.000000, 0.702979, 0.374038, 0.184926, 0.083574, 0.025985, 0.007952, 0.004857, 0.002729, 0.001680, 0.000927, 0.000876, 0.001100, 0.000631, 0.000713, 0.000214, 0.000204, 0.000081, 0.000041, 0.000020];
ocd[22].posterior.convergence=99.8;
if(!ocd[23]){ocd[23]={};};
ocd[23].ref="OxCal v4.4.4 Bronk Ramsey (2021); r:5";
if(!ocd[23].name){ocd[23].name="Beta_275863_D40_III";}
ocd[23].posterior={};
ocd[23].posterior.comment=[];
ocd[23].posterior.comment[0]="Beta_275863_D40_III Posterior ";
ocd[23].posterior.range=[];
ocd[23].posterior.range[1]=[];
ocd[23].posterior.range[1][0]=[899.5, 923.5, 21.950499];
ocd[23].posterior.range[1][1]=[966, 1013, 46.318450];
ocd[23].posterior.comment[1]="  68.3% probability";
ocd[23].posterior.comment[2]="    899AD (22.0%) 923AD";
ocd[23].posterior.comment[3]="    966AD (46.3%) 1012AD";
ocd[23].posterior.range[2]=[];
ocd[23].posterior.range[2][0]=[893, 1020.5, 95.449974];
ocd[23].posterior.comment[4]="  95.4% probability";
ocd[23].posterior.comment[5]="    892AD (95.4%) 1020AD";
ocd[23].posterior.range[3]=[];
ocd[23].posterior.range[3][0]=[839, 859, 0.148202];
ocd[23].posterior.range[3][1]=[865, 1036.5, 99.581819];
ocd[23].posterior.mean=959.274;
ocd[23].posterior.sigma=39.841;
ocd[23].posterior.median=969;
ocd[23].posterior.agreement=99.2;
ocd[23].posterior.comment[6]=" Agreement  99.2%";
ocd[23].posterior.probNorm=0.0129975;
ocd[23].posterior.start=760.5;
ocd[23].posterior.resolution=5;
ocd[23].posterior.prob=[0.000000, 0.000000, 0.000000, 0.004039, 0.007277, 0.004135, 0.001891, 0.001122, 0.001058, 0.002468, 0.001731, 0.001346, 0.001058, 0.001571, 0.002533, 0.003943, 0.005802, 0.006956, 0.005065, 0.006411, 0.004584, 0.005257, 0.006155, 0.009521, 0.023145, 0.063121, 0.159806, 0.349298, 0.573155, 0.755658, 0.839296, 0.744694, 0.628711, 0.489068, 0.356351, 0.293197, 0.255883, 0.279252, 0.297012, 0.381484, 0.464480, 0.523530, 0.642912, 0.769122, 0.849651, 0.830737, 1.000000, 0.889466, 0.715779, 0.681445, 0.611624, 0.458518, 0.255690, 0.091396, 0.021511, 0.005899, 0.001956, 0.000481, 0.000289, 0.000032, 0.000000, 0.000000];
ocd[23].posterior.convergence=99.6;
if(!ocd[24]){ocd[24]={};};
ocd[24].ref="OxCal v4.4.4 Bronk Ramsey (2021); r:5";
if(!ocd[24].name){ocd[24].name="Beta_275864_D44_III";}
ocd[24].posterior={};
ocd[24].posterior.comment=[];
ocd[24].posterior.comment[0]="Beta_275864_D44_III Posterior ";
ocd[24].posterior.range=[];
ocd[24].posterior.range[1]=[];
ocd[24].posterior.range[1][0]=[896, 931.5, 32.617595];
ocd[24].posterior.range[1][1]=[953.5, 992.5, 35.651354];
ocd[24].posterior.comment[1]="  68.3% probability";
ocd[24].posterior.comment[2]="    896AD (32.6%) 931AD";
ocd[24].posterior.comment[3]="    953AD (35.7%) 992AD";
ocd[24].posterior.range[2]=[];
ocd[24].posterior.range[2][0]=[885.5, 1016, 95.449974];
ocd[24].posterior.comment[4]="  95.4% probability";
ocd[24].posterior.comment[5]="    885AD (95.4%) 1016AD";
ocd[24].posterior.range[3]=[];
ocd[24].posterior.range[3][0]=[773, 790, 0.431536];
ocd[24].posterior.range[3][1]=[800.5, 814, 0.181568];
ocd[24].posterior.range[3][2]=[824.5, 1029, 99.116917];
ocd[24].posterior.mean=944.141;
ocd[24].posterior.sigma=39.4114;
ocd[24].posterior.median=945.5;
ocd[24].posterior.agreement=99.3;
ocd[24].posterior.comment[6]=" Agreement  99.3%";
ocd[24].posterior.probNorm=0.0102467;
ocd[24].posterior.start=755.5;
ocd[24].posterior.resolution=5;
ocd[24].posterior.prob=[0.000000, 0.000000, 0.000000, 0.002196, 0.018339, 0.038834, 0.025293, 0.009678, 0.008539, 0.010857, 0.015574, 0.012524, 0.010125, 0.008336, 0.011589, 0.014680, 0.024032, 0.029766, 0.035215, 0.034117, 0.036557, 0.033588, 0.031311, 0.037777, 0.056238, 0.102472, 0.213037, 0.435426, 0.674732, 0.869673, 0.963728, 1.000000, 0.970926, 0.927944, 0.841778, 0.701732, 0.622276, 0.601618, 0.605766, 0.642160, 0.719746, 0.831287, 0.869185, 0.928147, 0.969787, 0.985849, 0.967225, 0.846088, 0.434328, 0.275781, 0.307620, 0.333401, 0.226984, 0.111215, 0.027855, 0.004026, 0.001179, 0.000407, 0.000000, 0.000000];
ocd[24].posterior.convergence=99.6;
if(!ocd[25]){ocd[25]={};};
ocd[25].ref="OxCal v4.4.4 Bronk Ramsey (2021); r:5";
if(!ocd[25].name){ocd[25].name="Beta_275865_D139_IV";}
ocd[25].posterior={};
ocd[25].posterior.comment=[];
ocd[25].posterior.comment[0]="Beta_275865_D139_IV Posterior ";
ocd[25].posterior.range=[];
ocd[25].posterior.range[1]=[];
ocd[25].posterior.range[1][0]=[988, 1017, 68.268949];
ocd[25].posterior.comment[1]="  68.3% probability";
ocd[25].posterior.comment[2]="    988AD (68.3%) 1016AD";
ocd[25].posterior.range[2]=[];
ocd[25].posterior.range[2][0]=[907.5, 919.5, 1.760324];
ocd[25].posterior.range[2][1]=[959, 1035.5, 93.689650];
ocd[25].posterior.comment[3]="  95.4% probability";
ocd[25].posterior.comment[4]="    907AD ( 1.8%) 919AD";
ocd[25].posterior.comment[5]="    958AD (93.7%) 1035AD";
ocd[25].posterior.range[3]=[];
ocd[25].posterior.range[3][0]=[898, 1044, 99.730020];
ocd[25].posterior.mean=997.233;
ocd[25].posterior.sigma=21.7893;
ocd[25].posterior.median=999.5;
ocd[25].posterior.agreement=97.7;
ocd[25].posterior.comment[6]=" Agreement  97.7%";
ocd[25].posterior.probNorm=0.0373658;
ocd[25].posterior.start=865.5;
ocd[25].posterior.resolution=5;
ocd[25].posterior.prob=[0.000000, 0.000000, 0.000000, 0.000045, 0.000078, 0.000781, 0.003490, 0.011820, 0.027833, 0.041348, 0.042363, 0.031647, 0.021756, 0.014463, 0.011017, 0.009623, 0.011407, 0.016046, 0.022759, 0.036910, 0.051518, 0.070341, 0.117799, 0.160608, 0.198822, 0.444803, 0.979359, 1.000000, 0.681170, 0.437253, 0.330951, 0.269698, 0.172395, 0.079763, 0.032873, 0.013426, 0.005676, 0.001728, 0.000379, 0.000279, 0.000123, 0.000056, 0.000033, 0.000033, 0.000000, 0.000000, 0.000011, 0.000000];
ocd[25].posterior.convergence=99.6;
if(!ocd[26]){ocd[26]={};};
ocd[26].ref="OxCal v4.4.4 Bronk Ramsey (2021); r:5";
if(!ocd[26].name){ocd[26].name="Beta_275866_D156_IV";}
ocd[26].posterior={};
ocd[26].posterior.comment=[];
ocd[26].posterior.comment[0]="Beta_275866_D156_IV Posterior ";
ocd[26].posterior.range=[];
ocd[26].posterior.range[1]=[];
ocd[26].posterior.range[1][0]=[879, 977, 68.268949];
ocd[26].posterior.comment[1]="  68.3% probability";
ocd[26].posterior.comment[2]="    878AD (68.3%) 976AD";
ocd[26].posterior.range[2]=[];
ocd[26].posterior.range[2][0]=[778, 788, 1.596808];
ocd[26].posterior.range[2][1]=[801, 813.5, 1.864220];
ocd[26].posterior.range[2][2]=[825, 993.5, 91.988945];
ocd[26].posterior.comment[3]="  95.4% probability";
ocd[26].posterior.comment[4]="    778AD ( 1.6%) 788AD";
ocd[26].posterior.comment[5]="    800AD ( 1.9%) 813AD";
ocd[26].posterior.comment[6]="    824AD (92.0%) 993AD";
ocd[26].posterior.range[3]=[];
ocd[26].posterior.range[3][0]=[771, 1016, 99.730020];
ocd[26].posterior.mean=911.917;
ocd[26].posterior.sigma=50.9127;
ocd[26].posterior.median=920.5;
ocd[26].posterior.agreement=99.8;
ocd[26].posterior.comment[7]=" Agreement  99.8%";
ocd[26].posterior.probNorm=0.00884833;
ocd[26].posterior.start=720.5;
ocd[26].posterior.resolution=5;
ocd[26].posterior.prob=[0.000000, 0.000094, 0.000094, 0.000188, 0.000188, 0.000094, 0.000047, 0.000000, 0.000235, 0.000330, 0.015163, 0.103503, 0.202110, 0.177199, 0.127849, 0.130580, 0.152524, 0.180213, 0.167499, 0.144754, 0.134865, 0.156809, 0.208184, 0.266623, 0.315832, 0.355293, 0.353033, 0.346770, 0.343097, 0.341072, 0.376107, 0.465106, 0.616689, 0.825768, 0.946788, 0.892400, 0.764786, 0.616830, 0.560887, 0.622434, 0.734837, 0.857271, 0.917546, 0.982106, 1.000000, 0.968214, 0.956348, 0.895649, 0.833820, 0.791345, 0.693822, 0.588246, 0.526888, 0.459785, 0.278348, 0.067527, 0.024816, 0.030608, 0.042805, 0.029855, 0.010171, 0.001036, 0.000047, 0.000000];
ocd[26].posterior.convergence=99.6;
if(!ocd[27]){ocd[27]={};};
ocd[27].ref="OxCal v4.4.4 Bronk Ramsey (2021); r:5";
if(!ocd[27].name){ocd[27].name="Beta_275867_D143_IV";}
ocd[27].posterior={};
ocd[27].posterior.comment=[];
ocd[27].posterior.comment[0]="Beta_275867_D143_IV Posterior ";
ocd[27].posterior.range=[];
ocd[27].posterior.range[1]=[];
ocd[27].posterior.range[1][0]=[895, 929, 35.787039];
ocd[27].posterior.range[1][1]=[958, 993, 32.481910];
ocd[27].posterior.comment[1]="  68.3% probability";
ocd[27].posterior.comment[2]="    894AD (35.8%) 928AD";
ocd[27].posterior.comment[3]="    958AD (32.5%) 992AD";
ocd[27].posterior.range[2]=[];
ocd[27].posterior.range[2][0]=[885.5, 1008.5, 95.449974];
ocd[27].posterior.comment[4]="  95.4% probability";
ocd[27].posterior.comment[5]="    885AD (95.4%) 1008AD";
ocd[27].posterior.range[3]=[];
ocd[27].posterior.range[3][0]=[773, 790.5, 0.361819];
ocd[27].posterior.range[3][1]=[826, 1027, 99.368201];
ocd[27].posterior.mean=941.86;
ocd[27].posterior.sigma=37.7861;
ocd[27].posterior.median=940.5;
ocd[27].posterior.agreement=99.4;
ocd[27].posterior.comment[6]=" Agreement  99.4%";
ocd[27].posterior.probNorm=0.0125679;
ocd[27].posterior.start=755.5;
ocd[27].posterior.resolution=5;
ocd[27].posterior.prob=[0.000000, 0.000000, 0.000000, 0.001094, 0.012996, 0.026191, 0.016378, 0.006962, 0.003713, 0.006166, 0.007791, 0.006796, 0.005006, 0.004973, 0.006465, 0.011769, 0.015715, 0.022213, 0.019560, 0.020920, 0.020953, 0.018864, 0.017704, 0.022047, 0.035109, 0.069158, 0.161688, 0.351755, 0.605013, 0.853993, 0.977655, 1.000000, 0.915923, 0.819713, 0.658621, 0.547890, 0.462653, 0.419686, 0.445247, 0.481219, 0.539900, 0.633723, 0.698671, 0.764314, 0.798528, 0.804694, 0.791599, 0.726486, 0.408447, 0.203826, 0.175182, 0.147233, 0.090807, 0.039386, 0.009250, 0.001459, 0.000298, 0.000099, 0.000033, 0.000000];
ocd[27].posterior.convergence=99.6;
if(!ocd[28]){ocd[28]={};};
ocd[28].ref="OxCal v4.4.4 Bronk Ramsey (2021); r:5";
if(!ocd[28].name){ocd[28].name="Beta_275868_D148_V_wall_fill_";}
ocd[28].posterior={};
ocd[28].posterior.comment=[];
ocd[28].posterior.comment[0]="Beta_275868_D148_V_wall_fill_ Posterior ";
ocd[28].posterior.range=[];
ocd[28].posterior.range[1]=[];
ocd[28].posterior.range[1][0]=[639, 673.5, 68.268949];
ocd[28].posterior.comment[1]="  68.3% probability";
ocd[28].posterior.comment[2]="    638AD (68.3%) 673AD";
ocd[28].posterior.range[2]=[];
ocd[28].posterior.range[2][0]=[603, 695, 90.539678];
ocd[28].posterior.range[2][1]=[703.5, 706, 0.270376];
ocd[28].posterior.range[2][2]=[737.5, 762, 4.639920];
ocd[28].posterior.comment[3]="  95.4% probability";
ocd[28].posterior.comment[4]="    602AD (90.5%) 694AD";
ocd[28].posterior.comment[5]="    703AD ( 0.3%) 706AD";
ocd[28].posterior.comment[6]="    737AD ( 4.6%) 762AD";
ocd[28].posterior.range[3]=[];
ocd[28].posterior.range[3][0]=[598.5, 767.5, 99.730020];
ocd[28].posterior.mean=660.591;
ocd[28].posterior.sigma=29.0539;
ocd[28].posterior.median=656;
ocd[28].posterior.agreement=105.6;
ocd[28].posterior.comment[7]=" Agreement 105.6%";
ocd[28].posterior.probNorm=0.0272117;
ocd[28].posterior.start=565.5;
ocd[28].posterior.resolution=5;
ocd[28].posterior.prob=[0.000000, 0.000046, 0.000107, 0.000367, 0.001240, 0.002511, 0.006477, 0.022708, 0.057328, 0.116678, 0.137456, 0.123691, 0.104030, 0.111701, 0.198628, 0.424848, 0.754119, 0.999832, 1.000000, 0.882235, 0.656933, 0.452242, 0.293593, 0.180162, 0.101014, 0.055904, 0.038020, 0.038418, 0.040118, 0.033977, 0.030241, 0.026903, 0.024790, 0.024423, 0.032033, 0.051831, 0.084492, 0.091643, 0.075764, 0.046396, 0.022003, 0.004885, 0.000000, 0.000000, 0.000000];
ocd[28].posterior.convergence=99.9;
if(!ocd[29]){ocd[29]={};};
ocd[29].ref="OxCal v4.4.4 Bronk Ramsey (2021); r:5";
if(!ocd[29].name){ocd[29].name="Beta_275869_D149_V_pit_that_cuts_wall_";}
ocd[29].posterior={};
ocd[29].posterior.comment=[];
ocd[29].posterior.comment[0]="Beta_275869_D149_V_pit_that_cuts_wall_ Posterior ";
ocd[29].posterior.range=[];
ocd[29].posterior.range[1]=[];
ocd[29].posterior.range[1][0]=[647.5, 677.5, 49.948962];
ocd[29].posterior.range[1][1]=[750.5, 766, 18.319987];
ocd[29].posterior.comment[1]="  68.3% probability";
ocd[29].posterior.comment[2]="    647AD (49.9%) 677AD";
ocd[29].posterior.comment[3]="    750AD (18.3%) 766AD";
ocd[29].posterior.range[2]=[];
ocd[29].posterior.range[2][0]=[630.5, 709.5, 65.279011];
ocd[29].posterior.range[2][1]=[735, 775, 30.170963];
ocd[29].posterior.comment[4]="  95.4% probability";
ocd[29].posterior.comment[5]="    630AD (65.3%) 709AD";
ocd[29].posterior.comment[6]="    734AD (30.2%) 774AD";
ocd[29].posterior.range[3]=[];
ocd[29].posterior.range[3][0]=[611.5, 778, 99.730020];
ocd[29].posterior.mean=692.883;
ocd[29].posterior.sigma=45.5049;
ocd[29].posterior.median=671.5;
ocd[29].posterior.agreement=99.5;
ocd[29].posterior.comment[7]=" Agreement  99.5%";
ocd[29].posterior.probNorm=0.0202429;
ocd[29].posterior.start=585.5;
ocd[29].posterior.resolution=5;
ocd[29].posterior.prob=[0.000000, 0.000021, 0.000165, 0.000926, 0.005290, 0.015479, 0.030340, 0.038141, 0.042463, 0.056810, 0.096577, 0.201017, 0.383488, 0.650063, 0.908240, 1.000000, 0.971616, 0.796657, 0.588477, 0.367804, 0.189078, 0.083898, 0.057057, 0.065249, 0.064117, 0.054381, 0.047156, 0.041928, 0.038800, 0.042854, 0.058127, 0.137373, 0.310458, 0.496429, 0.628738, 0.594941, 0.517177, 0.257045, 0.033757, 0.000741, 0.000309, 0.000473, 0.000597, 0.000329, 0.000391, 0.000515, 0.001256, 0.001029, 0.000885, 0.000700, 0.000206, 0.000144, 0.000185, 0.000062, 0.000041];
ocd[29].posterior.convergence=99.6;
if(!ocd[30]){ocd[30]={};};
ocd[30].ref="OxCal v4.4.4 Bronk Ramsey (2021); r:5";
if(!ocd[30].name){ocd[30].name="Beta_275870_D36";}
ocd[30].posterior={};
ocd[30].posterior.comment=[];
ocd[30].posterior.comment[0]="Beta_275870_D36 Posterior ";
ocd[30].posterior.range=[];
ocd[30].posterior.range[1]=[];
ocd[30].posterior.range[1][0]=[1010, 1030.5, 68.268949];
ocd[30].posterior.comment[1]="  68.3% probability";
ocd[30].posterior.comment[2]="    1010AD (68.3%) 1030AD";
ocd[30].posterior.range[2]=[];
ocd[30].posterior.range[2][0]=[995.5, 1040.5, 95.449974];
ocd[30].posterior.comment[3]="  95.4% probability";
ocd[30].posterior.comment[4]="    995AD (95.4%) 1040AD";
ocd[30].posterior.range[3]=[];
ocd[30].posterior.range[3][0]=[978.5, 1055, 99.730020];
ocd[30].posterior.mean=1019.2;
ocd[30].posterior.sigma=11.0836;
ocd[30].posterior.median=1020;
ocd[30].posterior.agreement=115.7;
ocd[30].posterior.comment[5]=" Agreement 115.7%";
ocd[30].posterior.probNorm=0.0409946;
ocd[30].posterior.start=935.5;
ocd[30].posterior.resolution=5;
ocd[30].posterior.prob=[0.000000, 0.000000, 0.000000, 0.000020, 0.000051, 0.000173, 0.000295, 0.000600, 0.001819, 0.004523, 0.011424, 0.037891, 0.109903, 0.219775, 0.362853, 0.530355, 0.777288, 1.000000, 0.896775, 0.516918, 0.234381, 0.107016, 0.044904, 0.012654, 0.002602, 0.001423, 0.000955, 0.000783, 0.000437, 0.000488, 0.000701, 0.000671, 0.000396, 0.000295, 0.000081, 0.000142, 0.000081, 0.000020, 0.000000];
ocd[30].posterior.convergence=99.8;
if(!ocd[31]){ocd[31]={};};
ocd[31].ref="OxCal v4.4.4 Bronk Ramsey (2021); r:5";
if(!ocd[31].name){ocd[31].name="Beta_275875_A111";}
ocd[31].posterior={};
ocd[31].posterior.comment=[];
ocd[31].posterior.comment[0]="Beta_275875_A111 Posterior ";
ocd[31].posterior.range=[];
ocd[31].posterior.range[1]=[];
ocd[31].posterior.range[1][0]=[1010, 1035.5, 68.268949];
ocd[31].posterior.comment[1]="  68.3% probability";
ocd[31].posterior.comment[2]="    1010AD (68.3%) 1035AD";
ocd[31].posterior.range[2]=[];
ocd[31].posterior.range[2][0]=[995, 1044.5, 95.449974];
ocd[31].posterior.comment[3]="  95.4% probability";
ocd[31].posterior.comment[4]="    994AD (95.4%) 1044AD";
ocd[31].posterior.range[3]=[];
ocd[31].posterior.range[3][0]=[984.5, 1062, 99.730020];
ocd[31].posterior.mean=1021.58;
ocd[31].posterior.sigma=11.9396;
ocd[31].posterior.median=1022.5;
ocd[31].posterior.agreement=123.0;
ocd[31].posterior.comment[5]=" Agreement 123.0%";
ocd[31].posterior.probNorm=0.0405751;
ocd[31].posterior.start=955.5;
ocd[31].posterior.resolution=5;
ocd[31].posterior.prob=[0.000000, 0.000010, 0.000062, 0.000144, 0.000513, 0.001674, 0.004683, 0.026186, 0.114407, 0.239002, 0.324841, 0.387040, 0.545245, 0.875498, 1.000000, 0.708985, 0.377408, 0.185623, 0.088037, 0.028014, 0.008349, 0.004508, 0.002957, 0.001612, 0.000955, 0.000657, 0.000945, 0.000780, 0.000400, 0.000308, 0.000154, 0.000113, 0.000010, 0.000010];
ocd[31].posterior.convergence=99.7;
if(!ocd[32]){ocd[32]={};};
ocd[32].ref="OxCal v4.4.4 Bronk Ramsey (2021); r:5";
if(!ocd[32].name){ocd[32].name="TW110";}
ocd[32].posterior={};
ocd[32].posterior.comment=[];
ocd[32].posterior.comment[0]="TW110 Posterior ";
ocd[32].posterior.range=[];
ocd[32].posterior.range[1]=[];
ocd[32].posterior.range[1][0]=[904.5, 916.5, 15.331142];
ocd[32].posterior.range[1][1]=[973.5, 996, 37.170136];
ocd[32].posterior.range[1][2]=[1005.5, 1017, 15.767671];
ocd[32].posterior.comment[1]="  68.3% probability";
ocd[32].posterior.comment[2]="    904AD (15.3%) 916AD";
ocd[32].posterior.comment[3]="    973AD (37.2%) 996AD";
ocd[32].posterior.comment[4]="    1005AD (15.8%) 1016AD";
ocd[32].posterior.range[2]=[];
ocd[32].posterior.range[2][0]=[895.5, 930.5, 26.908932];
ocd[32].posterior.range[2][1]=[955.5, 1024, 68.541042];
ocd[32].posterior.comment[5]="  95.4% probability";
ocd[32].posterior.comment[6]="    895AD (26.9%) 930AD";
ocd[32].posterior.comment[7]="    955AD (68.5%) 1024AD";
ocd[32].posterior.range[3]=[];
ocd[32].posterior.range[3][0]=[891.5, 1027, 99.730020];
ocd[32].posterior.mean=968.377;
ocd[32].posterior.sigma=38.8378;
ocd[32].posterior.median=981.5;
ocd[32].posterior.agreement=96.3;
ocd[32].posterior.comment[8]=" Agreement  96.3%";
ocd[32].posterior.probNorm=0.0202158;
ocd[32].posterior.start=865.5;
ocd[32].posterior.resolution=5;
ocd[32].posterior.prob=[0.000000, 0.000000, 0.000021, 0.000041, 0.001134, 0.015087, 0.093244, 0.303619, 0.542129, 0.644895, 0.546725, 0.366112, 0.190754, 0.088833, 0.045344, 0.034235, 0.038934, 0.052352, 0.092584, 0.158292, 0.245435, 0.373099, 0.597139, 0.739622, 0.818686, 1.000000, 0.524321, 0.274125, 0.497630, 0.722907, 0.604044, 0.239128, 0.040109, 0.002597, 0.000041, 0.000021, 0.000000];
ocd[32].posterior.convergence=99.7;
if(!ocd[33]){ocd[33]={};};
ocd[33].ref="OxCal v4.4.4 Bronk Ramsey (2021); r:5";
if(!ocd[33].name){ocd[33].name="AA-65280";}
ocd[33].posterior={};
ocd[33].posterior.comment=[];
ocd[33].posterior.comment[0]="AA-65280 Posterior ";
ocd[33].posterior.range=[];
ocd[33].posterior.range[1]=[];
ocd[33].posterior.range[1][0]=[619, 645, 68.268949];
ocd[33].posterior.comment[1]="  68.3% probability";
ocd[33].posterior.comment[2]="    618AD (68.3%) 644AD";
ocd[33].posterior.range[2]=[];
ocd[33].posterior.range[2][0]=[601, 653, 95.449974];
ocd[33].posterior.comment[3]="  95.4% probability";
ocd[33].posterior.comment[4]="    600AD (95.4%) 652AD";
ocd[33].posterior.range[3]=[];
ocd[33].posterior.range[3][0]=[580.5, 660.5, 99.730020];
ocd[33].posterior.mean=629.285;
ocd[33].posterior.sigma=13.0241;
ocd[33].posterior.median=631;
ocd[33].posterior.agreement=103.7;
ocd[33].posterior.comment[5]=" Agreement 103.7%";
ocd[33].posterior.probNorm=0.0346179;
ocd[33].posterior.start=545.5;
ocd[33].posterior.resolution=5;
ocd[33].posterior.prob=[0.000000, 0.000048, 0.000265, 0.000457, 0.000963, 0.001890, 0.004297, 0.009147, 0.016586, 0.032245, 0.057364, 0.102151, 0.166881, 0.260125, 0.388696, 0.546273, 0.730378, 0.922535, 1.000000, 0.842374, 0.461912, 0.178857, 0.043619, 0.009027, 0.001204, 0.000060, 0.000000, 0.000000, 0.000000];
ocd[33].posterior.convergence=99.8;
if(!ocd[34]){ocd[34]={};};
ocd[34].ref="OxCal v4.4.4 Bronk Ramsey (2021); r:5";
if(!ocd[34].name){ocd[34].name="AA_107586_three_chambered_burial";}
ocd[34].posterior={};
ocd[34].posterior.comment=[];
ocd[34].posterior.comment[0]="AA_107586_three_chambered_burial Posterior ";
ocd[34].posterior.range=[];
ocd[34].posterior.range[1]=[];
ocd[34].posterior.range[1][0]=[776, 791.5, 12.909631];
ocd[34].posterior.range[1][1]=[798.5, 810, 7.642453];
ocd[34].posterior.range[1][2]=[832, 889, 47.716866];
ocd[34].posterior.comment[1]="  68.3% probability";
ocd[34].posterior.comment[2]="    776AD (12.9%) 791AD";
ocd[34].posterior.comment[3]="    798AD ( 7.6%) 810AD";
ocd[34].posterior.comment[4]="    832AD (47.7%) 888AD";
ocd[34].posterior.range[2]=[];
ocd[34].posterior.range[2][0]=[771.5, 896.5, 90.671912];
ocd[34].posterior.range[2][1]=[932, 953.5, 4.778062];
ocd[34].posterior.comment[5]="  95.4% probability";
ocd[34].posterior.comment[6]="    771AD (90.7%) 896AD";
ocd[34].posterior.comment[7]="    932AD ( 4.8%) 953AD";
ocd[34].posterior.range[3]=[];
ocd[34].posterior.range[3][0]=[706, 735.5, 0.464617];
ocd[34].posterior.range[3][1]=[766, 978, 99.265404];
ocd[34].posterior.mean=843.803;
ocd[34].posterior.sigma=46.2478;
ocd[34].posterior.median=845.5;
ocd[34].posterior.agreement=98.7;
ocd[34].posterior.comment[8]=" Agreement  98.7%";
ocd[34].posterior.probNorm=0.0104325;
ocd[34].posterior.start=670.5;
ocd[34].posterior.resolution=5;
ocd[34].posterior.prob=[0.000000, 0.000080, 0.000200, 0.001358, 0.003355, 0.005831, 0.006151, 0.009226, 0.013979, 0.016056, 0.019410, 0.015696, 0.015496, 0.009585, 0.003035, 0.000439, 0.000080, 0.000080, 0.000000, 0.001558, 0.081197, 0.587667, 0.969686, 0.895199, 0.634316, 0.563144, 0.652888, 0.678129, 0.614546, 0.488058, 0.408379, 0.454389, 0.588905, 0.707085, 0.746425, 0.805855, 0.825665, 0.816199, 0.798826, 0.820433, 0.858575, 0.929587, 1.000000, 0.884256, 0.510983, 0.186716, 0.049684, 0.015496, 0.009466, 0.015576, 0.033589, 0.078401, 0.139188, 0.206167, 0.246585, 0.237279, 0.191189, 0.139907, 0.081476, 0.045491, 0.027718, 0.011503, 0.007309, 0.004074, 0.002037, 0.000000, 0.000000, 0.000000];
ocd[34].posterior.convergence=99.6;
if(!ocd[35]){ocd[35]={};};
ocd[35].ref="OxCal v4.4.4 Bronk Ramsey (2021); r:5";
if(!ocd[35].name){ocd[35].name="SMU_2471_AKE1_not_mound_";}
ocd[35].posterior={};
ocd[35].posterior.comment=[];
ocd[35].posterior.comment[0]="SMU_2471_AKE1_not_mound_ Posterior ";
ocd[35].posterior.range=[];
ocd[35].posterior.range[1]=[];
ocd[35].posterior.range[1][0]=[618.5, 690.5, 51.345743];
ocd[35].posterior.range[1][1]=[739, 771, 16.923207];
ocd[35].posterior.comment[1]="  68.3% probability";
ocd[35].posterior.comment[2]="    618AD (51.3%) 690AD";
ocd[35].posterior.comment[3]="    738AD (16.9%) 770AD";
ocd[35].posterior.range[2]=[];
ocd[35].posterior.range[2][0]=[597, 779.5, 91.475717];
ocd[35].posterior.range[2][1]=[786.5, 825.5, 3.974256];
ocd[35].posterior.comment[4]="  95.4% probability";
ocd[35].posterior.comment[5]="    596AD (91.5%) 779AD";
ocd[35].posterior.comment[6]="    786AD ( 4.0%) 825AD";
ocd[35].posterior.range[3]=[];
ocd[35].posterior.range[3][0]=[580.5, 875.5, 99.730020];
ocd[35].posterior.mean=692.28;
ocd[35].posterior.sigma=58.5922;
ocd[35].posterior.median=677;
ocd[35].posterior.agreement=101.0;
ocd[35].posterior.comment[7]=" Agreement 101.0%";
ocd[35].posterior.probNorm=0.00948625;
ocd[35].posterior.start=550.5;
ocd[35].posterior.resolution=5;
ocd[35].posterior.prob=[0.000000, 0.000615, 0.000922, 0.002416, 0.004832, 0.008916, 0.017525, 0.031361, 0.053235, 0.081434, 0.135415, 0.201476, 0.282953, 0.378750, 0.471164, 0.563535, 0.683972, 0.803839, 0.921948, 0.978126, 1.000000, 0.955638, 0.865507, 0.810647, 0.746168, 0.665656, 0.597268, 0.503360, 0.429306, 0.402600, 0.404621, 0.394431, 0.377520, 0.365793, 0.357447, 0.356129, 0.369263, 0.376027, 0.453903, 0.537664, 0.594545, 0.608820, 0.587561, 0.581587, 0.445162, 0.174199, 0.081170, 0.093688, 0.116792, 0.125664, 0.108403, 0.098476, 0.100892, 0.107700, 0.109061, 0.098037, 0.085299, 0.068081, 0.053323, 0.046603, 0.043835, 0.035183, 0.033074, 0.030658, 0.022445, 0.016998, 0.011640, 0.007423, 0.003470, 0.001318, 0.000571, 0.000088, 0.000000];
ocd[35].posterior.convergence=99.4;
if(!ocd[36]){ocd[36]={};};
ocd[36].ref="OxCal v4.4.4 Bronk Ramsey (2021); r:5";
if(!ocd[36].name){ocd[36].name="SMU_2278_AKE1";}
ocd[36].posterior={};
ocd[36].posterior.comment=[];
ocd[36].posterior.comment[0]="SMU_2278_AKE1 Posterior ";
ocd[36].posterior.range=[];
ocd[36].posterior.range[1]=[];
ocd[36].posterior.range[1][0]=[816, 904, 45.238652];
ocd[36].posterior.range[1][1]=[919.5, 970.5, 23.030297];
ocd[36].posterior.comment[1]="  68.3% probability";
ocd[36].posterior.comment[2]="    816AD (45.2%) 904AD";
ocd[36].posterior.comment[3]="    919AD (23.0%) 970AD";
ocd[36].posterior.range[2]=[];
ocd[36].posterior.range[2][0]=[774, 999, 95.449974];
ocd[36].posterior.comment[4]="  95.4% probability";
ocd[36].posterior.comment[5]="    774AD (95.4%) 998AD";
ocd[36].posterior.range[3]=[];
ocd[36].posterior.range[3][0]=[741, 1028, 99.730020];
ocd[36].posterior.mean=889.157;
ocd[36].posterior.sigma=62.2801;
ocd[36].posterior.median=884.5;
ocd[36].posterior.agreement=99.9;
ocd[36].posterior.comment[6]=" Agreement  99.9%";
ocd[36].posterior.probNorm=0.00625917;
ocd[36].posterior.start=685.5;
ocd[36].posterior.resolution=5;
ocd[36].posterior.prob=[0.000000, 0.000133, 0.000466, 0.001265, 0.002330, 0.002596, 0.003528, 0.006657, 0.009053, 0.011450, 0.013447, 0.021702, 0.024165, 0.030156, 0.048662, 0.076421, 0.118293, 0.181733, 0.242711, 0.285648, 0.347291, 0.397018, 0.460458, 0.483491, 0.545866, 0.586806, 0.618293, 0.680935, 0.708561, 0.776461, 0.777726, 0.807416, 0.832845, 0.869392, 0.873053, 0.914925, 0.944481, 0.952669, 1.000000, 0.987352, 0.952669, 0.861936, 0.736253, 0.669418, 0.605113, 0.569099, 0.579217, 0.640394, 0.715085, 0.756158, 0.760551, 0.800892, 0.777659, 0.782719, 0.753162, 0.716216, 0.666822, 0.625882, 0.606444, 0.566636, 0.535481, 0.453601, 0.277060, 0.208494, 0.216482, 0.196445, 0.146652, 0.078085, 0.032153, 0.012182, 0.005059, 0.002729, 0.000399, 0.000333, 0.000133, 0.000000, 0.000067, 0.000000];
ocd[36].posterior.convergence=99.4;
if(!ocd[37]){ocd[37]={};};
ocd[37].ref="OxCal v4.4.4 Bronk Ramsey (2021); r:5";
if(!ocd[37].name){ocd[37].name="SMU_2469_AKE1";}
ocd[37].posterior={};
ocd[37].posterior.comment=[];
ocd[37].posterior.comment[0]="SMU_2469_AKE1 Posterior ";
ocd[37].posterior.range=[];
ocd[37].posterior.range[1]=[];
ocd[37].posterior.range[1][0]=[844, 980.5, 68.268949];
ocd[37].posterior.comment[1]="  68.3% probability";
ocd[37].posterior.comment[2]="    844AD (68.3%) 980AD";
ocd[37].posterior.range[2]=[];
ocd[37].posterior.range[2][0]=[784.5, 1009, 95.449974];
ocd[37].posterior.comment[3]="  95.4% probability";
ocd[37].posterior.comment[4]="    784AD (95.4%) 1008AD";
ocd[37].posterior.range[3]=[];
ocd[37].posterior.range[3][0]=[752, 1031.5, 99.730020];
ocd[37].posterior.mean=900.469;
ocd[37].posterior.sigma=62.2087;
ocd[37].posterior.median=901.5;
ocd[37].posterior.agreement=99.9;
ocd[37].posterior.comment[5]=" Agreement  99.9%";
ocd[37].posterior.probNorm=0.00548542;
ocd[37].posterior.start=690.5;
ocd[37].posterior.resolution=5;
ocd[37].posterior.prob=[0.000000, 0.000380, 0.000987, 0.001519, 0.002886, 0.002810, 0.004937, 0.006760, 0.008204, 0.011698, 0.013369, 0.012761, 0.018990, 0.028105, 0.046411, 0.073908, 0.129206, 0.232966, 0.308393, 0.345082, 0.373566, 0.430915, 0.451196, 0.518344, 0.528219, 0.573642, 0.575769, 0.597114, 0.688492, 0.731257, 0.765515, 0.810406, 0.821344, 0.826434, 0.882188, 0.897455, 0.922294, 0.943259, 0.984656, 0.999620, 0.994455, 0.985188, 0.928295, 0.830839, 0.823699, 0.839347, 0.886517, 0.948880, 0.952829, 0.987315, 1.000000, 0.978200, 0.966654, 0.960805, 0.930270, 0.917357, 0.901101, 0.829092, 0.795139, 0.787771, 0.667679, 0.459628, 0.359058, 0.347209, 0.332548, 0.241018, 0.140904, 0.059780, 0.024763, 0.007672, 0.002962, 0.000836, 0.001063, 0.000076, 0.000152, 0.000000, 0.000152, 0.000000, 0.000000, 0.000000];
ocd[37].posterior.convergence=99.5;
if(!ocd[38]){ocd[38]={};};
ocd[38].ref="OxCal v4.4.4 Bronk Ramsey (2021); r:5";
if(!ocd[38].name){ocd[38].name="SMU_2289_AKE1";}
ocd[38].posterior={};
ocd[38].posterior.comment=[];
ocd[38].posterior.comment[0]="SMU_2289_AKE1 Posterior ";
ocd[38].posterior.range=[];
ocd[38].posterior.range[1]=[];
ocd[38].posterior.range[1][0]=[841, 905.5, 34.418573];
ocd[38].posterior.range[1][1]=[914, 974.5, 33.850376];
ocd[38].posterior.comment[1]="  68.3% probability";
ocd[38].posterior.comment[2]="    840AD (34.4%) 905AD";
ocd[38].posterior.comment[3]="    914AD (33.9%) 974AD";
ocd[38].posterior.range[2]=[];
ocd[38].posterior.range[2][0]=[782.5, 787, 0.925444];
ocd[38].posterior.range[2][1]=[793, 992, 94.524530];
ocd[38].posterior.comment[4]="  95.4% probability";
ocd[38].posterior.comment[5]="    782AD ( 0.9%) 786AD";
ocd[38].posterior.comment[6]="    792AD (94.5%) 992AD";
ocd[38].posterior.range[3]=[];
ocd[38].posterior.range[3][0]=[768.5, 1019.5, 99.730020];
ocd[38].posterior.mean=897.801;
ocd[38].posterior.sigma=56.9718;
ocd[38].posterior.median=898.5;
ocd[38].posterior.agreement=99.7;
ocd[38].posterior.comment[7]=" Agreement  99.7%";
ocd[38].posterior.probNorm=0.00702917;
ocd[38].posterior.start=695.5;
ocd[38].posterior.resolution=5;
ocd[38].posterior.prob=[0.000000, 0.000119, 0.000533, 0.001304, 0.001008, 0.002015, 0.002786, 0.002193, 0.003379, 0.001897, 0.002253, 0.002253, 0.003260, 0.006283, 0.012448, 0.046354, 0.178068, 0.287433, 0.292887, 0.281091, 0.297747, 0.346769, 0.383580, 0.395139, 0.386485, 0.381743, 0.434499, 0.502193, 0.567279, 0.616479, 0.670954, 0.692353, 0.683521, 0.683640, 0.714760, 0.733314, 0.807172, 0.901008, 1.000000, 0.984351, 0.872792, 0.732247, 0.619976, 0.603379, 0.629223, 0.718731, 0.792828, 0.854594, 0.919680, 0.941553, 0.937404, 0.907528, 0.860403, 0.809188, 0.747244, 0.695791, 0.604861, 0.543391, 0.519384, 0.360877, 0.128631, 0.072199, 0.082869, 0.089034, 0.061470, 0.027979, 0.007113, 0.001541, 0.000415, 0.000000, 0.000000];
ocd[38].posterior.convergence=99.7;
if(!ocd[39]){ocd[39]={};};
ocd[39].ref="OxCal v4.4.4 Bronk Ramsey (2021); r:5";
if(!ocd[39].name){ocd[39].name="AKE1_SMU_2277_AKE1";}
ocd[39].posterior={};
ocd[39].posterior.comment=[];
ocd[39].posterior.comment[0]="AKE1_SMU_2277_AKE1 Posterior ";
ocd[39].posterior.range=[];
ocd[39].posterior.range[1]=[];
ocd[39].posterior.range[1][0]=[890.5, 990.5, 68.268949];
ocd[39].posterior.comment[1]="  68.3% probability";
ocd[39].posterior.comment[2]="    890AD (68.3%) 990AD";
ocd[39].posterior.range[2]=[];
ocd[39].posterior.range[2][0]=[804.5, 812, 0.883470];
ocd[39].posterior.range[2][1]=[824.5, 1020, 94.566503];
ocd[39].posterior.comment[3]="  95.4% probability";
ocd[39].posterior.comment[4]="    804AD ( 0.9%) 812AD";
ocd[39].posterior.comment[5]="    824AD (94.6%) 1020AD";
ocd[39].posterior.range[3]=[];
ocd[39].posterior.range[3][0]=[773, 1025.5, 99.730020];
ocd[39].posterior.mean=927.038;
ocd[39].posterior.sigma=52.979;
ocd[39].posterior.median=931.5;
ocd[39].posterior.agreement=99.7;
ocd[39].posterior.comment[6]=" Agreement  99.7%";
ocd[39].posterior.probNorm=0.007445;
ocd[39].posterior.start=710.5;
ocd[39].posterior.resolution=5;
ocd[39].posterior.prob=[0.000000, 0.000280, 0.000560, 0.000448, 0.001175, 0.001007, 0.000728, 0.000392, 0.000560, 0.000336, 0.000728, 0.001959, 0.015615, 0.088482, 0.151612, 0.141650, 0.112212, 0.113275, 0.131744, 0.156985, 0.160287, 0.135214, 0.131072, 0.156761, 0.192299, 0.219051, 0.257667, 0.285426, 0.278095, 0.282180, 0.290911, 0.282684, 0.298467, 0.343967, 0.452093, 0.585852, 0.789064, 0.853369, 0.977782, 0.965357, 0.964630, 0.979237, 0.976942, 0.967540, 0.947112, 0.890978, 0.888180, 0.897135, 0.888124, 0.935863, 0.931218, 0.963174, 1.000000, 0.969387, 0.965917, 0.928755, 0.786938, 0.525017, 0.373237, 0.377099, 0.362604, 0.275632, 0.139579, 0.050817, 0.015559, 0.003638, 0.001175, 0.000560, 0.000280, 0.000000];
ocd[39].posterior.convergence=99.6;
if(!ocd[40]){ocd[40]={};};
ocd[40].ref="OxCal v4.4.4 Bronk Ramsey (2021); r:5";
if(!ocd[40].name){ocd[40].name="SMU_2290_AKE1";}
ocd[40].posterior={};
ocd[40].posterior.comment=[];
ocd[40].posterior.comment[0]="SMU_2290_AKE1 Posterior ";
ocd[40].posterior.range=[];
ocd[40].posterior.range[1]=[];
ocd[40].posterior.range[1][0]=[889, 995.5, 68.268949];
ocd[40].posterior.comment[1]="  68.3% probability";
ocd[40].posterior.comment[2]="    888AD (68.3%) 995AD";
ocd[40].posterior.range[2]=[];
ocd[40].posterior.range[2][0]=[802.5, 814, 1.504564];
ocd[40].posterior.range[2][1]=[819, 1022, 93.945409];
ocd[40].posterior.comment[3]="  95.4% probability";
ocd[40].posterior.comment[4]="    802AD ( 1.5%) 814AD";
ocd[40].posterior.comment[5]="    818AD (93.9%) 1022AD";
ocd[40].posterior.range[3]=[];
ocd[40].posterior.range[3][0]=[771, 1031, 99.730020];
ocd[40].posterior.mean=926.907;
ocd[40].posterior.sigma=56.1089;
ocd[40].posterior.median=931.5;
ocd[40].posterior.agreement=100.0;
ocd[40].posterior.comment[6]=" Agreement 100.0%";
ocd[40].posterior.probNorm=0.00693332;
ocd[40].posterior.start=690.5;
ocd[40].posterior.resolution=5;
ocd[40].posterior.prob=[0.000000, 0.000060, 0.000120, 0.000120, 0.000601, 0.001142, 0.000481, 0.001022, 0.001683, 0.001623, 0.001082, 0.001022, 0.000962, 0.001442, 0.002644, 0.005228, 0.022656, 0.100361, 0.165084, 0.170192, 0.140204, 0.144892, 0.167308, 0.194351, 0.191226, 0.174700, 0.181070, 0.203546, 0.239784, 0.268450, 0.302284, 0.324880, 0.327344, 0.331490, 0.337981, 0.353125, 0.362740, 0.402584, 0.481611, 0.621755, 0.752825, 0.877344, 0.973738, 0.991467, 1.000000, 0.986959, 0.979688, 0.956791, 0.911539, 0.866587, 0.864003, 0.873017, 0.880409, 0.920793, 0.969171, 0.931731, 0.980649, 0.993510, 0.983594, 0.968630, 0.925661, 0.704928, 0.589363, 0.525180, 0.490325, 0.355349, 0.212981, 0.092188, 0.036178, 0.014183, 0.004748, 0.002344, 0.000841, 0.000180, 0.000180, 0.000060, 0.000180, 0.000060];
ocd[40].posterior.convergence=99.5;
if(!ocd[41]){ocd[41]={};};
ocd[41].ref="OxCal v4.4.4 Bronk Ramsey (2021); r:5";
if(!ocd[41].name){ocd[41].name="SMU_2276_AKE1";}
ocd[41].posterior={};
ocd[41].posterior.comment=[];
ocd[41].posterior.comment[0]="SMU_2276_AKE1 Posterior ";
ocd[41].posterior.range=[];
ocd[41].posterior.range[1]=[];
ocd[41].posterior.range[1][0]=[898, 926.5, 22.279977];
ocd[41].posterior.range[1][1]=[961.5, 1013.5, 45.988973];
ocd[41].posterior.comment[1]="  68.3% probability";
ocd[41].posterior.comment[2]="    898AD (22.3%) 926AD";
ocd[41].posterior.comment[3]="    961AD (46.0%) 1013AD";
ocd[41].posterior.range[2]=[];
ocd[41].posterior.range[2][0]=[885.5, 1026, 95.449974];
ocd[41].posterior.comment[4]="  95.4% probability";
ocd[41].posterior.comment[5]="    885AD (95.4%) 1026AD";
ocd[41].posterior.range[3]=[];
ocd[41].posterior.range[3][0]=[774, 790.5, 0.380315];
ocd[41].posterior.range[3][1]=[796.5, 1040, 99.349706];
ocd[41].posterior.mean=955.968;
ocd[41].posterior.sigma=44.6367;
ocd[41].posterior.median=965;
ocd[41].posterior.agreement=100.0;
ocd[41].posterior.comment[6]=" Agreement 100.0%";
ocd[41].posterior.probNorm=0.0118221;
ocd[41].posterior.start=760.5;
ocd[41].posterior.resolution=5;
ocd[41].posterior.prob=[0.000000, 0.000070, 0.001586, 0.014309, 0.027984, 0.020266, 0.010538, 0.009833, 0.014415, 0.016283, 0.015296, 0.011842, 0.010714, 0.012900, 0.018257, 0.026610, 0.029817, 0.034540, 0.035245, 0.033518, 0.032707, 0.035315, 0.033236, 0.047404, 0.074402, 0.145067, 0.259225, 0.428612, 0.600500, 0.727558, 0.767032, 0.727452, 0.619744, 0.534381, 0.429176, 0.369894, 0.355902, 0.369964, 0.390477, 0.450217, 0.505128, 0.573256, 0.614775, 0.710041, 0.773693, 0.794241, 0.928982, 1.000000, 0.879216, 0.760159, 0.609981, 0.461495, 0.310965, 0.151094, 0.063899, 0.022733, 0.009269, 0.004088, 0.001128, 0.000634, 0.000247, 0.000141, 0.000035, 0.000000];
ocd[41].posterior.convergence=99.5;
if(!ocd[42]){ocd[42]={};};
ocd[42].ref="OxCal v4.4.4 Bronk Ramsey (2021); r:5";
if(!ocd[42].name){ocd[42].name="SMU_2740_AKE1";}
ocd[42].posterior={};
ocd[42].posterior.comment=[];
ocd[42].posterior.comment[0]="SMU_2740_AKE1 Posterior ";
ocd[42].posterior.range=[];
ocd[42].posterior.range[1]=[];
ocd[42].posterior.range[1][0]=[1010.5, 1036.5, 68.268949];
ocd[42].posterior.comment[1]="  68.3% probability";
ocd[42].posterior.comment[2]="    1010AD (68.3%) 1036AD";
ocd[42].posterior.range[2]=[];
ocd[42].posterior.range[2][0]=[994.5, 1047, 95.449974];
ocd[42].posterior.comment[3]="  95.4% probability";
ocd[42].posterior.comment[4]="    994AD (95.4%) 1046AD";
ocd[42].posterior.range[3]=[];
ocd[42].posterior.range[3][0]=[982, 1073, 99.730020];
ocd[42].posterior.mean=1022.49;
ocd[42].posterior.sigma=13.219;
ocd[42].posterior.median=1023.5;
ocd[42].posterior.agreement=134.0;
ocd[42].posterior.comment[5]=" Agreement 134.0%";
ocd[42].posterior.probNorm=0.0368629;
ocd[42].posterior.start=940.5;
ocd[42].posterior.resolution=5;
ocd[42].posterior.prob=[0.000000, 0.000000, 0.000000, 0.000045, 0.000057, 0.000181, 0.000362, 0.001209, 0.003074, 0.008997, 0.034802, 0.130676, 0.263974, 0.358276, 0.421404, 0.578958, 0.850923, 1.000000, 0.769122, 0.479389, 0.247064, 0.127036, 0.069006, 0.037967, 0.019181, 0.009416, 0.005912, 0.003798, 0.002159, 0.001040, 0.000588, 0.000339, 0.000271, 0.000158, 0.000068, 0.000057, 0.000000];
ocd[42].posterior.convergence=99.8;
if(!ocd[43]){ocd[43]={};};
ocd[43].ref="OxCal v4.4.4 Bronk Ramsey (2021); r:5";
if(!ocd[43].name){ocd[43].name="Beta_55491_AKE1_Mound";}
ocd[43].posterior={};
ocd[43].posterior.comment=[];
ocd[43].posterior.comment[0]="Beta_55491_AKE1_Mound Posterior ";
ocd[43].posterior.range=[];
ocd[43].posterior.range[1]=[];
ocd[43].posterior.range[1][0]=[609, 678.5, 65.975311];
ocd[43].posterior.range[1][1]=[754.5, 760, 2.293638];
ocd[43].posterior.comment[1]="  68.3% probability";
ocd[43].posterior.comment[2]="    608AD (66.0%) 678AD";
ocd[43].posterior.comment[3]="    754AD ( 2.3%) 760AD";
ocd[43].posterior.range[2]=[];
ocd[43].posterior.range[2][0]=[595, 774, 95.449974];
ocd[43].posterior.comment[4]="  95.4% probability";
ocd[43].posterior.comment[5]="    594AD (95.4%) 774AD";
ocd[43].posterior.range[3]=[];
ocd[43].posterior.range[3][0]=[571.5, 860.5, 99.730020];
ocd[43].posterior.mean=667.761;
ocd[43].posterior.sigma=51.6397;
ocd[43].posterior.median=651;
ocd[43].posterior.agreement=92.4;
ocd[43].posterior.comment[6]=" Agreement  92.4%";
ocd[43].posterior.probNorm=0.0146396;
ocd[43].posterior.start=545.5;
ocd[43].posterior.resolution=5;
ocd[43].posterior.prob=[0.000000, 0.000285, 0.000712, 0.001594, 0.002875, 0.005892, 0.013804, 0.024989, 0.041924, 0.068820, 0.097680, 0.153551, 0.227750, 0.304796, 0.402362, 0.534737, 0.666287, 0.864807, 0.996926, 1.000000, 0.929415, 0.835207, 0.723666, 0.584545, 0.506304, 0.399004, 0.325516, 0.260253, 0.215113, 0.168151, 0.146947, 0.152156, 0.148200, 0.134538, 0.130810, 0.124406, 0.121560, 0.123011, 0.137014, 0.173929, 0.218443, 0.275964, 0.286609, 0.283820, 0.262303, 0.182951, 0.054476, 0.017447, 0.019809, 0.028974, 0.028917, 0.026782, 0.023424, 0.024192, 0.026014, 0.026242, 0.022001, 0.020777, 0.014857, 0.011413, 0.010389, 0.009449, 0.008994, 0.007400, 0.005721, 0.005835, 0.004355, 0.002419, 0.001252, 0.000598, 0.000228, 0.000000, 0.000000, 0.000000];
ocd[43].posterior.convergence=99.5;
if(!ocd[44]){ocd[44]={};};
ocd[44].ref="OxCal v4.4.4 Bronk Ramsey (2021); r:5";
if(!ocd[44].name){ocd[44].name="UGAMS_26434_R_13_8_principal_occupation";}
ocd[44].posterior={};
ocd[44].posterior.comment=[];
ocd[44].posterior.comment[0]="UGAMS_26434_R_13_8_principal_occupation Posterior ";
ocd[44].posterior.range=[];
ocd[44].posterior.range[1]=[];
ocd[44].posterior.range[1][0]=[896.5, 927, 68.268949];
ocd[44].posterior.comment[1]="  68.3% probability";
ocd[44].posterior.comment[2]="    896AD (68.3%) 926AD";
ocd[44].posterior.range[2]=[];
ocd[44].posterior.range[2][0]=[891.5, 936.5, 78.246618];
ocd[44].posterior.range[2][1]=[951, 986.5, 17.203355];
ocd[44].posterior.comment[3]="  95.4% probability";
ocd[44].posterior.comment[4]="    891AD (78.2%) 936AD";
ocd[44].posterior.comment[5]="    950AD (17.2%) 986AD";
ocd[44].posterior.range[3]=[];
ocd[44].posterior.range[3][0]=[887, 993.5, 99.730020];
ocd[44].posterior.mean=923.467;
ocd[44].posterior.sigma=24.8563;
ocd[44].posterior.median=914.5;
ocd[44].posterior.agreement=97.6;
ocd[44].posterior.comment[6]=" Agreement  97.6%";
ocd[44].posterior.probNorm=0.0329687;
ocd[44].posterior.start=860.5;
ocd[44].posterior.resolution=5;
ocd[44].posterior.prob=[0.000000, 0.000000, 0.000000, 0.000025, 0.000354, 0.003791, 0.039520, 0.201087, 0.571817, 0.926496, 1.000000, 0.903292, 0.590028, 0.325573, 0.154945, 0.082730, 0.056733, 0.055115, 0.073580, 0.104253, 0.142585, 0.168367, 0.178679, 0.198711, 0.159608, 0.088038, 0.031457, 0.004398, 0.000784, 0.001782, 0.002060, 0.000506, 0.000038, 0.000000];
ocd[44].posterior.convergence=99.8;
if(!ocd[45]){ocd[45]={};};
ocd[45].ref="OxCal v4.4.4 Bronk Ramsey (2021); r:5";
if(!ocd[45].name){ocd[45].name="UGAMS_26432_R_10_14_shaft_tomb_individual_11";}
ocd[45].posterior={};
ocd[45].posterior.comment=[];
ocd[45].posterior.comment[0]="UGAMS_26432_R_10_14_shaft_tomb_individual_11 Posterior ";
ocd[45].posterior.range=[];
ocd[45].posterior.range[1]=[];
ocd[45].posterior.range[1][0]=[894.5, 930, 68.268949];
ocd[45].posterior.comment[1]="  68.3% probability";
ocd[45].posterior.comment[2]="    894AD (68.3%) 930AD";
ocd[45].posterior.range[2]=[];
ocd[45].posterior.range[2][0]=[891, 983.5, 95.449974];
ocd[45].posterior.comment[3]="  95.4% probability";
ocd[45].posterior.comment[4]="    890AD (95.4%) 983AD";
ocd[45].posterior.range[3]=[];
ocd[45].posterior.range[3][0]=[886, 992.5, 99.730020];
ocd[45].posterior.mean=924.239;
ocd[45].posterior.sigma=24.7335;
ocd[45].posterior.median=916;
ocd[45].posterior.agreement=97.9;
ocd[45].posterior.comment[5]=" Agreement  97.9%";
ocd[45].posterior.probNorm=0.0272183;
ocd[45].posterior.start=760.5;
ocd[45].posterior.resolution=5;
ocd[45].posterior.prob=[0.000000, 0.000000, 0.000000, 0.000674, 0.000367, 0.000245, 0.000000, 0.000000, 0.000000, 0.000092, 0.000000, 0.000000, 0.000000, 0.000000, 0.000000, 0.000061, 0.000061, 0.000077, 0.000031, 0.000031, 0.000046, 0.000000, 0.000015, 0.000061, 0.001087, 0.011879, 0.080843, 0.331685, 0.710168, 0.957657, 1.000000, 0.938568, 0.714546, 0.476578, 0.265523, 0.156344, 0.117644, 0.115149, 0.133121, 0.168544, 0.217638, 0.239284, 0.225660, 0.206402, 0.154323, 0.090947, 0.026667, 0.003383, 0.000398, 0.000949, 0.000888, 0.000291, 0.000061, 0.000000, 0.000000, 0.000000];
ocd[45].posterior.convergence=99.3;
if(!ocd[46]){ocd[46]={};};
ocd[46].ref="OxCal v4.4.4 Bronk Ramsey (2021); r:5";
if(!ocd[46].name){ocd[46].name="UGAMS_26433_R_12_7_ash_layer";}
ocd[46].posterior={};
ocd[46].posterior.comment=[];
ocd[46].posterior.comment[0]="UGAMS_26433_R_12_7_ash_layer Posterior ";
ocd[46].posterior.range=[];
ocd[46].posterior.range[1]=[];
ocd[46].posterior.range[1][0]=[947, 991, 68.268949];
ocd[46].posterior.comment[1]="  68.3% probability";
ocd[46].posterior.comment[2]="    946AD (68.3%) 990AD";
ocd[46].posterior.range[2]=[];
ocd[46].posterior.range[2][0]=[916.5, 994.5, 95.449974];
ocd[46].posterior.comment[3]="  95.4% probability";
ocd[46].posterior.comment[4]="    916AD (95.4%) 994AD";
ocd[46].posterior.range[3]=[];
ocd[46].posterior.range[3][0]=[903, 1018.5, 99.730020];
ocd[46].posterior.mean=960.86;
ocd[46].posterior.sigma=22.1282;
ocd[46].posterior.median=964;
ocd[46].posterior.agreement=98.3;
ocd[46].posterior.comment[5]=" Agreement  98.3%";
ocd[46].posterior.probNorm=0.0198404;
ocd[46].posterior.start=880.5;
ocd[46].posterior.resolution=5;
ocd[46].posterior.prob=[0.000000, 0.000000, 0.000000, 0.001071, 0.006069, 0.027070, 0.074112, 0.166579, 0.298381, 0.408384, 0.467900, 0.491253, 0.489804, 0.511792, 0.559359, 0.631434, 0.710230, 0.794065, 0.865237, 0.858202, 0.915429, 1.000000, 0.600038, 0.100027, 0.009177, 0.020287, 0.040028, 0.027448, 0.006573, 0.000483, 0.000000, 0.000000, 0.000000];
ocd[46].posterior.convergence=99.7;
if(!ocd[47]){ocd[47]={};};
ocd[47].ref="OxCal v4.4.4 Bronk Ramsey (2021); r:5";
if(!ocd[47].name){ocd[47].name="Wk_49175_human_bone_in_platform_fill";}
ocd[47].posterior={};
ocd[47].posterior.comment=[];
ocd[47].posterior.comment[0]="Wk_49175_human_bone_in_platform_fill Posterior ";
ocd[47].posterior.range=[];
ocd[47].posterior.range[1]=[];
ocd[47].posterior.range[1][0]=[672.5, 694.5, 23.929099];
ocd[47].posterior.range[1][1]=[699.5, 703, 2.746927];
ocd[47].posterior.range[1][2]=[737, 771.5, 41.592923];
ocd[47].posterior.comment[1]="  68.3% probability";
ocd[47].posterior.comment[2]="    672AD (23.9%) 694AD";
ocd[47].posterior.comment[3]="    699AD ( 2.7%) 702AD";
ocd[47].posterior.comment[4]="    736AD (41.6%) 771AD";
ocd[47].posterior.range[2]=[];
ocd[47].posterior.range[2][0]=[669, 773.5, 95.449974];
ocd[47].posterior.comment[5]="  95.4% probability";
ocd[47].posterior.comment[6]="    668AD (95.4%) 773AD";
ocd[47].posterior.range[3]=[];
ocd[47].posterior.range[3][0]=[655, 780, 99.730020];
ocd[47].posterior.mean=722.944;
ocd[47].posterior.sigma=33.4759;
ocd[47].posterior.median=727;
ocd[47].posterior.agreement=98.2;
ocd[47].posterior.comment[7]=" Agreement  98.2%";
ocd[47].posterior.probNorm=0.0135296;
ocd[47].posterior.start=630.5;
ocd[47].posterior.resolution=5;
ocd[47].posterior.prob=[0.000000, 0.000000, 0.000000, 0.000031, 0.002310, 0.012811, 0.066182, 0.214530, 0.443965, 0.750547, 0.957501, 0.938530, 0.715192, 0.528841, 0.585384, 0.564103, 0.469496, 0.438884, 0.377999, 0.389394, 0.393490, 0.488159, 0.761787, 0.975116, 1.000000, 0.951064, 0.942349, 0.940439, 0.718518, 0.124788, 0.004065, 0.000739, 0.001571, 0.002156, 0.001139, 0.001540, 0.001940, 0.004096, 0.006159, 0.003665, 0.001725, 0.000493, 0.000277, 0.000123, 0.000154, 0.000308, 0.000216, 0.000246, 0.000154, 0.000123, 0.000031, 0.000000, 0.000062, 0.000062];
ocd[47].posterior.convergence=99.5;
if(!ocd[48]){ocd[48]={};};
ocd[48].ref="OxCal v4.4.4 Bronk Ramsey (2021); r:5";
if(!ocd[48].name){ocd[48].name="AA_107590_woman_with_elaborate_grave_goods";}
ocd[48].posterior={};
ocd[48].posterior.comment=[];
ocd[48].posterior.comment[0]="AA_107590_woman_with_elaborate_grave_goods Posterior ";
ocd[48].posterior.range=[];
ocd[48].posterior.range[1]=[];
ocd[48].posterior.range[1][0]=[665, 688.5, 29.449811];
ocd[48].posterior.range[1][1]=[741.5, 770.5, 38.819138];
ocd[48].posterior.comment[1]="  68.3% probability";
ocd[48].posterior.comment[2]="    664AD (29.4%) 688AD";
ocd[48].posterior.comment[3]="    741AD (38.8%) 770AD";
ocd[48].posterior.range[2]=[];
ocd[48].posterior.range[2][0]=[658, 774, 95.449974];
ocd[48].posterior.comment[4]="  95.4% probability";
ocd[48].posterior.comment[5]="    658AD (95.4%) 774AD";
ocd[48].posterior.range[3]=[];
ocd[48].posterior.range[3][0]=[650, 779, 99.730020];
ocd[48].posterior.mean=718.201;
ocd[48].posterior.sigma=37.8576;
ocd[48].posterior.median=722;
ocd[48].posterior.agreement=98.1;
ocd[48].posterior.comment[6]=" Agreement  98.1%";
ocd[48].posterior.probNorm=0.015315;
ocd[48].posterior.start=625.5;
ocd[48].posterior.resolution=5;
ocd[48].posterior.prob=[0.000000, 0.000054, 0.000000, 0.000463, 0.005387, 0.026989, 0.115600, 0.312058, 0.568860, 0.846012, 1.000000, 0.923196, 0.691533, 0.427304, 0.287545, 0.338503, 0.328491, 0.262188, 0.235526, 0.209898, 0.222821, 0.209517, 0.276064, 0.487757, 0.820002, 0.967216, 0.990750, 0.941288, 0.899799, 0.559392, 0.088258, 0.002829, 0.000163, 0.001088, 0.000735, 0.000435, 0.000843, 0.001306, 0.001687, 0.002802, 0.002204, 0.001007, 0.000680, 0.000272, 0.000218, 0.000163, 0.000027, 0.000054, 0.000000, 0.000054, 0.000027, 0.000027];
ocd[48].posterior.convergence=99.6;
if(!ocd[49]){ocd[49]={};};
ocd[49].ref="OxCal v4.4.4 Bronk Ramsey (2021); r:5";
if(!ocd[49].name){ocd[49].name="AA_107591_giant_urn_burial";}
ocd[49].posterior={};
ocd[49].posterior.comment=[];
ocd[49].posterior.comment[0]="AA_107591_giant_urn_burial Posterior ";
ocd[49].posterior.range=[];
ocd[49].posterior.range[1]=[];
ocd[49].posterior.range[1][0]=[659.5, 683, 40.070418];
ocd[49].posterior.range[1][1]=[747, 766.5, 28.198531];
ocd[49].posterior.comment[1]="  68.3% probability";
ocd[49].posterior.comment[2]="    659AD (40.1%) 682AD";
ocd[49].posterior.comment[3]="    746AD (28.2%) 766AD";
ocd[49].posterior.range[2]=[];
ocd[49].posterior.range[2][0]=[650.5, 710.5, 55.098119];
ocd[49].posterior.range[2][1]=[734.5, 774.5, 40.351855];
ocd[49].posterior.comment[4]="  95.4% probability";
ocd[49].posterior.comment[5]="    650AD (55.1%) 710AD";
ocd[49].posterior.comment[6]="    734AD (40.4%) 774AD";
ocd[49].posterior.range[3]=[];
ocd[49].posterior.range[3][0]=[646, 778, 99.730020];
ocd[49].posterior.mean=708.803;
ocd[49].posterior.sigma=41.5645;
ocd[49].posterior.median=688.5;
ocd[49].posterior.agreement=97.9;
ocd[49].posterior.comment[7]=" Agreement  97.9%";
ocd[49].posterior.probNorm=0.0202892;
ocd[49].posterior.start=620.5;
ocd[49].posterior.resolution=5;
ocd[49].posterior.prob=[0.000000, 0.000041, 0.000000, 0.000144, 0.001930, 0.021214, 0.097815, 0.300345, 0.608761, 0.874173, 1.000000, 0.909414, 0.695733, 0.398961, 0.178441, 0.106851, 0.122089, 0.120631, 0.096932, 0.081468, 0.070789, 0.068140, 0.068140, 0.103175, 0.240974, 0.499733, 0.691440, 0.798846, 0.714092, 0.611246, 0.328521, 0.044728, 0.000000, 0.000000, 0.000164, 0.000164, 0.000062, 0.000205, 0.000349, 0.000431, 0.000698, 0.000472, 0.000123, 0.000021, 0.000021, 0.000000, 0.000000, 0.000000];
ocd[49].posterior.convergence=99.6;
if(!ocd[50]){ocd[50]={};};
ocd[50].ref="OxCal v4.4.4 Bronk Ramsey (2021); r:5";
if(!ocd[50].name){ocd[50].name="SMU_2369";}
ocd[50].posterior={};
ocd[50].posterior.comment=[];
ocd[50].posterior.comment[0]="SMU_2369 Posterior ";
ocd[50].posterior.range=[];
ocd[50].posterior.range[1]=[];
ocd[50].posterior.range[1][0]=[638.5, 773.5, 68.268949];
ocd[50].posterior.comment[1]="  68.3% probability";
ocd[50].posterior.comment[2]="    638AD (68.3%) 773AD";
ocd[50].posterior.range[2]=[];
ocd[50].posterior.range[2][0]=[607, 848.5, 95.449974];
ocd[50].posterior.comment[3]="  95.4% probability";
ocd[50].posterior.comment[4]="    606AD (95.4%) 848AD";
ocd[50].posterior.range[3]=[];
ocd[50].posterior.range[3][0]=[585.5, 890.5, 99.730020];
ocd[50].posterior.mean=721.3;
ocd[50].posterior.sigma=64.7138;
ocd[50].posterior.median=717.5;
ocd[50].posterior.agreement=104.6;
ocd[50].posterior.comment[5]=" Agreement 104.6%";
ocd[50].posterior.probNorm=0.00551292;
ocd[50].posterior.start=545.5;
ocd[50].posterior.resolution=5;
ocd[50].posterior.prob=[0.000000, 0.000227, 0.000680, 0.000831, 0.002343, 0.005593, 0.010203, 0.018139, 0.033255, 0.049278, 0.081475, 0.133021, 0.198776, 0.269670, 0.342831, 0.430882, 0.512131, 0.587862, 0.699342, 0.794271, 0.854357, 0.925100, 0.970599, 0.977099, 0.972187, 0.975890, 1.000000, 0.951251, 0.938478, 0.925932, 0.915728, 0.902502, 0.898496, 0.925856, 0.906432, 0.884211, 0.885874, 0.902653, 0.884060, 0.924949, 0.945280, 0.973245, 0.951024, 0.977402, 0.927972, 0.884589, 0.683773, 0.551281, 0.570554, 0.567984, 0.550676, 0.530874, 0.483561, 0.458091, 0.443806, 0.415086, 0.390144, 0.342604, 0.305495, 0.267780, 0.246542, 0.201648, 0.193334, 0.165596, 0.147608, 0.125690, 0.091981, 0.072179, 0.055098, 0.032197, 0.019122, 0.008087, 0.003703, 0.001436, 0.000453, 0.000076, 0.000000];
ocd[50].posterior.convergence=99.6;
if(!ocd[51]){ocd[51]={};};
ocd[51].ref="OxCal v4.4.4 Bronk Ramsey (2021); r:5";
if(!ocd[51].name){ocd[51].name="OS_10643";}
ocd[51].posterior={};
ocd[51].posterior.comment=[];
ocd[51].posterior.comment[0]="OS_10643 Posterior ";
ocd[51].posterior.range=[];
ocd[51].posterior.range[1]=[];
ocd[51].posterior.range[1][0]=[695, 697.5, 1.257296];
ocd[51].posterior.range[1][1]=[706, 736.5, 18.039407];
ocd[51].posterior.range[1][2]=[771, 829, 48.972247];
ocd[51].posterior.comment[1]="  68.3% probability";
ocd[51].posterior.comment[2]="    694AD ( 1.3%) 697AD";
ocd[51].posterior.comment[3]="    706AD (18.0%) 736AD";
ocd[51].posterior.comment[4]="    770AD (49.0%) 828AD";
ocd[51].posterior.range[2]=[];
ocd[51].posterior.range[2][0]=[681.5, 748.5, 31.304466];
ocd[51].posterior.range[2][1]=[765.5, 874.5, 64.145507];
ocd[51].posterior.comment[5]="  95.4% probability";
ocd[51].posterior.comment[6]="    681AD (31.3%) 748AD";
ocd[51].posterior.comment[7]="    765AD (64.1%) 874AD";
ocd[51].posterior.range[3]=[];
ocd[51].posterior.range[3][0]=[671, 891, 99.730020];
ocd[51].posterior.mean=776.995;
ocd[51].posterior.sigma=50.293;
ocd[51].posterior.median=785;
ocd[51].posterior.agreement=98.6;
ocd[51].posterior.comment[8]=" Agreement  98.6%";
ocd[51].posterior.probNorm=0.0115758;
ocd[51].posterior.start=640.5;
ocd[51].posterior.resolution=5;
ocd[51].posterior.prob=[0.000000, 0.000072, 0.000072, 0.000900, 0.002376, 0.009503, 0.020409, 0.048629, 0.098877, 0.206753, 0.348679, 0.441869, 0.410086, 0.427687, 0.484378, 0.530127, 0.551148, 0.542330, 0.527284, 0.462422, 0.312361, 0.159240, 0.088691, 0.065870, 0.085739, 0.118458, 0.365236, 0.949932, 1.000000, 0.982507, 0.911453, 0.846375, 0.760960, 0.704413, 0.624757, 0.544957, 0.487222, 0.449536, 0.421460, 0.384278, 0.347923, 0.299438, 0.254661, 0.218055, 0.186884, 0.165467, 0.138363, 0.114463, 0.088295, 0.050680, 0.024368, 0.008495, 0.002376, 0.000468, 0.000252, 0.000000, 0.000000, 0.000108, 0.000072];
ocd[51].posterior.convergence=99.6;
if(!ocd[52]){ocd[52]={};};
ocd[52].ref="OxCal v4.4.4 Bronk Ramsey (2021); r:5";
if(!ocd[52].name){ocd[52].name="SMU_2472_collapsed_roof_beam";}
ocd[52].posterior={};
ocd[52].posterior.comment=[];
ocd[52].posterior.comment[0]="SMU_2472_collapsed_roof_beam Posterior ";
ocd[52].posterior.range=[];
ocd[52].posterior.range[1]=[];
ocd[52].posterior.range[1][0]=[931.5, 998, 68.268949];
ocd[52].posterior.comment[1]="  68.3% probability";
ocd[52].posterior.comment[2]="    931AD (68.3%) 998AD";
ocd[52].posterior.range[2]=[];
ocd[52].posterior.range[2][0]=[900, 1022.5, 95.449974];
ocd[52].posterior.comment[3]="  95.4% probability";
ocd[52].posterior.comment[4]="    900AD (95.4%) 1022AD";
ocd[52].posterior.range[3]=[];
ocd[52].posterior.range[3][0]=[809.5, 1040.5, 99.730020];
ocd[52].posterior.mean=962.66;
ocd[52].posterior.sigma=33.6914;
ocd[52].posterior.median=966;
ocd[52].posterior.agreement=100.0;
ocd[52].posterior.comment[5]=" Agreement 100.0%";
ocd[52].posterior.probNorm=0.0125633;
ocd[52].posterior.start=760.5;
ocd[52].posterior.resolution=5;
ocd[52].posterior.prob=[0.000000, 0.000000, 0.000000, 0.000564, 0.002355, 0.004278, 0.004676, 0.005273, 0.005539, 0.006102, 0.006998, 0.006965, 0.007529, 0.007529, 0.008557, 0.009983, 0.012205, 0.013764, 0.016649, 0.018042, 0.019999, 0.019236, 0.023083, 0.026002, 0.029782, 0.043115, 0.073395, 0.109114, 0.162908, 0.216536, 0.266284, 0.326877, 0.412344, 0.480665, 0.575617, 0.617107, 0.680452, 0.750398, 0.769601, 0.815601, 0.843758, 0.885248, 0.938445, 0.973202, 0.984910, 1.000000, 0.920536, 0.656839, 0.516151, 0.506102, 0.439639, 0.336893, 0.206122, 0.092631, 0.035951, 0.015820, 0.006699, 0.002720, 0.001360, 0.000232, 0.000398, 0.000133, 0.000199, 0.000033, 0.000066, 0.000099, 0.000033];
ocd[52].posterior.convergence=99.6;
if(!ocd[53]){ocd[53]={};};
ocd[53].ref="OxCal v4.4.4 Bronk Ramsey (2021); r:5";
if(!ocd[53].name){ocd[53].name="F18_llamas_fetus_offering_Putuni";}
ocd[53].posterior={};
ocd[53].posterior.comment=[];
ocd[53].posterior.comment[0]="F18_llamas_fetus_offering_Putuni Posterior ";
ocd[53].posterior.range=[];
ocd[53].posterior.range[1]=[];
ocd[53].posterior.range[1][0]=[888, 946.5, 68.268949];
ocd[53].posterior.comment[1]="  68.3% probability";
ocd[53].posterior.comment[2]="    888AD (68.3%) 946AD";
ocd[53].posterior.range[2]=[];
ocd[53].posterior.range[2][0]=[777, 785.5, 0.862049];
ocd[53].posterior.range[2][1]=[872, 994, 94.587925];
ocd[53].posterior.comment[3]="  95.4% probability";
ocd[53].posterior.comment[4]="    776AD ( 0.9%) 785AD";
ocd[53].posterior.comment[5]="    872AD (94.6%) 994AD";
ocd[53].posterior.range[3]=[];
ocd[53].posterior.range[3][0]=[771.5, 1000, 99.730020];
ocd[53].posterior.mean=920.445;
ocd[53].posterior.sigma=34.9668;
ocd[53].posterior.median=918;
ocd[53].posterior.agreement=99.4;
ocd[53].posterior.comment[6]=" Agreement  99.4%";
ocd[53].posterior.probNorm=0.0160067;
ocd[53].posterior.start=755.5;
ocd[53].posterior.resolution=5;
ocd[53].posterior.prob=[0.000000, 0.000000, 0.000000, 0.003462, 0.029988, 0.082309, 0.044226, 0.015358, 0.010647, 0.014994, 0.017961, 0.015176, 0.009423, 0.008486, 0.011896, 0.021397, 0.033007, 0.040920, 0.042170, 0.041311, 0.039853, 0.035142, 0.033085, 0.039515, 0.059220, 0.122970, 0.278452, 0.558101, 0.884345, 1.000000, 0.949682, 0.922584, 0.888354, 0.836032, 0.728160, 0.612557, 0.528946, 0.456424, 0.420163, 0.400094, 0.404128, 0.384605, 0.368570, 0.303389, 0.272517, 0.210772, 0.160975, 0.097980, 0.023792, 0.007106, 0.008044, 0.009085, 0.005831, 0.001145, 0.000416, 0.000026, 0.000000, 0.000000, 0.000000];
ocd[53].posterior.convergence=99.4;
if(!ocd[54]){ocd[54]={};};
ocd[54].ref="OxCal v4.4.4 Bronk Ramsey (2021); r:5";
if(!ocd[54].name){ocd[54].name="End Redwares";}
ocd[54].posterior={};
ocd[54].posterior.comment=[];
ocd[54].posterior.comment[0]="End Redwares Posterior ";
ocd[54].posterior.range=[];
ocd[54].posterior.range[1]=[];
ocd[54].posterior.range[1][0]=[1027, 1052, 68.268949];
ocd[54].posterior.comment[1]="  68.3% probability";
ocd[54].posterior.comment[2]="    1026AD (68.3%) 1052AD";
ocd[54].posterior.range[2]=[];
ocd[54].posterior.range[2][0]=[1020, 1073, 95.449974];
ocd[54].posterior.comment[3]="  95.4% probability";
ocd[54].posterior.comment[4]="    1020AD (95.4%) 1072AD";
ocd[54].posterior.range[3]=[];
ocd[54].posterior.range[3][0]=[1012, 1108, 99.730020];
ocd[54].posterior.mean=1042.9;
ocd[54].posterior.sigma=13.6897;
ocd[54].posterior.median=1040.5;
ocd[54].posterior.probNorm=0.0373845;
ocd[54].posterior.start=1005.5;
ocd[54].posterior.resolution=5;
ocd[54].posterior.prob=[0.000000, 0.001181, 0.015994, 0.080615, 0.345920, 0.781684, 1.000000, 0.915841, 0.716639, 0.513926, 0.344048, 0.218472, 0.141402, 0.088952, 0.057778, 0.040346, 0.027005, 0.019148, 0.012728, 0.009563, 0.006565, 0.004893, 0.003444, 0.002363, 0.001304];
ocd[54].posterior.convergence=98.6;
ocd[0].posterior.comment=[];
ocd[0].posterior.comment[0]=") MCMC(480000)";
ocd[0].ref="OxCal v4.4.4 Bronk Ramsey (2021); r:5";
