# Supplementary material for: The center cannot hold: A Bayesian chronology for the collapse of Tiwanaku
Source: PLoS One. 2023 Nov 22;18(11):e0288798. doi: 10.1371/journal.pone.0288798 (PMC10664893; doi:10.1371/journal.pone.0288798)
Supplement: S4 File — (ZIP) [file pone.0288798.s005.zip › S4 File/Tombs_violent_deaths_others.txt]

Start Tombs	
Tombs_Kernel	-1.03	1.03	-2	2	
Tombs_Scale	9.97466e-18	1	9.97466e-18	1	
First Tombs	
Last Tombs	
Span Tombs	
AA_107584_puma_head_burial	709	868.5	686.5	881	
CJ_35250_TW099	685.5	743.5	672	776	
Feature_12_2001_Excavations	565.5	597.5	543.5	631	
AA_107594_F19	568	606	549.5	634	
AA_107595_F22	567	605.5	549	634	
Beta_275871_A96_I_surface_A21_	705	833.5	685.5	875.5	
Beta_275872_A103_I_surface_A21_	710.5	836.5	690.5	877	
AA_107585_cyst_burial	666.5	771.5	661	774	
AA_107586_three_chambered_burial	775.5	889	772	952.5	
AA_107590_woman_with_elaborate_grave_goods	665.5	770.5	658.5	774	
AA_107591_giant_urn_burial	660	766.5	650.5	774.5	
F18_llamas_fetus_offering_Putuni	888	946	777.5	993.5	
Tombs	
End Tombs	
Sequence()	
Start Violent Deaths	
Violent Deaths_Kernel	-1.03	1.03	-2	2	
Violent Deaths_Scale	9.97466e-18	1	9.97466e-18	1	
First Violent Deaths	
Last Violent Deaths	
Span Violent Deaths	
TW056_Ind_3_Wk_49173	889.5	968	883.5	986.5	
TW064_Ind_4_Monolito_descabezado	898	987.5	893	992	
AA_107602_F19_1991_excavations	980	1022	897.5	1027	
ETH_5639_bones_above_kero_smash	777	988.5	718	1021	
ETH_5640_terrace_2_offering	777	988.5	707	1022	
TW090_Verano_Ind	994	1026	990.5	1035	
TW097_Wk_50229_body_within_pebble_surface	880.5	957	774.5	971	
Violent Deaths	
End Violent Deaths	
Sequence()	
Start human bone, NOT tomb or violent deaths	
Human bone, NOT tomb or violent deaths_Kernel	-1.03	1.03	-2	2	
Human bone, NOT tomb or violent deaths_Scale	9.97466e-18	1	9.97466e-18	1	
First bone NOT tomb or violent death	
Last bone NOT tomb or violent death	
AA_107601_F10_1991_excavations	990.5	1021.5	900.5	1029.5	
TW110	904	1017.5	896.5	1023	
ETH_6306	606	658.5	573.5	683	
SMU_2329_at_base_near_canal_mouth	613	699	570	744	
SMU_2468_summit	636.5	685.5	595.5	755.5	
TW008_Wk_49170_excavation_for_museum	776	961.5	772	975	
TW004_Wk_49169_Akapana_PAAK_2004_northwest_corner_	775.5	961.5	772	973.5	
TW102_locus_643	1020.5	1128.5	993.5	1151	
Ind_I0977_OxA_31463	994.5	1023	982.5	1037	
Ind_I0978_OxA_31443	1040.5	1151	1028.5	1159.5	
TW006_base_of_terrace_1	895	978	890	989.5	
TW006_base_of_terrace_1	895	978	890	989.5	
TW065_16	896.5	986	892	990.5	
TW061_Feature_6225	1023.5	1125.5	1019.5	1151	
TW059_Ind	682.5	715.5	676	741	
AA_107596_Burial_M7	894	974.5	886.5	991	
AA_107597_Burial_M6	1024	1131.5	997	1153.5	
AA_107598_Burial_M16	1228.5	1267.5	1219.5	1277.5	
AA_107599_Burial_M8	1284.5	1380.5	1278	1387.5	
Beta_275873_A91_III_surface_A2_	650.5	704	645.5	758	
TW100_Pumapunku_burial	1026	1126	1021.5	1151.5	
SMU_2333_AKE1	566.5	770	550	826.5	
Wk_49175_human_bone_in_platform_fill	673	771.5	669.5	773	
Human bone, NOT tomb or violent deaths	
End Human bone, NOT tomb or violent deaths	
Sequence()	
@Start Tombs	534	585	467.5	599.5	
@Tombs	
@Tombs_Kernel	-1	1	-2.01	2	
@Tombs_Scale	0.565	1	0.304	1	
@First Tombs	566	592.5	545.5	600.5	
@Last Tombs	779.5	929	777	944	
@Span Tombs	252	358.5	192.5	378.5	
@AA_107584_puma_head_burial	693.5	837.5	685	878	
@CJ_35250_TW099	685	744.5	673	776.5	
@Feature_12_2001_Excavations	570	599	549	633	
@AA_107594_F19	571.5	607	558.5	637	
@AA_107595_F22	571	607	558.5	636.5	
@Beta_275871_A96_I_surface_A21_	704	829	684.5	867	
@Beta_275872_A103_I_surface_A21_	707.5	832	687.5	871.5	
@AA_107585_cyst_burial	666	772	660.5	774	
@AA_107586_three_chambered_burial	773.5	883	771	893.5	
@AA_107590_woman_with_elaborate_grave_goods	665	770.5	658	774	
@AA_107591_giant_urn_burial	659.5	766.5	650.5	774.5	
@F18_llamas_fetus_offering_Putuni	772.5	930	771	946	
@End Tombs	839	963	781	1008.5	
@Start Violent Deaths	883.5	989.5	820.5	990.5	
@Violent Deaths	
@Violent Deaths_Kernel	-1	1.01	-2	2	
@Violent Deaths_Scale	0.645	1	0.359	1	
@First Violent Deaths	886.5	989.5	865	990.5	
@Last Violent Deaths	983	1014	980.5	1026	
@Span Violent Deaths	0	106.5	0	149.5	
@TW056_Ind_3_Wk_49173	934.5	989	891	991.5	
@TW064_Ind_4_Monolito_descabezado	950	992.5	901	994	
@AA_107602_F19_1991_excavations	977	1013	901	1025	
@ETH_5639_bones_above_kero_smash	936.5	991	882.5	1015.5	
@ETH_5640_terrace_2_offering	936	991.5	883.5	1016.5	
@TW090_Verano_Ind	981.5	1010	979.5	1025.5	
@TW097_Wk_50229_body_within_pebble_surface	932	989	880.5	990.5	
@End Violent Deaths	981	1034	976	1071.5	
@Start human bone, NOT tomb or violent deaths	581.5	646	523	665.5	
@Human bone, NOT tomb or violent deaths	
@Human bone, NOT tomb or violent deaths_Kernel	-1	1.01	-2	2.01	
@Human bone, NOT tomb or violent deaths_Scale	0.346	0.797	0.278	1	
@First bone NOT tomb or violent death	612	656	583	671	
@Last bone NOT tomb or violent death	1281	1302.5	1272	1375.5	
@AA_107601_F10_1991_excavations	990.5	1021.5	899.5	1030	
@TW110	904.5	1017	895.5	1024	
@ETH_6306	621.5	666.5	587	690.5	
@SMU_2329_at_base_near_canal_mouth	630.5	700.5	595.5	745.5	
@SMU_2468_summit	640.5	683.5	603.5	754.5	
@TW008_Wk_49170_excavation_for_museum	776	962.5	771.5	975	
@TW004_Wk_49169_Akapana_PAAK_2004_northwest_corner_	775	961.5	771.5	973.5	
@TW102_locus_643	1020	1125.5	993.5	1150.5	
@Ind_I0977_OxA_31463	995	1022	982	1037.5	
@Ind_I0978_OxA_31443	1040.5	1151	1028	1160	
@TW006_base_of_terrace_1	895.5	978	889.5	989.5	
@TW006_base_of_terrace_1	895.5	978	889.5	990	
@TW065_16	896.5	985.5	891.5	991	
@TW061_Feature_6225	1023.5	1121.5	1018	1151	
@TW059_Ind	682	716	675.5	741	
@AA_107596_Burial_M7	894.5	974	886	991	
@AA_107597_Burial_M6	1023.5	1133	998	1154	
@AA_107598_Burial_M16	1229	1266.5	1218.5	1278	
@AA_107599_Burial_M8	1281	1302.5	1272	1375.5	
@Beta_275873_A91_III_surface_A2_	651	702	645.5	758	
@TW100_Pumapunku_burial	1025.5	1126	1021	1151.5	
@SMU_2333_AKE1	615.5	771	580	838	
@Wk_49175_human_bone_in_platform_fill	672.5	771.5	669	773.5	
@End Human bone, NOT tomb or violent deaths	1286	1336	1277.5	1403	
