# Supplementary material for: The center cannot hold: A Bayesian chronology for the collapse of Tiwanaku
Source: PLoS One. 2023 Nov 22;18(11):e0288798. doi: 10.1371/journal.pone.0288798 (PMC10664893; doi:10.1371/journal.pone.0288798)
Supplement: S4 File — (ZIP) [file pone.0288798.s005.zip › S4 File/AA_68185.prior]

655.5	0
660.5	0
665.5	8.343e-7
670.5	0.000015833
675.5	0.0001225
680.5	0.0004658
685.5	0.0013483
690.5	0.003229
695.5	0.005315
700.5	0.006152
705.5	0.007537
710.5	0.009197
715.5	0.009478
720.5	0.009481
725.5	0.008884
730.5	0.008187
735.5	0.00709
740.5	0.004559
745.5	0.0022829
750.5	0.0013671
755.5	0.0010221
760.5	0.0012696
765.5	0.0014567
770.5	0.003353
775.5	0.008039
780.5	0.006022
785.5	0.007585
790.5	0.008437
795.5	0.008161
800.5	0.007561
805.5	0.006754
810.5	0.006392
815.5	0.006212
820.5	0.005709
825.5	0.005172
830.5	0.00477
835.5	0.004248
840.5	0.003762
845.5	0.00339
850.5	0.0030787
855.5	0.0027971
860.5	0.0023896
865.5	0.0021954
870.5	0.0018046
875.5	0.0014442
880.5	0.0010517
885.5	0.0006625
890.5	0.00026125
895.5	0.00008167
900.5	0.000025001
905.5	0.000010002
910.5	0.000003754
915.5	0.0000025029
920.5	0.000010002
925.5	0.000013747
930.5	0.000019587
935.5	0.000024584
940.5	0.00002667
945.5	0.000021247
950.5	0.000021247
955.5	0.000010419
960.5	0.000007499
965.5	0.0000025029
970.5	0.000003754
975.5	4.172e-7
980.5	0.0000012515
985.5	0.0000012515
990.5	4.172e-7
995.5	0
1000.5	0
