# Supplementary material for: The center cannot hold: A Bayesian chronology for the collapse of Tiwanaku
Source: PLoS One. 2023 Nov 22;18(11):e0288798. doi: 10.1371/journal.pone.0288798 (PMC10664893; doi:10.1371/journal.pone.0288798)
Supplement: S4 File — (ZIP) [file pone.0288798.s005.zip › S4 File/Muru_Ut_Pata.oxcal]

 Plot()
 {
  Curve("IntCal20","IntCal20.14c");
  Curve("SHCal20","SHCal20.14c");
  Mix_Curves("Tiwanaku mix","SHCal20","IntCal20",P(-1,101,[0,1,1,1,1,1,1,1,1,1,1,0,0,0,0,0,0,0,0,0,0,8,8,8,8,8,8,8,8,8,8,20,20,20,20,20,20,20,20,20,20,20,20,20,20,20,20,20,20,20,20,11,11,11,11,11,11,11,11,11,11,9,9,9,9,9,9,9,9,9,9,2,2,2,2,2,2,2,2,2,2,0,0,0,0,0,0,0,0,0,0,0,0,0,0,0,0,0,0,0,0,0]));
  Sequence()
  {
   Boundary("Start Muru Ut Pata");
   KDE_Plot("Main occupation")
   {
    R_Date("UGAMS-26434, R-13-8, principal occupation",1110,20);
    R_Date("UGAMS-26432, R-10-14, shaft tomb, individual 11",1120,20);
   };
   R_Date("UGAMS-26433, R-12-7, ash layer",1150,25);
   Boundary("End Muru Ut Pata");
  };
 };
