# Supplementary material for: The center cannot hold: A Bayesian chronology for the collapse of Tiwanaku
Source: PLoS One. 2023 Nov 22;18(11):e0288798. doi: 10.1371/journal.pone.0288798 (PMC10664893; doi:10.1371/journal.pone.0288798)
Supplement: S4 File — (ZIP) [file pone.0288798.s005.zip › S4 File/Muru_Ut_Pata.txt]

IntCal20	
SHCal20	
Tiwanaku mix	29.499	59.5941	19.703	70.097	29.499	59.5941	19.703	70.097	
Start Muru Ut Pata	
Main occupation_Kernel	-1.03	1.03	-2	2	
Main occupation_Scale	9.97466e-18	1	9.97466e-18	1	
UGAMS-26434, R-13-8, principal occupation	900.5	993.5	894.5	1019.5	
UGAMS-26432, R-10-14, shaft tomb, individual 11	900	992	893	1012	
Main occupation	
UGAMS-26433, R-12-7, ash layer	892.5	974.5	886	991.5	
End Muru Ut Pata	
Sequence()	
@Tiwanaku mix	34.2455	69.4911	21.6218	77.6713	
@Start Muru Ut Pata	869	980	730.5	993	
@Main occupation	
@Main occupation_Kernel	-1	1	-2.01	2	
@Main occupation_Scale	0.055	1	0.055	1	
@UGAMS-26434, R-13-8, principal occupation	898.5	980.5	893	990	
@UGAMS-26432, R-10-14, shaft tomb, individual 11	897.5	980.5	893	989	
@UGAMS-26433, R-12-7, ash layer	912	990.5	908	992	
@End Muru Ut Pata	914	999	898	1131	
