# Supplementary material for: The center cannot hold: A Bayesian chronology for the collapse of Tiwanaku
Source: PLoS One. 2023 Nov 22;18(11):e0288798. doi: 10.1371/journal.pone.0288798 (PMC10664893; doi:10.1371/journal.pone.0288798)
Supplement: S4 File — (ZIP) [file pone.0288798.s005.zip › S4 File/SMU_2285_on_top_of_first_platform.prior]

240.5	0
245.5	0
250.5	0
255.5	9.582e-8
260.5	9.582e-8
265.5	4.791e-8
270.5	1.9164e-7
275.5	4.791e-8
280.5	0
285.5	1.9164e-7
290.5	1.9164e-7
295.5	1.4373e-7
300.5	9.582e-8
305.5	0
310.5	4.791e-8
315.5	1.4373e-7
320.5	0
325.5	4.791e-8
330.5	4.791e-8
335.5	9.582e-8
340.5	3.833e-7
345.5	2.3955e-7
350.5	4.791e-7
355.5	5.15e-7
360.5	3.833e-7
365.5	0.000001042
370.5	0.0000015571
375.5	0.0000017008
380.5	0.0000015571
385.5	0.0000015571
390.5	0.0000022757
395.5	0.0000030303
400.5	0.0000028866
405.5	0.0000026949
410.5	0.000003366
415.5	0.000007486
420.5	0.000011223
425.5	0.000016193
430.5	0.000019415
435.5	0.000024003
440.5	0.00003253
445.5	0.00003523
450.5	0.00003598
455.5	0.00003314
460.5	0.00003372
465.5	0.00003755
470.5	0.00003745
475.5	0.00004768
480.5	0.00005663
485.5	0.00006298
490.5	0.00006264
495.5	0.00007135
500.5	0.0000742
505.5	0.00008073
510.5	0.00008509
515.5	0.00007709
520.5	0.00009205
525.5	0.00011482
530.5	0.00014911
535.5	0.00019953
540.5	0.0002625
545.5	0.0003609
550.5	0.0004603
555.5	0.0005284
560.5	0.000542
565.5	0.0005184
570.5	0.0006004
575.5	0.0008142
580.5	0.001072
585.5	0.0013353
590.5	0.0016369
595.5	0.0020711
600.5	0.0026844
605.5	0.003391
610.5	0.004036
615.5	0.004219
620.5	0.004147
625.5	0.004156
630.5	0.00463
635.5	0.005805
640.5	0.007851
645.5	0.009906
650.5	0.011473
655.5	0.011977
660.5	0.011749
665.5	0.010817
670.5	0.009506
675.5	0.008071
680.5	0.00654
685.5	0.005094
690.5	0.003945
695.5	0.003254
700.5	0.0031483
705.5	0.0031021
710.5	0.0029494
715.5	0.0027616
720.5	0.0025613
725.5	0.0024302
730.5	0.0023512
735.5	0.0024847
740.5	0.0029737
745.5	0.003683
750.5	0.0043
755.5	0.004623
760.5	0.004469
765.5	0.003946
770.5	0.0024416
775.5	0.0008695
780.5	0.0004711
785.5	0.0005419
790.5	0.0005463
795.5	0.0004921
800.5	0.0004039
805.5	0.000357
810.5	0.0003438
815.5	0.0003569
820.5	0.0003678
825.5	0.0003364
830.5	0.00029224
835.5	0.00024858
840.5	0.00021108
845.5	0.00016994
850.5	0.00014906
855.5	0.0001287
860.5	0.00011672
865.5	0.00010256
870.5	0.00008836
875.5	0.00006827
880.5	0.00005246
885.5	0.000031345
890.5	0.000020553
895.5	0.000009845
900.5	0.000005869
905.5	0.0000030782
910.5	0.0000022278
915.5	0.0000021799
920.5	0.000002132
925.5	0.0000018924
930.5	0.0000017008
935.5	0.0000015571
940.5	9.462e-7
945.5	4.312e-7
950.5	2.8746e-7
955.5	1.4373e-7
960.5	4.791e-8
965.5	0
970.5	0
