# Supplementary material for: The center cannot hold: A Bayesian chronology for the collapse of Tiwanaku
Source: PLoS One. 2023 Nov 22;18(11):e0288798. doi: 10.1371/journal.pone.0288798 (PMC10664893; doi:10.1371/journal.pone.0288798)
Supplement: S4 File — (ZIP) [file pone.0288798.s005.zip › S4 File/Putuni.log]

OxCal v4.4.4 Bronk Ramsey (2021); r:5
Atmospheric data from Reimer et al (2020)
IntCal20 Curve(IntCal20.14c)
Atmospheric data from Reimer et al (2020)
SHCal20 Curve(SHCal20.14c)
Atmospheric data from Hogg et al (2020)
Tiwanaku mix Mix_Curves(SHCal20,IntCal20,0,0,P(-1,101,Array(),1.0099))
  68.3% probability
    29 (68.3%) 60
  95.4% probability
    20 (95.4%) 70
  68.3% probability
    29 (68.3%) 60
  95.4% probability
    20 (95.4%) 70
Start Boundary()
sub-Putuni, OS-11306 R_Date(1560,25)
  68.3% probability
    480AD ( 7.3%) 492AD
    528AD (60.9%) 582AD
  95.4% probability
    435AD (10.0%) 466AD
    470AD (85.4%) 594AD
Tiwanaku period occupation_Kernel N(0,1)
  68.3% probability
    -1 (68.3%) 1
  95.4% probability
    -2 (95.4%) 2
Tiwanaku period occupation_Scale U(0,1)
  68.3% probability
    0 (68.3%) 1
  95.4% probability
    0 (95.4%) 1
First First()
Last Last()
SMU-2369 R_Date(1360,155)
  68.3% probability
    576AD (68.3%) 886AD
  95.4% probability
    410AD (95.4%) 1022AD
Wk-49175, human bone in platform fill R_Date(1322,21)
  68.3% probability
    674AD (21.5%) 691AD
    738AD (46.7%) 772AD
  95.4% probability
    670AD (95.4%) 773AD
AA-107591, giant urn burial R_Date(1352,25)
  68.3% probability
    660AD (35.2%) 683AD
    745AD (33.0%) 768AD
  95.4% probability
    651AD (52.8%) 719AD
    735AD (42.6%) 774AD
AA-107590, woman with elaborate grave goods R_Date(1337,25)
  68.3% probability
    666AD (27.2%) 688AD
    740AD (41.1%) 772AD
  95.4% probability
    660AD (47.8%) 722AD
    732AD (47.6%) 774AD
OS-10643 R_Date(1230,40)
  68.3% probability
    782AD (68.3%) 881AD
  95.4% probability
    685AD (12.0%) 743AD
    770AD (77.8%) 898AD
    925AD ( 5.6%) 962AD
( Phase Earlier Tiwanaku occupation, below the main Putuni Platform
Earlier Tiwanaku occupation, below the main Putuni Platform Phase()
) Phase Earlier Tiwanaku occupation, below the main Putuni Platform
SMU-2467 R_Date(1132,61)
  68.3% probability
    885AD (63.7%) 994AD
    1005AD ( 4.6%) 1016AD
  95.4% probability
    772AD (95.4%) 1028AD
SMU-2465 R_Date(1105,53)
  68.3% probability
    895AD (23.9%) 930AD
    954AD (44.3%) 1020AD
  95.4% probability
    773AD ( 1.6%) 788AD
    834AD (93.1%) 1046AD
    1088AD ( 0.4%) 1094AD
    1104AD ( 0.3%) 1110AD
SMU-2466 R_Date(1174,59)
  68.3% probability
    775AD ( 5.0%) 787AD
    841AD (63.3%) 987AD
  95.4% probability
    712AD ( 2.0%) 735AD
    771AD (91.2%) 997AD
    1002AD ( 2.2%) 1020AD
( Combine Feature 18, llamas fetus offering, Putuni
SMU-2467 Posterior 
  68.3% probability
    895AD (34.9%) 930AD
    954AD (33.4%) 988AD
  95.4% probability
    883AD (93.3%) 994AD
    1006AD ( 2.2%) 1016AD
 Agreement 126.2%
SMU-2465 Posterior 
  68.3% probability
    895AD (34.9%) 930AD
    954AD (33.4%) 988AD
  95.4% probability
    883AD (93.3%) 994AD
    1006AD ( 2.2%) 1016AD
 Agreement 110.0%
SMU-2466 Posterior 
  68.3% probability
    895AD (34.9%) 930AD
    954AD (33.4%) 988AD
  95.4% probability
    883AD (93.3%) 994AD
    1006AD ( 2.2%) 1016AD
 Agreement 113.2%
Feature 18, llamas fetus offering, Putuni Combine()
 X2-Test: df=2 T=0.720(5% 5.991)
  68.3% probability
    895AD (34.9%) 930AD
    954AD (33.4%) 988AD
  95.4% probability
    883AD (93.3%) 994AD
    1006AD ( 2.2%) 1016AD
 Agreement n=3 Acomb=129.8%(An= 40.8%)
) Combine Feature 18, llamas fetus offering, Putuni
SMU-2472, collapsed roof beam R_Date(1197,115)
  68.3% probability
    716AD ( 4.3%) 734AD
    772AD (64.0%) 990AD
  95.4% probability
    648AD (93.2%) 1046AD
    1086AD ( 2.2%) 1130AD
( Sequence Tiwanaku period occupation
Tiwanaku period occupation Sequence()
) Sequence Tiwanaku period occupation
( KDE_Plot Tiwanaku period occupation
Tiwanaku period occupation KDE_Plot()
) KDE_Plot Tiwanaku period occupation
End Putuni Boundary()
( Sequence Putuni
Putuni Sequence()
) Sequence Putuni
i : Using logs - function probability low
Posterior 
( MCMC(30000)
Overall agreement 120.3%
Dynamic agreement 123.8%
Tiwanaku mix Posterior 
  68.3% probability
    20 ( 6.1%) 24
    28 (62.2%) 50
  95.4% probability
    20 (95.4%) 68
 Agreement 103.4%
Start Posterior 
  68.3% probability
    465AD (68.3%) 575AD
  95.4% probability
    310AD (95.1%) 602AD
    614AD ( 0.3%) 622AD
sub-Putuni, OS-11306 Posterior 
  68.3% probability
    536AD (68.3%) 584AD
  95.4% probability
    475AD (93.8%) 603AD
    622AD ( 1.6%) 634AD
 Agreement 108.8%
Tiwanaku period occupation Posterior 
Tiwanaku period occupation_Kernel Posterior 
  68.3% probability
    -1 (68.3%) 1
  95.4% probability
    -2 (95.4%) 2
 Agreement  99.9%
Tiwanaku period occupation_Scale Posterior 
  68.3% probability
    1 (68.3%) 1
  95.4% probability
    0 (95.4%) 1
 Agreement 100.0%
First Posterior 
  68.3% probability
    642AD (68.3%) 709AD
  95.4% probability
    572AD (95.4%) 750AD
Last Posterior 
  68.3% probability
    908AD (68.3%) 990AD
  95.4% probability
    780AD ( 3.0%) 821AD
    847AD ( 0.7%) 859AD
    864AD (91.7%) 1047AD
SMU-2369 Posterior 
  68.3% probability
    600AD (59.7%) 777AD
    788AD ( 3.5%) 802AD
    810AD ( 5.0%) 829AD
  95.4% probability
    560AD (95.4%) 900AD
 Agreement 119.7%
Wk-49175, human bone in platform fill Posterior 
  68.3% probability
    675AD (20.7%) 692AD
    700AD ( 5.4%) 706AD
    737AD (42.1%) 771AD
  95.4% probability
    671AD (95.4%) 772AD
 Agreement  97.7%
AA-107591, giant urn burial Posterior 
  68.3% probability
    660AD (35.3%) 684AD
    744AD (32.9%) 768AD
  95.4% probability
    652AD (52.9%) 716AD
    734AD (42.5%) 774AD
 Agreement  98.4%
AA-107590, woman with elaborate grave goods Posterior 
  68.3% probability
    666AD (27.3%) 689AD
    740AD (41.0%) 771AD
  95.4% probability
    660AD (95.4%) 773AD
 Agreement  98.1%
OS-10643 Posterior 
  68.3% probability
    774AD (31.2%) 818AD
    824AD (37.1%) 879AD
  95.4% probability
    686AD (14.1%) 742AD
    768AD (81.3%) 896AD
 Agreement 102.6%
Feature 18, llamas fetus offering, Putuni Posterior 
  68.3% probability
    886AD (68.3%) 945AD
  95.4% probability
    773AD ( 3.8%) 789AD
    841AD ( 0.8%) 851AD
    873AD (90.9%) 993AD
SMU-2467 Posterior 
  68.3% probability
    886AD (68.3%) 945AD
  95.4% probability
    773AD ( 3.8%) 789AD
    841AD ( 0.8%) 851AD
    873AD (90.9%) 993AD
 Agreement 120.8%
SMU-2465 Posterior 
  68.3% probability
    886AD (68.3%) 945AD
  95.4% probability
    773AD ( 3.8%) 789AD
    841AD ( 0.8%) 851AD
    873AD (90.9%) 993AD
 Agreement  99.8%
SMU-2466 Posterior 
  68.3% probability
    886AD (68.3%) 945AD
  95.4% probability
    773AD ( 3.8%) 789AD
    841AD ( 0.8%) 851AD
    873AD (90.9%) 993AD
 Agreement 116.6%
SMU-2472, collapsed roof beam Posterior 
  68.3% probability
    908AD (68.3%) 990AD
  95.4% probability
    780AD ( 3.0%) 821AD
    847AD ( 0.7%) 859AD
    864AD (91.7%) 1047AD
 Agreement 106.5%
End Putuni Posterior 
  68.3% probability
    920AD (68.3%) 1062AD
  95.4% probability
    804AD (95.3%) 1208AD
    1214AD ( 0.1%) 1216AD
) MCMC(960000)
