# Supplementary material for: The center cannot hold: A Bayesian chronology for the collapse of Tiwanaku
Source: PLoS One. 2023 Nov 22;18(11):e0288798. doi: 10.1371/journal.pone.0288798 (PMC10664893; doi:10.1371/journal.pone.0288798)
Supplement: S4 File — (ZIP) [file pone.0288798.s005.zip › S4 File/Beta_275866_D156_IV.prior]

720.5	0
725.5	0.0000010407
730.5	0.000003332
735.5	0.0000027111
740.5	0.0000010407
745.5	4.198e-7
750.5	8.308e-7
755.5	2.0989e-7
760.5	0.0000014605
765.5	0.0000020814
770.5	0.000028956
775.5	0.000896
780.5	0.0020108
785.5	0.0016538
790.5	0.0010685
795.5	0.0010223
800.5	0.0013667
805.5	0.0015869
810.5	0.0015356
815.5	0.0012806
820.5	0.0011629
825.5	0.0014119
830.5	0.0018825
835.5	0.002419
840.5	0.0028352
845.5	0.0030938
850.5	0.0031279
855.5	0.0031033
860.5	0.0030906
865.5	0.0030933
870.5	0.003371
875.5	0.004031
880.5	0.00542
885.5	0.007293
890.5	0.008665
895.5	0.008103
900.5	0.006639
905.5	0.00528
910.5	0.004839
915.5	0.005409
920.5	0.006389
925.5	0.007429
930.5	0.008185
935.5	0.008723
940.5	0.008745
945.5	0.008591
950.5	0.008329
955.5	0.007928
960.5	0.007496
965.5	0.006849
970.5	0.006306
975.5	0.005303
980.5	0.004521
985.5	0.00439
990.5	0.002544
995.5	0.0003654
1000.5	0.00014146
1005.5	0.00028333
1010.5	0.00041
1015.5	0.00025917
1020.5	0.00007208
1025.5	0.000005212
1030.5	2.0989e-7
1035.5	0
1040.5	0
