# Supplementary material for: The center cannot hold: A Bayesian chronology for the collapse of Tiwanaku
Source: PLoS One. 2023 Nov 22;18(11):e0288798. doi: 10.1371/journal.pone.0288798 (PMC10664893; doi:10.1371/journal.pone.0288798)
Supplement: S4 File — (ZIP) [file pone.0288798.s005.zip › S4 File/SMU_2333_AKE1.prior]

440.5	0
445.5	0.0000010431
450.5	0.0000020862
455.5	0.0000016677
460.5	0.000004372
465.5	0.000006665
470.5	0.000006458
475.5	0.000009581
480.5	0.000012711
485.5	0.000021043
490.5	0.000030206
495.5	0.0000325
500.5	0.000045
505.5	0.000065
510.5	0.00007563
515.5	0.00009917
520.5	0.00010958
525.5	0.00014084
530.5	0.00019708
535.5	0.00028687
540.5	0.0004619
545.5	0.0007354
550.5	0.0010781
555.5	0.0014625
560.5	0.002005
565.5	0.0027412
570.5	0.003496
575.5	0.00423
580.5	0.004834
585.5	0.005265
590.5	0.00562
595.5	0.005879
600.5	0.005837
605.5	0.00569
610.5	0.005537
615.5	0.0056
620.5	0.005801
625.5	0.006043
630.5	0.006246
635.5	0.006082
640.5	0.005895
645.5	0.005552
650.5	0.005013
655.5	0.004701
660.5	0.004356
665.5	0.004134
670.5	0.003863
675.5	0.003595
680.5	0.003333
685.5	0.0031158
690.5	0.0028171
695.5	0.0027052
700.5	0.0027842
705.5	0.0027306
710.5	0.0026954
715.5	0.0026581
720.5	0.0026442
725.5	0.002675
730.5	0.0026298
735.5	0.0027083
740.5	0.0028833
745.5	0.0031367
750.5	0.003348
755.5	0.003427
760.5	0.003328
765.5	0.003251
770.5	0.0028994
775.5	0.0017802
780.5	0.0013888
785.5	0.001454
790.5	0.0015523
795.5	0.0014948
800.5	0.0013875
805.5	0.0012913
810.5	0.0012258
815.5	0.0012173
820.5	0.0011658
825.5	0.0010729
830.5	0.0009485
835.5	0.000845
840.5	0.0007348
845.5	0.0006369
850.5	0.0005856
855.5	0.000529
860.5	0.0004525
865.5	0.0004052
870.5	0.0003423
875.5	0.00028146
880.5	0.00020792
885.5	0.00014875
890.5	0.00009688
895.5	0.00004813
900.5	0.000021668
905.5	0.000006252
910.5	0.000003748
915.5	6.246e-7
920.5	6.246e-7
925.5	2.0612e-7
930.5	0
