# Supplementary material for: The center cannot hold: A Bayesian chronology for the collapse of Tiwanaku
Source: PLoS One. 2023 Nov 22;18(11):e0288798. doi: 10.1371/journal.pone.0288798 (PMC10664893; doi:10.1371/journal.pone.0288798)
Supplement: S4 File — (ZIP) [file pone.0288798.s005.zip › S4 File/LF_Tiwanaku.txt]

IntCal20	
SHCal20	
Tiwanaku mix	29.499	59.5941	19.703	70.097	29.499	59.5941	19.703	70.097	
Start LF Tiwanaku	
LF Tiwanaku_Kernel	-1.03	1.03	-2	2	
LF Tiwanaku_Scale	9.97466e-18	1	9.97466e-18	1	
First LF	
Last LF	
Span LF	
GaK-192	-87	202.5	-340.5	320.5	
GaK-193	83	337	-35	412	
P-532a	-37.5	202.5	-107	250	
P-532b	120.5	331	27.5	386.5	
@P-532a	80	218	-30	314.5	
@P-532b	80	218	-30	314.5	
P-532a&P-532b	80	218	-30	314.5	
M-1050	124	523	-43	602.5	
M-1051	81	471	-53.5	601.5	
P-534	85	250	28	343.5	
GaK-195	204.5	430.5	78.5	548	
Hv-19	362.5	544	250.5	596	
Hv-18	260.5	590	133	663	
Kidder A Level 15	124	365	-39.5	525	
Kidder A Level 14	252	528.5	130.5	598.5	
Kidder A Level 12	247	523	135.5	576.5	
Kk'arana 1.5.4	252.5	388	227	421.5	
Kk'arana 1.19.12	216	342.5	130.5	386.5	
Kk'arana 1.12.8.B	250.5	369.5	218	418.5	
LF Tiwanaku	
End LF Tiwanaku	
Sequence()	
@Tiwanaku mix	29.398	58.7861	19.703	69.895	
@Start LF Tiwanaku	141	302	76	325.5	
@LF Tiwanaku	
@LF Tiwanaku_Kernel	-1.01	1	-2.01	2	
@LF Tiwanaku_Scale	0.583	1	0.326	1	
@First LF	151.5	302	105.5	326	
@Last LF	284.5	390	248	447.5	
@Span LF	0	175	0	308.5	
@GaK-192	186	328	115.5	350	
@GaK-193	215.5	332	142	370	
@	188.5	322	129	338.5	
@P-532a	188.5	322	129	338.5	
@P-532b	188.5	322	129	338.5	
@M-1050	228	336	156.5	406	
@M-1051	226	335.5	153.5	403	
@P-534	201	330.5	139.5	345.5	
@GaK-195	235	335	173.5	405	
@Hv-19	247.5	347.5	223	427.5	
@Hv-18	239.5	340.5	191	433	
@Kidder A Level 15	226.5	332	152	386	
@Kidder A Level 14	240	339.5	195	423	
@Kidder A Level 12	240.5	339.5	200.5	418	
@Kk'arana 1.5.4	247.5	330.5	227.5	390	
@Kk'arana 1.19.12	232.5	331.5	198.5	371	
@Kk'arana 1.12.8.B	246.5	330.5	220.5	385.5	
@End LF Tiwanaku	289	404	248.5	476.5	
