# Supplementary material for: The center cannot hold: A Bayesian chronology for the collapse of Tiwanaku
Source: PLoS One. 2023 Nov 22;18(11):e0288798. doi: 10.1371/journal.pone.0288798 (PMC10664893; doi:10.1371/journal.pone.0288798)
Supplement: S4 File — (ZIP) [file pone.0288798.s005.zip › S4 File/Mollo_Kontu.oxcal]

 Plot()
 {
  Curve("IntCal20","IntCal20.14c");
  Curve("SHCal20","SHCal20.14c");
  Mix_Curves("Tiwanaku mix","SHCal20","IntCal20",P(-1,101,[0,1,1,1,1,1,1,1,1,1,1,0,0,0,0,0,0,0,0,0,0,8,8,8,8,8,8,8,8,8,8,20,20,20,20,20,20,20,20,20,20,20,20,20,20,20,20,20,20,20,20,11,11,11,11,11,11,11,11,11,11,9,9,9,9,9,9,9,9,9,9,2,2,2,2,2,2,2,2,2,2,0,0,0,0,0,0,0,0,0,0,0,0,0,0,0,0,0,0,0,0,0]));
  Sequence("Sector A")
  {
   Boundary("Start sector A");
   R_Date("Beta-275873, A91, III (surface A2)", 1350, 40);
   R_Date("Beta-275874, A34, II (surface A3)", 1330, 40);
   Phase("Surface A21")
   {
    R_Date("Beta-275871, A96, I (surface A21)", 1310, 40);
    R_Date("Beta-275872, A103, I (surface A21)", 1300, 40);
   };
    //includes keros, sector A.
    R_Date("Beta-275875, A111, I (pit midden, surface A21)", 1030, 40);
   Boundary("End sector A");
  };
  //Sector A, no stratigraphic relationship
  R_Combine("TW110")
  {
   R_Date("Poz-122713",1117,29);
   R_Date("Poz-122714",1088,29);
  };
  Sequence("Sector C")
  {
   Boundary("Start sector C");
   Phase("Sector C, 2001 excavations, Unit 5")
   {
    R_Combine("Feature 12, 2001 Excavations")
    {
     R_Date("AA-107592",1553,25);
     R_Date("AA-107593",1509,25);
    };
    R_Date("AA-107594, F19",1507,25);
    R_Date("AA-107595, F22",1508,25);
    First("First sector C");
    Last("Last sector C");
   };
   Boundary("End sector C");
  };
  //Mound burials, no stratigraphic sequence
  R_Date("AA-107596, Burial M7",1150,25);
  R_Date("AA-107597, Burial M6",1006,26);
  R_Date("AA-107598, Burial M16",815,24);
  R_Date("AA-107599, Burial M8",706,24);
  R_Date("AA-107601, F10, 1991 excavations",1080,25);
  R_Date("AA-107602, F19, 1991 excavations",1089,25);
  Sequence("Sector D")
  {
   Boundary("Start Sector D");
   KDE_Plot("Sector D Tiwanaku period")
   {
    R_Date("Beta-275868, D148, V (wall fill)", 1380, 40);
    R_Date("Beta-275869, D149, V (pit that cuts wall)", 1410, 40);
    Boundary("Boundary between occupations IV and IV");
    KDE_Plot("Occupation IV")
    {
     Sequence("Occupation III/IV")
     {
      R_Date("Beta-275867, D143, IV", 1110, 40);
      R_Date("Beta-275865, D139, IV", 1030, 40);
     };
     R_Date("Beta-275866, D156, IV", 1170, 40);
     R_Date("Beta-275863, D40, III", 1090, 40);
     R_Date("Beta-275864, D44, III", 1120, 40);
    };
   };
   Date("End of permanent residence");
//   KDE_Plot("Temporary occupation")
//   {
    R_Date("Beta-275870, D36, I/II (latest)", 1070, 40);
//   };
   Boundary("End Sector D");
  };
 };
