# Supplementary material for: The center cannot hold: A Bayesian chronology for the collapse of Tiwanaku
Source: PLoS One. 2023 Nov 22;18(11):e0288798. doi: 10.1371/journal.pone.0288798 (PMC10664893; doi:10.1371/journal.pone.0288798)
Supplement: S4 File — (ZIP) [file pone.0288798.s005.zip › S4 File/AA_107599_Burial_M8.prior]

1250.5	0
1255.5	5.872e-7
1260.5	0.0000011743
1265.5	0.000007422
1270.5	0.00011172
1275.5	0.0008801
1280.5	0.005751
1285.5	0.014891
1290.5	0.021992
1295.5	0.023486
1300.5	0.017686
1305.5	0.011411
1310.5	0.00874
1315.5	0.006621
1320.5	0.0025443
1325.5	0.0003774
1330.5	0.00008241
1335.5	0.00008495
1340.5	0.00016055
1345.5	0.00026347
1350.5	0.00075
1355.5	0.0026818
1360.5	0.007605
1365.5	0.014218
1370.5	0.019714
1375.5	0.020225
1380.5	0.013661
1385.5	0.005059
1390.5	0.0009193
1395.5	0.00007051
1400.5	0.000003899
1405.5	3.993e-7
1410.5	0
1415.5	0
