# Supplementary material for: The center cannot hold: A Bayesian chronology for the collapse of Tiwanaku
Source: PLoS One. 2023 Nov 22;18(11):e0288798. doi: 10.1371/journal.pone.0288798 (PMC10664893; doi:10.1371/journal.pone.0288798)
Supplement: S4 File — (ZIP) [file pone.0288798.s005.zip › S4 File/SMU_2369.prior]

445.5	0
450.5	4.148e-7
455.5	0.000001249
460.5	0.0000016685
465.5	0.0000016685
470.5	0.0000024981
475.5	0.000001249
480.5	0.000003332
485.5	0.000007292
490.5	0.000009375
495.5	0.000010416
500.5	0.0000125
505.5	0.000014168
510.5	0.000018542
515.5	0.000024165
520.5	0.000029373
525.5	0.000026461
530.5	0.00004708
535.5	0.00007583
540.5	0.00013792
545.5	0.00025292
550.5	0.0003915
555.5	0.0005396
560.5	0.0006898
565.5	0.0009037
570.5	0.0012196
575.5	0.0016112
580.5	0.0020073
585.5	0.0022665
590.5	0.0025962
595.5	0.0028117
600.5	0.003095
605.5	0.003354
610.5	0.003485
615.5	0.003489
620.5	0.003417
625.5	0.003372
630.5	0.003436
635.5	0.003615
640.5	0.003959
645.5	0.004201
650.5	0.004392
655.5	0.004584
660.5	0.004637
665.5	0.004713
670.5	0.004687
675.5	0.004698
680.5	0.004701
685.5	0.004489
690.5	0.004342
695.5	0.00431
700.5	0.00439
705.5	0.004359
710.5	0.004346
715.5	0.004255
720.5	0.00424
725.5	0.00422
730.5	0.004225
735.5	0.004244
740.5	0.004357
745.5	0.004551
750.5	0.00462
755.5	0.004652
760.5	0.004551
765.5	0.004533
770.5	0.004325
775.5	0.003192
780.5	0.0025783
785.5	0.0026783
790.5	0.0027442
795.5	0.00261
800.5	0.0024446
805.5	0.0023058
810.5	0.0021915
815.5	0.0021337
820.5	0.0019835
825.5	0.0018348
830.5	0.0016296
835.5	0.0014371
840.5	0.0012898
845.5	0.0011431
850.5	0.0009923
855.5	0.0008654
860.5	0.0007744
865.5	0.0006806
870.5	0.0005694
875.5	0.0004519
880.5	0.00035
885.5	0.00026291
890.5	0.00014854
895.5	0.00009
900.5	0.00003542
905.5	0.000015625
910.5	0.000004374
915.5	0.0000014564
920.5	4.148e-7
925.5	0
