# Supplementary material for: The center cannot hold: A Bayesian chronology for the collapse of Tiwanaku
Source: PLoS One. 2023 Nov 22;18(11):e0288798. doi: 10.1371/journal.pone.0288798 (PMC10664893; doi:10.1371/journal.pone.0288798)
Supplement: S4 File — (ZIP) [file pone.0288798.s005.zip › S4 File/Wk_49175_human_bone_in_platform_fill.prior]

635.5	0
640.5	0
645.5	4.228e-7
650.5	0.000008538
655.5	0.00012271
660.5	0.0007169
665.5	0.0027112
670.5	0.005944
675.5	0.010364
680.5	0.013431
685.5	0.013377
690.5	0.009258
695.5	0.006776
700.5	0.008253
705.5	0.007741
710.5	0.006296
715.5	0.005816
720.5	0.005166
725.5	0.005176
730.5	0.005124
735.5	0.006158
740.5	0.010283
745.5	0.013639
750.5	0.013419
755.5	0.012582
760.5	0.012955
765.5	0.013282
770.5	0.010591
775.5	0.0004506
780.5	2.0458e-7
785.5	0.0000027141
790.5	0.000024372
795.5	0.000023963
800.5	0.000012711
805.5	0.000017921
810.5	0.000025
815.5	0.00005271
820.5	0.00009124
825.5	0.00005813
830.5	0.000022504
835.5	0.000008961
840.5	0.000006465
845.5	0.0000014593
850.5	0.000003955
855.5	0.000003328
860.5	0.0000029187
865.5	0.0000016639
870.5	0.0000010365
875.5	4.228e-7
880.5	6.274e-7
