# Supplementary material for: The center cannot hold: A Bayesian chronology for the collapse of Tiwanaku
Source: PLoS One. 2023 Nov 22;18(11):e0288798. doi: 10.1371/journal.pone.0288798 (PMC10664893; doi:10.1371/journal.pone.0288798)
Supplement: S4 File — (ZIP) [file pone.0288798.s005.zip › S4 File/Ind_I0978_OxA_31443.prior]

975.5	0
980.5	1.0042e-7
985.5	5.021e-8
990.5	7.448e-7
995.5	0.000062
1000.5	0.0001375
1005.5	0.00004544
1010.5	0.000018845
1015.5	0.00002882
1020.5	0.0001866
1025.5	0.0012789
1030.5	0.00391
1035.5	0.006325
1040.5	0.007336
1045.5	0.008087
1050.5	0.00784
1055.5	0.005977
1060.5	0.0062
1065.5	0.006789
1070.5	0.006258
1075.5	0.005826
1080.5	0.007356
1085.5	0.008368
1090.5	0.008009
1095.5	0.008015
1100.5	0.008173
1105.5	0.008066
1110.5	0.008089
1115.5	0.008256
1120.5	0.00815
1125.5	0.008097
1130.5	0.008116
1135.5	0.008292
1140.5	0.008325
1145.5	0.008355
1150.5	0.007681
1155.5	0.005075
1160.5	0.0021221
1165.5	0.0010109
1170.5	0.0010321
1175.5	0.001131
1180.5	0.0005969
1185.5	0.00021994
1190.5	0.00016671
1195.5	0.00024177
1200.5	0.00029965
1205.5	0.00025278
1210.5	0.00014722
1215.5	0.00004648
1220.5	0.000005013
1225.5	1.5063e-7
1230.5	5.021e-8
1235.5	5.021e-8
