# Supplementary material for: The center cannot hold: A Bayesian chronology for the collapse of Tiwanaku
Source: PLoS One. 2023 Nov 22;18(11):e0288798. doi: 10.1371/journal.pone.0288798 (PMC10664893; doi:10.1371/journal.pone.0288798)
Supplement: S4 File — (ZIP) [file pone.0288798.s005.zip › S4 File/Human_bone_KDE_Plot.txt]

Start human bone
Contexts with human bone_Kernel	-1.03	1.03	-2	2
Contexts with human bone_Scale	9.97466e-18	1	9.97466e-18	1
First human bone
Last human bone
ETH_6306	606	658.5	573.5	683
SMU_2329_at_base_near_canal_mouth	613	699	570	744
SMU_2468_summit	636.5	685.5	595.5	755.5
ETH_5639_bones_above_kero_smash	777	988.5	718	1021
ETH_5640_terrace_2_offering	777	988.5	707	1022
TW008_Wk_49170_excavation_for_museum	776	961.5	772	975
TW004_Wk_49169_Akapana_PAAK_2004_northwest_corner_	775.5	961.5	772	973.5
AA_107584_puma_head_burial	709	868.5	686.5	881
TW102_locus_643	1020.5	1128.5	993.5	1151
Ind_I0977_OxA_31463	994.5	1023	982.5	1037
Ind_I0978_OxA_31443	1040.5	1151	1028.5	1159.5
TW006_base_of_terrace_1	895	978	890	989.5
TW065_16	896.5	986	892	990.5
TW061_Feature_6225	1023.5	1125.5	1019.5	1151
TW090_Verano_Ind	994	1026	990.5	1035
TW056_Ind_3_Wk_49173	889.5	968	883.5	986.5
TW097_Wk_50229_body_within_pebble_surface	880.5	957	774.5	971
TW059_Ind	682.5	715.5	676	741
TW064_Ind_4_Monolito_descabezado	898	987.5	893	992
CJ_35250_TW099	685.5	743.5	672	776
Feature_12_2001_Excavations	565.5	597.5	543.5	631
AA_107594_F19	568	606	549.5	634
AA_107595_F22	567	605.5	549	634
AA_107596_Burial_M7	894	974.5	886.5	991
AA_107597_Burial_M6	1024	1131.5	997	1153.5
AA_107598_Burial_M16	1228.5	1267.5	1219.5	1277.5
AA_107599_Burial_M8	1284.5	1380.5	1278	1387.5
Beta_275873_A91_III_surface_A2_	650.5	704	645.5	758
AA_107601_F10_1991_excavations	990.5	1021.5	900.5	1029.5
AA_107602_F19_1991_excavations	980	1022	897.5	1027
Beta_275871_A96_I_surface_A21_	705	833.5	685.5	875.5
Beta_275872_A103_I_surface_A21_	710.5	836.5	690.5	877
Beta_275874_A34_II_surface_A3_	672	756	665.5	772.5
TW110	904	1017.5	896.5	1023
TW100_Pumapunku_burial	1026	1126	1021.5	1151.5
TW059_Ind	682.5	715.5	676	741
AA_107585_cyst_burial	666.5	771.5	661	774
AA_107586_three_chambered_burial	775.5	889	772	952.5
SMU_2333_AKE1	566.5	770	550	826.5
Wk_49175_human_bone_in_platform_fill	673	771.5	669.5	773
AA_107590_woman_with_elaborate_grave_goods	665.5	770.5	658.5	774
AA_107591_giant_urn_burial	660	766.5	650.5	774.5
F18_llamas_fetus_offering_Putuni	888	946	777.5	993.5
Contexts with human bone
End human bone
Sequence()
@Start human bone	550.5	585.5	516.5	598.5
@Contexts with human bone
@Contexts with human bone_Kernel	-0.98	1.02	-2.01	1.98
@Contexts with human bone_Scale	0.415	0.888	0.288	1
@First human bone	569.5	592	549.5	600.5
@Last human bone	1280	1298.5	1273	1311.5
@ETH_6306	607.5	657.5	580	680.5
@SMU_2329_at_base_near_canal_mouth	615.5	699.5	577	739.5
@SMU_2468_summit	636	685.5	596	755.5
@ETH_5639_bones_above_kero_smash	777.5	988.5	719.5	1021.5
@ETH_5640_terrace_2_offering	778	987.5	705.5	1022
@TW008_Wk_49170_excavation_for_museum	776	963	771.5	974.5
@TW004_Wk_49169_Akapana_PAAK_2004_northwest_corner_	775	961	771.5	974
@AA_107584_puma_head_burial	708.5	869.5	686.5	881
@TW102_locus_643	1020.5	1125.5	993.5	1150.5
@Ind_I0977_OxA_31463	995.5	1021.5	981	1038
@Ind_I0978_OxA_31443	1040.5	1150.5	1028	1160
@TW006_base_of_terrace_1	895	978	889.5	990
@TW065_16	897	985.5	891.5	991
@TW061_Feature_6225	1023.5	1126	1018	1151.5
@TW090_Verano_Ind	993.5	1026	989	1034
@TW056_Ind_3_Wk_49173	889.5	967.5	882	987.5
@TW097_Wk_50229_body_within_pebble_surface	880.5	956.5	774	971
@TW059_Ind	682	716	675.5	740.5
@TW064_Ind_4_Monolito_descabezado	897.5	988	893	992.5
@CJ_35250_TW099	685	744.5	671.5	777.5
@Feature_12_2001_Excavations	571.5	599.5	553.5	634.5
@AA_107594_F19	573	606.5	563.5	638.5
@AA_107595_F22	573	606	563	638
@AA_107596_Burial_M7	894.5	975	886	991.5
@AA_107597_Burial_M6	1023.5	1133	997.5	1153.5
@AA_107598_Burial_M16	1229	1267	1218.5	1278
@AA_107599_Burial_M8	1280	1298.5	1273	1311.5
@Beta_275873_A91_III_surface_A2_	650.5	700.5	645.5	757
@AA_107601_F10_1991_excavations	990.5	1021.5	900	1030.5
@AA_107602_F19_1991_excavations	980	1022.5	897.5	1028
@Beta_275871_A96_I_surface_A21_	704	835	685.5	875
@Beta_275872_A103_I_surface_A21_	710	836	689.5	878
@Beta_275874_A34_II_surface_A3_	672	758	664	773
@TW110	904	1017	895.5	1024
@TW100_Pumapunku_burial	1025.5	1125.5	1021	1151.5
@TW059_Ind	682	715.5	675.5	741
@AA_107585_cyst_burial	666	772	660.5	774
@AA_107586_three_chambered_burial	776	888.5	771	953.5
@SMU_2333_AKE1	575	767.5	563.5	825
@Wk_49175_human_bone_in_platform_fill	672.5	771.5	668.5	773.5
@AA_107590_woman_with_elaborate_grave_goods	665	770.5	658	774.5
@AA_107591_giant_urn_burial	660	766.5	650.5	774.5
@F18_llamas_fetus_offering_Putuni	888	946.5	777.5	994
@End human bone	1285	1315.5	1276	1350.5
