# Supplementary material for: The center cannot hold: A Bayesian chronology for the collapse of Tiwanaku
Source: PLoS One. 2023 Nov 22;18(11):e0288798. doi: 10.1371/journal.pone.0288798 (PMC10664893; doi:10.1371/journal.pone.0288798)
Supplement: S4 File — (ZIP) [file pone.0288798.s005.zip › S4 File/Akapana_East.js]

ocd[0]={};
ocd[0].likelihood={};
ocd[0].posterior={};
ocd[0].likelihood.comment=[];
ocd[0].likelihood.comment[0]="OxCal v4.4.4 Bronk Ramsey (2021); r:5";
ocd[0].calib=0;
calib[0]={};
calib[0].ref="Atmospheric data from Reimer et al (2020)";
calib[0].start=-53049.5;
calib[0].resolution=5;
calib[0].bp=[50100.0,50095.2,50090.5,50085.8,50081.0,50076.5,50072.1,50067.6,50063.0,50058.0,50052.9,50047.8,50043.0,50038.8,50034.9,50031.0,50027.0,50022.6,50018.1,50013.5,50009.0,50004.7,50000.4,49996.2,49992.0,49988.0,49984.0,49980.0,49976.0,49971.8,49967.5,49963.2,49959.0,49954.9,49950.9,49946.9,49943.0,49939.2,49935.4,49931.7,49928.0,49924.3,49920.6,49916.8,49913.0,49909.0,49904.9,49900.8,49897.0,49893.6,49890.5,49887.4,49884.0,49880.2,49876.1,49871.9,49868.0,49864.3,49860.8,49857.4,49854.0,49850.7,49847.4,49844.2,49841.0,49837.7,49834.4,49831.2,49828.0,49824.9,49821.9,49819.0,49816.0,49813.0,49810.0,49807.0,49804.0,49801.0,49797.9,49794.9,49792.0,49789.2,49786.5,49783.8,49781.0,49778.0,49775.0,49772.0,49769.0,49766.2,49763.4,49760.7,49758.0,49755.2,49752.4,49749.6,49747.0,49744.6,49742.4,49740.3,49738.0,49735.5,49733.0,49730.5,49728.0,49725.7,49723.4,49721.2,49719.0,49717.0,49715.0,49713.0,49711.0,49708.8,49706.4,49704.1,49702.0,49700.1,49698.4,49696.7,49695.0,49693.2,49691.5,49689.8,49688.0,49686.2,49684.5,49682.8,49681.0,49679.2,49677.4,49675.7,49674.0,49672.4,49670.9,49669.4,49668.0,49666.7,49665.4,49664.2,49663.0,49661.7,49660.4,49659.2,49658.0,49656.9,49655.9,49655.0,49654.0,49653.0,49651.9,49650.9,49650.0,49649.2,49648.4,49647.7,49647.0,49646.2,49645.4,49644.7,49644.0,49643.4,49642.9,49642.5,49642.0,49641.5,49640.9,49640.4,49640.0,49639.7,49639.4,49639.2,49639.0,49638.9,49638.9,49639.0,49639.0,49639.0,49639.1,49639.1,49639.0,49638.8,49638.4,49638.1,49638.0,49638.3,49638.8,49639.4,49640.0,49640.5,49641.0,49641.5,49642.0,49642.5,49642.9,49643.4,49644.0,49644.7,49645.4,49646.2,49647.0,49647.7,49648.4,49649.2,49650.0,49650.9,49651.9,49652.9,49654.0,49655.2,49656.4,49657.7,49659.0,49660.2,49661.4,49662.6,49664.0,49665.6,49667.4,49669.2,49671.0,49672.8,49674.5,49676.2,49678.0,49679.7,49681.4,49683.1,49685.0,49687.1,49689.4,49691.7,49694.0,49696.2,49698.4,49700.7,49703.0,49705.4,49707.9,49710.5,49713.0,49715.5,49717.9,49720.4,49723.0,49725.9,49728.9,49732.0,49735.0,49737.8,49740.5,49743.2,49746.0,49748.9,49751.8,49754.8,49758.0,49761.6,49765.4,49769.3,49773.0,49776.3,49779.5,49782.7,49786.0,49789.6,49793.4,49797.2,49801.0,49804.8,49808.5,49812.2,49816.0,49819.7,49823.4,49827.1,49831.0,49835.1,49839.4,49843.8,49848.0,49852.1,49856.1,49860.0,49864.0,49868.0,49871.9,49875.9,49880.0,49884.4,49889.0,49893.6,49898.0,49902.1,49906.1,49910.0,49914.0,49918.2,49922.4,49926.7,49931.0,49935.2,49939.5,49943.8,49948.0,49952.2,49956.5,49960.8,49965.0,49969.2,49973.5,49977.8,49982.0,49986.2,49990.5,49994.8,49999.0,50003.2,50007.5,50011.8,50016.0,50020.3,50024.6,50028.9,50033.0,50036.9,50040.6,50044.2,50048.0,50052.0,50056.1,50060.1,50064.0,50067.6,50071.0,50074.4,50078.0,50081.9,50086.1,50090.2,50094.0,50097.5,50100.7,50103.8,50107.0,50110.3,50113.6,50116.8,50120.0,50123.1,50126.1,50129.1,50132.0,50134.8,50137.6,50140.3,50143.0,50145.8,50148.6,50151.3,50154.0,50156.6,50159.2,50161.7,50164.0,50166.0,50167.7,50169.3,50171.0,50172.8,50174.6,50176.3,50178.0,50179.6,50181.2,50182.7,50184.0,50185.2,50186.2,50187.1,50188.0,50188.8,50189.6,50190.3,50191.0,50191.6,50192.2,50192.7,50193.0,50193.0,50192.8,50192.5,50192.0,50191.4,50190.6,50189.7,50189.0,50188.5,50188.2,50187.8,50187.0,50185.6,50183.9,50181.9,50180.0,50178.1,50176.1,50174.1,50172.0,50169.9,50167.8,50165.5,50163.0,50160.3,50157.3,50154.2,50151.0,50147.7,50144.2,50140.7,50137.0,50133.2,50129.2,50125.2,50121.0,50116.6,50112.1,50107.5,50103.0,50098.6,50094.2,50089.7,50085.0,50080.0,50074.8,50069.4,50064.0,50058.6,50053.1,50047.6,50042.0,50036.4,50030.8,50025.0,50019.0,50012.7,50006.1,49999.5,49993.0,49986.8,49980.7,49974.5,49968.0,49961.0,49953.6,49946.2,49939.0,49932.2,49925.6,49918.9,49912.0,49904.7,49897.2,49889.6,49882.0,49874.3,49866.6,49858.8,49851.0,49843.1,49835.1,49827.0,49819.0,49811.0,49803.1,49795.1,49787.0,49778.8,49770.6,49762.3,49754.0,49745.6,49737.1,49728.5,49720.0,49711.5,49703.1,49694.6,49686.0,49677.3,49668.6,49659.8,49651.0,49642.3,49633.6,49624.9,49616.0,49606.9,49597.6,49588.2,49579.0,49570.0,49561.0,49552.0,49543.0,49533.8,49524.6,49515.3,49506.0,49496.7,49487.4,49478.2,49469.0,49460.0,49451.0,49442.0,49433.0,49423.8,49414.6,49405.3,49396.0,49386.5,49376.9,49367.4,49358.0,49348.9,49339.9,49331.0,49322.0,49312.8,49303.6,49294.3,49285.0,49275.8,49266.5,49257.2,49248.0,49238.7,49229.4,49220.2,49211.0,49201.9,49192.9,49184.0,49175.0,49166.0,49157.0,49148.0,49139.0,49130.0,49120.9,49111.9,49103.0,49094.4,49085.9,49077.5,49069.0,49060.5,49052.1,49043.6,49035.0,49026.3,49017.4,49008.6,49000.0,48991.6,48983.4,48975.2,48967.0,48958.7,48950.3,48942.0,48934.0,48926.3,48918.9,48911.5,48904.0,48896.3,48888.6,48880.8,48873.0,48865.2,48857.4,48849.6,48842.0,48834.6,48827.4,48820.2,48813.0,48805.7,48798.4,48791.1,48784.0,48777.1,48770.4,48763.7,48757.0,48750.2,48743.4,48736.6,48730.0,48723.6,48717.3,48711.1,48705.0,48698.9,48692.9,48686.9,48681.0,48675.2,48669.4,48663.7,48658.0,48652.5,48647.0,48641.5,48636.0,48630.2,48624.4,48618.6,48613.0,48607.8,48602.9,48598.0,48593.0,48587.8,48582.4,48577.1,48572.0,48567.3,48562.9,48558.6,48554.0,48549.1,48544.0,48538.9,48534.0,48529.3,48524.8,48520.3,48516.0,48511.9,48507.9,48504.0,48500.0,48495.8,48491.4,48487.1,48483.0,48479.1,48475.3,48471.6,48468.0,48464.4,48460.9,48457.5,48454.0,48450.5,48446.9,48443.4,48440.0,48436.9,48433.9,48431.0,48428.0,48424.8,48421.5,48418.2,48415.0,48412.0,48409.0,48406.0,48403.0,48399.8,48396.4,48393.1,48390.0,48387.3,48384.8,48382.4,48380.0,48377.5,48374.9,48372.4,48370.0,48367.7,48365.4,48363.2,48361.0,48358.8,48356.5,48354.2,48352.0,48349.7,48347.4,48345.2,48343.0,48340.9,48338.9,48336.9,48335.0,48333.2,48331.5,48329.8,48328.0,48326.0,48324.0,48322.0,48320.0,48318.2,48316.4,48314.7,48313.0,48311.4,48309.8,48308.3,48307.0,48306.0,48305.1,48304.2,48303.0,48301.2,48299.1,48296.9,48295.0,48293.5,48292.2,48291.0,48290.0,48289.2,48288.5,48287.8,48287.0,48285.9,48284.7,48283.4,48282.0,48280.5,48279.0,48277.5,48276.0,48274.6,48273.3,48272.1,48271.0,48270.2,48269.5,48268.8,48268.0,48266.8,48265.5,48264.2,48263.0,48262.1,48261.4,48260.8,48260.0,48259.1,48258.1,48257.0,48256.0,48255.0,48253.9,48252.9,48252.0,48251.2,48250.4,48249.7,48249.0,48248.3,48247.6,48246.8,48246.0,48245.0,48244.0,48243.0,48242.0,48241.2,48240.5,48239.8,48239.0,48238.0,48237.0,48236.0,48235.0,48234.2,48233.5,48232.8,48232.0,48231.0,48230.0,48229.0,48228.0,48227.2,48226.5,48225.8,48225.0,48224.1,48223.1,48222.0,48221.0,48220.0,48218.9,48217.9,48217.0,48216.2,48215.6,48214.9,48214.0,48212.9,48211.6,48210.3,48209.0,48207.7,48206.4,48205.1,48204.0,48203.2,48202.6,48201.9,48201.0,48199.7,48198.1,48196.4,48195.0,48193.9,48192.9,48192.0,48191.0,48189.8,48188.6,48187.3,48186.0,48184.5,48183.0,48181.5,48180.0,48178.7,48177.6,48176.4,48175.0,48173.4,48171.6,48169.8,48168.0,48166.3,48164.6,48162.9,48161.0,48158.8,48156.5,48154.2,48152.0,48150.1,48148.4,48146.8,48145.0,48143.1,48141.1,48139.1,48137.0,48134.9,48132.7,48130.4,48128.0,48125.4,48122.6,48119.8,48117.0,48114.2,48111.5,48108.8,48106.0,48103.3,48100.6,48097.9,48095.0,48091.9,48088.6,48085.2,48082.0,48078.9,48075.9,48073.0,48070.0,48067.1,48064.2,48061.3,48058.0,48054.2,48050.0,48045.8,48042.0,48038.8,48035.9,48033.0,48030.0,48026.6,48023.1,48019.5,48016.0,48012.7,48009.5,48006.3,48003.0,47999.5,47996.0,47992.5,47989.0,47985.7,47982.4,47979.2,47976.0,47972.8,47969.6,47966.3,47963.0,47959.5,47955.9,47952.4,47949.0,47945.9,47943.0,47940.1,47937.0,47933.6,47930.1,47926.5,47923.0,47919.5,47916.0,47912.5,47909.0,47905.5,47902.1,47898.6,47895.0,47891.3,47887.6,47883.8,47880.0,47876.1,47872.2,47868.2,47864.0,47859.6,47855.1,47850.5,47846.0,47841.5,47837.1,47832.6,47828.0,47823.2,47818.2,47813.1,47808.0,47802.8,47797.6,47792.3,47787.0,47781.8,47776.6,47771.4,47766.0,47760.4,47754.7,47748.9,47743.0,47737.1,47731.1,47725.0,47719.0,47713.0,47707.1,47701.1,47695.0,47688.6,47682.1,47675.5,47669.0,47662.5,47656.1,47649.6,47643.0,47636.3,47629.6,47622.8,47616.0,47609.1,47602.1,47595.0,47588.0,47581.0,47574.1,47567.1,47560.0,47552.8,47545.6,47538.3,47531.0,47523.8,47516.5,47509.2,47502.0,47494.7,47487.4,47480.1,47473.0,47466.2,47459.5,47452.8,47446.0,47438.8,47431.5,47424.2,47417.0,47410.1,47403.4,47396.7,47390.0,47383.3,47376.6,47369.8,47363.0,47356.0,47348.8,47341.7,47335.0,47328.8,47322.9,47317.0,47311.0,47304.6,47297.9,47291.3,47285.0,47279.0,47273.3,47267.7,47262.0,47256.2,47250.4,47244.7,47239.0,47233.4,47227.9,47222.4,47217.0,47211.7,47206.4,47201.2,47196.0,47190.7,47185.3,47180.0,47175.0,47170.3,47165.8,47161.4,47157.0,47152.5,47147.9,47143.4,47139.0,47134.6,47130.3,47126.1,47122.0,47118.1,47114.4,47110.7,47107.0,47103.2,47099.4,47095.6,47092.0,47088.6,47085.3,47082.1,47079.0,47075.9,47072.8,47069.8,47067.0,47064.4,47061.9,47059.5,47057.0,47054.2,47051.4,47048.6,47046.0,47043.8,47041.8,47039.9,47038.0,47036.0,47033.9,47031.9,47030.0,47028.3,47026.8,47025.4,47024.0,47022.6,47021.3,47020.1,47019.0,47018.1,47017.4,47016.7,47016.0,47015.2,47014.3,47013.5,47013.0,47012.8,47012.9,47013.1,47013.0,47012.6,47012.1,47011.5,47011.0,47010.7,47010.4,47010.2,47010.0,47009.9,47009.9,47010.0,47010.0,47010.0,47010.0,47010.0,47010.0,47010.0,47010.1,47010.1,47010.0,47009.8,47009.6,47009.3,47009.0,47008.6,47008.1,47007.6,47007.0,47006.3,47005.6,47004.8,47004.0,47003.3,47002.8,47002.0,47001.0,46999.5,46997.6,46995.7,46994.0,46992.7,46991.7,46990.6,46989.0,46986.8,46984.1,46981.4,46979.0,46977.1,46975.6,46974.0,46972.0,46969.5,46966.8,46963.8,46961.0,46958.3,46955.7,46953.0,46950.0,46946.7,46943.2,46939.6,46936.0,46932.3,46928.6,46924.8,46921.0,46917.1,46913.1,46909.1,46905.0,46900.8,46896.6,46892.3,46888.0,46883.6,46879.2,46874.7,46870.0,46865.0,46859.7,46854.3,46849.0,46843.8,46838.6,46833.4,46828.0,46822.4,46816.6,46810.8,46805.0,46799.3,46793.6,46787.9,46782.0,46775.9,46769.6,46763.2,46757.0,46751.0,46745.1,46739.2,46733.0,46726.5,46719.8,46712.9,46706.0,46699.0,46692.0,46685.0,46678.0,46671.2,46664.4,46657.7,46651.0,46644.3,46637.6,46630.8,46624.0,46617.0,46610.0,46603.0,46596.0,46589.2,46582.5,46575.8,46569.0,46562.0,46555.0,46548.0,46541.0,46534.2,46527.4,46520.7,46514.0,46507.2,46500.4,46493.7,46487.0,46480.4,46473.9,46467.5,46461.0,46454.5,46447.9,46441.4,46435.0,46428.7,46422.4,46416.2,46410.0,46403.8,46397.5,46391.2,46385.0,46378.7,46372.4,46366.2,46360.0,46353.9,46347.9,46342.0,46336.0,46329.9,46323.8,46317.8,46312.0,46306.6,46301.5,46296.4,46291.0,46285.1,46279.0,46272.9,46267.0,46261.6,46256.4,46251.2,46246.0,46240.6,46235.1,46229.5,46224.0,46218.5,46213.0,46207.5,46202.0,46196.5,46191.0,46185.5,46180.0,46174.5,46168.9,46163.4,46158.0,46152.7,46147.5,46142.3,46137.0,46131.6,46126.1,46120.6,46115.0,46109.3,46103.4,46097.6,46092.0,46086.7,46081.5,46076.3,46071.0,46065.4,46059.6,46053.8,46048.0,46042.2,46036.5,46030.8,46025.0,46019.2,46013.5,46007.8,46002.0,45996.3,45990.6,45984.8,45979.0,45973.1,45967.1,45961.0,45955.0,45949.0,45943.0,45937.0,45931.0,45925.0,45919.0,45913.0,45907.0,45901.0,45895.1,45889.1,45883.0,45876.6,45870.0,45863.4,45857.0,45850.9,45844.9,45839.0,45833.0,45827.1,45821.2,45815.2,45809.0,45802.4,45795.6,45788.7,45782.0,45775.6,45769.4,45763.3,45757.0,45750.6,45744.1,45737.6,45731.0,45724.3,45717.6,45710.8,45704.0,45697.2,45690.5,45683.8,45677.0,45670.2,45663.5,45656.8,45650.0,45643.3,45636.6,45629.9,45623.0,45615.8,45608.4,45601.1,45594.0,45587.3,45580.9,45574.5,45568.0,45561.3,45554.6,45547.8,45541.0,45534.2,45527.5,45520.8,45514.0,45507.2,45500.4,45493.7,45487.0,45480.4,45473.9,45467.5,45461.0,45454.5,45447.9,45441.4,45435.0,45428.9,45422.9,45417.0,45411.0,45404.8,45398.5,45392.2,45386.0,45379.8,45373.7,45367.7,45362.0,45356.7,45351.8,45347.0,45342.0,45336.8,45331.6,45326.3,45321.0,45315.7,45310.4,45305.1,45300.0,45295.1,45290.3,45285.6,45281.0,45276.4,45271.8,45267.3,45263.0,45258.9,45254.9,45251.0,45247.0,45242.8,45238.4,45234.1,45230.0,45226.3,45222.9,45219.5,45216.0,45212.3,45208.5,45204.7,45201.0,45197.4,45193.9,45190.5,45187.0,45183.5,45180.1,45176.6,45173.0,45169.3,45165.4,45161.6,45158.0,45154.6,45151.4,45148.3,45145.0,45141.5,45138.0,45134.5,45131.0,45127.7,45124.6,45121.4,45118.0,45114.3,45110.5,45106.7,45103.0,45099.6,45096.3,45093.1,45090.0,45087.0,45084.0,45081.0,45078.0,45074.8,45071.6,45068.3,45065.0,45061.7,45058.4,45055.2,45052.0,45048.9,45045.9,45042.9,45040.0,45037.2,45034.6,45031.9,45029.0,45025.8,45022.5,45019.2,45016.0,45013.1,45010.4,45007.7,45005.0,45002.2,44999.4,44996.7,44994.0,44991.4,44988.9,44986.4,44984.0,44981.7,44979.5,44977.3,44975.0,44972.5,44969.9,44967.4,44965.0,44962.9,44960.9,44959.0,44957.0,44954.8,44952.5,44950.2,44948.0,44946.0,44944.1,44942.1,44940.0,44937.6,44935.1,44932.5,44930.0,44927.5,44925.0,44922.5,44920.0,44917.6,44915.2,44912.8,44910.0,44906.8,44903.3,44899.7,44896.0,44892.4,44888.7,44884.9,44881.0,44877.0,44872.8,44868.5,44864.0,44859.3,44854.3,44849.2,44844.0,44838.7,44833.2,44827.6,44822.0,44816.4,44810.8,44805.0,44799.0,44792.7,44786.2,44779.6,44773.0,44766.5,44760.1,44753.6,44747.0,44740.2,44733.2,44726.1,44719.0,44711.8,44704.6,44697.3,44690.0,44682.8,44675.6,44668.4,44661.0,44653.4,44645.6,44637.8,44630.0,44622.2,44614.5,44606.8,44599.0,44591.2,44583.4,44575.7,44568.0,44560.4,44552.9,44545.5,44538.0,44530.5,44522.9,44515.4,44508.0,44500.7,44493.4,44486.2,44479.0,44471.9,44464.9,44457.9,44451.0,44444.1,44437.2,44430.5,44424.0,44417.8,44411.8,44405.9,44400.0,44394.1,44388.2,44382.4,44377.0,44372.0,44367.2,44362.7,44358.0,44353.2,44348.2,44343.5,44339.0,44334.9,44331.1,44327.4,44324.0,44320.7,44317.6,44314.7,44312.0,44309.5,44307.2,44305.0,44303.0,44301.1,44299.2,44297.6,44296.0,44294.6,44293.4,44292.2,44291.0,44289.7,44288.4,44287.1,44286.0,44285.1,44284.3,44283.6,44283.0,44282.5,44282.0,44281.5,44281.0,44280.3,44279.6,44278.8,44278.0,44277.3,44276.6,44275.8,44275.0,44274.1,44273.2,44272.2,44271.0,44269.6,44268.1,44266.5,44265.0,44263.5,44262.1,44260.6,44259.0,44257.4,44255.8,44254.1,44252.0,44249.6,44246.8,44243.9,44241.0,44238.1,44235.2,44232.2,44229.0,44225.7,44222.2,44218.6,44215.0,44211.4,44207.8,44204.0,44200.0,44195.8,44191.3,44186.7,44182.0,44177.2,44172.3,44167.3,44162.0,44156.5,44150.8,44145.0,44139.0,44132.9,44126.8,44120.4,44114.0,44107.5,44100.8,44094.0,44087.0,44079.8,44072.3,44064.7,44057.0,44049.2,44041.2,44033.1,44025.0,44016.9,44008.8,44000.6,43992.0,43983.1,43973.8,43964.4,43955.0,43945.6,43936.2,43926.7,43917.0,43907.0,43896.8,43886.4,43876.0,43865.6,43855.2,43844.7,43834.0,43823.2,43812.2,43801.1,43790.0,43778.8,43767.5,43756.2,43745.0,43733.9,43722.9,43712.0,43701.0,43690.0,43678.9,43667.9,43657.0,43646.3,43635.8,43625.4,43615.0,43604.6,43594.2,43583.9,43574.0,43564.4,43555.2,43546.1,43537.0,43527.8,43518.7,43509.7,43501.0,43492.6,43484.4,43476.6,43469.0,43461.9,43455.1,43448.5,43442.0,43435.6,43429.2,43423.1,43417.0,43411.1,43405.2,43399.6,43394.0,43388.6,43383.2,43378.1,43373.0,43368.1,43363.3,43358.6,43354.0,43349.4,43344.9,43340.5,43336.0,43331.5,43326.9,43322.4,43318.0,43313.7,43309.4,43305.2,43301.0,43297.0,43293.0,43289.0,43285.0,43280.8,43276.6,43272.3,43268.0,43263.8,43259.6,43255.3,43251.0,43246.6,43242.1,43237.5,43233.0,43228.6,43224.2,43219.7,43215.0,43210.0,43204.8,43199.4,43194.0,43188.6,43183.1,43177.5,43172.0,43166.6,43161.3,43155.9,43150.0,43143.6,43136.8,43129.9,43123.0,43116.2,43109.5,43102.8,43096.0,43089.3,43082.6,43075.9,43069.0,43061.9,43054.6,43047.2,43040.0,43033.0,43026.0,43019.0,43012.0,43004.8,42997.6,42990.3,42983.0,42975.7,42968.4,42961.1,42954.0,42947.1,42940.4,42933.8,42927.0,42920.0,42912.9,42905.9,42899.0,42892.3,42885.7,42879.2,42873.0,42867.1,42861.4,42855.8,42850.0,42844.0,42837.9,42831.8,42826.0,42820.5,42815.3,42810.2,42805.0,42799.7,42794.4,42789.2,42784.0,42779.0,42774.0,42769.0,42764.0,42758.8,42753.4,42748.1,42743.0,42738.1,42733.4,42728.7,42724.0,42719.3,42714.6,42709.9,42705.0,42699.9,42694.6,42689.3,42684.0,42678.8,42673.6,42668.3,42663.0,42657.6,42652.1,42646.6,42641.0,42635.3,42629.5,42623.7,42618.0,42612.5,42607.1,42601.6,42596.0,42590.1,42584.1,42578.0,42572.0,42566.0,42560.1,42554.1,42548.0,42541.6,42535.1,42528.5,42522.0,42515.7,42509.4,42503.2,42497.0,42490.8,42484.6,42478.3,42472.0,42465.6,42459.1,42452.6,42446.0,42439.3,42432.6,42425.8,42419.0,42412.2,42405.5,42398.8,42392.0,42385.2,42378.5,42371.8,42365.0,42358.3,42351.6,42344.8,42338.0,42331.1,42324.1,42317.0,42310.0,42303.0,42296.1,42289.1,42282.0,42274.8,42267.6,42260.3,42253.0,42245.6,42238.1,42230.6,42223.0,42215.3,42207.6,42199.8,42192.0,42184.1,42176.2,42168.2,42160.0,42151.7,42143.2,42134.6,42126.0,42117.4,42108.7,42099.9,42091.0,42081.9,42072.8,42063.4,42054.0,42044.4,42034.7,42024.9,42015.0,42005.1,41995.2,41985.2,41975.0,41964.7,41954.2,41943.7,41933.0,41922.1,41911.1,41900.0,41889.0,41878.1,41867.2,41856.2,41845.0,41833.4,41821.6,41809.7,41798.0,41786.7,41775.6,41764.4,41753.0,41741.2,41729.1,41716.9,41705.0,41693.4,41682.0,41670.6,41659.0,41647.1,41635.1,41623.0,41611.0,41599.2,41587.4,41575.7,41564.0,41552.4,41540.9,41529.4,41518.0,41506.7,41495.4,41484.2,41473.0,41461.7,41450.4,41439.2,41428.0,41416.9,41405.8,41394.8,41384.0,41373.3,41362.8,41352.4,41342.0,41331.7,41321.4,41311.2,41301.0,41290.9,41280.9,41270.9,41261.0,41251.1,41241.2,41231.4,41222.0,41213.0,41204.2,41195.7,41187.0,41178.2,41169.4,41160.6,41152.0,41143.6,41135.2,41127.1,41119.0,41111.1,41103.3,41095.6,41088.0,41080.4,41072.9,41065.5,41058.0,41050.5,41042.9,41035.4,41028.0,41020.9,41013.9,41007.0,41000.0,40993.0,40986.1,40979.1,40972.0,40964.8,40957.5,40950.2,40943.0,40935.9,40928.9,40922.0,40915.0,40908.0,40901.0,40894.0,40887.0,40880.0,40872.9,40865.9,40859.0,40852.2,40845.4,40838.7,40832.0,40825.2,40818.4,40811.7,40805.0,40798.4,40791.9,40785.4,40779.0,40772.7,40766.4,40760.2,40754.0,40747.9,40741.9,40735.9,40730.0,40724.2,40718.4,40712.7,40707.0,40701.4,40695.9,40690.5,40685.0,40679.4,40673.8,40668.3,40663.0,40658.0,40653.2,40648.6,40644.0,40639.4,40634.8,40630.3,40626.0,40621.8,40617.8,40613.9,40610.0,40606.1,40602.2,40598.5,40595.0,40591.7,40588.7,40585.8,40583.0,40580.3,40577.8,40575.3,40573.0,40570.8,40568.7,40566.7,40565.0,40563.5,40562.2,40561.0,40560.0,40559.1,40558.2,40557.6,40557.0,40556.5,40556.2,40556.0,40556.0,40556.3,40556.8,40557.4,40558.0,40558.6,40559.3,40560.1,40561.0,40562.1,40563.4,40564.7,40566.0,40567.2,40568.4,40569.6,40571.0,40572.6,40574.3,40576.1,40578.0,40579.9,40581.9,40583.9,40586.0,40588.2,40590.5,40592.8,40595.0,40597.1,40599.2,40601.2,40603.0,40604.7,40606.3,40607.8,40609.0,40610.1,40611.0,40611.7,40612.0,40611.9,40611.6,40610.9,40610.0,40608.8,40607.4,40605.7,40604.0,40602.3,40600.4,40598.4,40596.0,40593.2,40590.0,40586.6,40583.0,40579.3,40575.3,40571.2,40567.0,40562.7,40558.3,40553.8,40549.0,40544.0,40538.8,40533.5,40528.0,40522.5,40516.8,40511.0,40505.0,40498.7,40492.2,40485.6,40479.0,40472.5,40466.1,40459.6,40453.0,40446.1,40439.1,40432.0,40425.0,40418.0,40411.1,40404.1,40397.0,40389.6,40382.1,40374.5,40367.0,40359.5,40352.1,40344.6,40337.0,40329.1,40321.1,40313.0,40305.0,40297.0,40289.0,40281.0,40273.0,40265.0,40257.1,40249.1,40241.0,40232.7,40224.2,40215.7,40207.0,40198.1,40189.0,40179.9,40171.0,40162.4,40154.0,40145.6,40137.0,40128.2,40119.2,40110.1,40101.0,40091.8,40082.6,40073.3,40064.0,40054.6,40045.1,40035.5,40026.0,40016.6,40007.2,39997.7,39988.0,39978.0,39967.8,39957.4,39947.0,39936.6,39926.2,39915.7,39905.0,39894.2,39883.3,39872.3,39861.0,39849.5,39837.8,39826.0,39814.0,39801.9,39789.7,39777.4,39765.0,39752.6,39740.1,39727.5,39715.0,39702.5,39690.1,39677.6,39665.0,39652.1,39639.1,39626.0,39613.0,39600.0,39586.9,39573.9,39561.0,39548.4,39535.9,39523.5,39511.0,39498.5,39486.0,39473.5,39461.0,39448.5,39435.9,39423.4,39411.0,39398.8,39386.8,39374.8,39363.0,39351.4,39339.9,39328.5,39317.0,39305.5,39293.9,39282.4,39271.0,39259.8,39248.8,39237.9,39227.0,39216.2,39205.4,39194.7,39184.0,39173.2,39162.4,39151.7,39141.0,39130.5,39120.0,39109.5,39099.0,39088.4,39077.7,39066.9,39056.0,39044.9,39033.6,39022.3,39011.0,38999.8,38988.7,38977.5,38966.0,38954.2,38942.2,38930.1,38918.0,38905.8,38893.6,38881.3,38869.0,38856.6,38844.2,38831.7,38819.0,38806.0,38792.8,38779.4,38766.0,38752.6,38739.2,38725.7,38712.0,38698.2,38684.2,38670.2,38656.0,38641.7,38627.2,38612.7,38598.0,38583.2,38568.2,38553.2,38538.0,38522.7,38507.2,38491.6,38476.0,38460.4,38444.8,38429.0,38413.0,38396.7,38380.2,38363.6,38347.0,38330.5,38314.0,38297.5,38281.0,38264.5,38248.1,38231.6,38215.0,38198.3,38181.5,38164.7,38148.0,38131.4,38114.9,38098.4,38082.0,38065.6,38049.3,38033.1,38017.0,38001.1,37985.4,37969.7,37954.0,37938.2,37922.4,37906.7,37891.0,37875.4,37859.8,37844.3,37829.0,37813.8,37798.8,37783.8,37769.0,37754.4,37739.9,37725.5,37711.0,37696.5,37681.9,37667.4,37653.0,37638.8,37624.8,37610.9,37597.0,37583.1,37569.3,37555.6,37542.0,37528.6,37515.4,37502.2,37489.0,37475.7,37462.3,37449.0,37436.0,37423.3,37410.8,37398.4,37386.0,37373.5,37360.9,37348.4,37336.0,37323.6,37311.2,37299.0,37287.0,37275.3,37263.8,37252.4,37241.0,37229.5,37217.9,37206.4,37195.0,37183.6,37172.3,37161.1,37150.0,37139.1,37128.4,37117.7,37107.0,37096.2,37085.4,37074.6,37064.0,37053.6,37043.2,37033.1,37023.0,37013.1,37003.2,36993.6,36984.0,36974.6,36965.3,36956.1,36947.0,36937.9,36928.8,36919.8,36911.0,36902.5,36894.2,36886.0,36878.0,36870.0,36862.2,36854.5,36847.0,36839.7,36832.6,36825.7,36819.0,36812.5,36806.2,36800.0,36794.0,36788.0,36782.2,36776.5,36771.0,36765.7,36760.6,36755.7,36751.0,36746.5,36742.1,36738.0,36734.0,36730.3,36726.8,36723.4,36720.0,36716.7,36713.4,36710.2,36707.0,36703.9,36700.9,36697.9,36695.0,36692.2,36689.5,36686.8,36684.0,36681.1,36678.1,36675.0,36672.0,36669.0,36666.0,36663.0,36660.0,36657.1,36654.2,36651.2,36648.0,36644.5,36640.7,36636.8,36633.0,36629.3,36625.6,36621.9,36618.0,36614.0,36609.8,36605.5,36601.0,36596.3,36591.4,36586.3,36581.0,36575.5,36569.7,36563.8,36558.0,36552.3,36546.8,36541.0,36535.0,36528.6,36521.8,36514.9,36508.0,36501.1,36494.1,36487.1,36480.0,36472.9,36465.7,36458.4,36451.0,36443.4,36435.6,36427.8,36420.0,36412.3,36404.6,36396.8,36389.0,36381.1,36373.1,36365.1,36357.0,36348.8,36340.6,36332.3,36324.0,36315.5,36307.0,36298.5,36290.0,36281.7,36273.5,36265.3,36257.0,36248.5,36240.0,36231.5,36223.0,36214.7,36206.5,36198.3,36190.0,36181.6,36173.1,36164.5,36156.0,36147.5,36138.9,36130.4,36122.0,36113.7,36105.4,36097.2,36089.0,36080.9,36072.9,36065.0,36057.0,36049.0,36041.0,36033.0,36025.0,36017.0,36008.9,36000.9,35993.0,35985.2,35977.4,35969.7,35962.0,35954.2,35946.4,35938.7,35931.0,35923.4,35915.9,35908.5,35901.0,35893.5,35885.9,35878.4,35871.0,35863.9,35856.9,35850.0,35843.0,35836.0,35829.0,35822.0,35815.0,35807.9,35800.8,35793.8,35787.0,35780.5,35774.3,35768.2,35762.0,35755.7,35749.4,35743.2,35737.0,35730.9,35724.8,35718.8,35713.0,35707.3,35701.8,35696.4,35691.0,35685.6,35680.3,35675.1,35670.0,35665.1,35660.4,35655.7,35651.0,35646.2,35641.4,35636.7,35632.0,35627.4,35622.9,35618.4,35614.0,35609.7,35605.5,35601.3,35597.0,35592.6,35588.1,35583.6,35579.0,35574.3,35569.6,35564.8,35560.0,35555.1,35550.1,35545.1,35540.0,35534.8,35529.6,35524.3,35519.0,35513.8,35508.6,35503.4,35498.0,35492.4,35486.6,35480.8,35475.0,35469.3,35463.6,35457.9,35452.0,35445.9,35439.7,35433.4,35427.0,35420.6,35414.1,35407.6,35401.0,35394.3,35387.5,35380.7,35374.0,35367.5,35361.1,35354.6,35348.0,35341.1,35334.1,35327.0,35320.0,35313.0,35305.9,35298.9,35292.0,35285.4,35278.9,35272.5,35266.0,35259.5,35252.9,35246.4,35240.0,35233.8,35227.8,35221.9,35216.0,35210.2,35204.4,35198.7,35193.0,35187.4,35181.8,35176.3,35171.0,35165.8,35160.8,35155.8,35151.0,35146.3,35141.8,35137.4,35133.0,35128.6,35124.3,35120.1,35116.0,35112.0,35108.2,35104.5,35101.0,35097.7,35094.6,35091.7,35089.0,35086.5,35084.2,35082.1,35080.0,35077.9,35075.9,35073.9,35072.0,35070.2,35068.4,35066.7,35065.0,35063.4,35061.9,35060.5,35059.0,35057.5,35055.9,35054.4,35053.0,35051.7,35050.5,35049.3,35048.0,35046.6,35045.1,35043.6,35042.0,35040.4,35038.7,35036.9,35035.0,35032.9,35030.7,35028.4,35026.0,35023.6,35021.2,35018.7,35016.0,35013.2,35010.3,35007.3,35004.0,35000.5,34996.8,34992.9,34989.0,34985.1,34981.1,34977.1,34973.0,34968.8,34964.6,34960.3,34956.0,34951.6,34947.2,34942.7,34938.0,34933.1,34928.1,34923.0,34918.0,34913.0,34908.1,34903.1,34898.0,34892.8,34887.6,34882.3,34877.0,34871.7,34866.4,34861.2,34856.0,34850.9,34845.9,34841.0,34836.0,34831.0,34826.1,34821.1,34816.0,34810.8,34805.5,34800.2,34795.0,34790.0,34785.0,34780.0,34775.0,34769.8,34764.6,34759.3,34754.0,34748.7,34743.4,34738.2,34733.0,34728.0,34723.1,34718.1,34713.0,34707.7,34702.2,34696.6,34691.0,34685.3,34679.6,34673.8,34668.0,34662.2,34656.5,34650.8,34645.0,34639.3,34633.6,34627.8,34622.0,34616.0,34610.0,34604.0,34598.0,34592.2,34586.5,34580.8,34575.0,34569.0,34563.0,34557.0,34551.0,34545.2,34539.4,34533.7,34528.0,34522.2,34516.4,34510.7,34505.0,34499.4,34493.9,34488.5,34483.0,34477.5,34472.0,34466.5,34461.0,34455.5,34450.0,34444.5,34439.0,34433.5,34428.0,34422.5,34417.0,34411.5,34406.0,34400.5,34395.0,34389.5,34384.1,34378.6,34373.0,34367.3,34361.6,34355.8,34350.0,34344.3,34338.6,34332.8,34327.0,34321.1,34315.1,34309.0,34303.0,34297.0,34291.1,34285.1,34279.0,34272.7,34266.2,34259.6,34253.0,34246.4,34239.7,34232.9,34226.0,34218.9,34211.6,34204.3,34197.0,34189.8,34182.6,34175.3,34168.0,34160.6,34153.1,34145.6,34138.0,34130.3,34122.6,34114.8,34107.0,34099.1,34091.1,34083.0,34075.0,34067.0,34059.1,34051.1,34043.0,34034.6,34026.1,34017.5,34009.0,34000.5,33992.1,33983.6,33975.0,33966.3,33957.6,33948.8,33940.0,33931.2,33922.4,33913.7,33905.0,33896.4,33887.9,33879.5,33871.0,33862.5,33853.9,33845.4,33837.0,33828.8,33820.8,33812.8,33805.0,33797.3,33789.7,33782.2,33775.0,33768.0,33761.2,33754.5,33748.0,33741.5,33735.1,33728.9,33723.0,33717.6,33712.6,33707.8,33703.0,33698.1,33693.2,33688.5,33684.0,33679.7,33675.7,33671.8,33668.0,33664.3,33660.7,33657.2,33654.0,33651.0,33648.3,33645.7,33643.0,33640.2,33637.4,33634.6,33632.0,33629.6,33627.3,33625.1,33623.0,33620.9,33618.9,33616.9,33615.0,33613.2,33611.4,33609.7,33608.0,33606.4,33604.9,33603.4,33602.0,33600.7,33599.4,33598.2,33597.0,33595.7,33594.4,33593.1,33592.0,33591.1,33590.4,33589.7,33589.0,33588.2,33587.5,33586.8,33586.0,33585.2,33584.5,33583.8,33583.0,33582.2,33581.4,33580.7,33580.0,33579.5,33579.1,33578.6,33578.0,33577.1,33576.1,33575.0,33574.0,33573.2,33572.6,33571.9,33571.0,33569.9,33568.6,33567.2,33566.0,33565.0,33564.0,33563.0,33562.0,33560.9,33559.7,33558.4,33557.0,33555.4,33553.6,33551.8,33550.0,33548.2,33546.5,33544.8,33543.0,33541.3,33539.6,33537.8,33536.0,33534.1,33532.1,33530.1,33528.0,33525.8,33523.6,33521.3,33519.0,33516.8,33514.6,33512.3,33510.0,33507.6,33505.1,33502.5,33500.0,33497.5,33494.9,33492.4,33490.0,33487.7,33485.4,33483.2,33481.0,33478.8,33476.5,33474.2,33472.0,33469.7,33467.4,33465.1,33463.0,33461.1,33459.4,33457.7,33456.0,33454.2,33452.5,33450.8,33449.0,33447.2,33445.5,33443.8,33442.0,33440.2,33438.5,33436.8,33435.0,33433.2,33431.4,33429.7,33428.0,33426.5,33425.0,33423.5,33422.0,33420.3,33418.6,33416.8,33415.0,33413.2,33411.4,33409.7,33408.0,33406.5,33405.0,33403.5,33402.0,33400.3,33398.5,33396.7,33395.0,33393.4,33391.9,33390.5,33389.0,33387.5,33386.0,33384.5,33383.0,33381.5,33380.0,33378.5,33377.0,33375.5,33373.9,33372.4,33371.0,33369.7,33368.4,33367.2,33366.0,33364.9,33363.9,33363.0,33362.0,33361.0,33359.9,33358.9,33358.0,33357.3,33356.8,33356.4,33356.0,33355.7,33355.5,33355.3,33355.0,33354.5,33353.9,33353.3,33353.0,33353.1,33353.4,33353.8,33354.0,33354.1,33354.1,33354.0,33354.0,33354.0,33353.9,33353.9,33354.0,33354.2,33354.5,33354.8,33355.0,33355.0,33355.0,33355.0,33355.0,33355.2,33355.6,33355.9,33356.0,33355.9,33355.6,33355.3,33355.0,33354.8,33354.5,33354.2,33354.0,33353.8,33353.7,33353.5,33353.0,33352.2,33351.2,33350.1,33349.0,33347.9,33346.8,33345.5,33344.0,33342.3,33340.4,33338.3,33336.0,33333.5,33330.9,33328.0,33325.0,33321.8,33318.4,33314.9,33311.0,33306.8,33302.3,33297.7,33293.0,33288.4,33283.8,33279.0,33274.0,33268.8,33263.3,33257.7,33252.0,33246.2,33240.2,33234.2,33228.0,33221.7,33215.2,33208.6,33202.0,33195.3,33188.6,33181.8,33175.0,33168.2,33161.5,33154.8,33148.0,33141.2,33134.5,33127.8,33121.0,33114.2,33107.4,33100.6,33094.0,33087.6,33081.3,33075.1,33069.0,33062.9,33056.8,33050.8,33045.0,33039.4,33034.1,33028.9,33024.0,33019.4,33015.0,33010.9,33007.0,33003.4,33000.1,32997.0,32994.0,32991.1,32988.3,32985.6,32983.0,32980.4,32977.8,32975.3,32973.0,32970.9,32968.9,32967.0,32965.0,32962.8,32960.5,32958.2,32956.0,32953.9,32951.9,32950.0,32948.0,32946.0,32944.1,32942.1,32940.0,32937.8,32935.6,32933.3,32931.0,32928.8,32926.5,32924.2,32922.0,32919.8,32917.6,32915.4,32913.0,32910.4,32907.7,32904.9,32902.0,32899.1,32896.1,32893.1,32890.0,32886.8,32883.6,32880.3,32877.0,32873.6,32870.2,32866.7,32863.0,32859.2,32855.2,32851.1,32847.0,32842.8,32838.6,32834.3,32830.0,32825.6,32821.2,32816.7,32812.0,32807.2,32802.2,32797.2,32792.0,32786.7,32781.2,32775.6,32770.0,32764.3,32758.6,32752.8,32747.0,32741.1,32735.2,32729.2,32723.0,32716.5,32709.7,32702.8,32696.0,32689.3,32682.6,32675.8,32669.0,32662.0,32655.0,32648.0,32641.0,32634.2,32627.4,32620.7,32614.0,32607.4,32600.9,32594.4,32588.0,32581.6,32575.2,32569.0,32563.0,32557.3,32551.8,32546.4,32541.0,32535.6,32530.3,32525.1,32520.0,32515.1,32510.3,32505.6,32501.0,32496.4,32491.9,32487.4,32483.0,32478.6,32474.2,32470.0,32466.0,32462.3,32458.8,32455.4,32452.0,32448.4,32444.8,32441.3,32438.0,32435.0,32432.3,32429.7,32427.0,32424.2,32421.5,32418.8,32416.0,32413.2,32410.4,32407.7,32405.0,32402.4,32399.9,32397.5,32395.0,32392.5,32390.1,32387.6,32385.0,32382.3,32379.6,32376.8,32374.0,32371.1,32368.1,32365.1,32362.0,32358.8,32355.5,32352.2,32349.0,32346.0,32343.1,32340.1,32337.0,32333.7,32330.2,32326.6,32323.0,32319.3,32315.6,32311.8,32308.0,32304.3,32300.6,32296.8,32293.0,32289.1,32285.1,32281.1,32277.0,32272.8,32268.6,32264.3,32260.0,32255.6,32251.1,32246.6,32242.0,32237.4,32232.7,32227.9,32223.0,32217.9,32212.6,32207.3,32202.0,32196.8,32191.6,32186.4,32181.0,32175.4,32169.8,32163.9,32158.0,32151.9,32145.7,32139.4,32133.0,32126.6,32120.1,32113.6,32107.0,32100.4,32093.8,32087.0,32080.0,32072.7,32065.2,32057.6,32050.0,32042.6,32035.2,32027.7,32020.0,32012.0,32003.8,31995.4,31987.0,31978.6,31970.2,31961.7,31953.0,31944.2,31935.2,31926.1,31917.0,31907.8,31898.6,31889.3,31880.0,31870.6,31861.1,31851.5,31842.0,31832.5,31822.9,31813.4,31804.0,31794.7,31785.4,31776.2,31767.0,31757.7,31748.4,31739.2,31730.0,31720.9,31711.8,31702.8,31694.0,31685.3,31676.7,31668.2,31660.0,31652.0,31644.2,31636.6,31629.0,31621.4,31613.8,31606.3,31599.0,31592.0,31585.1,31578.5,31572.0,31565.7,31559.7,31553.8,31548.0,31542.3,31536.7,31531.2,31526.0,31521.0,31516.2,31511.5,31507.0,31502.6,31498.2,31494.1,31490.0,31486.0,31482.2,31478.5,31475.0,31471.8,31468.8,31465.9,31463.0,31460.1,31457.3,31454.6,31452.0,31449.6,31447.3,31445.1,31443.0,31440.9,31438.8,31436.8,31435.0,31433.4,31431.9,31430.5,31429.0,31427.3,31425.6,31423.8,31422.0,31420.2,31418.5,31416.8,31415.0,31413.3,31411.7,31410.0,31408.0,31405.7,31403.2,31400.6,31398.0,31395.5,31393.1,31390.6,31388.0,31385.4,31382.7,31379.9,31377.0,31373.9,31370.6,31367.3,31364.0,31360.8,31357.6,31354.3,31351.0,31347.6,31344.1,31340.6,31337.0,31333.3,31329.6,31325.8,31322.0,31318.3,31314.6,31310.8,31307.0,31303.1,31299.1,31295.0,31291.0,31287.0,31283.1,31279.1,31275.0,31270.8,31266.6,31262.3,31258.0,31253.6,31249.1,31244.6,31240.0,31235.3,31230.6,31225.8,31221.0,31216.1,31211.2,31206.2,31201.0,31195.7,31190.2,31184.6,31179.0,31173.4,31167.8,31162.0,31156.0,31149.7,31143.2,31136.6,31130.0,31123.4,31116.7,31109.9,31103.0,31095.9,31088.7,31081.4,31074.0,31066.6,31059.2,31051.7,31044.0,31036.2,31028.2,31020.2,31012.0,31003.7,30995.2,30986.7,30978.0,30969.1,30960.1,30951.0,30942.0,30933.0,30924.1,30915.1,30906.0,30896.6,30887.1,30877.5,30868.0,30858.7,30849.4,30840.2,30831.0,30821.9,30812.9,30803.9,30795.0,30786.1,30777.2,30768.5,30760.0,30751.7,30743.6,30735.7,30728.0,30720.5,30713.1,30706.0,30699.0,30692.1,30685.4,30679.0,30673.0,30667.5,30662.4,30657.6,30653.0,30648.4,30644.0,30639.8,30636.0,30632.6,30629.4,30626.6,30624.0,30621.6,30619.6,30617.7,30616.0,30614.5,30613.1,30612.0,30611.0,30610.2,30609.7,30609.3,30609.0,30608.8,30608.8,30608.9,30609.0,30609.2,30609.4,30609.7,30610.0,30610.2,30610.5,30610.8,30611.0,30611.3,30611.6,30611.9,30612.0,30611.9,30611.6,30611.3,30611.0,30610.8,30610.8,30610.5,30610.0,30609.1,30607.8,30606.4,30605.0,30603.7,30602.3,30600.8,30599.0,30596.8,30594.4,30591.7,30589.0,30586.2,30583.2,30580.2,30577.0,30573.7,30570.4,30566.8,30563.0,30558.8,30554.4,30549.7,30545.0,30540.2,30535.3,30530.3,30525.0,30519.5,30513.9,30508.0,30502.0,30495.8,30489.3,30482.7,30476.0,30469.2,30462.2,30455.2,30448.0,30440.7,30433.2,30425.6,30418.0,30410.3,30402.6,30394.8,30387.0,30379.3,30371.7,30364.0,30356.0,30347.7,30339.1,30330.5,30322.0,30313.7,30305.5,30297.3,30289.0,30280.5,30272.0,30263.5,30255.0,30246.7,30238.5,30230.3,30222.0,30213.5,30205.0,30196.5,30188.0,30179.7,30171.5,30163.3,30155.0,30146.5,30138.0,30129.5,30121.0,30112.7,30104.5,30096.3,30088.0,30079.6,30071.1,30062.5,30054.0,30045.5,30037.0,30028.5,30020.0,30011.5,30003.1,29994.6,29986.0,29977.3,29968.6,29959.8,29951.0,29942.2,29933.5,29924.8,29916.0,29907.2,29898.5,29889.8,29881.0,29872.3,29863.6,29854.8,29846.0,29837.0,29828.0,29819.0,29810.0,29801.2,29792.4,29783.7,29775.0,29766.2,29757.4,29748.7,29740.0,29731.4,29722.9,29714.4,29706.0,29697.7,29689.4,29681.2,29673.0,29664.7,29656.4,29648.1,29640.0,29632.1,29624.3,29616.6,29609.0,29601.4,29593.9,29586.4,29579.0,29571.6,29564.3,29557.1,29550.0,29543.1,29536.2,29529.6,29523.0,29516.6,29510.4,29504.2,29498.0,29491.7,29485.3,29479.0,29473.0,29467.3,29461.8,29456.4,29451.0,29445.5,29439.9,29434.4,29429.0,29423.8,29418.8,29413.9,29409.0,29404.2,29399.4,29394.7,29390.0,29385.4,29380.9,29376.4,29372.0,29367.7,29363.4,29359.2,29355.0,29350.7,29346.4,29342.1,29338.0,29334.1,29330.4,29326.7,29323.0,29319.2,29315.5,29311.8,29308.0,29304.2,29300.5,29296.8,29293.0,29289.2,29285.4,29281.7,29278.0,29274.5,29271.0,29267.5,29264.0,29260.3,29256.6,29252.8,29249.0,29245.1,29241.1,29237.0,29233.0,29229.0,29225.1,29221.1,29217.0,29212.9,29208.7,29204.4,29200.0,29195.4,29190.7,29185.9,29181.0,29176.1,29171.1,29166.0,29161.0,29156.0,29151.1,29146.1,29141.0,29135.8,29130.6,29125.3,29120.0,29114.5,29108.9,29103.4,29098.0,29092.9,29087.9,29083.0,29078.0,29073.0,29067.9,29062.9,29058.0,29053.3,29048.8,29044.3,29040.0,29035.8,29031.7,29027.7,29024.0,29020.5,29017.1,29014.0,29011.0,29008.2,29005.6,29003.2,29001.0,28999.0,28997.2,28995.6,28994.0,28992.4,28990.9,28989.4,28988.0,28986.6,28985.3,28984.1,28983.0,28982.1,28981.4,28980.7,28980.0,28979.3,28978.6,28977.8,28977.0,28976.1,28975.1,28974.1,28973.0,28971.9,28970.7,28969.4,28968.0,28966.4,28964.7,28962.9,28961.0,28959.1,28957.2,28955.2,28953.0,28950.7,28948.2,28945.7,28943.0,28940.2,28937.2,28934.2,28931.0,28927.7,28924.2,28920.6,28917.0,28913.3,28909.6,28905.8,28902.0,28898.1,28894.2,28890.2,28886.0,28881.7,28877.2,28872.7,28868.0,28863.1,28858.1,28853.0,28848.0,28843.0,28838.1,28833.1,28828.0,28822.8,28817.6,28812.3,28807.0,28801.6,28796.1,28790.5,28785.0,28779.5,28774.0,28768.5,28763.0,28757.5,28752.0,28746.5,28741.0,28735.5,28730.0,28724.5,28719.0,28713.5,28707.9,28702.4,28697.0,28691.7,28686.5,28681.3,28676.0,28670.5,28664.9,28659.4,28654.0,28648.9,28643.9,28639.0,28634.0,28629.0,28623.9,28618.9,28614.0,28609.2,28604.5,28599.8,28595.0,28590.0,28584.9,28579.9,28575.0,28570.4,28565.9,28561.5,28557.0,28552.5,28548.0,28543.5,28539.0,28534.5,28529.9,28525.4,28521.0,28516.7,28512.5,28508.3,28504.0,28499.5,28495.0,28490.5,28486.0,28481.7,28477.4,28473.2,28469.0,28464.9,28460.9,28457.0,28453.0,28449.0,28444.9,28440.9,28437.0,28433.4,28429.9,28426.5,28423.0,28419.4,28415.8,28412.3,28409.0,28406.0,28403.2,28400.5,28398.0,28395.6,28393.2,28391.1,28389.0,28387.1,28385.2,28383.6,28382.0,28380.6,28379.2,28378.1,28377.0,28376.0,28375.2,28374.5,28374.0,28373.8,28373.8,28373.9,28374.0,28374.1,28374.2,28374.5,28375.0,28375.7,28376.6,28377.7,28379.0,28380.5,28382.2,28384.1,28386.0,28387.9,28389.8,28391.8,28394.0,28396.4,28398.9,28401.5,28404.0,28406.5,28409.1,28411.6,28414.0,28416.3,28418.6,28420.8,28423.0,28425.3,28427.6,28429.9,28432.0,28434.0,28435.8,28437.5,28439.0,28440.2,28441.2,28442.1,28443.0,28444.0,28445.1,28446.1,28447.0,28447.7,28448.2,28448.6,28449.0,28449.3,28449.6,28449.8,28450.0,28450.1,28450.1,28450.1,28450.0,28449.9,28449.7,28449.4,28449.0,28448.5,28447.8,28447.0,28446.0,28444.7,28443.2,28441.6,28440.0,28438.4,28436.8,28435.0,28433.0,28430.8,28428.4,28425.8,28423.0,28420.0,28416.9,28413.5,28410.0,28406.3,28402.4,28398.3,28394.0,28389.5,28384.7,28379.8,28375.0,28370.3,28365.6,28360.9,28356.0,28350.9,28345.7,28340.4,28335.0,28329.5,28324.0,28318.5,28313.0,28307.7,28302.4,28297.2,28292.0,28286.7,28281.4,28276.1,28271.0,28266.1,28261.4,28256.8,28252.0,28247.0,28242.0,28237.0,28232.0,28227.2,28222.4,28217.7,28213.0,28208.2,28203.4,28198.7,28194.0,28189.5,28185.0,28180.5,28176.0,28171.3,28166.6,28161.8,28157.0,28152.2,28147.4,28142.7,28138.0,28133.5,28129.0,28124.5,28120.0,28115.3,28110.6,28105.8,28101.0,28096.1,28091.1,28086.0,28081.0,28076.0,28071.0,28066.0,28061.0,28056.0,28051.1,28046.1,28041.0,28035.7,28030.2,28024.6,28019.0,28013.3,28007.6,28001.8,27996.0,27990.3,27984.6,27978.8,27973.0,27967.1,27961.2,27955.2,27949.0,27942.5,27935.7,27928.8,27922.0,27915.3,27908.6,27901.9,27895.0,27887.9,27880.6,27873.3,27866.0,27858.8,27851.6,27844.4,27837.0,27829.4,27821.6,27813.8,27806.0,27798.2,27790.5,27782.8,27775.0,27767.2,27759.5,27751.8,27744.0,27736.2,27728.4,27720.6,27713.0,27705.6,27698.3,27691.1,27684.0,27676.9,27669.9,27662.9,27656.0,27649.1,27642.2,27635.5,27629.0,27622.7,27616.7,27610.8,27605.0,27599.3,27593.6,27588.2,27583.0,27578.1,27573.6,27569.2,27565.0,27561.0,27557.1,27553.5,27550.0,27546.7,27543.6,27540.6,27538.0,27535.7,27533.7,27531.8,27530.0,27528.2,27526.4,27524.7,27523.0,27521.4,27519.9,27518.4,27517.0,27515.7,27514.5,27513.3,27512.0,27510.6,27509.2,27507.7,27506.0,27504.2,27502.3,27500.3,27498.0,27495.5,27492.9,27490.0,27487.0,27483.8,27480.3,27476.7,27473.0,27469.3,27465.4,27461.4,27457.0,27452.2,27447.1,27441.6,27436.0,27430.1,27424.1,27417.7,27411.0,27404.0,27396.8,27389.1,27381.0,27372.4,27363.3,27353.8,27344.0,27333.8,27323.3,27312.4,27301.0,27289.2,27276.9,27264.2,27251.0,27237.4,27223.4,27209.0,27194.0,27178.4,27162.2,27145.7,27129.0,27112.1,27094.8,27077.4,27060.0,27042.6,27025.1,27007.5,26990.0,26972.4,26954.7,26937.1,26920.0,26903.3,26886.8,26870.7,26855.0,26839.7,26824.7,26810.1,26796.0,26782.3,26769.1,26756.3,26744.0,26732.2,26720.9,26710.2,26700.0,26690.5,26681.6,26673.2,26665.0,26657.0,26649.3,26642.0,26635.0,26628.6,26622.6,26616.8,26611.0,26605.1,26599.3,26593.6,26588.0,26582.6,26577.4,26572.3,26567.0,26561.6,26556.2,26550.7,26545.0,26539.2,26533.2,26527.1,26521.0,26514.9,26508.8,26502.5,26496.0,26489.2,26482.2,26475.1,26468.0,26461.0,26454.1,26447.1,26440.0,26432.8,26425.5,26418.2,26411.0,26403.9,26396.8,26389.8,26383.0,26376.3,26369.6,26363.2,26357.0,26351.1,26345.4,26340.1,26335.0,26330.3,26325.9,26321.8,26318.0,26314.5,26311.4,26308.5,26306.0,26303.8,26301.9,26300.3,26299.0,26298.1,26297.5,26297.2,26297.0,26296.9,26297.1,26297.4,26298.0,26298.9,26300.2,26301.6,26303.0,26304.4,26305.9,26307.4,26309.0,26310.7,26312.4,26314.2,26316.0,26317.8,26319.6,26321.4,26323.0,26324.4,26325.7,26326.9,26328.0,26329.2,26330.3,26331.3,26332.0,26332.4,26332.4,26332.3,26332.0,26331.6,26331.0,26330.2,26329.0,26327.5,26325.8,26323.6,26321.0,26317.8,26314.2,26310.2,26306.0,26301.6,26297.1,26292.2,26287.0,26281.4,26275.6,26269.4,26263.0,26256.3,26249.3,26242.2,26235.0,26227.8,26220.6,26213.3,26206.0,26198.5,26191.0,26183.5,26176.0,26168.6,26161.2,26154.0,26147.0,26140.2,26133.6,26127.1,26121.0,26115.2,26109.6,26104.3,26099.0,26093.8,26088.7,26083.7,26079.0,26074.5,26070.2,26066.1,26062.0,26057.9,26053.9,26050.0,26046.0,26042.0,26038.1,26034.1,26030.0,26025.9,26021.8,26017.5,26013.0,26008.4,26003.6,25998.5,25993.0,25987.0,25980.7,25974.0,25967.0,25959.7,25952.2,25944.3,25936.0,25927.3,25918.3,25908.9,25899.0,25888.5,25877.6,25866.3,25855.0,25843.7,25832.3,25820.8,25809.0,25797.0,25784.7,25772.3,25760.0,25747.7,25735.4,25723.1,25711.0,25699.1,25687.2,25675.6,25664.0,25652.6,25641.3,25630.1,25619.0,25607.8,25596.7,25585.7,25575.0,25564.7,25554.6,25544.8,25535.0,25525.2,25515.6,25506.1,25497.0,25488.3,25480.0,25471.9,25464.0,25456.2,25448.5,25441.1,25434.0,25427.3,25420.9,25414.9,25409.0,25403.4,25398.0,25392.9,25388.0,25383.4,25379.1,25374.9,25371.0,25367.2,25363.6,25360.1,25357.0,25354.2,25351.7,25349.3,25347.0,25344.6,25342.3,25340.1,25338.0,25336.1,25334.4,25332.7,25331.0,25329.2,25327.5,25325.8,25324.0,25322.2,25320.5,25318.8,25317.0,25315.3,25313.6,25311.8,25310.0,25308.0,25305.9,25303.9,25302.0,25300.4,25298.9,25297.5,25296.0,25294.5,25292.9,25291.4,25290.0,25288.7,25287.4,25286.2,25285.0,25283.8,25282.6,25281.3,25280.0,25278.5,25277.0,25275.5,25274.0,25272.7,25271.4,25270.2,25269.0,25267.8,25266.5,25265.2,25264.0,25262.7,25261.4,25260.2,25259.0,25257.9,25256.9,25255.9,25255.0,25254.1,25253.3,25252.6,25252.0,25251.6,25251.2,25251.1,25251.0,25251.1,25251.2,25251.6,25252.0,25252.6,25253.3,25254.1,25255.0,25256.0,25257.1,25258.1,25259.0,25259.8,25260.4,25260.9,25261.0,25260.7,25260.1,25259.1,25258.0,25256.7,25255.3,25253.5,25251.0,25247.8,25244.1,25239.8,25235.0,25229.8,25224.2,25218.0,25211.0,25203.2,25194.8,25185.6,25176.0,25165.8,25154.9,25143.6,25132.0,25120.0,25107.6,25094.9,25082.0,25068.9,25055.6,25042.2,25029.0,25015.9,25002.9,24989.9,24977.0,24964.1,24951.1,24938.4,24926.0,24914.0,24902.4,24891.0,24880.0,24869.2,24858.8,24848.6,24839.0,24829.8,24821.0,24812.7,24805.0,24797.9,24791.4,24785.5,24780.0,24775.1,24770.8,24766.9,24763.0,24759.3,24755.8,24752.4,24749.0,24745.7,24742.4,24739.2,24736.0,24732.7,24729.4,24726.2,24723.0,24719.9,24716.9,24713.9,24711.0,24708.2,24705.4,24702.7,24700.0,24697.4,24694.9,24692.4,24690.0,24687.7,24685.5,24683.3,24681.0,24678.6,24676.1,24673.5,24671.0,24668.6,24666.2,24663.7,24661.0,24658.1,24654.9,24651.6,24648.0,24644.1,24640.0,24635.6,24631.0,24626.1,24621.1,24615.7,24610.0,24603.9,24597.5,24590.8,24584.0,24577.0,24569.8,24562.5,24555.0,24547.4,24539.8,24531.9,24524.0,24515.9,24507.6,24499.3,24491.0,24482.7,24474.4,24466.2,24458.0,24449.9,24441.9,24434.0,24426.0,24418.0,24409.9,24401.9,24394.0,24386.3,24378.8,24371.3,24364.0,24356.8,24349.8,24342.8,24336.0,24329.3,24322.7,24316.2,24310.0,24304.0,24298.2,24292.6,24287.0,24281.4,24275.8,24270.3,24265.0,24260.0,24255.2,24250.5,24246.0,24241.5,24237.2,24233.0,24229.0,24225.2,24221.7,24218.3,24215.0,24211.8,24208.7,24205.7,24203.0,24200.5,24198.1,24196.0,24194.0,24192.3,24190.8,24189.4,24188.0,24186.7,24185.4,24184.2,24183.0,24182.0,24181.1,24180.1,24179.0,24177.7,24176.2,24174.6,24173.0,24171.4,24169.8,24168.1,24166.0,24163.6,24160.9,24158.0,24155.0,24151.9,24148.7,24145.4,24142.0,24138.6,24135.1,24131.6,24128.0,24124.3,24120.5,24116.7,24113.0,24109.4,24105.9,24102.5,24099.0,24095.5,24091.9,24088.4,24085.0,24081.8,24078.7,24075.7,24073.0,24070.5,24068.2,24066.0,24064.0,24062.1,24060.3,24058.6,24057.0,24055.4,24053.9,24052.4,24051.0,24049.7,24048.4,24047.2,24046.0,24044.8,24043.6,24042.3,24041.0,24039.6,24038.1,24036.5,24035.0,24033.5,24032.1,24030.6,24029.0,24027.1,24025.1,24023.0,24021.0,24019.0,24017.1,24015.1,24013.0,24010.9,24008.7,24006.4,24004.0,24001.4,23998.7,23995.9,23993.0,23990.1,23987.1,23984.1,23981.0,23977.8,23974.6,23971.3,23968.0,23964.6,23961.2,23957.7,23954.0,23950.2,23946.3,23942.3,23938.0,23933.5,23928.9,23924.0,23919.0,23913.8,23908.5,23902.9,23897.0,23890.7,23884.1,23877.2,23870.0,23862.5,23854.8,23846.6,23838.0,23828.9,23819.4,23809.4,23799.0,23788.1,23776.8,23765.0,23753.0,23740.7,23728.0,23715.1,23702.0,23688.7,23675.2,23661.6,23648.0,23634.3,23620.5,23606.7,23593.0,23579.3,23565.7,23552.2,23539.0,23526.1,23513.5,23501.1,23489.0,23477.1,23465.4,23454.0,23443.0,23432.5,23422.3,23412.5,23403.0,23393.8,23384.8,23376.2,23368.0,23360.2,23352.7,23345.6,23339.0,23332.8,23327.1,23321.8,23317.0,23312.6,23308.7,23305.2,23302.0,23299.2,23296.8,23294.8,23293.0,23291.6,23290.5,23289.7,23289.0,23288.5,23288.2,23288.0,23288.0,23288.1,23288.4,23288.8,23289.0,23289.1,23289.2,23289.2,23289.0,23288.5,23287.8,23287.0,23286.0,23285.0,23283.9,23282.6,23281.0,23279.1,23277.0,23274.6,23272.0,23269.1,23266.1,23262.7,23259.0,23255.0,23250.6,23246.0,23241.0,23235.8,23230.2,23224.4,23218.0,23211.2,23203.9,23196.2,23188.0,23179.4,23170.3,23160.8,23151.0,23140.8,23130.3,23119.4,23108.0,23096.0,23083.6,23070.8,23058.0,23045.2,23032.2,23019.2,23006.0,22992.6,22979.0,22965.4,22952.0,22938.8,22925.7,22912.7,22900.0,22887.4,22874.9,22862.8,22851.0,22839.7,22828.9,22818.3,22808.0,22797.8,22787.9,22778.2,22769.0,22760.2,22751.9,22743.8,22736.0,22728.4,22720.9,22713.8,22707.0,22700.6,22694.6,22688.8,22683.0,22677.1,22671.2,22665.4,22660.0,22654.9,22650.2,22645.6,22641.0,22636.4,22631.9,22627.4,22623.0,22618.7,22614.6,22610.4,22606.0,22601.4,22596.6,22591.8,22587.0,22582.3,22577.8,22573.0,22568.0,22562.6,22556.9,22551.0,22545.0,22538.9,22532.8,22526.4,22520.0,22513.4,22506.6,22499.7,22493.0,22486.4,22479.9,22473.5,22467.0,22460.5,22453.9,22447.4,22441.0,22434.8,22428.8,22422.8,22417.0,22411.2,22405.6,22400.1,22395.0,22390.3,22385.9,22381.9,22378.0,22374.3,22370.9,22367.7,22365.0,22362.7,22360.8,22359.3,22358.0,22357.0,22356.4,22356.0,22356.0,22356.3,22356.9,22357.9,22359.0,22360.4,22362.1,22364.0,22366.0,22368.1,22370.2,22372.6,22375.0,22377.6,22380.2,22383.1,22386.0,22389.1,22392.3,22395.6,22399.0,22402.5,22406.0,22409.5,22413.0,22416.3,22419.6,22422.8,22426.0,22429.1,22432.2,22435.2,22438.0,22440.6,22442.9,22445.1,22447.0,22448.6,22450.1,22451.2,22452.0,22452.5,22452.8,22452.6,22452.0,22450.9,22449.4,22447.5,22445.0,22442.0,22438.6,22434.6,22430.0,22424.6,22418.6,22412.0,22405.0,22397.5,22389.6,22381.1,22372.0,22362.0,22351.4,22340.3,22329.0,22317.6,22305.9,22294.1,22282.0,22269.7,22257.1,22244.5,22232.0,22219.7,22207.4,22195.2,22183.0,22170.8,22158.6,22146.6,22135.0,22123.7,22112.8,22102.1,22092.0,22082.3,22073.1,22064.3,22056.0,22048.1,22040.7,22033.7,22027.0,22020.7,22014.8,22009.2,22004.0,21999.2,21994.8,21990.8,21987.0,21983.5,21980.4,21977.5,21975.0,21972.8,21970.9,21969.4,21968.0,21966.9,21966.0,21965.4,21965.0,21964.9,21965.1,21965.5,21966.0,21966.6,21967.3,21968.1,21969.0,21970.0,21971.0,21972.0,21973.0,21973.9,21974.8,21975.5,21976.0,21976.3,21976.4,21976.4,21976.0,21975.4,21974.6,21973.5,21972.0,21970.1,21967.8,21965.1,21962.0,21958.6,21954.8,21950.6,21946.0,21940.9,21935.4,21929.4,21923.0,21916.2,21909.0,21901.3,21893.0,21884.0,21874.4,21864.4,21854.0,21843.3,21832.1,21820.7,21809.0,21797.1,21784.9,21772.5,21760.0,21747.4,21734.7,21721.9,21709.0,21696.0,21682.9,21669.8,21657.0,21644.4,21632.0,21619.8,21608.0,21596.5,21585.3,21574.5,21564.0,21554.0,21544.4,21535.1,21526.0,21517.1,21508.4,21500.1,21492.0,21484.4,21477.1,21470.0,21463.0,21456.1,21449.3,21442.6,21436.0,21429.4,21422.9,21416.5,21410.0,21403.5,21397.1,21390.6,21384.0,21377.4,21370.7,21363.9,21357.0,21349.9,21342.8,21335.4,21328.0,21320.4,21312.7,21304.9,21297.0,21289.0,21281.0,21273.0,21265.0,21257.2,21249.4,21241.7,21234.0,21226.4,21218.8,21211.3,21204.0,21196.9,21190.1,21183.4,21177.0,21170.9,21165.1,21159.4,21154.0,21148.7,21143.5,21138.6,21134.0,21129.8,21125.9,21122.4,21119.0,21115.9,21112.9,21110.3,21108.0,21106.1,21104.4,21103.1,21102.0,21101.1,21100.5,21100.1,21100.0,21100.1,21100.5,21101.1,21102.0,21103.2,21104.8,21106.4,21108.0,21109.5,21111.1,21112.6,21114.0,21115.4,21116.8,21118.0,21119.0,21119.8,21120.4,21120.9,21121.0,21121.0,21120.8,21120.2,21119.0,21117.2,21114.9,21112.1,21109.0,21105.5,21101.7,21097.5,21093.0,21088.2,21083.0,21077.6,21072.0,21066.3,21060.4,21054.3,21048.0,21041.5,21034.8,21028.0,21021.0,21013.9,21006.6,20999.3,20992.0,20984.8,20977.5,20970.2,20963.0,20955.7,20948.4,20941.2,20934.0,20926.9,20919.9,20913.0,20906.0,20899.0,20891.9,20884.9,20878.0,20871.3,20864.7,20858.2,20852.0,20846.0,20840.2,20834.5,20829.0,20823.6,20818.2,20813.1,20808.0,20803.0,20798.2,20793.5,20789.0,20784.8,20780.8,20776.9,20773.0,20769.0,20765.0,20761.0,20757.0,20753.0,20749.1,20745.1,20741.0,20736.8,20732.6,20728.3,20724.0,20719.6,20715.1,20710.6,20706.0,20701.0,20696.0,20691.0,20686.0,20681.0,20676.0,20671.0,20666.0,20660.5,20655.0,20650.5,20646.0,20641.0,20636.0,20631.5,20627.0,20623.0,20619.0,20615.5,20612.0,20609.0,20606.0,20603.5,20601.0,20599.0,20597.0,20595.0,20593.0,20591.0,20589.0,20588.0,20587.0,20585.5,20584.0,20583.0,20582.0,20581.0,20580.0,20578.5,20577.0,20576.0,20575.0,20574.0,20573.0,20571.5,20570.0,20568.5,20567.0,20565.5,20564.0,20562.0,20560.0,20558.5,20557.0,20554.5,20552.0,20549.0,20546.0,20543.0,20540.0,20537.0,20534.0,20530.5,20527.0,20523.0,20519.0,20514.5,20510.0,20505.5,20501.0,20496.5,20492.0,20486.5,20481.0,20476.0,20471.0,20465.5,20460.0,20454.5,20449.0,20443.0,20437.0,20431.5,20426.0,20421.0,20416.0,20411.0,20406.0,20401.5,20397.0,20392.5,20388.0,20384.0,20380.0,20376.5,20373.0,20370.5,20368.0,20365.0,20362.0,20360.0,20358.0,20356.5,20355.0,20354.0,20353.0,20352.0,20351.0,20351.0,20351.0,20351.0,20351.0,20351.5,20352.0,20352.5,20353.0,20353.0,20353.0,20353.5,20354.0,20353.5,20353.0,20353.0,20353.0,20352.0,20351.0,20349.5,20348.0,20346.0,20344.0,20341.5,20339.0,20336.0,20333.0,20329.0,20325.0,20320.5,20316.0,20310.5,20305.0,20299.0,20293.0,20286.0,20279.0,20272.0,20265.0,20257.5,20250.0,20242.5,20235.0,20227.5,20220.0,20212.0,20204.0,20196.5,20189.0,20182.0,20175.0,20167.5,20160.0,20153.5,20147.0,20140.0,20133.0,20127.0,20121.0,20115.0,20109.0,20103.5,20098.0,20092.5,20087.0,20082.5,20078.0,20074.0,20070.0,20066.5,20063.0,20060.0,20057.0,20054.0,20051.0,20049.0,20047.0,20045.5,20044.0,20042.5,20041.0,20039.5,20038.0,20036.0,20034.0,20032.5,20031.0,20029.5,20028.0,20026.0,20024.0,20022.5,20021.0,20019.5,20018.0,20016.0,20014.0,20012.0,20010.0,20007.5,20005.0,20002.5,20000.0,19997.0,19994.0,19991.0,19988.0,19983.5,19979.0,19975.0,19971.0,19965.5,19960.0,19954.0,19948.0,19941.5,19935.0,19927.5,19920.0,19911.5,19903.0,19894.0,19885.0,19874.5,19864.0,19852.0,19840.0,19827.5,19815.0,19801.0,19787.0,19772.5,19758.0,19742.5,19727.0,19711.5,19696.0,19680.0,19664.0,19648.0,19632.0,19616.5,19601.0,19585.5,19570.0,19555.5,19541.0,19527.0,19513.0,19500.5,19488.0,19476.5,19465.0,19455.0,19445.0,19436.5,19428.0,19421.5,19415.0,19410.5,19406.0,19404.5,19403.0,19404.0,19405.0,19408.0,19411.0,19416.5,19422.0,19429.0,19436.0,19443.5,19451.0,19458.5,19466.0,19473.5,19481.0,19488.5,19496.0,19502.5,19509.0,19515.5,19522.0,19527.5,19533.0,19538.0,19543.0,19547.5,19552.0,19555.5,19559.0,19561.5,19564.0,19566.0,19568.0,19568.5,19569.0,19568.5,19568.0,19566.5,19565.0,19562.0,19559.0,19554.5,19550.0,19544.5,19539.0,19532.5,19526.0,19519.0,19512.0,19504.0,19496.0,19488.5,19481.0,19473.0,19465.0,19457.0,19449.0,19442.0,19435.0,19429.0,19423.0,19417.5,19412.0,19407.5,19403.0,19399.5,19396.0,19393.0,19390.0,19387.0,19384.0,19382.0,19380.0,19377.5,19375.0,19373.0,19371.0,19368.5,19366.0,19363.0,19360.0,19357.0,19354.0,19351.0,19348.0,19344.5,19341.0,19337.5,19334.0,19330.0,19326.0,19322.5,19319.0,19315.0,19311.0,19307.0,19303.0,19299.5,19296.0,19292.0,19288.0,19284.0,19280.0,19276.5,19273.0,19269.0,19265.0,19261.5,19258.0,19254.5,19251.0,19247.0,19243.0,19238.5,19234.0,19229.5,19225.0,19219.0,19213.0,19206.5,19200.0,19192.5,19185.0,19176.5,19168.0,19158.5,19149.0,19138.0,19127.0,19116.0,19105.0,19093.5,19082.0,19069.5,19057.0,19044.5,19032.0,19019.0,19006.0,18993.5,18981.0,18968.0,18955.0,18942.5,18930.0,18918.0,18906.0,18895.0,18884.0,18874.0,18864.0,18855.5,18847.0,18840.0,18833.0,18827.5,18822.0,18817.5,18813.0,18810.0,18807.0,18805.0,18803.0,18801.5,18800.0,18799.0,18798.0,18797.0,18796.0,18795.0,18794.0,18793.5,18793.0,18792.5,18792.0,18791.5,18791.0,18790.5,18790.0,18789.5,18789.0,18789.0,18789.0,18788.5,18788.0,18787.5,18787.0,18786.5,18786.0,18785.5,18785.0,18784.5,18784.0,18783.5,18783.0,18782.0,18781.0,18780.0,18779.0,18777.5,18776.0,18774.5,18773.0,18771.5,18770.0,18767.5,18765.0,18762.5,18760.0,18757.0,18754.0,18751.0,18748.0,18744.5,18741.0,18737.0,18733.0,18729.0,18725.0,18720.5,18716.0,18711.0,18706.0,18700.5,18695.0,18689.0,18683.0,18677.0,18671.0,18664.5,18658.0,18651.0,18644.0,18636.5,18629.0,18621.5,18614.0,18606.0,18598.0,18589.5,18581.0,18572.0,18563.0,18554.0,18545.0,18536.0,18527.0,18517.5,18508.0,18498.5,18489.0,18479.5,18470.0,18461.0,18452.0,18443.0,18434.0,18425.5,18417.0,18408.5,18400.0,18392.5,18385.0,18377.5,18370.0,18363.5,18357.0,18350.5,18344.0,18338.0,18332.0,18326.5,18321.0,18316.0,18311.0,18306.0,18301.0,18296.0,18291.0,18286.0,18281.0,18276.5,18272.0,18267.5,18263.0,18258.5,18254.0,18250.0,18246.0,18242.0,18238.0,18233.5,18229.0,18225.5,18222.0,18218.0,18214.0,18210.0,18206.0,18202.0,18198.0,18193.5,18189.0,18184.5,18180.0,18175.5,18171.0,18166.0,18161.0,18156.0,18151.0,18145.5,18140.0,18134.0,18128.0,18122.5,18117.0,18111.0,18105.0,18099.0,18093.0,18087.0,18081.0,18075.0,18069.0,18063.0,18057.0,18051.0,18045.0,18039.5,18034.0,18028.5,18023.0,18018.0,18013.0,18008.0,18003.0,17998.5,17994.0,17989.5,17985.0,17981.0,17977.0,17973.5,17970.0,17966.0,17962.0,17958.5,17955.0,17952.0,17949.0,17945.5,17942.0,17939.0,17936.0,17932.5,17929.0,17925.5,17922.0,17918.5,17915.0,17911.5,17908.0,17904.5,17901.0,17897.0,17893.0,17889.0,17885.0,17881.0,17877.0,17873.0,17869.0,17865.0,17861.0,17857.0,17853.0,17849.0,17845.0,17841.0,17837.0,17833.5,17830.0,17826.5,17823.0,17820.0,17817.0,17814.0,17811.0,17808.5,17806.0,17804.0,17802.0,17800.5,17799.0,17797.5,17796.0,17795.0,17794.0,17793.5,17793.0,17792.5,17792.0,17792.0,17792.0,17793.0,17794.0,17794.5,17795.0,17796.5,17798.0,17799.0,17800.0,17801.5,17803.0,17804.5,17806.0,17807.0,17808.0,17809.5,17811.0,17812.0,17813.0,17813.0,17813.0,17813.0,17813.0,17812.5,17812.0,17811.0,17810.0,17808.0,17806.0,17803.0,17800.0,17796.0,17792.0,17787.5,17783.0,17776.5,17770.0,17763.0,17756.0,17747.5,17739.0,17730.0,17721.0,17711.5,17702.0,17692.5,17683.0,17673.5,17664.0,17655.5,17647.0,17639.0,17631.0,17624.0,17617.0,17611.5,17606.0,17601.5,17597.0,17593.5,17590.0,17587.5,17585.0,17583.5,17582.0,17581.5,17581.0,17580.0,17579.0,17579.0,17579.0,17578.5,17578.0,17577.5,17577.0,17576.0,17575.0,17574.0,17573.0,17572.0,17571.0,17569.5,17568.0,17567.0,17566.0,17564.5,17563.0,17561.0,17559.0,17557.5,17556.0,17554.5,17553.0,17551.0,17549.0,17547.5,17546.0,17544.5,17543.0,17541.0,17539.0,17537.5,17536.0,17534.0,17532.0,17530.0,17528.0,17526.0,17524.0,17522.0,17520.0,17517.5,17515.0,17512.0,17509.0,17506.0,17503.0,17500.0,17497.0,17493.0,17489.0,17485.0,17481.0,17476.5,17472.0,17467.0,17462.0,17457.0,17452.0,17446.5,17441.0,17435.0,17429.0,17423.0,17417.0,17410.5,17404.0,17397.0,17390.0,17383.0,17376.0,17368.5,17361.0,17353.5,17346.0,17338.0,17330.0,17322.0,17314.0,17306.0,17298.0,17290.0,17282.0,17274.5,17267.0,17259.0,17251.0,17243.5,17236.0,17229.5,17223.0,17216.5,17210.0,17204.5,17199.0,17193.5,17188.0,17183.5,17179.0,17174.5,17170.0,17166.0,17162.0,17158.5,17155.0,17152.0,17149.0,17146.0,17143.0,17141.0,17139.0,17137.0,17135.0,17133.5,17132.0,17131.0,17130.0,17129.5,17129.0,17128.5,17128.0,17128.0,17128.0,17127.5,17127.0,17126.5,17126.0,17125.5,17125.0,17123.5,17122.0,17120.0,17118.0,17115.5,17113.0,17110.0,17107.0,17103.0,17099.0,17094.0,17089.0,17083.0,17077.0,17071.0,17065.0,17058.0,17051.0,17044.0,17037.0,17029.5,17022.0,17014.5,17007.0,16999.0,16991.0,16983.5,16976.0,16968.0,16960.0,16952.5,16945.0,16938.0,16931.0,16924.0,16917.0,16911.0,16905.0,16899.0,16893.0,16887.5,16882.0,16877.0,16872.0,16867.5,16863.0,16858.5,16854.0,16850.5,16847.0,16843.0,16839.0,16835.5,16832.0,16828.5,16825.0,16821.5,16818.0,16814.0,16810.0,16806.5,16803.0,16799.0,16795.0,16791.0,16787.0,16782.5,16778.0,16774.0,16770.0,16765.5,16761.0,16757.0,16753.0,16748.5,16744.0,16740.0,16736.0,16732.0,16728.0,16724.0,16720.0,16716.0,16712.0,16708.5,16705.0,16701.5,16698.0,16694.5,16691.0,16687.5,16684.0,16681.0,16678.0,16674.5,16671.0,16667.5,16664.0,16660.0,16656.0,16652.0,16648.0,16644.0,16640.0,16636.0,16632.0,16628.0,16624.0,16620.0,16616.0,16612.0,16608.0,16604.5,16601.0,16597.5,16594.0,16591.0,16588.0,16585.5,16583.0,16580.5,16578.0,16576.0,16574.0,16572.0,16570.0,16568.0,16566.0,16564.0,16562.0,16560.0,16558.0,16555.5,16553.0,16550.0,16547.0,16544.0,16541.0,16537.5,16534.0,16529.5,16525.0,16519.5,16514.0,16508.0,16502.0,16495.0,16488.0,16480.5,16473.0,16465.5,16458.0,16450.5,16443.0,16435.5,16428.0,16420.5,16413.0,16406.5,16400.0,16393.5,16387.0,16381.5,16376.0,16371.0,16366.0,16362.0,16358.0,16355.0,16352.0,16350.0,16348.0,16347.0,16346.0,16346.0,16346.0,16346.5,16347.0,16348.5,16350.0,16352.0,16354.0,16357.0,16360.0,16363.0,16366.0,16369.5,16373.0,16376.0,16379.0,16381.0,16383.0,16384.0,16385.0,16384.0,16383.0,16380.5,16378.0,16374.0,16370.0,16364.5,16359.0,16352.0,16345.0,16337.0,16329.0,16320.0,16311.0,16301.5,16292.0,16282.0,16272.0,16262.0,16252.0,16242.0,16232.0,16222.5,16213.0,16204.5,16196.0,16187.5,16179.0,16171.5,16164.0,16157.0,16150.0,16143.0,16136.0,16130.0,16124.0,16117.5,16111.0,16105.5,16100.0,16094.5,16089.0,16083.5,16078.0,16073.0,16068.0,16063.0,16058.0,16053.0,16048.0,16044.0,16040.0,16036.0,16032.0,16028.0,16024.0,16021.0,16018.0,16015.0,16012.0,16009.0,16006.0,16004.0,16002.0,15999.5,15997.0,15995.5,15994.0,15992.5,15991.0,15989.5,15988.0,15986.5,15985.0,15984.0,15983.0,15982.0,15981.0,15979.5,15978.0,15976.5,15975.0,15973.5,15972.0,15970.0,15968.0,15966.0,15964.0,15961.5,15959.0,15955.5,15952.0,15948.0,15944.0,15939.5,15935.0,15930.0,15925.0,15919.5,15914.0,15908.5,15903.0,15897.0,15891.0,15884.5,15878.0,15872.0,15866.0,15860.0,15854.0,15848.5,15843.0,15837.5,15832.0,15827.5,15823.0,15818.5,15814.0,15810.0,15806.0,15802.5,15799.0,15795.5,15792.0,15789.0,15786.0,15783.0,15780.0,15776.5,15773.0,15770.0,15767.0,15763.5,15760.0,15756.5,15753.0,15749.0,15745.0,15740.5,15736.0,15731.5,15727.0,15722.0,15717.0,15711.5,15706.0,15700.0,15694.0,15687.5,15681.0,15674.5,15668.0,15660.5,15653.0,15645.5,15638.0,15630.0,15622.0,15614.0,15606.0,15597.5,15589.0,15580.5,15572.0,15563.0,15554.0,15545.0,15536.0,15527.0,15518.0,15509.0,15500.0,15491.5,15483.0,15474.5,15466.0,15458.5,15451.0,15444.0,15437.0,15430.5,15424.0,15418.5,15413.0,15407.5,15402.0,15396.5,15391.0,15386.0,15381.0,15375.0,15369.0,15362.5,15356.0,15348.5,15341.0,15332.5,15324.0,15314.0,15304.0,15293.0,15282.0,15270.0,15258.0,15246.0,15234.0,15222.0,15210.0,15198.5,15187.0,15176.5,15166.0,15156.5,15147.0,15139.0,15131.0,15124.0,15117.0,15111.5,15106.0,15103.0,15100.0,15098.5,15097.0,15097.5,15098.0,15101.0,15104.0,15109.0,15114.0,15121.0,15128.0,15135.5,15143.0,15151.0,15159.0,15167.0,15175.0,15182.5,15190.0,15196.5,15203.0,15209.5,15216.0,15221.0,15226.0,15229.5,15233.0,15236.0,15239.0,15240.5,15242.0,15242.5,15243.0,15243.0,15243.0,15241.5,15240.0,15238.5,15237.0,15233.5,15230.0,15226.0,15222.0,15216.5,15211.0,15204.0,15197.0,15188.5,15180.0,15169.5,15159.0,15147.0,15135.0,15121.5,15108.0,15093.0,15078.0,15062.5,15047.0,15030.5,15014.0,14997.5,14981.0,14965.0,14949.0,14933.0,14917.0,14902.0,14887.0,14873.0,14859.0,14846.5,14834.0,14823.0,14812.0,14802.0,14792.0,14784.0,14776.0,14769.0,14762.0,14756.0,14750.0,14745.5,14741.0,14737.5,14734.0,14731.5,14729.0,14726.5,14724.0,14722.5,14721.0,14719.5,14718.0,14716.5,14715.0,14713.0,14711.0,14709.5,14708.0,14706.0,14704.0,14702.0,14700.0,14698.0,14696.0,14694.0,14692.0,14689.5,14687.0,14685.0,14683.0,14680.5,14678.0,14675.5,14673.0,14670.5,14668.0,14665.5,14663.0,14660.0,14657.0,14653.5,14650.0,14646.5,14643.0,14639.0,14635.0,14631.0,14627.0,14622.5,14618.0,14613.5,14609.0,14604.0,14599.0,14594.0,14589.0,14583.5,14578.0,14573.0,14568.0,14562.5,14557.0,14551.5,14546.0,14541.0,14536.0,14530.5,14525.0,14520.0,14515.0,14510.5,14506.0,14501.5,14497.0,14493.5,14490.0,14486.5,14483.0,14480.0,14477.0,14474.5,14472.0,14470.5,14469.0,14467.0,14465.0,14464.0,14463.0,14462.5,14462.0,14461.0,14460.0,14460.0,14460.0,14460.0,14460.0,14460.0,14460.0,14460.5,14461.0,14461.5,14462.0,14462.5,14463.0,14463.5,14464.0,14464.0,14464.0,14464.5,14465.0,14465.0,14465.0,14464.5,14464.0,14464.0,14464.0,14463.5,14463.0,14462.0,14461.0,14460.0,14459.0,14457.0,14455.0,14453.5,14452.0,14449.5,14447.0,14444.5,14442.0,14438.5,14435.0,14431.5,14428.0,14424.0,14420.0,14415.5,14411.0,14405.5,14400.0,14394.5,14389.0,14383.0,14377.0,14370.0,14363.0,14355.5,14348.0,14340.0,14332.0,14323.5,14315.0,14306.5,14298.0,14289.0,14280.0,14271.0,14262.0,14253.5,14245.0,14237.0,14229.0,14221.0,14213.0,14205.5,14198.0,14191.5,14185.0,14179.5,14174.0,14169.5,14165.0,14161.5,14158.0,14155.5,14153.0,14151.5,14150.0,14149.0,14148.0,14148.0,14148.0,14148.5,14149.0,14149.5,14150.0,14151.0,14152.0,14153.0,14154.0,14155.5,14157.0,14157.5,14158.0,14158.5,14159.0,14159.0,14159.0,14158.0,14157.0,14155.5,14154.0,14151.0,14148.0,14144.0,14140.0,14134.5,14129.0,14122.5,14116.0,14107.5,14099.0,14089.5,14080.0,14070.5,14061.0,14051.0,14041.0,14031.5,14022.0,14013.5,14005.0,13996.5,13988.0,13981.0,13974.0,13967.0,13960.0,13953.5,13947.0,13941.5,13936.0,13931.0,13926.0,13921.0,13916.0,13912.0,13908.0,13904.0,13900.0,13896.0,13892.0,13889.0,13886.0,13882.5,13879.0,13876.0,13873.0,13870.0,13867.0,13864.5,13862.0,13859.5,13857.0,13855.0,13853.0,13850.5,13848.0,13846.0,13844.0,13842.5,13841.0,13839.0,13837.0,13835.5,13834.0,13832.0,13830.0,13828.5,13827.0,13825.5,13824.0,13822.5,13821.0,13819.5,13818.0,13816.5,13815.0,13813.0,13811.0,13809.5,13808.0,13806.0,13804.0,13802.0,13800.0,13797.5,13795.0,13792.5,13790.0,13787.5,13785.0,13782.5,13780.0,13777.0,13774.0,13771.0,13768.0,13765.0,13762.0,13758.5,13755.0,13751.5,13748.0,13744.5,13741.0,13737.0,13733.0,13729.5,13726.0,13722.0,13718.0,13714.0,13710.0,13706.0,13702.0,13698.0,13694.0,13690.0,13686.0,13682.0,13678.0,13674.5,13671.0,13667.5,13664.0,13660.5,13657.0,13654.5,13652.0,13649.0,13646.0,13643.5,13641.0,13638.5,13636.0,13634.0,13632.0,13629.5,13627.0,13625.0,13623.0,13620.5,13618.0,13615.5,13613.0,13610.5,13608.0,13605.0,13602.0,13598.5,13595.0,13591.5,13588.0,13584.5,13581.0,13576.5,13572.0,13567.5,13563.0,13558.5,13554.0,13549.0,13544.0,13539.5,13535.0,13530.0,13525.0,13520.5,13516.0,13511.5,13507.0,13502.5,13498.0,13494.0,13490.0,13486.0,13482.0,13478.0,13474.0,13470.0,13466.0,13462.5,13459.0,13455.0,13451.0,13447.5,13444.0,13440.5,13437.0,13433.5,13430.0,13426.5,13423.0,13420.0,13417.0,13413.5,13410.0,13407.0,13404.0,13401.0,13398.0,13395.5,13393.0,13390.5,13388.0,13385.5,13383.0,13380.5,13378.0,13375.5,13373.0,13370.5,13368.0,13365.5,13363.0,13359.5,13356.0,13353.0,13350.0,13346.5,13343.0,13339.0,13335.0,13330.5,13326.0,13321.5,13317.0,13313.0,13309.0,13304.5,13300.0,13295.5,13291.0,13287.0,13283.0,13279.0,13275.0,13271.5,13268.0,13265.0,13262.0,13259.5,13257.0,13254.5,13252.0,13249.5,13247.0,13245.0,13243.0,13240.5,13238.0,13235.5,13233.0,13230.5,13228.0,13225.0,13222.0,13219.0,13216.0,13212.5,13209.0,13205.5,13202.0,13198.0,13194.0,13190.5,13187.0,13182.5,13178.0,13174.0,13170.0,13165.5,13161.0,13157.0,13153.0,13148.5,13144.0,13139.5,13135.0,13131.0,13127.0,13123.0,13119.0,13115.5,13112.0,13108.0,13104.0,13100.0,13096.0,13092.5,13089.0,13085.0,13081.0,13077.5,13074.0,13069.5,13065.0,13061.0,13057.0,13052.5,13048.0,13044.0,13040.0,13035.5,13031.0,13026.0,13021.0,13016.5,13012.0,13007.5,13003.0,12998.5,12994.0,12989.5,12985.0,12981.0,12977.0,12973.0,12969.0,12965.5,12962.0,12958.0,12954.0,12951.0,12948.0,12945.0,12942.0,12939.0,12936.0,12933.5,12931.0,12929.0,12927.0,12924.5,12922.0,12920.5,12919.0,12917.0,12915.0,12913.5,12912.0,12911.0,12910.0,12908.5,12907.0,12906.0,12905.0,12903.5,12902.0,12901.0,12900.0,12898.0,12896.0,12894.0,12892.0,12889.5,12887.0,12884.0,12881.0,12877.5,12874.0,12870.0,12866.0,12861.0,12856.0,12851.0,12846.0,12841.0,12836.0,12830.5,12825.0,12819.5,12814.0,12808.5,12803.0,12798.0,12793.0,12788.0,12783.0,12779.0,12775.0,12770.5,12766.0,12762.0,12758.0,12754.5,12751.0,12747.5,12744.0,12740.5,12737.0,12733.5,12730.0,12726.5,12723.0,12719.0,12715.0,12711.0,12707.0,12702.0,12697.0,12692.0,12687.0,12682.0,12677.0,12672.0,12667.0,12662.5,12658.0,12654.0,12650.0,12646.0,12642.0,12639.0,12636.0,12633.5,12631.0,12628.5,12626.0,12624.0,12622.0,12619.0,12616.0,12613.5,12611.0,12607.5,12604.0,12599.5,12595.0,12591.0,12585.0,12580.0,12575.0,12569.0,12564.0,12558.0,12553.0,12548.0,12543.0,12538.0,12534.0,12529.0,12525.0,12522.0,12519.0,12516.0,12514.0,12512.0,12510.0,12508.0,12507.0,12505.0,12504.0,12502.0,12500.0,12497.0,12494.0,12491.0,12487.0,12482.0,12477.0,12471.0,12464.0,12457.0,12449.0,12441.0,12432.0,12423.0,12414.0,12406.0,12397.0,12389.0,12382.0,12375.0,12370.0,12366.0,12364.0,12364.0,12366.0,12369.0,12375.0,12381.0,12389.0,12398.0,12408.0,12417.0,12427.0,12436.0,12445.0,12452.0,12459.0,12465.0,12470.0,12474.0,12477.0,12479.0,12480.0,12480.0,12480.0,12479.0,12478.0,12477.0,12476.0,12474.0,12473.0,12471.0,12470.0,12468.0,12466.0,12464.0,12463.0,12461.0,12458.0,12456.0,12454.0,12452.0,12449.0,12447.0,12445.0,12442.0,12440.0,12437.0,12435.0,12432.0,12430.0,12428.0,12426.0,12423.0,12421.0,12419.0,12417.0,12415.0,12414.0,12412.0,12410.0,12408.0,12407.0,12405.0,12403.0,12402.0,12401.0,12400.0,12398.0,12398.0,12397.0,12396.0,12396.0,12396.0,12396.0,12396.0,12396.0,12397.0,12397.0,12398.0,12398.0,12397.0,12397.0,12395.0,12393.0,12390.0,12386.0,12382.0,12377.0,12371.0,12365.0,12359.0,12353.0,12347.0,12343.0,12338.0,12335.0,12332.0,12330.0,12328.0,12327.0,12326.0,12325.0,12324.0,12323.0,12322.0,12320.0,12318.0,12316.0,12314.0,12312.0,12310.0,12308.0,12305.0,12302.0,12299.0,12295.0,12291.0,12287.0,12282.0,12278.0,12274.0,12269.0,12265.0,12261.0,12258.0,12255.0,12253.0,12252.0,12250.0,12248.0,12245.0,12240.0,12235.0,12228.0,12221.0,12213.0,12204.0,12194.0,12185.0,12174.0,12163.0,12152.0,12141.0,12130.0,12119.0,12108.0,12096.0,12086.0,12075.0,12065.0,12055.0,12046.0,12037.0,12030.0,12023.0,12016.0,12011.0,12007.0,12004.0,12002.0,12001.0,12002.0,12004.0,12008.0,12013.0,12020.0,12028.0,12036.0,12044.0,12051.0,12058.0,12062.0,12065.0,12067.0,12066.0,12065.0,12060.0,12055.0,12048.0,12040.0,12032.0,12025.0,12019.0,12014.0,12011.0,12011.0,12014.0,12018.0,12022.0,12024.0,12021.0,12013.0,11997.0,11974.0,11944.0,11918.0,11901.0,11892.0,11890.0,11889.0,11879.0,11864.0,11850.0,11841.0,11834.0,11824.0,11812.0,11803.0,11800.0,11802.0,11809.0,11818.0,11827.0,11834.0,11836.0,11836.0,11837.0,11840.0,11844.0,11845.0,11841.0,11833.0,11823.0,11814.0,11808.0,11807.0,11813.0,11826.0,11840.0,11845.0,11837.0,11820.0,11797.0,11772.0,11749.0,11732.0,11716.0,11701.0,11681.0,11663.0,11658.0,11665.0,11680.0,11701.0,11723.0,11741.0,11751.0,11749.0,11738.0,11723.0,11706.0,11689.0,11672.0,11656.0,11642.0,11630.0,11619.0,11612.0,11607.0,11603.0,11596.0,11584.0,11571.0,11560.0,11552.0,11547.0,11543.0,11541.0,11538.0,11535.0,11530.0,11525.0,11519.0,11514.0,11511.0,11511.0,11515.0,11519.0,11523.0,11524.0,11522.0,11519.0,11512.0,11504.0,11495.0,11487.0,11481.0,11477.0,11473.0,11464.0,11451.0,11434.0,11416.0,11399.0,11385.0,11375.0,11370.0,11372.0,11378.0,11386.0,11392.0,11396.0,11395.0,11389.0,11380.0,11367.0,11352.0,11338.0,11330.0,11329.0,11333.0,11341.0,11349.0,11356.0,11358.0,11355.0,11346.0,11332.0,11314.0,11295.0,11273.0,11251.0,11234.0,11227.0,11230.0,11240.0,11251.0,11257.0,11254.0,11240.0,11224.0,11213.0,11205.0,11190.0,11161.0,11131.0,11112.0,11100.0,11088.0,11075.0,11066.0,11061.0,11057.0,11053.0,11053.0,11055.0,11055.0,11055.0,11060.0,11066.0,11069.0,11067.0,11062.0,11057.0,11052.0,11048.0,11047.0,11047.0,11048.0,11047.0,11043.0,11038.0,11036.0,11037.0,11041.0,11046.0,11047.0,11043.0,11035.0,11027.0,11022.0,11017.0,11009.0,11000.0,10991.0,10982.0,10973.0,10965.0,10961.0,10963.0,10971.0,10982.0,10989.0,10989.0,10979.0,10964.0,10947.0,10930.0,10917.0,10909.0,10906.0,10905.0,10905.0,10908.0,10913.0,10913.0,10913.0,10912.0,10912.0,10908.0,10896.0,10872.0,10846.0,10823.0,10803.0,10783.0,10763.0,10742.0,10717.0,10696.0,10684.0,10677.0,10666.0,10656.0,10651.0,10644.0,10634.0,10622.0,10610.0,10599.0,10591.0,10586.0,10585.0,10585.0,10588.0,10596.0,10605.0,10606.0,10596.0,10575.0,10551.0,10530.0,10514.0,10508.0,10503.0,10494.0,10481.0,10473.0,10471.0,10472.0,10472.0,10472.0,10473.0,10479.0,10494.0,10513.0,10529.0,10544.0,10553.0,10557.0,10557.0,10555.0,10551.0,10541.0,10523.0,10504.0,10485.0,10464.0,10442.0,10423.0,10408.0,10396.0,10386.0,10380.0,10377.0,10375.0,10371.0,10363.0,10351.0,10341.0,10337.0,10339.0,10345.0,10355.0,10366.0,10375.0,10377.0,10375.0,10373.0,10369.0,10366.0,10367.0,10376.0,10392.0,10410.0,10424.0,10422.0,10403.0,10378.0,10361.0,10357.0,10365.0,10378.0,10393.0,10405.0,10417.0,10422.0,10420.0,10408.0,10392.0,10382.0,10384.0,10381.0,10366.0,10357.0,10363.0,10373.0,10384.0,10395.0,10405.0,10419.0,10419.0,10410.0,10405.0,10390.0,10374.0,10374.0,10378.0,10373.0,10364.0,10354.0,10351.0,10356.0,10361.0,10359.0,10355.0,10353.0,10355.0,10355.0,10360.0,10371.0,10378.0,10369.0,10348.0,10333.0,10328.0,10336.0,10341.0,10338.0,10338.0,10342.0,10339.0,10331.0,10330.0,10327.0,10316.0,10310.0,10312.0,10317.0,10316.0,10318.0,10322.0,10320.0,10306.0,10294.0,10289.0,10289.0,10296.0,10294.0,10285.0,10277.0,10277.0,10283.0,10281.0,10270.0,10251.0,10231.0,10215.0,10207.0,10206.0,10209.0,10213.0,10217.0,10222.0,10228.0,10229.0,10220.0,10209.0,10202.0,10198.0,10197.0,10199.0,10201.0,10204.0,10206.0,10206.0,10202.0,10195.0,10182.0,10167.0,10150.0,10136.0,10124.0,10119.0,10120.0,10125.0,10133.0,10141.0,10147.0,10149.0,10147.0,10140.0,10131.0,10121.0,10110.0,10101.0,10094.0,10091.0,10090.0,10090.0,10091.0,10091.0,10090.0,10086.0,10078.0,10067.0,10054.0,10047.0,10050.0,10065.0,10084.0,10097.0,10097.0,10085.0,10072.0,10064.0,10063.0,10065.0,10065.0,10061.0,10053.0,10041.0,10029.0,10018.0,10011.0,10010.0,10013.0,10019.0,10025.0,10027.0,10026.0,10025.0,10028.0,10032.0,10035.0,10033.0,10032.0,10036.0,10046.0,10057.0,10062.0,10057.0,10044.0,10030.0,10021.0,10018.0,10018.0,10019.0,10018.0,10016.0,10011.0,10008.0,10007.0,10011.0,10017.0,10021.0,10024.0,10029.0,10037.0,10045.0,10049.0,10043.0,10027.0,10003.0,9977.0,9955.0,9945.0,9951.0,9966.0,9980.0,9987.0,9987.0,9982.0,9975.0,9967.0,9961.0,9957.0,9956.0,9952.0,9945.0,9938.0,9933.0,9932.0,9932.0,9933.0,9935.0,9935.0,9934.0,9928.0,9916.0,9900.0,9888.0,9881.0,9872.0,9857.0,9837.0,9820.0,9809.0,9803.0,9799.0,9794.0,9786.0,9775.0,9759.0,9743.0,9728.0,9718.0,9708.0,9693.0,9680.0,9671.0,9667.0,9664.0,9662.0,9658.0,9655.0,9653.0,9654.0,9656.0,9658.0,9658.0,9653.0,9645.0,9637.0,9631.0,9628.0,9626.0,9623.0,9614.0,9593.0,9566.0,9547.0,9540.0,9542.0,9547.0,9550.0,9558.0,9570.0,9580.0,9588.0,9589.0,9583.0,9571.0,9556.0,9541.0,9530.0,9525.0,9529.0,9540.0,9555.0,9569.0,9578.0,9584.0,9591.0,9601.0,9609.0,9608.0,9609.0,9616.0,9623.0,9627.0,9630.0,9630.0,9629.0,9626.0,9622.0,9619.0,9614.0,9602.0,9586.0,9574.0,9569.0,9573.0,9581.0,9589.0,9595.0,9598.0,9599.0,9597.0,9594.0,9590.0,9587.0,9582.0,9577.0,9572.0,9565.0,9558.0,9550.0,9543.0,9536.0,9529.0,9523.0,9518.0,9512.0,9507.0,9503.0,9498.0,9494.0,9490.0,9486.0,9482.0,9477.0,9471.0,9463.0,9453.0,9443.0,9436.0,9432.0,9431.0,9432.0,9433.0,9429.0,9419.0,9404.0,9389.0,9381.0,9384.0,9392.0,9402.0,9413.0,9424.0,9429.0,9425.0,9418.0,9412.0,9405.0,9395.0,9379.0,9361.0,9345.0,9334.0,9326.0,9319.0,9314.0,9314.0,9319.0,9327.0,9334.0,9336.0,9333.0,9326.0,9314.0,9301.0,9286.0,9272.0,9257.0,9243.0,9231.0,9225.0,9229.0,9242.0,9260.0,9274.0,9283.0,9283.0,9274.0,9262.0,9252.0,9247.0,9243.0,9239.0,9231.0,9223.0,9219.0,9220.0,9222.0,9222.0,9218.0,9213.0,9206.0,9201.0,9199.0,9204.0,9211.0,9214.0,9207.0,9194.0,9187.0,9192.0,9203.0,9213.0,9215.0,9211.0,9203.0,9194.0,9186.0,9180.0,9176.0,9174.0,9173.0,9174.0,9173.0,9166.0,9150.0,9124.0,9099.0,9077.0,9058.0,9040.0,9030.0,9027.0,9026.0,9021.0,9011.0,8998.0,8986.0,8973.0,8959.0,8945.0,8936.0,8932.0,8929.0,8922.0,8910.0,8901.0,8899.0,8900.0,8899.0,8895.0,8887.0,8875.0,8861.0,8852.0,8852.0,8857.0,8861.0,8861.0,8861.0,8862.0,8868.0,8882.0,8900.0,8915.0,8917.0,8906.0,8892.0,8884.0,8883.0,8890.0,8900.0,8901.0,8887.0,8875.0,8872.0,8876.0,8888.0,8905.0,8921.0,8929.0,8922.0,8905.0,8887.0,8876.0,8873.0,8875.0,8879.0,8883.0,8885.0,8885.0,8881.0,8875.0,8864.0,8851.0,8836.0,8820.0,8805.0,8792.0,8784.0,8781.0,8785.0,8790.0,8793.0,8794.0,8796.0,8800.0,8806.0,8811.0,8813.0,8812.0,8809.0,8807.0,8805.0,8804.0,8804.0,8804.0,8803.0,8800.0,8796.0,8791.0,8786.0,8781.0,8778.0,8775.0,8774.0,8773.0,8772.0,8771.0,8770.0,8769.0,8767.0,8765.0,8762.0,8759.0,8754.0,8747.0,8736.0,8724.0,8714.0,8709.0,8708.0,8707.0,8702.0,8695.0,8693.0,8698.0,8705.0,8708.0,8706.0,8701.0,8699.0,8702.0,8704.0,8699.0,8691.0,8684.0,8680.0,8679.0,8682.0,8687.0,8696.0,8702.0,8696.0,8679.0,8655.0,8623.0,8585.0,8547.0,8514.0,8489.0,8475.0,8475.0,8487.0,8496.0,8498.0,8493.0,8482.0,8467.0,8452.0,8438.0,8426.0,8416.0,8407.0,8401.0,8396.0,8394.0,8391.0,8386.0,8376.0,8363.0,8351.0,8344.0,8339.0,8327.0,8311.0,8297.0,8294.0,8300.0,8308.0,8310.0,8306.0,8310.0,8320.0,8329.0,8336.0,8344.0,8350.0,8352.0,8347.0,8338.0,8328.0,8320.0,8314.0,8308.0,8303.0,8297.0,8290.0,8281.0,8271.0,8260.0,8249.0,8239.0,8231.0,8227.0,8224.0,8223.0,8224.0,8226.0,8228.0,8231.0,8234.0,8236.0,8236.0,8233.0,8225.0,8215.0,8209.0,8211.0,8221.0,8235.0,8249.0,8258.0,8261.0,8259.0,8252.0,8241.0,8228.0,8217.0,8205.0,8188.0,8173.0,8171.0,8175.0,8181.0,8184.0,8182.0,8174.0,8160.0,8148.0,8143.0,8143.0,8146.0,8149.0,8159.0,8173.0,8186.0,8191.0,8183.0,8165.0,8142.0,8124.0,8111.0,8092.0,8075.0,8063.0,8041.0,8016.0,7998.0,7983.0,7970.0,7961.0,7958.0,7964.0,7971.0,7971.0,7970.0,7969.0,7965.0,7960.0,7957.0,7964.0,7979.0,7992.0,7996.0,7991.0,7978.0,7966.0,7969.0,7981.0,7991.0,7993.0,7982.0,7968.0,7957.0,7950.0,7947.0,7949.0,7959.0,7976.0,7991.0,7999.0,7995.0,7987.0,7984.0,7985.0,7987.0,7986.0,7981.0,7971.0,7955.0,7942.0,7935.0,7934.0,7934.0,7933.0,7932.0,7935.0,7941.0,7944.0,7937.0,7925.0,7916.0,7917.0,7921.0,7920.0,7912.0,7906.0,7902.0,7903.0,7909.0,7919.0,7929.0,7934.0,7929.0,7918.0,7903.0,7886.0,7867.0,7854.0,7852.0,7859.0,7868.0,7873.0,7867.0,7848.0,7821.0,7794.0,7775.0,7771.0,7775.0,7782.0,7788.0,7791.0,7789.0,7781.0,7763.0,7737.0,7726.0,7727.0,7731.0,7726.0,7713.0,7702.0,7703.0,7712.0,7722.0,7725.0,7723.0,7721.0,7720.0,7721.0,7721.0,7718.0,7708.0,7695.0,7687.0,7687.0,7690.0,7688.0,7677.0,7660.0,7644.0,7629.0,7615.0,7605.0,7602.0,7596.0,7582.0,7566.0,7552.0,7538.0,7524.0,7515.0,7514.0,7514.0,7502.0,7486.0,7479.0,7474.0,7463.0,7453.0,7445.0,7441.0,7438.0,7436.0,7436.0,7436.0,7430.0,7420.0,7414.0,7417.0,7428.0,7440.0,7447.0,7449.0,7452.0,7457.0,7463.0,7467.0,7464.0,7456.0,7447.0,7439.0,7433.0,7427.0,7419.0,7407.0,7388.0,7366.0,7342.0,7319.0,7302.0,7292.0,7287.0,7288.0,7291.0,7295.0,7299.0,7301.0,7301.0,7299.0,7296.0,7293.0,7293.0,7295.0,7298.0,7303.0,7308.0,7313.0,7318.0,7321.0,7323.0,7322.0,7320.0,7315.0,7308.0,7299.0,7286.0,7270.0,7251.0,7230.0,7209.0,7192.0,7181.0,7178.0,7181.0,7185.0,7186.0,7183.0,7173.0,7158.0,7142.0,7129.0,7123.0,7124.0,7124.0,7115.0,7093.0,7066.0,7044.0,7029.0,7019.0,7013.0,7015.0,7029.0,7053.0,7073.0,7083.0,7082.0,7071.0,7054.0,7036.0,7025.0,7022.0,7022.0,7016.0,7006.0,6993.0,6980.0,6970.0,6966.0,6973.0,6985.0,6995.0,6995.0,6982.0,6964.0,6950.0,6942.0,6938.0,6939.0,6941.0,6943.0,6942.0,6937.0,6931.0,6924.0,6920.0,6916.0,6914.0,6913.0,6912.0,6912.0,6910.0,6906.0,6900.0,6891.0,6878.0,6863.0,6846.0,6827.0,6809.0,6796.0,6788.0,6785.0,6787.0,6791.0,6797.0,6801.0,6801.0,6793.0,6779.0,6764.0,6754.0,6752.0,6754.0,6752.0,6744.0,6729.0,6706.0,6677.0,6648.0,6625.0,6612.0,6609.0,6616.0,6631.0,6652.0,6672.0,6681.0,6674.0,6651.0,6625.0,6608.0,6603.0,6604.0,6605.0,6602.0,6595.0,6586.0,6577.0,6569.0,6563.0,6563.0,6569.0,6579.0,6590.0,6592.0,6560.0,6501.0,6449.0,6428.0,6417.0,6414.0,6423.0,6432.0,6439.0,6444.0,6455.0,6467.0,6471.0,6464.0,6455.0,6451.0,6451.0,6453.0,6452.0,6447.0,6435.0,6420.0,6404.0,6390.0,6381.0,6377.0,6377.0,6378.0,6380.0,6380.0,6377.0,6371.0,6361.0,6348.0,6331.0,6312.0,6293.0,6277.0,6266.0,6259.0,6256.0,6257.0,6261.0,6268.0,6277.0,6287.0,6297.0,6306.0,6312.0,6315.0,6313.0,6303.0,6284.0,6254.0,6215.0,6177.0,6147.0,6131.0,6133.0,6144.0,6158.0,6168.0,6176.0,6182.0,6186.0,6189.0,6191.0,6193.0,6195.0,6194.0,6193.0,6189.0,6184.0,6179.0,6175.0,6175.0,6178.0,6183.0,6187.0,6189.0,6186.0,6181.0,6174.0,6167.0,6159.0,6151.0,6142.0,6133.0,6124.0,6117.0,6112.0,6109.0,6109.0,6110.0,6109.0,6105.0,6096.0,6081.0,6067.0,6060.0,6058.0,6058.0,6060.0,6062.0,6063.0,6062.0,6058.0,6050.0,6039.0,6027.0,6017.0,6015.0,6020.0,6025.0,6025.0,6019.0,6009.0,5997.0,5990.0,5989.0,5987.0,5982.0,5987.0,6002.0,6015.0,6016.0,6003.0,5984.0,5968.0,5955.0,5945.0,5937.0,5938.0,5945.0,5954.0,5957.0,5950.0,5934.0,5916.0,5902.0,5891.0,5884.0,5881.0,5880.0,5882.0,5886.0,5890.0,5894.0,5898.0,5899.0,5895.0,5883.0,5866.0,5849.0,5834.0,5825.0,5820.0,5817.0,5814.0,5807.0,5796.0,5786.0,5780.0,5780.0,5782.0,5779.0,5773.0,5769.0,5772.0,5780.0,5789.0,5794.0,5790.0,5781.0,5769.0,5757.0,5750.0,5749.0,5749.0,5746.0,5742.0,5740.0,5743.0,5748.0,5752.0,5751.0,5743.0,5726.0,5706.0,5691.0,5684.0,5684.0,5687.0,5691.0,5693.0,5691.0,5684.0,5673.0,5658.0,5645.0,5642.0,5650.0,5662.0,5669.0,5662.0,5643.0,5623.0,5598.0,5576.0,5560.0,5557.0,5567.0,5581.0,5594.0,5598.0,5594.0,5586.0,5581.0,5578.0,5580.0,5584.0,5587.0,5583.0,5572.0,5556.0,5539.0,5520.0,5501.0,5482.0,5463.0,5444.0,5424.0,5406.0,5391.0,5381.0,5379.0,5385.0,5397.0,5413.0,5427.0,5437.0,5439.0,5434.0,5425.0,5413.0,5399.0,5385.0,5372.0,5359.0,5345.0,5330.0,5316.0,5302.0,5292.0,5287.0,5291.0,5303.0,5321.0,5339.0,5353.0,5358.0,5352.0,5336.0,5316.0,5296.0,5279.0,5270.0,5270.0,5278.0,5290.0,5303.0,5314.0,5319.0,5318.0,5310.0,5304.0,5307.0,5317.0,5326.0,5328.0,5326.0,5323.0,5319.0,5314.0,5307.0,5297.0,5276.0,5248.0,5228.0,5207.0,5200.0,5207.0,5218.0,5230.0,5239.0,5244.0,5242.0,5232.0,5218.0,5202.0,5187.0,5175.0,5165.0,5154.0,5140.0,5122.0,5103.0,5085.0,5070.0,5059.0,5053.0,5052.0,5053.0,5053.0,5051.0,5046.0,5041.0,5038.0,5031.0,5027.0,5035.0,5054.0,5066.0,5070.0,5075.0,5081.0,5084.0,5082.0,5080.0,5081.0,5083.0,5084.0,5084.0,5079.0,5072.0,5059.0,5043.0,5027.0,5016.0,5008.0,5001.0,4994.0,4986.0,4980.0,4974.0,4969.0,4968.0,4969.0,4973.0,4977.0,4978.0,4979.0,4982.0,4983.0,4969.0,4946.0,4928.0,4919.0,4919.0,4924.0,4931.0,4937.0,4947.0,4958.0,4953.0,4933.0,4907.0,4882.0,4856.0,4825.0,4794.0,4774.0,4761.0,4755.0,4756.0,4756.0,4753.0,4750.0,4751.0,4757.0,4766.0,4773.0,4773.0,4770.0,4773.0,4786.0,4799.0,4803.0,4796.0,4783.0,4764.0,4744.0,4723.0,4706.0,4694.0,4688.0,4684.0,4673.0,4653.0,4636.0,4628.0,4630.0,4639.0,4651.0,4660.0,4668.0,4672.0,4672.0,4670.0,4675.0,4685.0,4697.0,4705.0,4706.0,4701.0,4694.0,4691.0,4698.0,4706.0,4706.0,4690.0,4662.0,4629.0,4600.0,4577.0,4560.0,4549.0,4540.0,4531.0,4518.0,4506.0,4495.0,4487.0,4482.0,4478.0,4475.0,4475.0,4480.0,4484.0,4480.0,4473.0,4475.0,4480.0,4476.0,4464.0,4458.0,4464.0,4470.0,4478.0,4488.0,4495.0,4498.0,4499.0,4506.0,4518.0,4526.0,4529.0,4524.0,4514.0,4503.0,4495.0,4487.0,4482.0,4482.0,4486.0,4496.0,4507.0,4514.0,4514.0,4510.0,4506.0,4506.0,4503.0,4500.0,4499.0,4489.0,4470.0,4451.0,4436.0,4427.0,4421.0,4414.0,4409.0,4411.0,4421.0,4432.0,4438.1,4439.6,4438.6,4436.8,4428.8,4413.5,4401.6,4393.8,4383.6,4372.0,4364.2,4364.4,4370.0,4376.6,4380.8,4383.4,4383.8,4382.6,4380.8,4380.0,4380.8,4383.0,4384.0,4381.8,4375.6,4365.8,4353.6,4338.4,4321.8,4305.2,4290.0,4275.0,4259.0,4241.0,4220.4,4200.0,4182.2,4170.0,4161.8,4154.2,4145.8,4136.4,4127.4,4119.4,4113.4,4111.0,4114.1,4123.0,4138.8,4157.6,4176.2,4190.0,4195.7,4192.2,4183.2,4175.2,4170.8,4169.0,4167.2,4163.6,4155.2,4143.8,4133.9,4130.5,4135.4,4146.2,4158.8,4169.6,4174.2,4168.7,4155.0,4141.3,4135.9,4138.2,4140.6,4137.6,4129.0,4118.0,4109.3,4107.6,4112.6,4119.0,4122.0,4118.8,4110.8,4098.0,4083.6,4075.7,4077.0,4081.8,4083.8,4086.0,4089.4,4088.8,4079.0,4059.5,4035.2,4013.8,4001.4,3995.8,3994.0,3994.6,3997.0,4004.0,4014.0,4021.8,4026.0,4034.4,4044.0,4045.4,4035.0,4017.0,3999.8,3993.4,3996.0,3995.8,3975.4,3945.2,3922.0,3904.3,3894.9,3892.2,3892.0,3890.6,3889.2,3889.6,3894.6,3903.2,3904.2,3895.4,3885.0,3877.0,3874.2,3878.6,3887.0,3895.6,3900.4,3900.6,3900.0,3899.6,3894.7,3883.0,3868.4,3858.2,3855.2,3859.4,3866.0,3869.2,3869.8,3867.6,3862.6,3854.0,3841.0,3826.6,3815.4,3805.0,3796.6,3791.7,3793.5,3803.2,3816.4,3827.4,3830.7,3824.8,3816.7,3813.0,3816.2,3823.3,3821.6,3804.4,3779.2,3755.8,3740.4,3736.2,3741.0,3749.6,3758.4,3766.2,3772.6,3775.6,3770.4,3756.2,3737.0,3717.2,3701.0,3690.6,3686.0,3681.0,3675.8,3674.2,3677.4,3684.8,3694.0,3703.4,3711.6,3716.6,3717.8,3715.8,3712.0,3708.4,3704.8,3700.2,3692.0,3677.8,3661.6,3648.2,3638.0,3628.0,3619.2,3615.2,3619.4,3634.0,3648.2,3650.0,3637.8,3623.2,3616.6,3616.6,3616.8,3613.0,3605.6,3596.8,3589.2,3584.0,3579.0,3573.2,3569.0,3567.2,3568.4,3570.0,3568.6,3562.3,3551.8,3537.6,3520.6,3502.0,3484.5,3471.0,3463.7,3464.2,3472.6,3488.6,3507.4,3521.1,3522.1,3512.4,3499.0,3489.3,3485.2,3486.4,3492.2,3500.8,3508.8,3512.2,3507.1,3493.0,3476.3,3464.4,3462.6,3466.0,3464.5,3451.7,3431.0,3410.6,3397.3,3393.3,3398.3,3411.5,3427.4,3437.6,3435.3,3422.4,3405.0,3388.5,3383.0,3381.8,3380.4,3375.4,3373.6,3377.4,3387.4,3390.4,3381.8,3378.8,3375.0,3366.8,3350.4,3335.8,3320.0,3311.4,3310.8,3302.4,3307.6,3309.2,3312.4,3316.4,3324.4,3322.4,3315.8,3312.4,3321.4,3316.0,3305.0,3295.4,3276.6,3271.4,3279.8,3266.4,3263.2,3248.6,3227.2,3207.3,3191.9,3187.6,3195.2,3206.3,3213.5,3214.6,3210.8,3203.8,3195.2,3186.0,3177.4,3169.4,3162.0,3153.6,3143.4,3130.8,3118.4,3108.4,3102.0,3096.8,3090.2,3081.0,3070.4,3060.0,3050.8,3045.2,3044.6,3049.4,3057.2,3064.8,3073.8,3088.9,3098.7,3096.4,3086.2,3079.0,3074.2,3067.8,3057.2,3050.0,3046.8,3043.6,3038.0,3034.0,3032.2,3026.0,3014.0,3000.7,2996.4,3002.4,3009.6,3010.4,3006.0,3000.2,2991.8,2979.0,2967.8,2963.2,2959.6,2952.6,2944.8,2939.3,2939.8,2947.2,2955.8,2958.3,2951.0,2940.6,2934.5,2943.1,2958.4,2963.4,2954.8,2938.8,2923.6,2913.4,2905.8,2899.2,2897.4,2900.4,2904.0,2904.2,2901.0,2897.6,2898.3,2902.8,2905.5,2901.1,2889.0,2874.9,2866.2,2867.1,2873.0,2878.7,2877.7,2867.7,2852.4,2837.7,2829.3,2827.0,2826.8,2824.6,2819.4,2813.0,2807.0,2803.6,2803.4,2807.4,2814.6,2820.8,2821.4,2815.7,2804.6,2792.4,2782.4,2776.2,2771.4,2762.8,2748.6,2732.0,2719.2,2715.6,2719.8,2727.2,2733.0,2737.2,2739.0,2739.5,2739.0,2737.0,2733.6,2725.5,2709.8,2697.0,2691.4,2682.6,2671.2,2645.0,2621.7,2607.8,2588.2,2573.2,2571.8,2556.4,2534.0,2520.6,2516.6,2507.6,2495.4,2480.8,2474.0,2468.4,2463.2,2462.2,2458.8,2447.8,2447.0,2461.2,2462.0,2465.4,2477.4,2489.2,2503.3,2516.4,2509.4,2488.6,2452.6,2445.0,2461.4,2477.0,2487.6,2492.2,2499.8,2501.6,2495.2,2492.6,2498.4,2507.4,2511.7,2506.9,2496.2,2489.0,2490.2,2494.0,2491.7,2484.8,2480.6,2482.4,2481.4,2467.7,2446.3,2432.5,2434.4,2441.5,2440.7,2432.4,2425.4,2425.0,2428.2,2430.6,2430.8,2428.8,2425.4,2422.0,2420.4,2419.6,2417.0,2412.0,2408.9,2409.4,2414.0,2419.0,2422.6,2422.6,2418.6,2409.6,2395.5,2375.5,2351.6,2326.0,2301.6,2281.7,2268.0,2260.8,2256.0,2251.0,2243.2,2229.6,2211.0,2191.8,2175.1,2164.2,2162.7,2168.4,2179.6,2191.8,2202.2,2207.1,2208.8,2208.4,2210.2,2216.2,2226.2,2236.8,2243.4,2242.8,2237.2,2230.4,2227.4,2232.1,2243.1,2243.4,2225.5,2211.4,2211.8,2218.0,2217.2,2201.8,2178.6,2159.2,2152.6,2157.2,2162.3,2154.8,2139.0,2127.2,2121.2,2118.6,2112.8,2105.0,2104.8,2108.0,2112.0,2114.6,2112.4,2109.8,2107.8,2104.0,2097.8,2090.0,2080.2,2074.6,2077.0,2083.4,2091.4,2098.8,2100.2,2088.6,2070.0,2050.6,2032.2,2017.2,2010.2,2009.6,2008.0,2011.4,2027.0,2038.4,2032.6,2015.2,2004.4,2000.4,1994.2,1982.0,1970.8,1967.8,1970.2,1975.2,1980.8,1980.2,1970.6,1960.2,1953.4,1951.6,1944.4,1929.6,1921.6,1932.2,1946.6,1949.2,1941.8,1934.6,1922.6,1901.8,1884.2,1878.4,1881.6,1885.6,1887.0,1884.4,1881.2,1879.4,1876.8,1876.0,1876.0,1877.4,1881.6,1884.7,1882.6,1872.8,1859.0,1845.2,1837.3,1835.6,1832.4,1820.8,1803.8,1788.2,1774.6,1758.2,1735.0,1713.6,1708.8,1722.8,1742.8,1757.8,1767.2,1774.8,1783.2,1781.6,1775.0,1772.0,1766.8,1758.4,1744.0,1739.2,1730.0,1725.3,1714.8,1711.4,1712.6,1705.4,1705.4,1705.6,1699.0,1693.2,1694.8,1693.6,1696.2,1682.6,1668.4,1652.6,1629.6,1618.2,1609.2,1596.2,1583.6,1576.8,1582.8,1584.0,1585.2,1596.0,1602.8,1594.4,1578.4,1573.2,1575.0,1582.7,1594.6,1597.3,1592.8,1593.6,1601.2,1601.8,1595.0,1581.8,1565.6,1550.0,1537.2,1531.4,1527.4,1519.0,1509.4,1501.4,1496.4,1493.2,1489.8,1483.0,1470.2,1451.0,1436.3,1433.9,1439.4,1446.8,1452.4,1449.3,1435.6,1417.0,1395.6,1373.6,1353.0,1334.0,1318.4,1306.2,1295.4,1286.4,1278.4,1277.6,1282.6,1269.0,1252.6,1254.2,1253.9,1261.6,1264.2,1263.4,1275.2,1293.0,1300.8,1307.8,1291.0,1288.0,1297.4,1209.9,1173.3,1191.4,1216.2,1227.0,1220.6,1217.9,1218.8,1223.6,1218.5,1207.4,1196.4,1190.2,1188.2,1190.0,1193.8,1197.8,1201.2,1202.0,1200.6,1194.6,1182.8,1166.4,1147.0,1127.4,1111.5,1102.4,1101.8,1108.2,1118.0,1128.0,1136.0,1138.8,1137.6,1133.0,1126.2,1119.0,1113.5,1113.1,1118.0,1108.4,1092.6,1095.0,1088.6,1045.6,1029.0,1043.4,1050.6,1046.2,1034.2,1010.0,991.6,972.6,959.2,951.7,935.4,916.2,919.6,921.8,921.0,921.8,934.6,951.8,956.4,948.0,944.6,953.0,960.3,957.4,952.4,947.2,942.8,939.8,946.0,949.4,943.6,928.0,906.5,889.7,882.4,880.6,868.6,864.4,870.6,880.2,878.4,871.2,868.0,859.2,835.5,812.7,803.2,797.4,800.0,805.0,808.4,805.4,799.4,784.8,767.4,749.2,718.8,696.8,686.0,677.2,658.7,637.2,626.2,625.0,617.2,596.8,581.2,583.4,587.0,588.0,590.6,603.2,622.4,638.2,656.0,662.9,647.0,632.8,614.8,588.6,568.4,554.2,534.8,526.2,520.6,500.4,488.8,478.0,462.6,446.4,429.6,415.2,394.8,393.6,391.4,382.8,371.7,368.0,365.0,358.4,355.0,351.0,344.8,340.9,336.0,320.7,303.8,299.6,307.4,309.0,309.4,317.2,324.4,323.4,323.0,330.2,334.6,334.6,340.4,350.0,355.8,364.8,358.8,355.4,340.8,329.8,325.6,306.4,286.6,267.2,252.2,243.4,228.8,209.6,187.4,176.2,170.6,156.2,141.0,125.2,110.4,107.8,103.0,96.8,107.2,127.0,149.0,161.0,170.2,179.6,176.2,163.6,162.2,176.6,183.6,175.4,189.4,213.4,226.2,206.0,168.8,155.0,133.0,110.6,104.4,100.0,99.1,116.4,128.2,125.2,124.4,126.4,125.5,127.4,124.6,129.1,118.8,115.7,109.6,99.2,96.2,102.6,116.8,123.8,136.9,149.4,162.4,160.9,170.2,187.4];
calib[0].sigma=[1024.0,1022.5,1021.0,1019.5,1018.0,1016.7,1015.5,1014.3,1013.0,1011.5,1009.9,1008.4,1007.0,1005.9,1005.0,1004.1,1003.0,1001.6,1000.1,998.5,997.0,995.5,993.9,992.4,991.0,989.9,988.9,988.0,987.0,985.8,984.6,983.3,982.0,980.5,979.0,977.5,976.0,974.7,973.4,972.2,971.0,969.8,968.6,967.3,966.0,964.5,963.0,961.5,960.0,958.7,957.5,956.3,955.0,953.5,951.9,950.4,949.0,947.9,946.9,946.0,945.0,943.8,942.6,941.3,940.0,938.6,937.1,935.5,934.0,932.5,930.9,929.4,928.0,926.9,926.1,925.2,924.0,922.4,920.6,918.8,917.0,915.4,913.8,912.3,911.0,909.9,909.1,908.2,907.0,905.4,903.6,901.7,900.0,898.6,897.4,896.3,895.0,893.6,892.1,890.5,889.0,887.5,886.1,884.6,883.0,881.2,879.4,877.6,876.0,874.9,874.0,873.1,872.0,870.4,868.6,866.8,865.0,863.4,861.9,860.5,859.0,857.5,856.0,854.5,853.0,851.5,850.1,848.6,847.0,845.1,843.0,840.9,839.0,837.4,835.9,834.5,833.0,831.5,830.1,828.6,827.0,825.4,823.7,821.9,820.0,817.8,815.4,813.0,811.0,809.5,808.4,807.3,806.0,804.4,802.6,800.8,799.0,797.3,795.6,793.9,792.0,789.8,787.5,785.2,783.0,781.1,779.4,777.8,776.0,774.1,772.1,770.0,768.0,766.0,764.0,762.0,760.0,758.0,756.1,754.1,752.0,749.8,747.4,745.1,743.0,741.2,739.5,737.8,736.0,733.9,731.6,729.3,727.0,724.7,722.4,720.2,718.0,716.0,714.0,712.0,710.0,707.8,705.6,703.3,701.0,698.5,696.0,693.5,691.0,688.7,686.4,684.2,682.0,680.0,678.1,676.1,674.0,671.6,669.1,666.5,664.0,661.7,659.4,657.2,655.0,652.8,650.6,648.3,646.0,643.5,641.0,638.5,636.0,633.7,631.5,629.3,627.0,624.6,622.1,619.5,617.0,614.5,611.9,609.4,607.0,604.7,602.4,600.2,598.0,595.8,593.5,591.2,589.0,586.7,584.4,582.2,580.0,577.9,575.9,574.0,572.0,570.0,568.1,566.1,564.0,561.5,558.9,556.3,554.0,552.3,550.9,549.6,548.0,545.9,543.5,541.1,539.0,537.3,535.8,534.4,533.0,531.5,530.0,528.5,527.0,525.5,523.9,522.4,521.0,519.7,518.4,517.2,516.0,514.9,513.9,512.9,512.0,511.2,510.4,509.7,509.0,508.2,507.4,506.6,506.0,505.6,505.4,505.3,505.0,504.5,504.0,503.5,503.0,502.6,502.2,502.0,502.0,502.3,502.9,503.5,504.0,504.3,504.6,504.8,505.0,505.0,504.8,504.7,505.0,505.7,506.8,508.0,509.0,509.8,510.6,511.3,512.0,512.7,513.4,514.2,515.0,515.9,516.9,517.9,519.0,520.2,521.5,522.8,524.0,525.0,526.0,527.0,528.0,529.2,530.5,531.8,533.0,534.0,534.9,535.9,537.0,538.4,539.9,541.5,543.0,544.3,545.6,546.8,548.0,549.1,550.1,551.0,552.0,553.0,553.9,554.9,556.0,557.2,558.6,559.9,561.0,561.9,562.6,563.2,564.0,565.0,566.1,567.1,568.0,568.7,569.2,569.6,570.0,570.3,570.5,570.7,571.0,571.5,572.1,572.6,573.0,573.2,573.2,573.1,573.0,572.8,572.6,572.3,572.0,571.8,571.6,571.4,571.0,570.4,569.6,568.7,568.0,567.5,567.1,566.6,566.0,565.1,564.1,563.0,562.0,561.2,560.6,559.9,559.0,557.7,556.1,554.5,553.0,551.7,550.4,549.2,548.0,546.8,545.5,544.2,543.0,541.8,540.6,539.3,538.0,536.6,535.1,533.6,532.0,530.3,528.5,526.7,525.0,523.4,521.9,520.4,519.0,517.7,516.5,515.3,514.0,512.5,511.0,509.5,508.0,506.7,505.4,504.2,503.0,501.8,500.5,499.2,498.0,496.7,495.4,494.2,493.0,491.9,490.9,489.9,489.0,488.2,487.4,486.7,486.0,485.5,485.0,484.5,484.0,483.3,482.5,481.7,481.0,480.4,479.9,479.4,479.0,478.7,478.4,478.2,478.0,477.7,477.4,477.2,477.0,476.9,476.9,477.0,477.0,477.0,476.9,476.9,477.0,477.1,477.3,477.6,478.0,478.7,479.5,480.3,481.0,481.4,481.6,481.7,482.0,482.4,482.8,483.3,484.0,484.9,486.0,487.1,488.0,488.6,489.1,489.5,490.0,490.7,491.5,492.3,493.0,493.5,494.0,494.5,495.0,495.7,496.4,497.2,498.0,498.8,499.5,500.2,501.0,501.8,502.6,503.3,504.0,504.5,505.0,505.5,506.0,506.7,507.6,508.4,509.0,509.4,509.6,509.8,510.0,510.2,510.5,510.8,511.0,511.3,511.6,511.8,512.0,512.1,512.1,512.1,512.0,511.8,511.5,511.2,511.0,511.0,511.1,511.1,511.0,510.6,510.1,509.5,509.0,508.5,508.1,507.6,507.0,506.3,505.6,504.8,504.0,503.3,502.6,501.8,501.0,500.0,499.0,498.0,497.0,496.2,495.6,494.9,494.0,492.7,491.1,489.4,488.0,486.9,485.9,485.0,484.0,482.8,481.5,480.2,479.0,478.0,477.0,476.0,475.0,473.8,472.6,471.3,470.0,468.7,467.4,466.2,465.0,464.0,463.0,462.0,461.0,459.8,458.4,457.1,456.0,455.1,454.4,453.8,453.0,452.1,451.1,450.0,449.0,447.9,446.8,445.8,445.0,444.6,444.5,444.4,444.0,443.1,442.0,440.9,440.0,439.5,439.3,439.2,439.0,438.8,438.5,438.2,438.0,437.7,437.3,437.0,437.0,437.3,437.9,438.6,439.0,439.1,439.1,439.0,439.0,439.2,439.4,439.7,440.0,440.5,441.0,441.5,442.0,442.2,442.4,442.6,443.0,443.8,444.9,446.1,447.0,447.6,448.1,448.5,449.0,449.7,450.4,451.2,452.0,452.8,453.6,454.3,455.0,455.5,455.9,456.4,457.0,457.9,459.1,460.2,461.0,461.4,461.6,461.7,462.0,462.6,463.4,464.3,465.0,465.6,466.1,466.6,467.0,467.3,467.6,467.8,468.0,468.2,468.5,468.8,469.0,469.3,469.6,469.9,470.0,469.9,469.6,469.3,469.0,468.8,468.5,468.2,468.0,467.8,467.7,467.5,467.0,466.2,465.1,464.0,463.0,462.2,461.5,460.8,460.0,459.1,458.1,457.1,456.0,454.8,453.6,452.3,451.0,449.6,448.1,446.6,445.0,443.3,441.5,439.7,438.0,436.5,435.0,433.5,432.0,430.3,428.5,426.7,425.0,423.4,421.9,420.5,419.0,417.5,416.0,414.5,413.0,411.5,409.9,408.4,407.0,405.7,404.4,403.2,402.0,400.9,399.8,398.8,398.0,397.4,396.9,396.5,396.0,395.5,395.0,394.5,394.0,393.4,392.8,392.3,392.0,392.1,392.4,392.8,393.0,393.0,393.0,393.0,393.0,393.2,393.4,393.7,394.0,394.5,395.0,395.5,396.0,396.3,396.5,396.7,397.0,397.4,397.9,398.5,399.0,399.5,400.1,400.6,401.0,401.1,401.1,401.0,401.0,401.0,401.1,401.1,401.0,400.8,400.6,400.3,400.0,399.6,399.1,398.6,398.0,397.3,396.6,395.8,395.0,394.1,393.1,392.0,391.0,390.0,389.0,388.0,387.0,386.0,384.9,383.9,383.0,382.2,381.4,380.7,380.0,379.2,378.4,377.6,377.0,376.6,376.3,376.1,376.0,376.0,376.0,376.0,376.0,375.8,375.5,375.2,375.0,374.9,374.9,374.9,375.0,375.2,375.5,375.8,376.0,376.1,376.2,376.2,376.0,375.4,374.6,373.8,373.0,372.5,372.0,371.5,371.0,370.3,369.5,368.7,368.0,367.5,367.0,366.5,366.0,365.2,364.4,363.6,363.0,362.8,362.9,363.0,363.0,362.8,362.6,362.3,362.0,361.5,361.0,360.5,360.0,359.7,359.5,359.3,359.0,358.5,357.9,357.4,357.0,356.9,356.9,357.0,357.0,356.8,356.5,356.2,356.0,355.9,355.8,355.8,356.0,356.4,356.9,357.5,358.0,358.5,359.0,359.5,360.0,360.5,361.0,361.5,362.0,362.6,363.2,363.8,364.0,363.7,363.1,362.5,362.0,361.9,362.0,362.1,362.0,361.7,361.2,360.7,360.0,359.1,358.0,356.9,356.0,355.4,354.9,354.5,354.0,353.5,353.0,352.5,352.0,351.5,350.9,350.4,350.0,349.8,349.8,349.9,350.0,350.2,350.4,350.7,351.0,351.2,351.5,351.8,352.0,352.3,352.6,352.8,353.0,353.1,353.1,353.1,353.0,352.8,352.4,352.1,352.0,352.2,352.6,353.0,353.0,352.5,351.6,350.7,350.0,349.6,349.4,349.3,349.0,348.5,348.0,347.5,347.0,346.7,346.5,346.3,346.0,345.5,345.0,344.5,344.0,343.7,343.4,343.2,343.0,342.9,342.9,342.9,343.0,343.2,343.4,343.7,344.0,344.4,344.9,345.5,346.0,346.5,346.9,347.4,348.0,348.9,349.9,351.0,352.0,353.0,353.9,354.9,356.0,357.2,358.5,359.8,361.0,362.1,363.1,364.1,365.0,365.8,366.6,367.3,368.0,368.8,369.6,370.4,371.0,371.4,371.7,371.9,372.0,372.1,372.1,372.1,372.0,371.8,371.6,371.3,371.0,370.8,370.5,370.2,370.0,369.8,369.5,369.2,369.0,368.7,368.4,368.2,368.0,367.9,367.9,368.0,368.0,367.9,367.8,367.8,368.0,368.5,369.3,370.2,371.0,371.8,372.5,373.2,374.0,374.8,375.6,376.3,377.0,377.6,378.1,378.5,379.0,379.5,380.1,380.6,381.0,381.1,381.1,381.0,381.0,381.0,381.1,381.1,381.0,380.6,380.0,379.4,379.0,378.9,378.9,379.0,379.0,378.8,378.5,378.2,378.0,377.9,377.9,378.0,378.0,378.0,378.0,378.0,378.0,377.9,377.8,377.8,378.0,378.6,379.4,380.3,381.0,381.3,381.5,381.7,382.0,382.6,383.4,384.3,385.0,385.6,386.2,386.7,387.0,387.2,387.2,387.1,387.0,386.8,386.6,386.3,386.0,385.6,385.1,384.6,384.0,383.3,382.6,381.8,381.0,380.0,379.0,378.0,377.0,376.2,375.4,374.7,374.0,373.2,372.5,371.8,371.0,370.2,369.5,368.8,368.0,367.2,366.4,365.6,365.0,364.6,364.4,364.3,364.0,363.5,362.9,362.4,362.0,361.9,361.9,362.0,362.0,362.0,362.1,362.1,362.0,361.8,361.6,361.3,361.0,360.7,360.4,360.2,360.0,360.0,360.2,360.3,360.0,359.3,358.2,357.1,356.0,355.0,354.1,353.1,352.0,350.8,349.6,348.3,347.0,345.5,344.0,342.5,341.0,339.7,338.5,337.3,336.0,334.5,332.9,331.4,330.0,328.9,327.9,327.0,326.0,324.9,323.8,322.7,322.0,321.7,321.8,321.9,322.0,322.0,321.9,321.9,322.0,322.1,322.3,322.6,323.0,323.6,324.3,325.1,326.0,326.9,327.9,328.9,330.0,331.2,332.5,333.8,335.0,336.1,337.1,338.1,339.0,339.8,340.6,341.3,342.0,342.6,343.1,343.5,344.0,344.5,345.1,345.6,346.0,346.3,346.6,346.8,347.0,347.2,347.4,347.7,348.0,348.4,348.9,349.5,350.0,350.5,350.9,351.4,352.0,352.7,353.4,354.2,355.0,355.9,356.9,357.9,359.0,360.2,361.4,362.7,364.0,365.3,366.6,367.8,369.0,370.0,371.0,372.0,373.0,374.2,375.5,376.8,378.0,379.1,380.1,381.0,382.0,383.0,384.1,385.1,386.0,386.7,387.2,387.7,388.0,388.2,388.2,388.2,388.0,387.7,387.2,386.6,386.0,385.3,384.6,383.8,383.0,382.1,381.2,380.2,379.0,377.6,376.1,374.5,373.0,371.7,370.4,369.2,368.0,366.8,365.5,364.2,363.0,361.7,360.4,359.1,358.0,357.1,356.3,355.6,355.0,354.4,353.9,353.5,353.0,352.5,351.9,351.4,351.0,350.9,350.9,351.0,351.0,351.0,351.0,351.0,351.0,351.0,350.9,350.9,351.0,351.2,351.6,351.9,352.0,351.9,351.6,351.3,351.0,350.8,350.6,350.4,350.0,349.4,348.6,347.7,347.0,346.5,346.0,345.5,345.0,344.3,343.4,342.6,342.0,341.6,341.4,341.2,341.0,340.7,340.4,340.2,340.0,339.9,339.9,339.9,340.0,340.2,340.4,340.7,341.0,341.3,341.6,341.8,342.0,342.1,342.2,342.2,342.0,341.6,341.0,340.4,340.0,340.0,340.1,340.2,340.0,339.2,338.1,337.0,336.0,335.4,335.0,334.6,334.0,333.1,332.1,331.0,330.0,329.2,328.4,327.7,327.0,326.4,325.8,325.3,325.0,324.9,324.9,325.0,325.0,324.8,324.4,324.1,324.0,324.1,324.4,324.8,325.0,325.0,325.0,325.0,325.0,325.2,325.5,325.8,326.0,326.1,326.1,326.1,326.0,325.8,325.5,325.2,325.0,325.0,325.1,325.2,325.0,324.5,323.8,322.9,322.0,321.1,320.2,319.2,318.0,316.6,315.0,313.4,312.0,310.9,309.9,309.0,308.0,307.0,306.0,305.0,304.0,303.0,301.9,300.9,300.0,299.2,298.4,297.7,297.0,296.2,295.5,294.8,294.0,293.3,292.6,291.8,291.0,290.1,289.1,288.0,287.0,286.1,285.2,284.2,283.0,281.4,279.6,277.8,276.0,274.4,272.8,271.3,270.0,268.9,267.9,267.0,266.0,264.7,263.3,262.0,261.0,260.5,260.4,260.3,260.0,259.3,258.5,257.7,257.0,256.6,256.4,256.3,256.0,255.6,255.1,254.6,254.0,253.4,252.7,251.9,251.0,249.9,248.6,247.2,246.0,245.0,244.0,243.0,242.0,240.8,239.4,238.1,237.0,236.1,235.4,234.7,234.0,233.2,232.4,231.7,231.0,230.4,229.8,229.3,229.0,228.9,229.0,229.1,229.0,228.6,228.0,227.4,227.0,226.9,226.9,227.0,227.0,226.9,226.7,226.4,226.0,225.3,224.4,223.6,223.0,222.8,222.9,223.0,223.0,222.8,222.4,222.1,222.0,222.3,222.9,223.6,224.0,224.2,224.2,224.1,224.0,223.8,223.6,223.3,223.0,222.8,222.5,222.2,222.0,221.7,221.4,221.2,221.0,220.9,220.8,220.8,221.0,221.4,222.0,222.6,223.0,223.1,223.1,223.0,223.0,223.0,223.0,223.0,223.0,223.0,222.9,222.9,223.0,223.4,223.9,224.5,225.0,225.5,226.0,226.5,227.0,227.5,227.9,228.4,229.0,229.9,230.9,232.0,233.0,234.0,235.1,236.1,237.0,237.9,238.7,239.4,240.0,240.4,240.6,240.8,241.0,241.2,241.5,241.8,242.0,242.2,242.4,242.7,243.0,243.4,243.9,244.5,245.0,245.5,246.0,246.5,247.0,247.5,248.1,248.6,249.0,249.3,249.5,249.7,250.0,250.5,251.0,251.5,252.0,252.4,252.8,253.0,253.0,252.8,252.3,251.7,251.0,250.2,249.2,248.1,247.0,245.8,244.6,243.3,242.0,240.7,239.4,238.1,237.0,236.1,235.4,234.7,234.0,233.2,232.4,231.7,231.0,230.4,229.8,229.3,229.0,228.9,228.9,229.0,229.0,229.1,229.2,229.2,229.0,228.4,227.5,226.6,226.0,225.8,225.9,226.1,226.0,225.6,224.9,224.3,224.0,224.1,224.4,224.8,225.0,225.0,225.0,225.0,225.0,225.2,225.4,225.7,226.0,226.3,226.7,227.0,227.0,226.7,226.1,225.5,225.0,224.7,224.5,224.3,224.0,223.6,223.1,222.6,222.0,221.3,220.4,219.6,219.0,218.6,218.3,218.1,218.0,218.0,218.0,218.0,218.0,217.8,217.4,217.1,217.0,217.3,217.9,218.5,219.0,219.3,219.6,219.8,220.0,220.3,220.6,220.8,221.0,221.1,221.1,221.1,221.0,220.8,220.6,220.3,220.0,219.8,219.6,219.3,219.0,218.5,218.0,217.5,217.0,216.7,216.4,216.2,216.0,215.9,215.9,215.9,216.0,216.2,216.5,216.8,217.0,217.0,217.0,217.0,217.0,217.2,217.5,217.8,218.0,218.1,218.1,218.1,218.0,217.8,217.6,217.3,217.0,216.6,216.2,215.7,215.0,214.1,213.1,212.0,211.0,210.2,209.4,208.7,208.0,207.4,206.9,206.5,206.0,205.4,204.8,204.3,204.0,204.0,204.2,204.6,205.0,205.4,205.9,206.5,207.0,207.5,208.0,208.5,209.0,209.5,210.0,210.5,211.0,211.5,212.1,212.6,213.0,213.4,213.7,213.9,214.0,213.9,213.6,213.2,213.0,212.9,212.9,213.0,213.0,213.0,212.9,212.9,213.0,213.2,213.4,213.7,214.0,214.2,214.4,214.6,215.0,215.6,216.4,217.3,218.0,218.5,218.9,219.4,220.0,220.9,221.9,223.0,224.0,224.8,225.6,226.3,227.0,227.6,228.1,228.6,229.0,229.4,229.8,230.0,230.0,229.7,229.2,228.6,228.0,227.5,227.1,226.6,226.0,225.3,224.5,223.7,223.0,222.4,221.9,221.5,221.0,220.5,219.9,219.4,219.0,218.7,218.4,218.2,218.0,217.7,217.4,217.2,217.0,216.9,216.9,217.0,217.0,217.0,217.1,217.1,217.0,216.8,216.6,216.3,216.0,215.8,215.6,215.4,215.0,214.4,213.6,212.8,212.0,211.3,210.6,209.8,209.0,208.0,207.0,206.0,205.0,204.1,203.2,202.5,202.0,201.8,201.9,202.0,202.0,201.8,201.4,201.1,201.0,201.1,201.3,201.6,202.0,202.4,202.9,203.5,204.0,204.5,205.1,205.6,206.0,206.1,206.1,206.0,206.0,206.0,206.1,206.1,206.0,205.8,205.6,205.3,205.0,204.5,203.9,203.4,203.0,202.8,202.8,202.9,203.0,203.2,203.4,203.7,204.0,204.2,204.4,204.7,205.0,205.4,205.9,206.5,207.0,207.5,208.1,208.6,209.0,209.3,209.6,209.8,210.0,210.2,210.5,210.8,211.0,211.2,211.4,211.7,212.0,212.4,212.9,213.5,214.0,214.5,215.0,215.5,216.0,216.5,217.0,217.5,218.0,218.5,219.1,219.6,220.0,220.3,220.6,220.8,221.0,221.1,221.1,221.1,221.0,220.8,220.6,220.3,220.0,219.8,219.6,219.3,219.0,218.5,217.9,217.4,217.0,216.9,216.9,217.0,217.0,217.0,217.0,217.0,217.0,217.0,217.0,217.0,217.0,217.0,217.1,217.1,217.0,216.9,216.7,216.4,216.0,215.4,214.7,213.9,213.0,212.1,211.1,210.0,209.0,208.0,207.0,206.0,205.0,204.0,202.9,201.9,201.0,200.2,199.4,198.7,198.0,197.2,196.5,195.8,195.0,194.2,193.4,192.7,192.0,191.4,190.9,190.5,190.0,189.5,189.1,188.6,188.0,187.3,186.6,185.8,185.0,184.1,183.1,182.0,181.0,180.0,179.1,178.1,177.0,175.8,174.4,173.1,172.0,171.1,170.3,169.6,169.0,168.4,167.9,167.4,167.0,166.7,166.4,166.2,166.0,165.9,165.9,166.0,166.0,166.0,166.1,166.1,166.0,165.8,165.5,165.2,165.0,165.0,165.0,165.0,165.0,164.8,164.5,164.2,164.0,163.9,163.9,163.9,164.0,164.2,164.5,164.8,165.0,165.1,165.1,165.1,165.0,164.8,164.4,164.1,164.0,164.1,164.4,164.7,165.0,165.2,165.5,165.8,166.0,166.2,166.4,166.7,167.0,167.5,168.0,168.5,169.0,169.3,169.6,169.8,170.0,170.2,170.4,170.7,171.0,171.5,172.0,172.5,173.0,173.3,173.5,173.7,174.0,174.5,175.1,175.6,176.0,176.1,176.1,176.0,176.0,176.0,176.0,176.0,176.0,176.0,175.9,175.9,176.0,176.4,177.1,177.7,178.0,177.9,177.6,177.2,177.0,177.0,177.0,177.0,177.0,176.8,176.5,176.2,176.0,175.9,175.9,176.0,176.0,176.0,175.9,175.9,176.0,176.2,176.5,176.8,177.0,177.1,177.1,177.1,177.0,176.8,176.5,176.2,176.0,176.0,176.1,176.1,176.0,175.6,175.0,174.4,174.0,173.9,173.9,174.0,174.0,173.8,173.5,173.2,173.0,173.0,173.1,173.1,173.0,172.6,172.1,171.5,171.0,170.7,170.4,170.2,170.0,170.0,170.0,170.0,170.0,169.8,169.6,169.3,169.0,168.8,168.6,168.3,168.0,167.6,167.1,166.5,166.0,165.5,164.9,164.4,164.0,163.7,163.4,163.2,163.0,162.8,162.5,162.2,162.0,161.8,161.5,161.2,161.0,160.8,160.5,160.2,160.0,159.8,159.5,159.2,159.0,158.7,158.4,158.1,158.0,158.2,158.5,158.8,159.0,158.9,158.6,158.3,158.0,157.7,157.4,157.2,157.0,156.9,156.9,156.9,157.0,157.2,157.4,157.7,158.0,158.3,158.6,158.8,159.0,159.1,159.1,159.1,159.0,158.8,158.5,158.2,158.0,157.9,157.9,157.9,158.0,158.2,158.4,158.7,159.0,159.4,159.9,160.5,161.0,161.5,162.1,162.6,163.0,163.3,163.5,163.7,164.0,164.4,164.9,165.5,166.0,166.5,167.1,167.6,168.0,168.3,168.5,168.7,169.0,169.4,169.9,170.5,171.0,171.5,171.9,172.4,173.0,173.9,175.0,176.1,177.0,177.7,178.2,178.6,179.0,179.3,179.6,179.8,180.0,180.1,180.1,180.0,180.0,180.0,180.0,180.0,180.0,180.0,180.0,180.0,180.0,180.0,179.9,179.9,180.0,180.2,180.5,180.8,181.0,181.0,181.0,181.0,181.0,181.2,181.5,181.8,182.0,182.1,182.2,182.2,182.0,181.6,181.1,180.5,180.0,179.5,179.0,178.5,178.0,177.5,177.0,176.5,176.0,175.5,174.9,174.4,174.0,173.7,173.4,173.2,173.0,172.8,172.5,172.2,172.0,171.8,171.6,171.3,171.0,170.6,170.1,169.5,169.0,168.5,168.1,167.6,167.0,166.3,165.6,164.8,164.0,163.1,162.1,161.0,160.0,159.0,158.0,157.0,156.0,155.0,154.0,153.0,152.0,151.0,149.9,148.9,148.0,147.4,146.9,146.5,146.0,145.5,145.1,144.6,144.0,143.3,142.4,141.6,141.0,140.7,140.5,140.3,140.0,139.4,138.6,137.8,137.0,136.2,135.5,134.8,134.0,133.2,132.4,131.6,131.0,130.6,130.4,130.2,130.0,129.8,129.5,129.2,129.0,128.7,128.4,128.2,128.0,128.0,128.0,128.0,128.0,127.8,127.6,127.3,127.0,126.5,125.9,125.4,125.0,124.9,124.9,125.0,125.0,125.0,125.0,125.0,125.0,125.0,124.9,124.9,125.0,125.2,125.5,125.8,126.0,126.1,126.1,126.1,126.0,125.8,125.6,125.3,125.0,124.8,124.5,124.2,124.0,123.7,123.4,123.1,123.0,123.1,123.4,123.7,124.0,124.2,124.4,124.7,125.0,125.5,126.0,126.5,127.0,127.3,127.6,127.8,128.0,128.3,128.6,128.8,129.0,129.1,129.1,129.0,129.0,129.0,129.1,129.1,129.0,128.8,128.4,128.1,128.0,128.1,128.4,128.7,129.0,129.3,129.6,129.8,130.0,130.1,130.1,130.0,130.0,130.0,130.1,130.1,130.0,129.8,129.6,129.3,129.0,128.8,128.5,128.2,128.0,127.7,127.4,127.1,127.0,127.1,127.4,127.8,128.0,128.1,128.1,128.0,128.0,128.0,128.1,128.1,128.0,127.8,127.5,127.2,127.0,126.9,126.9,127.0,127.0,127.0,127.0,127.0,127.0,127.0,127.1,127.1,127.0,126.8,126.6,126.3,126.0,125.8,125.5,125.2,125.0,124.7,124.4,124.2,124.0,123.9,123.9,124.0,124.0,124.0,123.9,123.9,124.0,124.2,124.6,124.9,125.0,124.9,124.6,124.3,124.0,123.7,123.4,123.2,123.0,122.9,122.9,123.0,123.0,123.0,122.9,122.9,123.0,123.2,123.5,123.8,124.0,124.1,124.1,124.0,124.0,124.0,124.0,124.0,124.0,124.0,123.9,123.9,124.0,124.2,124.4,124.7,125.0,125.2,125.4,125.7,126.0,126.4,126.9,127.5,128.0,128.5,129.1,129.6,130.0,130.1,130.1,130.0,130.0,130.0,130.0,130.0,130.0,130.0,130.0,130.0,130.0,130.0,129.9,129.9,130.0,130.2,130.4,130.7,131.0,131.2,131.5,131.8,132.0,132.3,132.6,132.8,133.0,133.1,133.1,133.0,133.0,133.0,133.0,133.0,133.0,133.0,132.9,132.9,133.0,133.2,133.5,133.8,134.0,134.0,134.0,134.0,134.0,134.2,134.6,134.9,135.0,134.9,134.6,134.3,134.0,133.8,133.6,133.3,133.0,132.6,132.1,131.5,131.0,130.5,129.9,129.4,129.0,128.7,128.5,128.3,128.0,127.5,127.0,126.5,126.0,125.7,125.4,125.2,125.0,124.8,124.5,124.2,124.0,123.7,123.4,123.2,123.0,122.9,122.9,123.0,123.0,123.0,123.0,123.0,123.0,123.0,123.0,123.0,123.0,123.0,123.0,123.0,123.0,123.0,123.0,123.0,123.0,123.0,122.9,122.9,123.0,123.2,123.5,123.8,124.0,124.0,124.0,124.0,124.0,124.2,124.4,124.7,125.0,125.3,125.6,125.8,126.0,126.0,126.0,126.0,126.0,126.2,126.4,126.7,127.0,127.2,127.5,127.8,128.0,128.2,128.5,128.8,129.0,129.3,129.6,129.8,130.0,130.0,130.0,130.0,130.0,130.2,130.4,130.7,131.0,131.2,131.5,131.8,132.0,132.2,132.5,132.8,133.0,133.3,133.6,133.8,134.0,134.1,134.2,134.2,134.0,133.6,133.1,132.5,132.0,131.5,130.9,130.4,130.0,129.7,129.5,129.3,129.0,128.5,127.9,127.4,127.0,126.9,126.9,127.0,127.0,126.8,126.6,126.3,126.0,125.8,125.6,125.3,125.0,124.5,124.0,123.5,123.0,122.7,122.4,122.2,122.0,121.7,121.4,121.1,121.0,121.1,121.4,121.7,122.0,122.3,122.6,122.8,123.0,123.1,123.1,123.0,123.0,123.0,123.0,123.0,123.0,123.0,122.9,122.9,123.0,123.2,123.4,123.7,124.0,124.4,124.9,125.5,126.0,126.5,127.1,127.6,128.0,128.3,128.6,128.8,129.0,129.1,129.1,129.0,129.0,129.0,129.0,129.0,129.0,129.0,128.9,128.9,129.0,129.2,129.5,129.8,130.0,130.0,130.0,130.0,130.0,130.2,130.5,130.8,131.0,131.1,131.1,131.0,131.0,131.0,131.1,131.1,131.0,130.8,130.6,130.3,130.0,129.6,129.1,128.6,128.0,127.3,126.4,125.6,125.0,124.6,124.4,124.3,124.0,123.5,123.0,122.5,122.0,121.7,121.4,121.2,121.0,120.8,120.6,120.3,120.0,119.6,119.1,118.5,118.0,117.5,116.9,116.4,116.0,115.7,115.4,115.2,115.0,114.7,114.4,114.1,114.0,114.1,114.4,114.7,115.0,115.2,115.4,115.7,116.0,116.5,117.1,117.6,118.0,118.1,118.1,118.0,118.0,118.0,118.0,118.0,118.0,118.0,118.0,118.0,118.0,118.0,118.0,118.0,118.0,118.0,118.0,118.0,118.0,118.0,118.1,118.1,118.0,117.8,117.6,117.3,117.0,116.5,116.0,115.5,115.0,114.7,114.4,114.2,114.0,113.9,113.9,113.9,114.0,114.2,114.4,114.7,115.0,115.4,115.9,116.5,117.0,117.5,118.0,118.5,119.0,119.5,120.1,120.6,121.0,121.3,121.6,121.8,122.0,122.0,121.9,121.9,122.0,122.4,123.0,123.6,124.0,124.1,124.1,124.0,124.0,124.2,124.5,124.8,125.0,125.1,125.2,125.2,125.0,124.7,124.2,123.7,123.0,122.1,121.1,120.0,119.0,118.2,117.4,116.7,116.0,115.2,114.4,113.7,113.0,112.4,111.9,111.5,111.0,110.5,110.1,109.6,109.0,108.3,107.4,106.6,106.0,105.6,105.4,105.3,105.0,104.5,103.9,103.4,103.0,102.9,102.9,103.0,103.0,103.0,103.0,103.0,103.0,103.0,103.0,103.0,103.0,103.0,103.0,103.0,103.0,103.0,102.9,102.9,103.0,103.2,103.4,103.7,104.0,104.2,104.4,104.7,105.0,105.5,106.0,106.5,107.0,107.3,107.6,107.8,108.0,108.1,108.1,108.1,108.0,107.8,107.5,107.2,107.0,106.9,106.9,107.0,107.0,107.0,107.0,107.0,107.0,107.0,106.9,106.9,107.0,107.2,107.6,107.9,108.0,107.9,107.6,107.3,107.0,106.8,106.6,106.4,106.0,105.4,104.6,103.7,103.0,102.5,102.0,101.5,101.0,100.3,99.4,98.6,98.0,97.6,97.4,97.2,97.0,96.8,96.5,96.2,96.0,95.8,95.6,95.3,95.0,94.5,94.0,93.5,93.0,92.6,92.3,92.1,92.0,92.1,92.4,92.8,93.0,93.0,93.0,93.0,93.0,93.2,93.4,93.7,94.0,94.2,94.4,94.7,95.0,95.5,96.0,96.5,97.0,97.3,97.6,97.8,98.0,98.3,98.6,98.8,99.0,99.0,99.0,99.0,99.0,99.2,99.5,99.8,100.0,100.0,99.9,99.8,100.0,100.6,101.4,102.2,103.0,103.6,104.1,104.6,105.0,105.3,105.6,105.8,106.0,106.1,106.1,106.1,106.0,105.8,105.6,105.3,105.0,104.7,104.4,104.1,104.0,104.1,104.4,104.8,105.0,105.1,105.1,105.0,105.0,105.0,105.0,105.0,105.0,105.0,105.1,105.1,105.0,104.6,104.0,103.4,103.0,102.9,102.9,103.0,103.0,102.8,102.5,102.2,102.0,101.9,101.9,102.0,102.0,102.0,102.1,102.1,102.0,101.6,101.1,100.5,100.0,99.7,99.5,99.3,99.0,98.5,97.9,97.3,97.0,97.1,97.4,97.8,98.0,98.0,98.0,98.0,98.0,98.2,98.5,98.8,99.0,99.1,99.1,99.1,99.0,98.8,98.6,98.3,98.0,97.7,97.4,97.1,97.0,97.1,97.4,97.8,98.0,98.0,98.0,98.0,98.0,98.2,98.6,98.9,99.0,98.8,98.5,98.2,98.0,98.1,98.4,98.7,99.0,99.2,99.5,99.8,100.0,100.3,100.6,100.8,101.0,101.0,101.0,101.0,101.0,101.2,101.4,101.7,102.0,102.2,102.4,102.7,103.0,103.4,103.9,104.5,105.0,105.5,106.1,106.6,107.0,107.4,107.7,107.9,108.0,107.9,107.6,107.2,107.0,106.9,106.9,107.0,107.0,107.0,106.9,106.9,107.0,107.4,107.9,108.5,109.0,109.5,110.1,110.6,111.0,111.3,111.6,111.8,112.0,112.1,112.1,112.0,112.0,112.0,112.1,112.1,112.0,111.8,111.4,111.1,111.0,111.1,111.4,111.7,112.0,112.3,112.6,112.8,113.0,113.1,113.1,113.0,113.0,113.0,113.1,113.1,113.0,112.8,112.5,112.2,112.0,111.9,111.9,112.0,112.0,112.0,112.0,112.0,112.0,112.0,112.1,112.1,112.0,111.8,111.6,111.3,111.0,110.8,110.5,110.2,110.0,109.7,109.4,109.2,109.0,108.9,108.9,108.9,109.0,109.2,109.4,109.7,110.0,110.2,110.4,110.7,111.0,111.4,111.9,112.5,113.0,113.5,114.1,114.6,115.0,115.3,115.6,115.8,116.0,116.2,116.4,116.7,117.0,117.4,117.9,118.4,119.0,119.7,120.4,121.2,122.0,122.7,123.4,124.2,125.0,126.0,127.0,128.0,129.0,129.8,130.6,131.3,132.0,132.6,133.2,133.7,134.0,134.2,134.2,134.1,134.0,133.8,133.6,133.3,133.0,132.8,132.5,132.2,132.0,131.8,131.5,131.2,131.0,130.8,130.5,130.2,130.0,129.7,129.4,129.2,129.0,128.9,128.9,129.0,129.0,129.0,129.1,129.1,129.0,128.6,128.1,127.5,127.0,126.5,126.1,125.6,125.0,124.3,123.6,122.8,122.0,121.2,120.5,119.8,119.0,118.2,117.4,116.6,116.0,115.6,115.4,115.2,115.0,114.7,114.4,114.2,114.0,114.0,114.0,114.0,114.0,113.8,113.6,113.3,113.0,112.8,112.6,112.3,112.0,111.6,111.2,110.7,110.0,109.1,108.0,106.9,106.0,105.4,104.9,104.5,104.0,103.5,102.9,102.4,102.0,101.7,101.4,101.2,101.0,100.8,100.5,100.2,100.0,99.7,99.4,99.2,99.0,98.9,98.9,98.9,99.0,99.2,99.5,99.8,100.0,100.0,100.0,100.0,100.0,100.2,100.4,100.7,101.0,101.2,101.4,101.6,102.0,102.6,103.4,104.2,105.0,105.8,106.5,107.2,108.0,108.8,109.6,110.3,111.0,111.5,112.0,112.5,113.0,113.7,114.4,115.2,116.0,116.7,117.4,118.2,119.0,119.9,120.9,122.0,123.0,124.0,125.0,126.0,127.0,128.0,129.1,130.1,131.0,131.9,132.7,133.4,134.0,134.4,134.6,134.8,135.0,135.2,135.5,135.8,136.0,136.2,136.5,136.8,137.0,137.2,137.4,137.7,138.0,138.4,138.9,139.5,140.0,140.5,141.1,141.6,142.0,142.2,142.2,142.1,142.0,141.8,141.6,141.3,141.0,140.6,140.1,139.6,139.0,138.3,137.5,136.7,136.0,135.4,134.9,134.5,134.0,133.5,133.0,132.5,132.0,131.5,131.1,130.6,130.0,129.3,128.5,127.7,127.0,126.5,126.0,125.5,125.0,124.3,123.4,122.6,122.0,121.6,121.3,121.1,121.0,120.9,120.9,121.0,121.0,121.0,120.9,120.9,121.0,121.2,121.4,121.7,122.0,122.5,123.0,123.5,124.0,124.3,124.6,124.8,125.0,125.2,125.5,125.8,126.0,126.3,126.6,126.9,127.0,126.9,126.6,126.2,126.0,125.9,125.9,126.0,126.0,126.0,126.1,126.1,126.0,125.8,125.6,125.3,125.0,124.6,124.1,123.5,123.0,122.5,121.9,121.4,121.0,120.7,120.4,120.2,120.0,119.9,119.9,120.0,120.0,120.0,119.9,119.9,120.0,120.2,120.4,120.7,121.0,121.3,121.6,121.9,122.0,121.9,121.6,121.3,121.0,120.7,120.4,120.2,120.0,119.9,119.9,119.9,120.0,120.2,120.4,120.7,121.0,121.4,121.9,122.5,123.0,123.5,124.1,124.6,125.0,125.3,125.6,125.8,126.0,126.2,126.5,126.8,127.0,127.3,127.6,127.8,128.0,128.1,128.1,128.1,128.0,127.8,127.4,127.1,127.0,127.1,127.3,127.6,128.0,128.4,128.9,129.5,130.0,130.5,130.9,131.4,132.0,132.9,133.9,135.0,136.0,137.0,138.1,139.1,140.0,140.8,141.6,142.3,143.0,143.8,144.6,145.4,146.0,146.4,146.6,146.8,147.0,147.2,147.5,147.8,148.0,148.3,148.6,148.8,149.0,149.1,149.1,149.0,149.0,149.0,148.9,148.9,149.0,149.2,149.5,149.8,150.0,150.0,150.0,150.0,150.0,150.2,150.6,150.9,151.0,150.9,150.6,150.3,150.0,149.8,149.6,149.4,149.0,148.4,147.7,146.9,146.0,145.1,144.2,143.2,142.0,140.6,139.1,137.5,136.0,134.5,132.9,131.4,130.0,128.7,127.4,126.2,125.0,123.7,122.4,121.1,120.0,119.1,118.3,117.6,117.0,116.4,115.8,115.3,115.0,114.8,114.8,114.9,115.0,115.2,115.5,115.8,116.0,116.1,116.1,116.0,116.0,116.0,116.1,116.1,116.0,115.9,115.8,115.5,115.0,114.2,113.2,112.1,111.0,110.0,108.9,107.9,107.0,106.2,105.4,104.7,104.0,103.4,102.8,102.3,102.0,101.9,101.9,102.0,102.0,102.0,101.9,101.9,102.0,102.2,102.5,102.8,103.0,103.0,102.9,102.9,103.0,103.4,103.9,104.5,105.0,105.5,106.1,106.6,107.0,107.2,107.2,107.2,107.0,106.6,106.1,105.5,105.0,104.5,103.9,103.4,103.0,102.7,102.4,102.2,102.0,101.9,101.9,102.0,102.0,102.0,102.0,102.0,102.0,102.0,102.0,102.0,102.0,102.0,102.1,102.1,102.0,101.8,101.5,101.2,101.0,100.9,100.9,101.0,101.0,101.0,100.9,100.9,101.0,101.2,101.4,101.7,102.0,102.3,102.6,102.8,103.0,103.1,103.1,103.1,103.0,102.8,102.6,102.3,102.0,101.6,101.2,100.7,100.0,99.1,98.1,97.0,96.0,95.1,94.3,93.6,93.0,92.6,92.4,92.2,92.0,91.7,91.4,91.2,91.0,90.9,90.9,91.0,91.0,91.0,91.0,91.0,91.0,91.0,90.9,90.9,91.0,91.2,91.4,91.7,92.0,92.3,92.6,92.8,93.0,93.0,93.0,93.0,93.0,93.2,93.6,93.9,94.0,93.9,93.6,93.3,93.0,92.7,92.4,92.2,92.0,91.9,91.9,92.0,92.0,92.0,91.9,91.9,92.0,92.2,92.4,92.7,93.0,93.5,94.1,94.6,95.0,95.1,95.1,95.0,95.0,95.0,95.0,95.0,95.0,95.0,94.9,94.9,95.0,95.2,95.4,95.7,96.0,96.2,96.4,96.6,97.0,97.6,98.4,99.3,100.0,100.5,101.0,101.5,102.0,102.7,103.6,104.4,105.0,105.4,105.6,105.8,106.0,106.2,106.5,106.8,107.0,107.2,107.4,107.7,108.0,108.4,108.8,109.3,110.0,110.9,111.9,113.0,114.0,115.0,116.0,117.0,118.0,119.0,120.1,121.1,122.0,122.9,123.7,124.4,125.0,125.4,125.7,125.9,126.0,126.1,126.1,126.0,126.0,126.0,126.0,126.0,126.0,126.0,126.0,126.0,126.0,126.0,125.9,125.9,126.0,126.2,126.6,126.9,127.0,126.9,126.7,126.4,126.0,125.6,125.1,124.5,124.0,123.5,122.9,122.4,122.0,121.7,121.4,121.2,121.0,120.8,120.6,120.3,120.0,119.6,119.1,118.5,118.0,117.5,117.0,116.5,116.0,115.5,115.0,114.5,114.0,113.5,112.9,112.4,112.0,111.7,111.6,111.4,111.0,110.4,109.6,108.8,108.0,107.3,106.6,105.8,105.0,104.1,103.1,102.0,101.0,100.0,98.9,97.9,97.0,96.3,95.8,95.4,95.0,94.7,94.4,94.2,94.0,94.0,94.0,94.0,94.0,93.8,93.6,93.3,93.0,92.7,92.4,92.2,92.0,91.9,91.9,91.9,92.0,92.2,92.4,92.7,93.0,93.4,93.9,94.4,95.0,95.7,96.4,97.2,98.0,99.0,100.1,101.2,102.0,102.5,102.8,102.9,103.0,103.1,103.1,103.1,103.0,102.8,102.6,102.3,102.0,101.6,101.1,100.6,100.0,99.3,98.5,97.7,97.0,96.4,95.9,95.4,95.0,94.7,94.4,94.2,94.0,93.9,93.9,94.0,94.0,94.0,94.0,94.0,94.0,94.0,93.9,93.9,94.0,94.2,94.5,94.8,95.0,95.1,95.1,95.0,95.0,95.0,95.1,95.1,95.0,94.8,94.5,94.2,94.0,93.9,93.9,93.9,94.0,94.2,94.4,94.7,95.0,95.4,95.8,96.3,97.0,97.9,98.9,100.0,101.0,101.8,102.5,103.2,104.0,105.0,106.1,107.1,108.0,108.6,109.1,109.5,110.0,110.5,111.0,111.5,112.0,112.5,113.1,113.6,114.0,114.3,114.6,114.8,115.0,115.2,115.5,115.8,116.0,116.2,116.5,116.8,117.0,117.3,117.6,117.9,118.0,117.9,117.6,117.3,117.0,116.8,116.6,116.4,116.0,115.4,114.7,113.9,113.0,112.1,111.2,110.2,109.0,107.5,105.7,103.8,102.0,100.2,98.4,96.6,95.0,93.6,92.3,91.1,90.0,88.9,87.9,86.9,86.0,85.2,84.4,83.7,83.0,82.4,81.8,81.3,81.0,80.9,80.9,81.0,81.0,81.0,81.1,81.1,81.0,80.8,80.5,80.2,80.0,79.9,79.9,80.0,80.0,80.0,80.0,80.0,80.0,80.0,79.9,79.9,80.0,80.3,80.8,81.3,82.0,82.8,83.8,84.9,86.0,87.1,88.2,89.5,91.0,92.8,94.8,96.9,99.0,101.2,103.4,105.7,108.0,110.5,113.1,115.7,118.0,120.0,121.9,123.5,125.0,126.3,127.4,128.3,129.0,129.6,129.9,130.1,130.0,129.6,129.1,128.2,127.0,125.4,123.4,121.3,119.0,116.6,114.1,111.5,109.0,106.5,104.0,101.5,99.0,96.5,93.9,91.4,89.0,86.8,84.8,82.8,81.0,79.3,77.7,76.2,75.0,74.0,73.2,72.5,72.0,71.6,71.3,71.1,71.0,70.9,70.9,70.9,71.0,71.2,71.4,71.7,72.0,72.2,72.5,72.8,73.0,73.2,73.5,73.8,74.0,74.2,74.5,74.8,75.0,75.3,75.6,75.9,76.0,75.9,75.6,75.3,75.0,74.8,74.6,74.4,74.0,73.4,72.6,71.7,71.0,70.5,70.0,69.5,69.0,68.3,67.4,66.6,66.0,65.6,65.4,65.2,65.0,64.7,64.4,64.1,64.0,64.1,64.4,64.8,65.0,65.0,65.0,65.0,65.0,65.2,65.4,65.7,66.0,66.3,66.6,66.8,67.0,67.1,67.1,67.0,67.0,67.0,67.0,67.0,67.0,67.0,67.0,67.0,67.0,67.0,67.1,67.1,67.0,66.8,66.4,66.1,66.0,66.1,66.4,66.8,67.0,67.0,67.0,67.0,67.0,67.2,67.4,67.7,68.0,68.4,68.9,69.5,70.0,70.5,71.0,71.5,72.0,72.5,73.1,73.6,74.0,74.3,74.6,74.8,75.0,75.3,75.6,75.8,76.0,76.1,76.2,76.2,76.0,75.6,75.1,74.5,74.0,73.7,73.5,73.3,73.0,72.5,72.0,71.5,71.0,70.7,70.4,70.2,70.0,69.7,69.4,69.2,69.0,68.9,68.9,68.9,69.0,69.2,69.4,69.7,70.0,70.4,70.9,71.4,72.0,72.6,73.3,74.1,75.0,76.1,77.4,78.7,80.0,81.3,82.6,83.8,85.0,86.1,87.1,88.1,89.0,89.9,90.7,91.4,92.0,92.4,92.6,92.8,93.0,93.3,93.7,94.0,94.0,93.7,93.2,92.6,92.0,91.5,91.1,90.6,90.0,89.3,88.6,87.8,87.0,86.3,85.6,84.8,84.0,83.0,82.0,81.0,80.0,79.2,78.5,77.8,77.0,76.1,75.1,74.0,73.0,72.0,71.0,70.0,69.0,68.0,66.9,65.9,65.0,64.4,63.9,63.5,63.0,62.5,61.9,61.4,61.0,60.7,60.4,60.2,60.0,59.9,59.9,60.0,60.0,60.0,59.9,59.9,60.0,60.2,60.5,60.8,61.0,61.1,61.1,61.0,61.0,61.0,61.1,61.1,61.0,60.8,60.5,60.2,60.0,60.0,60.0,60.0,60.0,59.8,59.5,59.2,59.0,59.0,59.0,59.0,59.0,58.8,58.5,58.2,58.0,57.9,57.9,58.0,58.0,58.0,58.0,58.0,58.0,58.0,58.1,58.1,58.0,57.8,57.4,57.1,57.0,57.1,57.3,57.6,58.0,58.5,59.0,59.5,60.0,60.3,60.6,60.8,61.0,61.3,61.6,61.9,62.0,61.9,61.6,61.3,61.0,60.8,60.6,60.3,60.0,59.5,58.9,58.3,58.0,58.0,58.3,58.7,59.0,59.2,59.3,59.5,60.0,60.8,61.9,63.0,64.0,64.8,65.4,66.1,67.0,68.1,69.3,70.6,72.0,73.4,74.9,76.4,78.0,79.8,81.7,83.5,85.0,86.1,86.9,87.6,88.0,88.3,88.4,88.3,88.0,87.5,86.8,86.0,85.0,83.9,82.6,81.2,80.0,79.0,78.0,77.0,76.0,74.8,73.5,72.2,71.0,69.9,68.9,67.9,67.0,66.1,65.2,64.5,64.0,63.8,63.9,64.0,64.0,63.8,63.6,63.3,63.0,62.7,62.4,62.2,62.0,62.0,62.0,62.0,62.0,61.8,61.6,61.3,61.0,60.7,60.4,60.2,60.0,59.9,59.8,59.8,60.0,60.4,60.9,61.5,62.0,62.3,62.5,62.7,63.0,63.4,63.9,64.5,65.0,65.5,66.1,66.6,67.0,67.3,67.6,67.8,68.0,68.1,68.1,68.1,68.0,67.8,67.4,67.1,67.0,67.1,67.3,67.6,68.0,68.4,68.9,69.5,70.0,70.5,70.9,71.4,72.0,72.7,73.5,74.3,75.0,75.6,76.2,76.7,77.0,77.0,76.8,76.4,76.0,75.6,75.1,74.6,74.0,73.3,72.6,71.8,71.0,70.2,69.5,68.8,68.0,67.2,66.3,65.5,65.0,64.8,64.8,64.9,65.0,65.0,64.9,64.9,65.0,65.2,65.4,65.7,66.0,66.3,66.6,66.8,67.0,67.1,67.1,67.1,67.0,66.8,66.6,66.3,66.0,65.5,64.9,64.4,64.0,63.8,63.8,63.9,64.0,64.2,64.5,64.8,65.0,65.1,65.1,65.1,65.0,64.8,64.6,64.3,64.0,63.6,63.1,62.5,62.0,61.5,60.9,60.4,60.0,59.7,59.4,59.2,59.0,58.9,58.9,59.0,59.0,59.0,59.0,59.0,59.0,59.0,59.1,59.1,59.0,58.8,58.4,58.1,58.0,58.1,58.3,58.6,59.0,59.4,59.9,60.4,61.0,61.7,62.6,63.4,64.0,64.4,64.6,64.8,65.0,65.2,65.4,65.6,66.0,66.7,67.5,68.3,69.0,69.4,69.7,69.9,70.0,70.1,70.1,70.1,70.0,69.8,69.5,69.2,69.0,68.9,68.9,68.9,69.0,69.2,69.4,69.7,70.0,70.2,70.4,70.7,71.0,71.5,72.0,72.5,73.0,73.2,73.4,73.6,74.0,74.7,75.7,76.8,78.0,79.3,80.7,82.2,84.0,86.0,88.3,90.7,93.0,95.3,97.6,99.9,102.0,104.0,105.9,107.6,109.0,110.1,110.8,111.4,112.0,112.6,113.2,113.7,114.0,114.1,114.1,114.0,114.0,114.0,114.1,114.1,114.0,113.9,113.9,113.6,113.0,111.9,110.5,108.8,107.0,105.0,102.8,100.4,98.0,95.6,93.1,90.6,88.0,85.2,82.3,79.5,77.0,74.9,73.0,71.4,70.0,68.9,68.0,67.4,67.0,66.9,67.2,67.6,68.0,68.4,68.9,69.5,70.0,70.5,71.0,71.5,72.0,72.5,73.1,73.6,74.0,74.4,74.7,74.9,75.0,74.9,74.8,74.4,74.0,73.4,72.7,71.9,71.0,70.1,69.1,68.1,67.0,65.8,64.4,63.1,62.0,61.2,60.6,60.2,60.0,60.0,60.2,60.5,61.0,61.6,62.2,63.1,64.0,65.1,66.4,67.8,69.0,70.1,71.1,72.1,73.0,73.8,74.6,75.3,76.0,76.6,77.1,77.6,78.0,78.3,78.6,78.8,79.0,79.1,79.1,79.1,79.0,78.8,78.6,78.3,78.0,77.6,77.2,76.7,76.0,75.2,74.2,73.1,72.0,70.8,69.6,68.3,67.0,65.7,64.4,63.1,62.0,61.1,60.3,59.6,59.0,58.4,57.8,57.3,57.0,56.9,56.9,57.0,57.0,56.8,56.5,56.2,56.0,55.9,55.9,56.0,56.0,56.0,55.9,55.9,56.0,56.3,56.8,57.4,58.0,58.7,59.5,60.3,61.0,61.6,62.1,62.6,63.0,63.3,63.6,63.8,64.0,64.1,64.1,64.0,64.0,64.0,64.1,64.1,64.0,63.8,63.6,63.3,63.0,62.8,62.6,62.3,62.0,61.6,61.1,60.5,60.0,59.5,58.9,58.4,58.0,57.8,57.7,57.7,58.0,58.4,58.9,59.8,61.0,62.7,64.8,67.3,70.0,73.1,76.6,80.2,84.0,87.9,91.9,96.0,100.0,103.9,107.8,111.5,115.0,118.4,121.6,124.6,127.0,128.9,130.4,131.4,132.0,132.2,132.1,131.4,130.0,127.9,125.1,121.7,118.0,113.8,109.1,104.1,99.0,93.6,87.8,82.1,77.0,72.2,67.6,63.7,61.0,59.7,59.4,60.2,62.0,65.1,69.3,74.2,79.0,83.9,89.0,94.1,99.0,103.6,108.1,112.3,116.0,119.1,121.8,124.1,126.0,127.6,128.8,129.6,130.0,130.0,129.6,128.9,128.0,126.9,125.5,123.9,122.0,119.8,117.4,114.7,112.0,109.1,106.1,103.0,100.0,97.0,94.1,91.1,88.0,84.6,80.9,77.3,74.0,70.9,68.1,65.4,63.0,60.8,58.9,57.2,56.0,55.2,54.8,54.7,55.0,55.8,57.0,58.5,60.0,61.6,63.4,65.3,67.0,68.7,70.3,71.8,73.0,73.8,74.4,74.7,75.0,75.2,75.3,75.3,75.0,74.5,73.8,72.9,72.0,71.1,70.2,69.2,68.0,66.6,65.0,63.4,62.0,60.8,59.6,58.7,58.0,57.5,57.1,57.2,58.0,59.7,62.1,64.9,68.0,71.4,75.2,79.1,83.0,86.9,90.8,94.6,98.0,101.0,103.7,106.0,108.0,109.5,110.7,111.5,112.0,112.2,112.1,111.6,111.0,110.1,108.8,107.4,106.0,104.6,103.2,101.7,100.0,98.1,96.1,94.0,92.0,90.0,88.0,86.0,84.0,82.0,80.0,78.0,76.0,74.0,71.9,69.9,68.0,66.1,64.2,62.5,61.0,59.8,58.8,57.9,57.0,56.1,55.3,54.6,54.0,53.6,53.3,53.1,53.0,53.0,53.0,53.0,53.0,52.8,52.5,52.2,52.0,51.9,51.9,51.9,52.0,52.2,52.5,52.8,53.0,53.0,53.0,53.0,53.0,53.2,53.4,53.7,54.0,54.3,54.7,55.0,55.0,54.7,54.2,53.6,53.0,52.5,52.0,51.5,51.0,50.4,49.8,49.3,49.0,49.0,49.2,49.6,50.0,50.5,51.0,51.5,52.0,52.3,52.6,52.8,53.0,53.3,53.6,53.9,54.0,53.9,53.6,53.2,53.0,52.9,52.9,53.0,53.0,53.0,52.9,52.9,53.0,53.2,53.4,53.7,54.0,54.5,55.0,55.5,56.0,56.3,56.5,56.7,57.0,57.4,57.8,58.3,59.0,60.0,61.3,62.7,64.0,65.3,66.6,67.8,69.0,70.2,71.4,72.4,73.0,73.1,72.9,72.5,72.0,71.4,70.7,69.9,69.0,68.1,67.1,66.1,65.0,63.8,62.5,61.2,60.0,58.9,57.8,56.8,56.0,55.4,54.9,54.5,54.0,53.5,53.0,52.5,52.0,51.5,51.0,50.5,50.0,49.5,49.0,48.5,48.0,47.5,46.9,46.4,46.0,45.8,45.8,45.9,46.0,46.2,46.5,46.8,47.0,47.1,47.1,47.0,47.0,47.0,47.1,47.1,47.0,46.5,46.0,45.5,45.0,45.0,45.0,45.0,45.0,45.0,45.0,45.0,45.0,45.5,46.0,46.0,46.0,46.0,46.0,46.0,46.0,45.5,45.0,44.5,44.0,44.0,44.0,44.0,44.0,44.0,44.0,44.5,45.0,45.0,45.0,45.5,46.0,46.5,47.0,47.0,47.0,47.5,48.0,48.5,49.0,49.5,50.0,50.5,51.0,51.5,52.0,53.0,54.0,54.0,54.0,54.0,54.0,54.0,54.0,54.0,54.0,54.0,54.0,54.0,54.0,54.0,54.0,54.5,55.0,55.0,55.0,55.5,56.0,56.0,56.0,56.0,56.0,56.0,56.0,56.5,57.0,57.0,57.0,57.0,57.0,57.0,57.0,57.0,57.0,56.5,56.0,55.5,55.0,54.5,54.0,54.0,54.0,54.5,55.0,55.5,56.0,57.0,58.0,59.0,60.0,61.0,62.0,63.0,64.0,64.5,65.0,65.5,66.0,66.5,67.0,67.5,68.0,69.0,70.0,70.0,70.0,70.0,70.0,69.0,68.0,67.0,66.0,65.0,64.0,63.5,63.0,62.5,62.0,62.0,62.0,62.5,63.0,63.5,64.0,64.5,65.0,66.0,67.0,68.0,69.0,71.5,74.0,76.0,78.0,80.5,83.0,85.5,88.0,89.5,91.0,91.0,91.0,90.5,90.0,89.0,88.0,86.0,84.0,81.5,79.0,76.0,73.0,70.5,68.0,65.5,63.0,61.0,59.0,57.0,55.0,54.0,53.0,52.0,51.0,50.5,50.0,50.0,50.0,50.0,50.0,50.5,51.0,51.0,51.0,51.0,51.0,51.0,51.0,50.5,50.0,50.0,50.0,50.0,50.0,50.0,50.0,49.5,49.0,48.5,48.0,47.5,47.0,47.0,47.0,46.5,46.0,46.0,46.0,46.5,47.0,47.0,47.0,47.5,48.0,48.5,49.0,49.5,50.0,50.5,51.0,51.5,52.0,53.0,54.0,55.0,56.0,57.5,59.0,60.5,62.0,63.0,64.0,65.5,67.0,68.5,70.0,71.0,72.0,73.0,74.0,75.0,76.0,77.0,78.0,78.5,79.0,79.0,79.0,78.5,78.0,77.0,76.0,74.5,73.0,71.0,69.0,67.0,65.0,63.0,61.0,60.0,59.0,59.0,59.0,59.0,59.0,60.0,61.0,61.5,62.0,63.0,64.0,65.0,66.0,67.0,68.0,69.0,70.0,70.0,70.0,69.5,69.0,68.5,68.0,67.0,66.0,64.5,63.0,62.0,61.0,59.5,58.0,57.0,56.0,55.0,54.0,54.0,54.0,54.0,54.0,54.0,54.0,54.5,55.0,55.5,56.0,56.5,57.0,57.0,57.0,57.0,57.0,57.5,58.0,58.0,58.0,58.0,58.0,58.5,59.0,58.5,58.0,58.0,58.0,57.5,57.0,56.0,55.0,54.0,53.0,52.0,51.0,50.0,49.0,48.5,48.0,48.0,48.0,48.0,48.0,48.0,48.0,48.5,49.0,48.5,48.0,48.0,48.0,47.5,47.0,47.0,47.0,46.5,46.0,45.5,45.0,45.0,45.0,45.0,45.0,45.0,45.0,45.5,46.0,46.5,47.0,47.0,47.0,47.5,48.0,48.0,48.0,48.0,48.0,48.0,48.0,48.0,48.0,48.5,49.0,49.0,49.0,50.0,51.0,52.0,53.0,54.5,56.0,57.5,59.0,61.0,63.0,65.5,68.0,70.5,73.0,76.0,79.0,81.5,84.0,86.0,88.0,89.0,90.0,90.0,90.0,89.5,89.0,87.0,85.0,83.0,81.0,78.5,76.0,74.0,72.0,69.5,67.0,65.0,63.0,60.5,58.0,55.5,53.0,51.5,50.0,49.5,49.0,48.5,48.0,48.5,49.0,49.0,49.0,49.0,49.0,49.0,49.0,49.0,49.0,49.5,50.0,50.5,51.0,51.5,52.0,52.5,53.0,53.0,53.0,52.0,51.0,50.5,50.0,49.5,49.0,48.5,48.0,49.0,50.0,51.0,52.0,53.5,55.0,56.5,58.0,59.0,60.0,60.5,61.0,61.0,61.0,61.0,61.0,60.5,60.0,59.5,59.0,58.0,57.0,56.0,55.0,54.0,53.0,52.0,51.0,50.5,50.0,50.0,50.0,50.5,51.0,52.5,54.0,56.5,59.0,61.5,64.0,67.0,70.0,72.5,75.0,77.0,79.0,80.5,82.0,82.5,83.0,82.5,82.0,81.5,81.0,79.5,78.0,76.5,75.0,73.0,71.0,69.0,67.0,65.5,64.0,62.0,60.0,58.5,57.0,55.5,54.0,52.5,51.0,49.5,48.0,47.0,46.0,45.0,44.0,43.5,43.0,43.0,43.0,42.5,42.0,42.0,42.0,41.5,41.0,41.0,41.0,41.5,42.0,42.0,42.0,42.5,43.0,43.5,44.0,43.5,43.0,43.0,43.0,43.0,43.0,42.5,42.0,42.0,42.0,42.0,42.0,42.5,43.0,43.5,44.0,44.0,44.0,44.5,45.0,45.0,45.0,45.0,45.0,45.5,46.0,46.0,46.0,46.0,46.0,46.5,47.0,47.0,47.0,47.5,48.0,48.5,49.0,49.0,49.0,49.0,49.0,49.0,49.0,49.0,49.0,48.5,48.0,48.0,48.0,48.0,48.0,48.0,48.0,48.0,48.0,48.0,48.0,47.5,47.0,46.5,46.0,46.0,46.0,45.5,45.0,45.0,45.0,44.5,44.0,43.5,43.0,42.5,42.0,42.0,42.0,42.0,42.0,42.5,43.0,43.0,43.0,43.5,44.0,44.0,44.0,44.0,44.0,44.5,45.0,45.5,46.0,46.0,46.0,46.5,47.0,47.0,47.0,47.5,48.0,47.5,47.0,47.0,47.0,46.5,46.0,46.0,46.0,46.0,46.0,46.0,46.0,46.0,46.0,46.5,47.0,47.0,47.0,46.5,46.0,46.0,46.0,46.0,46.0,46.0,46.0,46.0,46.0,46.0,46.0,46.0,46.0,45.5,45.0,45.0,45.0,45.0,45.0,45.5,46.0,47.5,49.0,50.0,51.0,52.5,54.0,55.5,57.0,58.0,59.0,59.0,59.0,59.0,59.0,58.0,57.0,56.5,56.0,55.5,55.0,54.0,53.0,52.0,51.0,49.5,48.0,47.0,46.0,44.5,43.0,42.5,42.0,41.5,41.0,41.0,41.0,40.5,40.0,40.0,40.0,40.0,40.0,40.5,41.0,41.0,41.0,41.0,41.0,40.5,40.0,40.0,40.0,39.5,39.0,38.5,38.0,38.0,38.0,37.5,37.0,37.5,38.0,38.0,38.0,38.5,39.0,39.5,40.0,40.0,40.0,40.5,41.0,41.0,41.0,41.5,42.0,42.0,42.0,42.5,43.0,43.5,44.0,44.5,45.0,45.5,46.0,47.0,48.0,48.5,49.0,49.0,49.0,49.0,49.0,48.5,48.0,47.5,47.0,46.5,46.0,45.5,45.0,45.0,45.0,45.5,46.0,46.5,47.0,48.0,49.0,50.0,51.0,52.0,53.0,54.0,55.0,55.0,55.0,55.0,55.0,54.5,54.0,53.0,52.0,51.0,50.0,49.0,48.0,47.5,47.0,46.5,46.0,45.0,44.0,43.5,43.0,43.0,43.0,42.5,42.0,42.5,43.0,43.0,43.0,43.0,43.0,43.0,43.0,43.0,43.0,43.0,43.0,42.5,42.0,42.0,42.0,42.0,42.0,41.5,41.0,41.0,41.0,40.5,40.0,40.0,40.0,40.0,40.0,40.5,41.0,41.0,41.0,41.5,42.0,42.5,43.0,43.5,44.0,44.0,44.0,44.5,45.0,45.0,45.0,45.0,45.0,45.0,45.0,45.0,45.0,45.0,45.0,45.0,45.0,45.0,45.0,45.0,45.0,45.0,45.0,45.0,45.0,45.0,45.0,45.0,45.0,44.5,44.0,43.5,43.0,42.5,42.0,41.5,41.0,41.0,41.0,40.5,40.0,40.0,40.0,40.0,40.0,40.0,40.0,40.0,40.0,40.5,41.0,41.0,41.0,41.0,41.0,41.0,41.0,41.0,41.0,41.0,41.0,41.0,41.0,41.0,41.0,41.0,41.0,41.0,41.0,41.0,41.0,40.5,40.0,40.0,40.0,40.0,40.0,40.0,40.0,40.0,40.0,40.0,40.0,40.0,40.0,40.0,40.0,40.5,41.0,41.5,42.0,42.5,43.0,43.0,43.0,43.5,44.0,44.0,44.0,44.0,44.0,44.5,45.0,45.0,45.0,45.5,46.0,46.0,46.0,46.0,46.0,45.5,45.0,45.0,45.0,44.5,44.0,44.5,45.0,45.0,45.0,45.0,45.0,44.5,44.0,43.5,43.0,42.5,42.0,42.0,42.0,42.0,42.0,42.0,42.0,42.0,42.0,42.5,43.0,43.0,43.0,43.0,43.0,43.0,43.0,43.5,44.0,44.0,44.0,44.0,44.0,43.5,43.0,43.0,43.0,42.5,42.0,41.5,41.0,41.0,41.0,41.0,41.0,41.0,41.0,41.0,41.0,41.0,41.0,41.5,42.0,42.5,43.0,44.0,45.0,45.0,45.0,45.5,46.0,45.5,45.0,45.0,45.0,45.0,45.0,45.5,46.0,46.0,46.0,46.5,47.0,47.0,47.0,48.0,49.0,49.5,50.0,50.5,51.0,51.0,51.0,51.0,51.0,51.0,51.0,51.0,51.0,50.5,50.0,49.5,49.0,48.5,48.0,47.0,46.0,45.5,45.0,44.0,43.0,42.5,42.0,41.0,40.0,39.0,38.0,37.5,37.0,37.0,37.0,37.0,37.0,36.5,36.0,36.0,36.0,36.0,36.0,36.5,37.0,37.0,37.0,36.5,36.0,36.0,36.0,36.0,36.0,36.0,36.0,36.5,37.0,37.0,37.0,37.0,37.0,37.0,37.0,36.5,36.0,36.0,36.0,36.0,36.0,36.0,36.0,36.5,37.0,37.0,37.0,36.5,36.0,36.0,36.0,35.5,35.0,35.0,35.0,35.0,35.0,35.0,35.0,35.5,36.0,36.0,36.0,36.5,37.0,37.5,38.0,38.5,39.0,39.5,40.0,40.0,40.0,39.5,39.0,39.0,39.0,38.5,38.0,37.5,37.0,36.5,36.0,36.0,36.0,35.5,35.0,35.0,35.0,35.0,35.0,35.0,35.0,35.0,35.0,35.5,36.0,36.0,36.0,36.0,36.0,36.0,36.0,36.0,36.0,35.5,35.0,35.0,35.0,35.0,35.0,35.0,35.0,35.0,35.0,35.0,35.0,35.0,35.0,35.0,35.0,35.0,35.0,35.0,35.0,35.0,35.0,35.0,35.0,35.0,35.0,35.5,36.0,36.5,37.0,37.0,37.0,37.0,37.0,36.5,36.0,35.5,35.0,34.5,34.0,34.0,34.0,34.0,34.0,34.0,34.0,34.0,34.0,34.5,35.0,35.5,36.0,36.5,37.0,38.0,39.0,40.0,41.0,42.5,44.0,45.0,46.0,47.5,49.0,50.5,52.0,54.0,56.0,57.0,58.0,58.5,59.0,58.5,58.0,57.0,56.0,54.5,53.0,51.5,50.0,48.5,47.0,46.0,45.0,44.0,43.0,42.5,42.0,42.0,42.0,42.5,43.0,43.5,44.0,45.0,46.0,46.5,47.0,46.5,46.0,45.5,45.0,44.5,44.0,43.0,42.0,41.0,40.0,39.5,39.0,38.0,37.0,37.0,37.0,37.0,37.0,37.5,38.0,39.0,40.0,40.5,41.0,41.5,42.0,43.0,44.0,45.0,46.0,47.5,49.0,50.5,52.0,53.0,54.0,56.0,58.0,59.5,61.0,62.5,64.0,65.0,66.0,66.5,67.0,67.0,67.0,67.0,67.0,66.5,66.0,65.0,64.0,62.5,61.0,59.5,58.0,56.0,54.0,52.0,50.0,48.5,47.0,46.0,45.0,44.0,43.0,42.0,41.0,40.5,40.0,39.5,39.0,39.0,39.0,39.0,39.0,39.0,39.0,39.0,39.0,39.0,39.0,38.5,38.0,38.0,38.0,38.5,39.0,39.5,40.0,40.5,41.0,41.5,42.0,42.0,42.0,42.0,42.0,41.5,41.0,41.0,41.0,41.0,41.0,41.0,41.0,41.5,42.0,42.5,43.0,43.5,44.0,45.0,46.0,47.0,48.0,49.5,51.0,52.5,54.0,55.5,57.0,58.0,59.0,60.0,61.0,62.0,63.0,63.0,63.0,62.5,62.0,61.5,61.0,60.0,59.0,58.0,57.0,56.0,55.0,54.0,53.0,51.5,50.0,48.5,47.0,45.5,44.0,43.0,42.0,41.5,41.0,41.0,41.0,41.5,42.0,42.5,43.0,43.5,44.0,44.5,45.0,45.0,45.0,45.0,45.0,44.5,44.0,44.0,44.0,43.5,43.0,42.5,42.0,41.5,41.0,40.5,40.0,39.0,38.0,37.5,37.0,36.5,36.0,35.5,35.0,35.0,35.0,35.5,36.0,36.5,37.0,37.5,38.0,39.0,40.0,40.5,41.0,41.5,42.0,43.0,44.0,45.0,46.0,47.0,48.0,49.5,51.0,52.5,54.0,55.0,56.0,57.5,59.0,60.0,61.0,62.0,63.0,64.0,65.0,66.0,67.0,67.5,68.0,68.5,69.0,69.5,70.0,69.5,69.0,68.5,68.0,66.5,65.0,63.0,61.0,58.0,55.0,52.0,49.0,46.0,43.0,42.0,41.0,41.5,42.0,44.0,46.0,48.0,50.0,51.5,53.0,53.0,53.0,52.5,52.0,50.5,49.0,47.0,45.0,43.5,42.0,41.0,40.0,39.5,39.0,40.0,41.0,42.0,43.0,44.5,46.0,47.0,48.0,48.0,48.0,47.5,47.0,46.0,45.0,44.0,43.0,42.5,42.0,41.5,41.0,40.5,40.0,39.5,39.0,38.5,38.0,37.5,37.0,36.5,36.0,36.0,36.0,36.0,36.0,36.0,36.0,36.0,36.0,36.5,37.0,37.0,37.0,37.0,37.0,37.0,37.0,36.5,36.0,35.5,35.0,34.5,34.0,34.0,34.0,34.5,35.0,35.0,35.0,35.5,36.0,36.0,36.0,36.0,36.0,35.5,35.0,35.0,35.0,35.0,35.0,35.0,35.0,35.5,36.0,36.5,37.0,37.5,38.0,38.5,39.0,39.5,40.0,40.0,40.0,40.0,40.0,40.0,40.0,39.5,39.0,39.0,39.0,39.0,39.0,39.0,39.0,39.0,39.0,39.5,40.0,40.5,41.0,41.5,42.0,42.5,43.0,43.0,43.0,42.5,42.0,41.5,41.0,41.0,41.0,40.5,40.0,40.0,40.0,40.0,40.0,40.5,41.0,41.0,41.0,41.5,42.0,42.0,42.0,42.0,42.0,41.5,41.0,40.5,40.0,39.5,39.0,38.0,37.0,37.0,37.0,36.5,36.0,36.0,36.0,36.0,36.0,36.5,37.0,37.0,37.0,37.5,38.0,38.0,38.0,37.5,37.0,36.5,36.0,36.0,36.0,36.0,36.0,36.0,36.0,36.0,36.0,36.0,36.0,36.0,36.0,36.0,36.0,35.5,35.0,34.5,34.0,34.0,34.0,34.0,34.0,34.0,34.0,34.5,35.0,35.0,35.0,35.5,36.0,35.5,35.0,35.0,35.0,34.5,34.0,33.5,33.0,33.0,33.0,33.0,33.0,33.0,33.0,33.0,33.0,33.0,33.0,33.0,33.0,33.0,33.0,33.0,33.0,33.5,34.0,35.0,36.0,36.5,37.0,37.5,38.0,38.0,38.0,37.5,37.0,37.0,37.0,36.5,36.0,36.0,36.0,36.0,36.0,36.0,36.0,36.5,37.0,37.0,37.0,37.5,38.0,38.0,38.0,38.0,38.0,38.0,38.0,38.0,38.0,38.5,39.0,39.5,40.0,40.0,40.0,39.5,39.0,39.0,39.0,39.0,39.0,39.5,40.0,40.0,40.0,40.5,41.0,41.0,41.0,41.0,41.0,40.5,40.0,40.0,40.0,40.5,41.0,41.5,42.0,42.5,43.0,43.0,43.0,42.5,42.0,41.5,41.0,40.0,39.0,38.5,38.0,37.5,37.0,36.5,36.0,36.0,36.0,36.0,36.0,36.0,36.0,35.5,35.0,35.0,35.0,35.5,36.0,36.5,37.0,37.5,38.0,39.5,41.0,42.0,43.0,43.5,44.0,44.5,45.0,45.0,45.0,45.0,45.0,45.0,45.0,45.0,45.0,45.0,45.0,44.5,44.0,43.5,43.0,43.0,43.0,42.5,42.0,42.0,42.0,42.0,42.0,42.0,42.0,42.0,42.0,41.5,41.0,40.5,40.0,39.5,39.0,39.0,39.0,39.5,40.0,40.0,40.0,40.5,41.0,41.5,42.0,42.5,43.0,43.0,43.0,43.0,43.0,43.0,43.0,43.5,44.0,44.0,44.0,44.0,44.0,43.5,43.0,42.5,42.0,41.0,40.0,39.0,38.0,37.0,36.0,36.0,36.0,35.5,35.0,35.0,35.0,35.0,35.0,35.0,35.0,35.5,36.0,36.5,37.0,37.5,38.0,38.5,39.0,39.5,40.0,40.5,41.0,41.0,41.0,41.0,41.0,40.5,40.0,39.5,39.0,38.0,37.0,36.5,36.0,36.0,36.0,35.5,35.0,35.5,36.0,36.0,36.0,36.5,37.0,37.5,38.0,39.0,39.0,39.0,40.0,40.0,39.0,39.0,38.0,38.0,37.0,36.0,36.0,35.0,34.0,33.0,32.0,31.0,30.0,30.0,29.0,29.0,29.0,29.0,29.0,29.0,30.0,30.0,31.0,32.0,34.0,35.0,37.0,39.0,41.0,43.0,44.0,45.0,46.0,47.0,47.0,46.0,45.0,44.0,42.0,40.0,38.0,37.0,36.0,36.0,38.0,40.0,42.0,45.0,48.0,50.0,51.0,51.0,51.0,50.0,48.0,46.0,43.0,40.0,37.0,34.0,32.0,30.0,29.0,28.0,27.0,27.0,27.0,27.0,28.0,28.0,28.0,29.0,29.0,29.0,29.0,29.0,29.0,30.0,29.0,30.0,30.0,30.0,30.0,30.0,30.0,30.0,30.0,29.0,29.0,29.0,29.0,28.0,28.0,28.0,28.0,28.0,27.0,27.0,27.0,27.0,27.0,27.0,27.0,27.0,27.0,26.0,26.0,26.0,25.0,25.0,25.0,24.0,24.0,24.0,23.0,23.0,23.0,23.0,23.0,23.0,23.0,23.0,23.0,24.0,25.0,27.0,30.0,33.0,36.0,40.0,43.0,47.0,49.0,51.0,52.0,52.0,50.0,47.0,43.0,39.0,34.0,30.0,26.0,23.0,22.0,22.0,22.0,22.0,22.0,22.0,22.0,22.0,22.0,21.0,21.0,21.0,22.0,22.0,22.0,22.0,22.0,22.0,22.0,22.0,22.0,22.0,22.0,22.0,22.0,22.0,23.0,23.0,23.0,24.0,24.0,24.0,24.0,25.0,25.0,25.0,25.0,26.0,26.0,27.0,28.0,29.0,30.0,32.0,33.0,34.0,36.0,37.0,38.0,38.0,39.0,39.0,39.0,39.0,39.0,38.0,37.0,35.0,33.0,31.0,29.0,27.0,27.0,27.0,28.0,29.0,30.0,29.0,28.0,27.0,27.0,28.0,29.0,29.0,27.0,25.0,26.0,28.0,28.0,27.0,27.0,27.0,26.0,24.0,23.0,23.0,25.0,24.0,23.0,23.0,23.0,24.0,24.0,24.0,22.0,23.0,23.0,22.0,22.0,22.0,23.0,24.0,25.0,25.0,26.0,26.0,25.0,26.0,25.0,24.0,25.0,25.0,25.0,25.0,24.0,24.0,26.0,28.0,28.0,28.0,29.0,28.0,26.0,27.0,29.0,30.0,33.0,33.0,31.0,29.0,29.0,28.0,26.0,25.0,26.0,25.0,27.0,28.0,27.0,27.0,27.0,26.0,26.0,26.0,26.0,26.0,29.0,33.0,34.0,33.0,32.0,31.0,30.0,28.0,25.0,24.0,26.0,27.0,27.0,26.0,26.0,26.0,27.0,27.0,25.0,25.0,28.0,31.0,30.0,28.0,27.0,26.0,26.0,26.0,28.0,29.0,27.0,26.0,27.0,28.0,28.0,26.0,26.0,26.0,26.0,29.0,32.0,31.0,29.0,28.0,26.0,24.0,24.0,24.0,24.0,23.0,24.0,23.0,23.0,23.0,24.0,25.0,27.0,26.0,25.0,26.0,26.0,25.0,25.0,25.0,26.0,25.0,23.0,24.0,26.0,26.0,26.0,26.0,24.0,22.0,21.0,21.0,23.0,22.0,21.0,22.0,24.0,22.0,20.0,22.0,30.0,33.0,27.0,22.0,22.0,23.0,22.0,21.0,22.0,22.0,21.0,20.0,20.0,20.0,20.0,21.0,21.0,20.0,21.0,21.0,20.0,20.0,20.0,20.0,20.0,20.0,20.0,20.0,20.0,21.0,21.0,21.0,21.0,21.0,21.0,21.0,20.0,20.0,21.0,21.0,21.0,21.0,21.0,21.0,20.0,20.0,21.0,22.0,21.0,19.0,20.0,22.0,23.0,23.0,22.0,20.0,19.0,19.0,19.0,19.0,19.0,19.0,19.0,19.0,19.0,19.0,21.0,26.0,28.0,26.0,24.0,24.0,24.0,24.0,26.0,26.0,21.0,19.0,20.0,20.0,18.0,18.0,19.0,20.0,20.0,20.0,19.0,18.0,17.0,17.0,17.0,18.0,19.0,18.0,19.0,23.0,25.0,25.0,22.0,18.0,17.0,18.0,20.0,19.0,17.0,17.0,17.0,17.0,17.0,18.0,20.0,23.0,22.0,21.0,20.0,18.0,18.0,19.0,19.0,20.0,23.0,25.0,24.0,25.0,26.0,26.0,23.0,22.0,22.0,21.0,20.0,21.0,21.0,22.0,23.0,22.0,20.0,18.0,18.0,19.0,20.0,19.0,18.0,17.0,17.0,17.0,18.0,18.0,18.0,21.0,23.0,22.0,19.0,22.0,27.0,24.0,19.0,19.0,21.0,22.0,21.0,18.0,18.0,18.0,18.0,18.0,18.0,18.0,18.0,18.0,18.0,18.0,18.0,18.0,18.0,18.0,18.0,18.0,18.0,18.0,18.0,18.0,18.0,18.0,17.0,17.0,18.0,18.0,18.0,18.0,18.0,18.0,18.0,18.0,18.0,18.0,18.0,18.0,18.0,18.0,18.0,18.0,18.0,18.0,18.0,18.0,18.0,18.0,18.0,18.0,18.0,18.0,18.0,18.0,18.0,18.0,18.0,18.0,18.0,18.0,18.0,18.0,18.0,18.0,18.0,18.0,18.0,18.0,19.0,19.0,19.0,19.0,19.0,19.0,20.0,20.0,20.0,20.0,20.0,20.0,20.0,19.0,20.0,19.0,21.0,20.0,21.0,22.0,23.0,24.0,24.0,25.0,26.0,27.0,26.0,24.0,21.0,20.0,19.0,21.0,22.0,22.0,22.0,23.0,24.0,25.0,26.0,25.0,24.0,23.0,22.0,22.0,23.0,23.0,23.0,22.0,22.0,23.0,24.0,25.0,25.0,23.0,21.0,21.0,23.0,23.0,22.0,22.0,23.0,22.0,22.0,22.0,21.0,22.0,23.0,23.0,23.0,24.0,25.0,24.0,24.0,25.0,24.0,24.0,24.0,22.0,23.0,22.0,22.0,21.0,22.0,23.0,21.0,21.0,22.0,22.0,22.0,22.0,21.0,21.0,22.0,22.0,23.0,24.0,23.0,22.0,22.0,22.0,23.0,23.0,21.0,21.0,22.0,22.0,23.0,23.0,22.0,22.0,23.0,22.0,23.0,23.0,23.0,24.0,23.0,23.0,26.0,28.0,28.0,27.0,27.0,26.0,24.0,21.0,22.0,23.0,23.0,25.0,26.0,25.0,23.0,24.0,24.0,23.0,21.0,21.0,20.0,19.0,19.0,19.0,21.0,23.0,21.0,21.0,22.0,23.0,24.0,23.0,21.0,22.0,21.0,20.0,20.0,20.0,22.0,23.0,24.0,24.0,24.0,22.0,21.0,21.0,23.0,23.0,25.0,24.0,22.0,22.0,21.0,21.0,22.0,21.0,22.0,21.0,21.0,21.0,20.0,20.0,21.0,23.0,21.0,21.0,21.0,21.0,22.0,22.0,22.0,23.0,24.0,23.0,22.0,22.0,23.0,23.0,22.0,21.0,22.0,22.0,21.0,21.0,22.0,20.0,19.0,19.0,22.0,25.0,27.0,26.0,26.0,25.0,24.0,22.0,23.0,21.0,22.0,23.0,23.0,23.0,22.0,21.0,21.0,20.0,21.0,23.0,22.0,23.0,25.0,25.0,23.0,22.0,22.0,23.0,22.0,22.0,22.0,23.0,24.0,25.0,26.0,27.0,29.0,31.0,33.0,34.0,34.0,32.0,28.0,25.0,23.0,23.0,22.0,21.0,22.0,22.0,22.0,23.0,22.0,22.0,22.0,21.0,21.0,22.0,23.0,22.0,21.0,21.0,23.0,21.0,21.0,22.0,23.0,22.0,22.0,23.0,23.0,23.0,23.0,23.0,24.0,23.0,22.0,23.0,22.0,22.0,22.0,21.0,22.0,24.0,23.0,23.0,23.0,22.0,23.0,23.0,23.0,23.0,24.0,22.0,23.0,22.0,22.0,23.0,23.0,26.0,27.0,24.0,21.0,21.0,21.0,24.0,25.0,23.0,22.0,23.0,22.0,22.0,23.0,23.0,25.0,24.0,22.0,23.0,22.0,21.0,22.0,22.0,23.0,25.0,24.0,21.0,20.0,21.0,22.0,24.0,23.0,21.0,21.0,20.0,20.0,20.0,21.0,20.0,21.0,21.0,21.0,21.0,20.0,20.0,21.0,22.0,21.0,22.0,23.0,22.0,21.0,20.0,21.0,22.0,20.0,21.0,22.0,23.0,20.0,20.0,21.0,22.0,22.0,22.0,22.0,23.0,20.0,20.0,21.0,22.0,22.0,21.0,21.0,20.0,20.0,20.0,19.0,19.0,21.0,22.0,23.0,22.0,20.0,20.0,22.0,23.0,21.0,20.0,21.0,20.0,20.0,20.0,19.0,19.0,20.0,24.0,25.0,25.0,26.0,26.0,24.0,24.0,24.0,24.0,21.0,21.0,21.0,21.0,21.0,21.0,21.0,22.0,21.0,22.0,21.0,20.0,21.0,21.0,20.0,21.0,22.0,21.0,22.0,24.0,26.0,25.0,23.0,22.0,22.0,21.0,20.0,19.0,19.0,20.0,20.0,20.0,20.0,22.0,23.0,22.0,21.0,21.0,22.0,22.0,21.0,21.0,24.0,26.0,25.0,25.0,27.0,26.0,24.0,23.0,22.0,23.0,23.0,22.0,22.0,23.0,24.0,23.0,24.0,23.0,24.0,22.0,22.0,23.0,23.0,23.0,23.0,23.0,21.0,21.0,21.0,22.0,22.0,22.0,21.0,21.0,22.0,22.0,22.0,23.0,23.0,22.0,23.0,24.0,23.0,23.0,22.0,21.0,22.0,21.0,22.0,24.0,26.0,25.0,24.0,25.0,24.0,22.0,23.0,21.0,21.0,22.0,23.0,26.0,26.0,24.0,24.0,23.0,21.0,21.0,23.0,23.0,25.0,23.0,22.0,23.0,24.0,26.0,28.0,27.0,25.0,24.0,25.0,24.0,23.0,25.0,26.0,25.0,26.0,29.0,32.0,32.0,31.0,30.0,28.0,28.0,28.0,27.0,26.0,24.0,23.0,25.0,24.0,24.0,25.0,25.0,23.0,24.0,26.0,25.0,25.0,25.0,24.0,21.0,21.0,20.0,21.0,20.0,21.0,20.0,21.0,21.0,21.0,21.0,22.0,21.0,23.0,22.0,22.0,21.0,21.0,23.0,23.0,23.0,21.0,20.0,20.0,19.0,19.0,19.0,19.0,19.0,19.0,20.0,22.0,21.0,21.0,20.0,19.0,20.0,19.0,20.0,21.0,22.0,21.0,22.0,22.0,24.0,22.0,20.0,20.0,20.0,21.0,21.0,22.0,21.0,21.0,20.0,21.0,22.0,23.0,22.0,21.0,20.0,20.0,21.0,22.0,21.0,21.0,21.0,23.0,23.0,23.0,24.0,23.0,21.0,21.0,21.0,22.0,21.0,21.0,20.0,21.0,21.0,22.0,21.0,21.0,21.0,20.0,20.0,20.0,19.0,20.0,21.0,20.0,21.0,22.0,22.0,22.0,20.0,21.0,21.0,21.0,20.0,22.0,22.0,22.0,21.0,21.0,22.0,23.0,23.0,21.0,20.0,20.0,21.0,20.0,21.0,22.0,21.0,20.0,20.0,19.0,19.0,20.0,21.0,20.0,20.0,20.0,21.0,22.0,20.0,19.0,21.0,20.0,19.0,21.0,20.0,19.0,19.0,20.0,19.0,20.0,22.0,21.0,21.0,21.0,19.0,20.0,20.0,21.0,19.0,20.0,19.0,20.0,20.0,21.0,20.0,20.0,19.0,18.0,18.0,18.0,18.0,18.0,18.0,18.0,19.0,19.0,19.0,21.0,21.0,20.0,20.0,20.0,21.0,20.0,20.0,20.0,19.0,20.0,20.0,20.0,22.0,21.0,21.0,24.0,23.0,21.0,21.0,22.0,22.0,21.0,22.0,23.0,23.0,21.0,21.0,22.0,23.0,21.0,20.0,20.0,21.0,20.0,19.0,20.0,22.0,21.0,21.0,24.0,26.0,26.0,24.0,23.0,22.0,24.0,26.0,28.0,28.0,27.0,26.0,25.0,26.0,26.0,27.0,26.0,25.0,23.0,24.0,25.0,25.0,22.0,20.0,20.0,20.0,21.0,20.0,21.0,23.0,24.0,24.0,22.0,22.0,22.0,21.0,23.0,23.0,21.0,20.0,20.0,21.0,21.0,20.0,22.0,22.0,23.0,23.0,22.0,22.0,22.0,20.0,20.0,21.0,20.0,21.0,21.0,20.0,21.0,21.0,20.0,21.0,21.0,20.0,22.0,21.0,20.0,22.0,21.0,21.0,22.0,22.0,21.0,22.0,23.0,22.0,21.0,22.0,22.0,22.0,23.0,24.0,22.0,21.0,22.0,22.0,24.0,26.0,24.0,22.0,22.0,21.0,21.0,23.0,23.0,21.0,20.0,21.0,21.0,20.0,21.0,22.0,20.0,21.0,21.0,20.0,21.0,22.0,20.0,20.0,21.0,20.0,19.0,21.0,21.0,20.0,20.0,21.0,21.0,20.0,22.0,22.0,20.0,22.0,22.0,20.0,21.0,23.0,22.0,20.0,20.0,21.0,20.0,18.0,17.0,14.0,14.0,14.0,14.0,14.0,14.0,15.0,15.0,16.0,16.0,15.0,16.0,16.0,16.0,16.0,17.0,19.0,19.0,18.0,19.0,20.0,19.0,18.0,18.0,19.0,19.0,18.0,18.0,19.0,20.0,20.0,19.0,18.0,18.0,19.0,18.0,17.0,19.0,20.0,19.0,18.0,18.0,20.0,21.0,21.0,22.0,23.0,25.0,27.0,27.0,24.0,22.0,22.0,23.0,22.0,20.0,20.0,21.0,20.0,18.0,19.0,20.0,18.0,19.0,21.0,21.0,21.0,21.0,19.0,18.0,20.0,19.0,19.0,20.0,19.0,20.0,21.0,20.0,19.0,19.0,19.0,19.0,20.0,21.0,20.0,19.0,19.0,20.0,19.0,19.0,20.0,19.0,20.0,22.0,21.0,20.0,21.0,20.0,19.0,19.0,18.0,20.0,19.0,18.0,19.0,20.0,18.0,18.0,18.0,18.0,18.0,18.0,19.0,18.0,18.0,17.0,17.0,17.0,17.0,18.0,17.0,18.0,18.0,19.0,18.0,18.0,17.0,18.0,19.0,19.0,19.0,18.0,18.0,19.0,19.0,18.0,19.0,19.0,19.0,22.0,22.0,21.0,21.0,23.0,22.0,21.0,21.0,22.0,22.0,20.0,19.0,19.0,19.0,21.0,19.0,18.0,18.0,18.0,18.0,16.0,16.0,18.0,19.0,20.0,19.0,20.0,19.0,17.0,18.0,18.0,17.0,18.0,19.0,19.0,18.0,19.0,20.0,20.0,19.0,19.0,19.0,19.0,19.0,18.0,20.0,20.0,19.0,20.0,20.0,20.0,21.0,20.0,20.0,21.0,19.0,20.0,20.0,19.0,21.0,20.0,20.0,20.0,19.0,18.0,17.0,17.0,17.0,17.0,17.0,18.0,19.0,20.0,20.0,20.0,21.0,20.0,19.0,21.0,20.0,19.0,20.0,18.0,18.0,19.0,18.0,18.0,19.0,19.0,17.0,16.0,17.0,19.0,18.0,17.0,17.0,18.0,19.0,18.0,17.0,16.0,17.0,17.0,17.0,16.0,16.0,17.0,18.0,17.0,16.0,16.0,17.0,18.0,18.0,17.0,17.0,18.0,18.0,18.0,17.0,18.0,19.0,19.0,19.0,18.0,19.0,21.0,22.0,21.0,19.0,17.0,18.0,17.0,16.0,18.0,18.0,17.0,18.0,17.0,17.0,19.0,19.0,21.0,21.0,21.0,23.0,23.0,20.0,17.0,16.0,16.0,16.0,16.0,17.0,18.0,17.0,17.0,18.0,18.0,17.0,16.0,17.0,17.0,16.0,16.0,17.0,17.0,17.0,19.0,19.0,17.0,19.0,20.0,18.0,18.0,18.0,17.0,16.0,16.0,16.0,16.0,16.0,16.0,16.0,15.0,15.0,15.0,15.0,16.0,16.0,17.0,16.0,17.0,16.0,17.0,17.0,16.0,17.0,16.0,17.0,16.0,16.0,17.0,16.0,16.0,16.0,16.0,15.0,15.0,16.0,15.0,16.0,15.0,16.0,16.0,16.0,15.0,16.0,16.0,16.0,14.0,13.0,13.0,13.0,13.0,13.0,14.0,14.0,14.0,13.0,13.0,13.0,14.0,14.0,14.0,14.0,13.0,15.0,16.0,16.0,15.0,16.0,15.0,16.0,16.0,16.0,17.0,16.0,16.0,15.0,16.0,15.0,16.0,15.0,16.0,15.0,16.0,15.0,15.0,15.0,15.0,15.0,15.0,15.0,15.0,14.0,15.0,15.0,15.0,15.0,15.0,15.0,15.0,15.0,15.0,15.0,16.0,15.0,16.0,15.0,15.0,15.0,15.0,15.0,15.0,15.0,15.0,15.0,16.0,14.0,14.0,14.0,15.0,15.0,15.0,15.0,15.0,15.0,14.0,14.0,14.0,14.0,15.0,14.0,15.0,14.0,14.0,15.0,14.0,15.0,14.0,14.0,15.0,14.0,14.0,14.0,15.0,14.0,14.0,15.0,16.0,15.0,16.0,15.0,15.0,16.0,16.0,15.0,16.0,15.0,16.0,16.0,16.0,16.0,16.0,16.0,16.0,16.0,16.0,15.0,16.0,16.0,16.0,15.0,15.0,16.0,15.0,16.0,15.2,15.0,15.0,15.0,15.0,14.0,15.0,15.0,15.0,15.0,16.0,15.0,15.0,16.0,15.0,15.0,17.0,15.0,15.0,15.0,15.0,15.0,16.0,16.0,15.0,15.0,16.0,15.0,14.0,15.0,15.0,15.0,15.0,15.0,14.0,14.0,15.0,14.0,14.0,15.0,15.0,14.0,14.0,14.0,14.0,14.0,14.0,15.0,14.0,14.0,14.0,15.0,14.0,14.0,14.0,16.0,15.0,15.0,15.0,15.0,15.0,15.0,15.0,15.0,14.0,15.0,16.0,15.0,15.0,15.0,15.0,16.0,15.0,15.0,16.0,15.0,16.0,15.0,16.0,17.0,16.0,18.0,16.0,16.0,15.0,16.0,16.0,16.0,16.0,17.0,17.0,16.0,15.0,16.0,16.0,16.0,16.0,16.0,16.0,16.0,16.0,16.0,16.0,16.0,16.0,16.0,16.0,16.0,16.0,16.0,17.0,16.0,16.0,16.0,15.0,15.0,14.0,15.0,16.0,16.0,16.0,16.0,16.0,15.0,15.0,15.0,16.0,16.0,16.0,16.0,18.0,17.0,16.0,17.0,17.0,16.0,16.0,16.0,17.0,17.0,16.0,16.0,16.0,15.0,16.0,15.0,17.0,17.0,17.0,17.0,16.0,15.0,15.0,16.0,16.0,16.0,17.0,16.0,16.0,16.0,16.0,16.0,15.0,15.0,15.0,16.0,16.0,15.0,16.0,16.0,16.0,15.0,15.0,15.0,15.0,15.0,16.0,16.0,15.0,15.0,15.0,15.0,16.0,17.0,17.0,17.0,16.0,16.0,16.0,16.0,17.0,16.0,16.0,16.0,16.0,15.0,16.0,17.0,16.0,16.0,16.0,17.0,17.0,15.0,16.0,16.0,17.0,16.0,16.0,16.0,17.0,16.0,16.0,16.0,16.0,16.0,16.0,16.0,16.0,16.0,16.0,16.0,15.0,14.0,15.0,16.0,17.0,19.0,18.0,18.0,19.0,17.0,17.0,17.0,18.0,16.1,16.0,18.0,18.0,18.0,18.0,18.0,18.0,19.0,19.0,18.0,18.0,17.0,16.0,16.0,18.0,16.0,16.0,17.0,17.0,16.0,16.0,18.0,17.0,17.0,18.0,17.0,17.0,18.0,17.0,17.0,19.0,18.0,17.0,16.0,14.0,13.0,13.0,12.0,12.0,12.0,12.0,11.0,11.0,11.0,11.0,11.0,11.0,11.0,11.0,11.0,11.0,11.0,11.0,11.0,11.0,11.0,11.0,11.0,11.0,11.0,11.0,11.0,11.0,11.0,11.0,11.0,11.0,11.0,11.0,11.0,11.0,11.0,11.0,12.0,12.0,13.0,14.0,15.0,16.0,16.0,17.0,16.0,17.0,16.0,15.0,15.0,17.0,16.0,16.0,18.0,18.0,17.0,17.0,18.0,16.0,16.0,17.0,17.0,17.0,19.0,17.0,18.0,18.0,16.0,16.0,16.0,16.0,15.0,15.0,15.0,15.0,15.0,15.0,15.0,15.0,15.0,15.0,14.0,14.0,15.0,15.0,14.0,14.0,14.0,15.0,15.0,15.0,15.0,15.0,15.0,15.0,15.0,17.0,18.0,19.0,18.0,17.0,18.0,20.0,18.0,18.0,17.0,16.0,15.0,14.0,14.0,15.0,14.0,15.0,15.0,15.0,15.0,15.0,16.0,17.0,16.0,17.0,18.0,17.0,17.0,17.0,17.0,17.0,17.0,16.0,16.0,18.0,17.0,16.0,17.0,17.0,15.0,15.0,16.0,16.0,16.0,17.0,16.0,16.0,16.0,16.0,16.0,17.0,17.0,16.0,16.0,17.0,16.0,16.0,18.0,18.0,17.0,17.0,18.0,17.0,17.0,18.0,18.0,18.0,19.0,17.0,17.0,16.0,13.1,12.0,12.0,12.0,11.0,11.0,11.0,11.0,11.0,11.0,11.0,11.0,11.0,11.0,11.0,11.0,11.0,12.0,12.0,12.0,11.0,11.0,11.0,11.0,11.0,11.0,11.0,11.0,11.0,11.0,11.0,11.0,11.0,11.0,11.0,11.0,11.0,11.0,11.0,11.0,11.0,11.0,11.0,12.0,11.0,12.0,12.0,13.0,13.0,13.0,13.0,13.0,13.0,13.0,13.0,13.0,14.0,13.0,13.0,14.0,13.0,13.0,13.0,13.0,13.0,13.0,13.0,13.0,13.0,14.0,13.0,14.0,13.0,13.0,14.0,13.0,14.0,13.0,13.0,14.0,13.0,13.0,14.0,13.0,13.0,13.0,13.0,13.0,13.0,13.0,13.0,12.0,12.0,13.0,13.0,13.0,12.0,12.0,13.0,13.0,13.0,13.0,13.0,15.0,16.0,15.0,14.0,14.0,15.0,16.0,14.0,14.0,14.0,15.0,15.0,15.0,15.0,16.0,16.0,15.0,16.0,16.0,15.0,14.0,14.0,14.0,15.0,15.0,14.0,14.0,14.0,15.0,15.0,15.0,15.0,15.0,15.0,15.0,14.0,15.0,15.0,15.0,15.0,15.0,14.0,14.0,14.0,14.0,14.0,14.0,14.0,14.0,14.0,14.0,14.0,14.0,14.0,14.0,14.0,14.0,13.0,14.0,14.0,14.0,13.0,13.0,14.0,14.0,14.0,14.0,14.0,14.0,14.0,14.0,14.0,14.0,14.0,14.0,14.0,14.0,14.0,14.0,14.0,14.0,14.0,14.0,14.0,14.0,14.0,14.0,14.0,14.0,14.0,14.0,14.0,14.0,13.0,13.0,13.0,14.0,14.0,14.0,14.0,14.0,14.0,14.0,14.0,14.0,14.0,14.0,14.0,14.0,14.0,14.0,14.0,14.0,13.0,14.0,13.0,13.0,12.0,12.0,13.0,12.0,13.0,13.0,13.0,14.0,13.0,12.0,12.0,12.0,12.0,12.0,11.0,11.0,11.0,12.0,12.0,11.0,11.0,11.0,11.0,11.0,11.0,11.0,11.0,11.0,11.0,11.0,11.0,11.0,11.0,11.0,11.0,11.0,11.0,11.0,11.0,11.0,11.0,11.0,11.0,11.0,11.0,11.0,11.0,11.0,11.0,12.0,12.0,12.0,12.0,12.0,13.0,12.0,12.0,13.0,12.0,12.0,13.0,13.0,13.0,13.0,13.0,13.0,13.0,13.0,13.0,13.0,13.0,14.0,13.0,13.0,13.0,13.0,13.0,13.0,12.0,12.0,13.0,13.0,13.0,13.0,14.0,13.0,13.0,14.0,13.0,12.0,11.0,11.0,11.0,11.0,11.0,10.0,10.0,10.0,10.0,10.0,10.0,10.0,10.0,10.0,10.0,9.0,41.0,9.0,10.0,10.0,10.0,10.0,11.0,12.0,11.0,12.1,14.0,14.0,16.0,14.0,13.0,13.0,14.0,14.0,13.0,13.0,14.0,14.0,13.0,12.0,12.0,12.0,13.0,12.0,12.0,12.0,13.0,13.0,13.0,13.0,13.0,12.0,12.0,12.0,11.0,10.0,10.0,10.0,10.0,10.0,14.6,10.0,10.0,10.0,10.0,10.0,10.0,10.0,10.0,10.0,10.0,10.0,10.0,10.0,10.0,10.0,10.0,10.0,10.0,10.0,10.0,10.0,10.0,10.0,10.0,10.0,10.0,10.0,10.0,11.0,11.0,11.0,10.0,10.0,10.0,11.0,11.0,11.0,11.0,11.0,11.0,11.0,11.0,10.0,10.0,10.0,10.0,11.0,11.0,11.0,11.0,11.0,11.0,11.0,11.0,11.0,11.0,11.0,11.0,11.0,11.0,10.0,11.0,11.0,10.0,10.0,10.0,10.0,10.0,10.0,10.0,10.0,10.0,11.0,11.0,11.0,10.0,10.0,10.0,10.0,10.0,10.0,10.0,10.0,10.0,10.0,10.0,10.0,10.0,10.0,10.0,10.0,10.0,10.0,10.0,10.0,10.0,9.0,9.0,10.0,10.0,10.0,10.0,9.0,9.0,10.0,9.0,9.0,9.0,9.0,10.0,10.0,10.0,10.0,10.0,9.0,10.0,10.0,10.0,10.0,10.0,10.0,10.0,10.0,10.0,10.0,10.0,10.0,10.0,10.0,10.0,10.0,10.0,10.0,10.0,10.0,10.0,10.0,9.0,9.0,9.0,9.0,9.0,9.0,9.0,9.0,9.0,10.0,10.0,10.0,10.0,10.0,9.0,10.0,10.0,10.0,10.0,10.0,10.0,10.0,12.8,10.0,10.0,10.0,10.0,9.0,9.0,9.0,9.0,10.0,10.0,10.0,10.0,9.0,9.0,9.0,9.0,10.0,9.0,9.0,9.0,10.0,9.0,9.0,10.0,9.0,10.0,10.0,10.0,11.0,11.0];
ocd[0].likelihood.comment[1]="Atmospheric data from Reimer et al (2020)";
ocd[0].ref="OxCal v4.4.4 Bronk Ramsey (2021); r:5";
if(!ocd[1]){ocd[1]={};};
ocd[1].ref="OxCal v4.4.4 Bronk Ramsey (2021); r:5";
ocd[1].name="IntCal20";
ocd[1].op="Curve";
ocd[1].param="IntCal20.14c";
ocd[1].level=0;
ocd[1].likelihood={};
ocd[1].likelihood.comment=[];
ocd[1].likelihood.comment[0]="IntCal20 Curve(IntCal20.14c)";
ocd[1].likelihood.range=[];
ocd[1].type="curve";
ocd[1].likelihood.comment[1]="Atmospheric data from Reimer et al (2020)";
ocd[1].calib=1;
calib[1]={};
calib[1].ref="Atmospheric data from Reimer et al (2020)";
calib[1].start=-53049.5;
calib[1].resolution=5;
calib[1].bp=[50100.0,50095.2,50090.5,50085.8,50081.0,50076.5,50072.1,50067.6,50063.0,50058.0,50052.9,50047.8,50043.0,50038.8,50034.9,50031.0,50027.0,50022.6,50018.1,50013.5,50009.0,50004.7,50000.4,49996.2,49992.0,49988.0,49984.0,49980.0,49976.0,49971.8,49967.5,49963.2,49959.0,49954.9,49950.9,49946.9,49943.0,49939.2,49935.4,49931.7,49928.0,49924.3,49920.6,49916.8,49913.0,49909.0,49904.9,49900.8,49897.0,49893.6,49890.5,49887.4,49884.0,49880.2,49876.1,49871.9,49868.0,49864.3,49860.8,49857.4,49854.0,49850.7,49847.4,49844.2,49841.0,49837.7,49834.4,49831.2,49828.0,49824.9,49821.9,49819.0,49816.0,49813.0,49810.0,49807.0,49804.0,49801.0,49797.9,49794.9,49792.0,49789.2,49786.5,49783.8,49781.0,49778.0,49775.0,49772.0,49769.0,49766.2,49763.4,49760.7,49758.0,49755.2,49752.4,49749.6,49747.0,49744.6,49742.4,49740.3,49738.0,49735.5,49733.0,49730.5,49728.0,49725.7,49723.4,49721.2,49719.0,49717.0,49715.0,49713.0,49711.0,49708.8,49706.4,49704.1,49702.0,49700.1,49698.4,49696.7,49695.0,49693.2,49691.5,49689.8,49688.0,49686.2,49684.5,49682.8,49681.0,49679.2,49677.4,49675.7,49674.0,49672.4,49670.9,49669.4,49668.0,49666.7,49665.4,49664.2,49663.0,49661.7,49660.4,49659.2,49658.0,49656.9,49655.9,49655.0,49654.0,49653.0,49651.9,49650.9,49650.0,49649.2,49648.4,49647.7,49647.0,49646.2,49645.4,49644.7,49644.0,49643.4,49642.9,49642.5,49642.0,49641.5,49640.9,49640.4,49640.0,49639.7,49639.4,49639.2,49639.0,49638.9,49638.9,49639.0,49639.0,49639.0,49639.1,49639.1,49639.0,49638.8,49638.4,49638.1,49638.0,49638.3,49638.8,49639.4,49640.0,49640.5,49641.0,49641.5,49642.0,49642.5,49642.9,49643.4,49644.0,49644.7,49645.4,49646.2,49647.0,49647.7,49648.4,49649.2,49650.0,49650.9,49651.9,49652.9,49654.0,49655.2,49656.4,49657.7,49659.0,49660.2,49661.4,49662.6,49664.0,49665.6,49667.4,49669.2,49671.0,49672.8,49674.5,49676.2,49678.0,49679.7,49681.4,49683.1,49685.0,49687.1,49689.4,49691.7,49694.0,49696.2,49698.4,49700.7,49703.0,49705.4,49707.9,49710.5,49713.0,49715.5,49717.9,49720.4,49723.0,49725.9,49728.9,49732.0,49735.0,49737.8,49740.5,49743.2,49746.0,49748.9,49751.8,49754.8,49758.0,49761.6,49765.4,49769.3,49773.0,49776.3,49779.5,49782.7,49786.0,49789.6,49793.4,49797.2,49801.0,49804.8,49808.5,49812.2,49816.0,49819.7,49823.4,49827.1,49831.0,49835.1,49839.4,49843.8,49848.0,49852.1,49856.1,49860.0,49864.0,49868.0,49871.9,49875.9,49880.0,49884.4,49889.0,49893.6,49898.0,49902.1,49906.1,49910.0,49914.0,49918.2,49922.4,49926.7,49931.0,49935.2,49939.5,49943.8,49948.0,49952.2,49956.5,49960.8,49965.0,49969.2,49973.5,49977.8,49982.0,49986.2,49990.5,49994.8,49999.0,50003.2,50007.5,50011.8,50016.0,50020.3,50024.6,50028.9,50033.0,50036.9,50040.6,50044.2,50048.0,50052.0,50056.1,50060.1,50064.0,50067.6,50071.0,50074.4,50078.0,50081.9,50086.1,50090.2,50094.0,50097.5,50100.7,50103.8,50107.0,50110.3,50113.6,50116.8,50120.0,50123.1,50126.1,50129.1,50132.0,50134.8,50137.6,50140.3,50143.0,50145.8,50148.6,50151.3,50154.0,50156.6,50159.2,50161.7,50164.0,50166.0,50167.7,50169.3,50171.0,50172.8,50174.6,50176.3,50178.0,50179.6,50181.2,50182.7,50184.0,50185.2,50186.2,50187.1,50188.0,50188.8,50189.6,50190.3,50191.0,50191.6,50192.2,50192.7,50193.0,50193.0,50192.8,50192.5,50192.0,50191.4,50190.6,50189.7,50189.0,50188.5,50188.2,50187.8,50187.0,50185.6,50183.9,50181.9,50180.0,50178.1,50176.1,50174.1,50172.0,50169.9,50167.8,50165.5,50163.0,50160.3,50157.3,50154.2,50151.0,50147.7,50144.2,50140.7,50137.0,50133.2,50129.2,50125.2,50121.0,50116.6,50112.1,50107.5,50103.0,50098.6,50094.2,50089.7,50085.0,50080.0,50074.8,50069.4,50064.0,50058.6,50053.1,50047.6,50042.0,50036.4,50030.8,50025.0,50019.0,50012.7,50006.1,49999.5,49993.0,49986.8,49980.7,49974.5,49968.0,49961.0,49953.6,49946.2,49939.0,49932.2,49925.6,49918.9,49912.0,49904.7,49897.2,49889.6,49882.0,49874.3,49866.6,49858.8,49851.0,49843.1,49835.1,49827.0,49819.0,49811.0,49803.1,49795.1,49787.0,49778.8,49770.6,49762.3,49754.0,49745.6,49737.1,49728.5,49720.0,49711.5,49703.1,49694.6,49686.0,49677.3,49668.6,49659.8,49651.0,49642.3,49633.6,49624.9,49616.0,49606.9,49597.6,49588.2,49579.0,49570.0,49561.0,49552.0,49543.0,49533.8,49524.6,49515.3,49506.0,49496.7,49487.4,49478.2,49469.0,49460.0,49451.0,49442.0,49433.0,49423.8,49414.6,49405.3,49396.0,49386.5,49376.9,49367.4,49358.0,49348.9,49339.9,49331.0,49322.0,49312.8,49303.6,49294.3,49285.0,49275.8,49266.5,49257.2,49248.0,49238.7,49229.4,49220.2,49211.0,49201.9,49192.9,49184.0,49175.0,49166.0,49157.0,49148.0,49139.0,49130.0,49120.9,49111.9,49103.0,49094.4,49085.9,49077.5,49069.0,49060.5,49052.1,49043.6,49035.0,49026.3,49017.4,49008.6,49000.0,48991.6,48983.4,48975.2,48967.0,48958.7,48950.3,48942.0,48934.0,48926.3,48918.9,48911.5,48904.0,48896.3,48888.6,48880.8,48873.0,48865.2,48857.4,48849.6,48842.0,48834.6,48827.4,48820.2,48813.0,48805.7,48798.4,48791.1,48784.0,48777.1,48770.4,48763.7,48757.0,48750.2,48743.4,48736.6,48730.0,48723.6,48717.3,48711.1,48705.0,48698.9,48692.9,48686.9,48681.0,48675.2,48669.4,48663.7,48658.0,48652.5,48647.0,48641.5,48636.0,48630.2,48624.4,48618.6,48613.0,48607.8,48602.9,48598.0,48593.0,48587.8,48582.4,48577.1,48572.0,48567.3,48562.9,48558.6,48554.0,48549.1,48544.0,48538.9,48534.0,48529.3,48524.8,48520.3,48516.0,48511.9,48507.9,48504.0,48500.0,48495.8,48491.4,48487.1,48483.0,48479.1,48475.3,48471.6,48468.0,48464.4,48460.9,48457.5,48454.0,48450.5,48446.9,48443.4,48440.0,48436.9,48433.9,48431.0,48428.0,48424.8,48421.5,48418.2,48415.0,48412.0,48409.0,48406.0,48403.0,48399.8,48396.4,48393.1,48390.0,48387.3,48384.8,48382.4,48380.0,48377.5,48374.9,48372.4,48370.0,48367.7,48365.4,48363.2,48361.0,48358.8,48356.5,48354.2,48352.0,48349.7,48347.4,48345.2,48343.0,48340.9,48338.9,48336.9,48335.0,48333.2,48331.5,48329.8,48328.0,48326.0,48324.0,48322.0,48320.0,48318.2,48316.4,48314.7,48313.0,48311.4,48309.8,48308.3,48307.0,48306.0,48305.1,48304.2,48303.0,48301.2,48299.1,48296.9,48295.0,48293.5,48292.2,48291.0,48290.0,48289.2,48288.5,48287.8,48287.0,48285.9,48284.7,48283.4,48282.0,48280.5,48279.0,48277.5,48276.0,48274.6,48273.3,48272.1,48271.0,48270.2,48269.5,48268.8,48268.0,48266.8,48265.5,48264.2,48263.0,48262.1,48261.4,48260.8,48260.0,48259.1,48258.1,48257.0,48256.0,48255.0,48253.9,48252.9,48252.0,48251.2,48250.4,48249.7,48249.0,48248.3,48247.6,48246.8,48246.0,48245.0,48244.0,48243.0,48242.0,48241.2,48240.5,48239.8,48239.0,48238.0,48237.0,48236.0,48235.0,48234.2,48233.5,48232.8,48232.0,48231.0,48230.0,48229.0,48228.0,48227.2,48226.5,48225.8,48225.0,48224.1,48223.1,48222.0,48221.0,48220.0,48218.9,48217.9,48217.0,48216.2,48215.6,48214.9,48214.0,48212.9,48211.6,48210.3,48209.0,48207.7,48206.4,48205.1,48204.0,48203.2,48202.6,48201.9,48201.0,48199.7,48198.1,48196.4,48195.0,48193.9,48192.9,48192.0,48191.0,48189.8,48188.6,48187.3,48186.0,48184.5,48183.0,48181.5,48180.0,48178.7,48177.6,48176.4,48175.0,48173.4,48171.6,48169.8,48168.0,48166.3,48164.6,48162.9,48161.0,48158.8,48156.5,48154.2,48152.0,48150.1,48148.4,48146.8,48145.0,48143.1,48141.1,48139.1,48137.0,48134.9,48132.7,48130.4,48128.0,48125.4,48122.6,48119.8,48117.0,48114.2,48111.5,48108.8,48106.0,48103.3,48100.6,48097.9,48095.0,48091.9,48088.6,48085.2,48082.0,48078.9,48075.9,48073.0,48070.0,48067.1,48064.2,48061.3,48058.0,48054.2,48050.0,48045.8,48042.0,48038.8,48035.9,48033.0,48030.0,48026.6,48023.1,48019.5,48016.0,48012.7,48009.5,48006.3,48003.0,47999.5,47996.0,47992.5,47989.0,47985.7,47982.4,47979.2,47976.0,47972.8,47969.6,47966.3,47963.0,47959.5,47955.9,47952.4,47949.0,47945.9,47943.0,47940.1,47937.0,47933.6,47930.1,47926.5,47923.0,47919.5,47916.0,47912.5,47909.0,47905.5,47902.1,47898.6,47895.0,47891.3,47887.6,47883.8,47880.0,47876.1,47872.2,47868.2,47864.0,47859.6,47855.1,47850.5,47846.0,47841.5,47837.1,47832.6,47828.0,47823.2,47818.2,47813.1,47808.0,47802.8,47797.6,47792.3,47787.0,47781.8,47776.6,47771.4,47766.0,47760.4,47754.7,47748.9,47743.0,47737.1,47731.1,47725.0,47719.0,47713.0,47707.1,47701.1,47695.0,47688.6,47682.1,47675.5,47669.0,47662.5,47656.1,47649.6,47643.0,47636.3,47629.6,47622.8,47616.0,47609.1,47602.1,47595.0,47588.0,47581.0,47574.1,47567.1,47560.0,47552.8,47545.6,47538.3,47531.0,47523.8,47516.5,47509.2,47502.0,47494.7,47487.4,47480.1,47473.0,47466.2,47459.5,47452.8,47446.0,47438.8,47431.5,47424.2,47417.0,47410.1,47403.4,47396.7,47390.0,47383.3,47376.6,47369.8,47363.0,47356.0,47348.8,47341.7,47335.0,47328.8,47322.9,47317.0,47311.0,47304.6,47297.9,47291.3,47285.0,47279.0,47273.3,47267.7,47262.0,47256.2,47250.4,47244.7,47239.0,47233.4,47227.9,47222.4,47217.0,47211.7,47206.4,47201.2,47196.0,47190.7,47185.3,47180.0,47175.0,47170.3,47165.8,47161.4,47157.0,47152.5,47147.9,47143.4,47139.0,47134.6,47130.3,47126.1,47122.0,47118.1,47114.4,47110.7,47107.0,47103.2,47099.4,47095.6,47092.0,47088.6,47085.3,47082.1,47079.0,47075.9,47072.8,47069.8,47067.0,47064.4,47061.9,47059.5,47057.0,47054.2,47051.4,47048.6,47046.0,47043.8,47041.8,47039.9,47038.0,47036.0,47033.9,47031.9,47030.0,47028.3,47026.8,47025.4,47024.0,47022.6,47021.3,47020.1,47019.0,47018.1,47017.4,47016.7,47016.0,47015.2,47014.3,47013.5,47013.0,47012.8,47012.9,47013.1,47013.0,47012.6,47012.1,47011.5,47011.0,47010.7,47010.4,47010.2,47010.0,47009.9,47009.9,47010.0,47010.0,47010.0,47010.0,47010.0,47010.0,47010.0,47010.1,47010.1,47010.0,47009.8,47009.6,47009.3,47009.0,47008.6,47008.1,47007.6,47007.0,47006.3,47005.6,47004.8,47004.0,47003.3,47002.8,47002.0,47001.0,46999.5,46997.6,46995.7,46994.0,46992.7,46991.7,46990.6,46989.0,46986.8,46984.1,46981.4,46979.0,46977.1,46975.6,46974.0,46972.0,46969.5,46966.8,46963.8,46961.0,46958.3,46955.7,46953.0,46950.0,46946.7,46943.2,46939.6,46936.0,46932.3,46928.6,46924.8,46921.0,46917.1,46913.1,46909.1,46905.0,46900.8,46896.6,46892.3,46888.0,46883.6,46879.2,46874.7,46870.0,46865.0,46859.7,46854.3,46849.0,46843.8,46838.6,46833.4,46828.0,46822.4,46816.6,46810.8,46805.0,46799.3,46793.6,46787.9,46782.0,46775.9,46769.6,46763.2,46757.0,46751.0,46745.1,46739.2,46733.0,46726.5,46719.8,46712.9,46706.0,46699.0,46692.0,46685.0,46678.0,46671.2,46664.4,46657.7,46651.0,46644.3,46637.6,46630.8,46624.0,46617.0,46610.0,46603.0,46596.0,46589.2,46582.5,46575.8,46569.0,46562.0,46555.0,46548.0,46541.0,46534.2,46527.4,46520.7,46514.0,46507.2,46500.4,46493.7,46487.0,46480.4,46473.9,46467.5,46461.0,46454.5,46447.9,46441.4,46435.0,46428.7,46422.4,46416.2,46410.0,46403.8,46397.5,46391.2,46385.0,46378.7,46372.4,46366.2,46360.0,46353.9,46347.9,46342.0,46336.0,46329.9,46323.8,46317.8,46312.0,46306.6,46301.5,46296.4,46291.0,46285.1,46279.0,46272.9,46267.0,46261.6,46256.4,46251.2,46246.0,46240.6,46235.1,46229.5,46224.0,46218.5,46213.0,46207.5,46202.0,46196.5,46191.0,46185.5,46180.0,46174.5,46168.9,46163.4,46158.0,46152.7,46147.5,46142.3,46137.0,46131.6,46126.1,46120.6,46115.0,46109.3,46103.4,46097.6,46092.0,46086.7,46081.5,46076.3,46071.0,46065.4,46059.6,46053.8,46048.0,46042.2,46036.5,46030.8,46025.0,46019.2,46013.5,46007.8,46002.0,45996.3,45990.6,45984.8,45979.0,45973.1,45967.1,45961.0,45955.0,45949.0,45943.0,45937.0,45931.0,45925.0,45919.0,45913.0,45907.0,45901.0,45895.1,45889.1,45883.0,45876.6,45870.0,45863.4,45857.0,45850.9,45844.9,45839.0,45833.0,45827.1,45821.2,45815.2,45809.0,45802.4,45795.6,45788.7,45782.0,45775.6,45769.4,45763.3,45757.0,45750.6,45744.1,45737.6,45731.0,45724.3,45717.6,45710.8,45704.0,45697.2,45690.5,45683.8,45677.0,45670.2,45663.5,45656.8,45650.0,45643.3,45636.6,45629.9,45623.0,45615.8,45608.4,45601.1,45594.0,45587.3,45580.9,45574.5,45568.0,45561.3,45554.6,45547.8,45541.0,45534.2,45527.5,45520.8,45514.0,45507.2,45500.4,45493.7,45487.0,45480.4,45473.9,45467.5,45461.0,45454.5,45447.9,45441.4,45435.0,45428.9,45422.9,45417.0,45411.0,45404.8,45398.5,45392.2,45386.0,45379.8,45373.7,45367.7,45362.0,45356.7,45351.8,45347.0,45342.0,45336.8,45331.6,45326.3,45321.0,45315.7,45310.4,45305.1,45300.0,45295.1,45290.3,45285.6,45281.0,45276.4,45271.8,45267.3,45263.0,45258.9,45254.9,45251.0,45247.0,45242.8,45238.4,45234.1,45230.0,45226.3,45222.9,45219.5,45216.0,45212.3,45208.5,45204.7,45201.0,45197.4,45193.9,45190.5,45187.0,45183.5,45180.1,45176.6,45173.0,45169.3,45165.4,45161.6,45158.0,45154.6,45151.4,45148.3,45145.0,45141.5,45138.0,45134.5,45131.0,45127.7,45124.6,45121.4,45118.0,45114.3,45110.5,45106.7,45103.0,45099.6,45096.3,45093.1,45090.0,45087.0,45084.0,45081.0,45078.0,45074.8,45071.6,45068.3,45065.0,45061.7,45058.4,45055.2,45052.0,45048.9,45045.9,45042.9,45040.0,45037.2,45034.6,45031.9,45029.0,45025.8,45022.5,45019.2,45016.0,45013.1,45010.4,45007.7,45005.0,45002.2,44999.4,44996.7,44994.0,44991.4,44988.9,44986.4,44984.0,44981.7,44979.5,44977.3,44975.0,44972.5,44969.9,44967.4,44965.0,44962.9,44960.9,44959.0,44957.0,44954.8,44952.5,44950.2,44948.0,44946.0,44944.1,44942.1,44940.0,44937.6,44935.1,44932.5,44930.0,44927.5,44925.0,44922.5,44920.0,44917.6,44915.2,44912.8,44910.0,44906.8,44903.3,44899.7,44896.0,44892.4,44888.7,44884.9,44881.0,44877.0,44872.8,44868.5,44864.0,44859.3,44854.3,44849.2,44844.0,44838.7,44833.2,44827.6,44822.0,44816.4,44810.8,44805.0,44799.0,44792.7,44786.2,44779.6,44773.0,44766.5,44760.1,44753.6,44747.0,44740.2,44733.2,44726.1,44719.0,44711.8,44704.6,44697.3,44690.0,44682.8,44675.6,44668.4,44661.0,44653.4,44645.6,44637.8,44630.0,44622.2,44614.5,44606.8,44599.0,44591.2,44583.4,44575.7,44568.0,44560.4,44552.9,44545.5,44538.0,44530.5,44522.9,44515.4,44508.0,44500.7,44493.4,44486.2,44479.0,44471.9,44464.9,44457.9,44451.0,44444.1,44437.2,44430.5,44424.0,44417.8,44411.8,44405.9,44400.0,44394.1,44388.2,44382.4,44377.0,44372.0,44367.2,44362.7,44358.0,44353.2,44348.2,44343.5,44339.0,44334.9,44331.1,44327.4,44324.0,44320.7,44317.6,44314.7,44312.0,44309.5,44307.2,44305.0,44303.0,44301.1,44299.2,44297.6,44296.0,44294.6,44293.4,44292.2,44291.0,44289.7,44288.4,44287.1,44286.0,44285.1,44284.3,44283.6,44283.0,44282.5,44282.0,44281.5,44281.0,44280.3,44279.6,44278.8,44278.0,44277.3,44276.6,44275.8,44275.0,44274.1,44273.2,44272.2,44271.0,44269.6,44268.1,44266.5,44265.0,44263.5,44262.1,44260.6,44259.0,44257.4,44255.8,44254.1,44252.0,44249.6,44246.8,44243.9,44241.0,44238.1,44235.2,44232.2,44229.0,44225.7,44222.2,44218.6,44215.0,44211.4,44207.8,44204.0,44200.0,44195.8,44191.3,44186.7,44182.0,44177.2,44172.3,44167.3,44162.0,44156.5,44150.8,44145.0,44139.0,44132.9,44126.8,44120.4,44114.0,44107.5,44100.8,44094.0,44087.0,44079.8,44072.3,44064.7,44057.0,44049.2,44041.2,44033.1,44025.0,44016.9,44008.8,44000.6,43992.0,43983.1,43973.8,43964.4,43955.0,43945.6,43936.2,43926.7,43917.0,43907.0,43896.8,43886.4,43876.0,43865.6,43855.2,43844.7,43834.0,43823.2,43812.2,43801.1,43790.0,43778.8,43767.5,43756.2,43745.0,43733.9,43722.9,43712.0,43701.0,43690.0,43678.9,43667.9,43657.0,43646.3,43635.8,43625.4,43615.0,43604.6,43594.2,43583.9,43574.0,43564.4,43555.2,43546.1,43537.0,43527.8,43518.7,43509.7,43501.0,43492.6,43484.4,43476.6,43469.0,43461.9,43455.1,43448.5,43442.0,43435.6,43429.2,43423.1,43417.0,43411.1,43405.2,43399.6,43394.0,43388.6,43383.2,43378.1,43373.0,43368.1,43363.3,43358.6,43354.0,43349.4,43344.9,43340.5,43336.0,43331.5,43326.9,43322.4,43318.0,43313.7,43309.4,43305.2,43301.0,43297.0,43293.0,43289.0,43285.0,43280.8,43276.6,43272.3,43268.0,43263.8,43259.6,43255.3,43251.0,43246.6,43242.1,43237.5,43233.0,43228.6,43224.2,43219.7,43215.0,43210.0,43204.8,43199.4,43194.0,43188.6,43183.1,43177.5,43172.0,43166.6,43161.3,43155.9,43150.0,43143.6,43136.8,43129.9,43123.0,43116.2,43109.5,43102.8,43096.0,43089.3,43082.6,43075.9,43069.0,43061.9,43054.6,43047.2,43040.0,43033.0,43026.0,43019.0,43012.0,43004.8,42997.6,42990.3,42983.0,42975.7,42968.4,42961.1,42954.0,42947.1,42940.4,42933.8,42927.0,42920.0,42912.9,42905.9,42899.0,42892.3,42885.7,42879.2,42873.0,42867.1,42861.4,42855.8,42850.0,42844.0,42837.9,42831.8,42826.0,42820.5,42815.3,42810.2,42805.0,42799.7,42794.4,42789.2,42784.0,42779.0,42774.0,42769.0,42764.0,42758.8,42753.4,42748.1,42743.0,42738.1,42733.4,42728.7,42724.0,42719.3,42714.6,42709.9,42705.0,42699.9,42694.6,42689.3,42684.0,42678.8,42673.6,42668.3,42663.0,42657.6,42652.1,42646.6,42641.0,42635.3,42629.5,42623.7,42618.0,42612.5,42607.1,42601.6,42596.0,42590.1,42584.1,42578.0,42572.0,42566.0,42560.1,42554.1,42548.0,42541.6,42535.1,42528.5,42522.0,42515.7,42509.4,42503.2,42497.0,42490.8,42484.6,42478.3,42472.0,42465.6,42459.1,42452.6,42446.0,42439.3,42432.6,42425.8,42419.0,42412.2,42405.5,42398.8,42392.0,42385.2,42378.5,42371.8,42365.0,42358.3,42351.6,42344.8,42338.0,42331.1,42324.1,42317.0,42310.0,42303.0,42296.1,42289.1,42282.0,42274.8,42267.6,42260.3,42253.0,42245.6,42238.1,42230.6,42223.0,42215.3,42207.6,42199.8,42192.0,42184.1,42176.2,42168.2,42160.0,42151.7,42143.2,42134.6,42126.0,42117.4,42108.7,42099.9,42091.0,42081.9,42072.8,42063.4,42054.0,42044.4,42034.7,42024.9,42015.0,42005.1,41995.2,41985.2,41975.0,41964.7,41954.2,41943.7,41933.0,41922.1,41911.1,41900.0,41889.0,41878.1,41867.2,41856.2,41845.0,41833.4,41821.6,41809.7,41798.0,41786.7,41775.6,41764.4,41753.0,41741.2,41729.1,41716.9,41705.0,41693.4,41682.0,41670.6,41659.0,41647.1,41635.1,41623.0,41611.0,41599.2,41587.4,41575.7,41564.0,41552.4,41540.9,41529.4,41518.0,41506.7,41495.4,41484.2,41473.0,41461.7,41450.4,41439.2,41428.0,41416.9,41405.8,41394.8,41384.0,41373.3,41362.8,41352.4,41342.0,41331.7,41321.4,41311.2,41301.0,41290.9,41280.9,41270.9,41261.0,41251.1,41241.2,41231.4,41222.0,41213.0,41204.2,41195.7,41187.0,41178.2,41169.4,41160.6,41152.0,41143.6,41135.2,41127.1,41119.0,41111.1,41103.3,41095.6,41088.0,41080.4,41072.9,41065.5,41058.0,41050.5,41042.9,41035.4,41028.0,41020.9,41013.9,41007.0,41000.0,40993.0,40986.1,40979.1,40972.0,40964.8,40957.5,40950.2,40943.0,40935.9,40928.9,40922.0,40915.0,40908.0,40901.0,40894.0,40887.0,40880.0,40872.9,40865.9,40859.0,40852.2,40845.4,40838.7,40832.0,40825.2,40818.4,40811.7,40805.0,40798.4,40791.9,40785.4,40779.0,40772.7,40766.4,40760.2,40754.0,40747.9,40741.9,40735.9,40730.0,40724.2,40718.4,40712.7,40707.0,40701.4,40695.9,40690.5,40685.0,40679.4,40673.8,40668.3,40663.0,40658.0,40653.2,40648.6,40644.0,40639.4,40634.8,40630.3,40626.0,40621.8,40617.8,40613.9,40610.0,40606.1,40602.2,40598.5,40595.0,40591.7,40588.7,40585.8,40583.0,40580.3,40577.8,40575.3,40573.0,40570.8,40568.7,40566.7,40565.0,40563.5,40562.2,40561.0,40560.0,40559.1,40558.2,40557.6,40557.0,40556.5,40556.2,40556.0,40556.0,40556.3,40556.8,40557.4,40558.0,40558.6,40559.3,40560.1,40561.0,40562.1,40563.4,40564.7,40566.0,40567.2,40568.4,40569.6,40571.0,40572.6,40574.3,40576.1,40578.0,40579.9,40581.9,40583.9,40586.0,40588.2,40590.5,40592.8,40595.0,40597.1,40599.2,40601.2,40603.0,40604.7,40606.3,40607.8,40609.0,40610.1,40611.0,40611.7,40612.0,40611.9,40611.6,40610.9,40610.0,40608.8,40607.4,40605.7,40604.0,40602.3,40600.4,40598.4,40596.0,40593.2,40590.0,40586.6,40583.0,40579.3,40575.3,40571.2,40567.0,40562.7,40558.3,40553.8,40549.0,40544.0,40538.8,40533.5,40528.0,40522.5,40516.8,40511.0,40505.0,40498.7,40492.2,40485.6,40479.0,40472.5,40466.1,40459.6,40453.0,40446.1,40439.1,40432.0,40425.0,40418.0,40411.1,40404.1,40397.0,40389.6,40382.1,40374.5,40367.0,40359.5,40352.1,40344.6,40337.0,40329.1,40321.1,40313.0,40305.0,40297.0,40289.0,40281.0,40273.0,40265.0,40257.1,40249.1,40241.0,40232.7,40224.2,40215.7,40207.0,40198.1,40189.0,40179.9,40171.0,40162.4,40154.0,40145.6,40137.0,40128.2,40119.2,40110.1,40101.0,40091.8,40082.6,40073.3,40064.0,40054.6,40045.1,40035.5,40026.0,40016.6,40007.2,39997.7,39988.0,39978.0,39967.8,39957.4,39947.0,39936.6,39926.2,39915.7,39905.0,39894.2,39883.3,39872.3,39861.0,39849.5,39837.8,39826.0,39814.0,39801.9,39789.7,39777.4,39765.0,39752.6,39740.1,39727.5,39715.0,39702.5,39690.1,39677.6,39665.0,39652.1,39639.1,39626.0,39613.0,39600.0,39586.9,39573.9,39561.0,39548.4,39535.9,39523.5,39511.0,39498.5,39486.0,39473.5,39461.0,39448.5,39435.9,39423.4,39411.0,39398.8,39386.8,39374.8,39363.0,39351.4,39339.9,39328.5,39317.0,39305.5,39293.9,39282.4,39271.0,39259.8,39248.8,39237.9,39227.0,39216.2,39205.4,39194.7,39184.0,39173.2,39162.4,39151.7,39141.0,39130.5,39120.0,39109.5,39099.0,39088.4,39077.7,39066.9,39056.0,39044.9,39033.6,39022.3,39011.0,38999.8,38988.7,38977.5,38966.0,38954.2,38942.2,38930.1,38918.0,38905.8,38893.6,38881.3,38869.0,38856.6,38844.2,38831.7,38819.0,38806.0,38792.8,38779.4,38766.0,38752.6,38739.2,38725.7,38712.0,38698.2,38684.2,38670.2,38656.0,38641.7,38627.2,38612.7,38598.0,38583.2,38568.2,38553.2,38538.0,38522.7,38507.2,38491.6,38476.0,38460.4,38444.8,38429.0,38413.0,38396.7,38380.2,38363.6,38347.0,38330.5,38314.0,38297.5,38281.0,38264.5,38248.1,38231.6,38215.0,38198.3,38181.5,38164.7,38148.0,38131.4,38114.9,38098.4,38082.0,38065.6,38049.3,38033.1,38017.0,38001.1,37985.4,37969.7,37954.0,37938.2,37922.4,37906.7,37891.0,37875.4,37859.8,37844.3,37829.0,37813.8,37798.8,37783.8,37769.0,37754.4,37739.9,37725.5,37711.0,37696.5,37681.9,37667.4,37653.0,37638.8,37624.8,37610.9,37597.0,37583.1,37569.3,37555.6,37542.0,37528.6,37515.4,37502.2,37489.0,37475.7,37462.3,37449.0,37436.0,37423.3,37410.8,37398.4,37386.0,37373.5,37360.9,37348.4,37336.0,37323.6,37311.2,37299.0,37287.0,37275.3,37263.8,37252.4,37241.0,37229.5,37217.9,37206.4,37195.0,37183.6,37172.3,37161.1,37150.0,37139.1,37128.4,37117.7,37107.0,37096.2,37085.4,37074.6,37064.0,37053.6,37043.2,37033.1,37023.0,37013.1,37003.2,36993.6,36984.0,36974.6,36965.3,36956.1,36947.0,36937.9,36928.8,36919.8,36911.0,36902.5,36894.2,36886.0,36878.0,36870.0,36862.2,36854.5,36847.0,36839.7,36832.6,36825.7,36819.0,36812.5,36806.2,36800.0,36794.0,36788.0,36782.2,36776.5,36771.0,36765.7,36760.6,36755.7,36751.0,36746.5,36742.1,36738.0,36734.0,36730.3,36726.8,36723.4,36720.0,36716.7,36713.4,36710.2,36707.0,36703.9,36700.9,36697.9,36695.0,36692.2,36689.5,36686.8,36684.0,36681.1,36678.1,36675.0,36672.0,36669.0,36666.0,36663.0,36660.0,36657.1,36654.2,36651.2,36648.0,36644.5,36640.7,36636.8,36633.0,36629.3,36625.6,36621.9,36618.0,36614.0,36609.8,36605.5,36601.0,36596.3,36591.4,36586.3,36581.0,36575.5,36569.7,36563.8,36558.0,36552.3,36546.8,36541.0,36535.0,36528.6,36521.8,36514.9,36508.0,36501.1,36494.1,36487.1,36480.0,36472.9,36465.7,36458.4,36451.0,36443.4,36435.6,36427.8,36420.0,36412.3,36404.6,36396.8,36389.0,36381.1,36373.1,36365.1,36357.0,36348.8,36340.6,36332.3,36324.0,36315.5,36307.0,36298.5,36290.0,36281.7,36273.5,36265.3,36257.0,36248.5,36240.0,36231.5,36223.0,36214.7,36206.5,36198.3,36190.0,36181.6,36173.1,36164.5,36156.0,36147.5,36138.9,36130.4,36122.0,36113.7,36105.4,36097.2,36089.0,36080.9,36072.9,36065.0,36057.0,36049.0,36041.0,36033.0,36025.0,36017.0,36008.9,36000.9,35993.0,35985.2,35977.4,35969.7,35962.0,35954.2,35946.4,35938.7,35931.0,35923.4,35915.9,35908.5,35901.0,35893.5,35885.9,35878.4,35871.0,35863.9,35856.9,35850.0,35843.0,35836.0,35829.0,35822.0,35815.0,35807.9,35800.8,35793.8,35787.0,35780.5,35774.3,35768.2,35762.0,35755.7,35749.4,35743.2,35737.0,35730.9,35724.8,35718.8,35713.0,35707.3,35701.8,35696.4,35691.0,35685.6,35680.3,35675.1,35670.0,35665.1,35660.4,35655.7,35651.0,35646.2,35641.4,35636.7,35632.0,35627.4,35622.9,35618.4,35614.0,35609.7,35605.5,35601.3,35597.0,35592.6,35588.1,35583.6,35579.0,35574.3,35569.6,35564.8,35560.0,35555.1,35550.1,35545.1,35540.0,35534.8,35529.6,35524.3,35519.0,35513.8,35508.6,35503.4,35498.0,35492.4,35486.6,35480.8,35475.0,35469.3,35463.6,35457.9,35452.0,35445.9,35439.7,35433.4,35427.0,35420.6,35414.1,35407.6,35401.0,35394.3,35387.5,35380.7,35374.0,35367.5,35361.1,35354.6,35348.0,35341.1,35334.1,35327.0,35320.0,35313.0,35305.9,35298.9,35292.0,35285.4,35278.9,35272.5,35266.0,35259.5,35252.9,35246.4,35240.0,35233.8,35227.8,35221.9,35216.0,35210.2,35204.4,35198.7,35193.0,35187.4,35181.8,35176.3,35171.0,35165.8,35160.8,35155.8,35151.0,35146.3,35141.8,35137.4,35133.0,35128.6,35124.3,35120.1,35116.0,35112.0,35108.2,35104.5,35101.0,35097.7,35094.6,35091.7,35089.0,35086.5,35084.2,35082.1,35080.0,35077.9,35075.9,35073.9,35072.0,35070.2,35068.4,35066.7,35065.0,35063.4,35061.9,35060.5,35059.0,35057.5,35055.9,35054.4,35053.0,35051.7,35050.5,35049.3,35048.0,35046.6,35045.1,35043.6,35042.0,35040.4,35038.7,35036.9,35035.0,35032.9,35030.7,35028.4,35026.0,35023.6,35021.2,35018.7,35016.0,35013.2,35010.3,35007.3,35004.0,35000.5,34996.8,34992.9,34989.0,34985.1,34981.1,34977.1,34973.0,34968.8,34964.6,34960.3,34956.0,34951.6,34947.2,34942.7,34938.0,34933.1,34928.1,34923.0,34918.0,34913.0,34908.1,34903.1,34898.0,34892.8,34887.6,34882.3,34877.0,34871.7,34866.4,34861.2,34856.0,34850.9,34845.9,34841.0,34836.0,34831.0,34826.1,34821.1,34816.0,34810.8,34805.5,34800.2,34795.0,34790.0,34785.0,34780.0,34775.0,34769.8,34764.6,34759.3,34754.0,34748.7,34743.4,34738.2,34733.0,34728.0,34723.1,34718.1,34713.0,34707.7,34702.2,34696.6,34691.0,34685.3,34679.6,34673.8,34668.0,34662.2,34656.5,34650.8,34645.0,34639.3,34633.6,34627.8,34622.0,34616.0,34610.0,34604.0,34598.0,34592.2,34586.5,34580.8,34575.0,34569.0,34563.0,34557.0,34551.0,34545.2,34539.4,34533.7,34528.0,34522.2,34516.4,34510.7,34505.0,34499.4,34493.9,34488.5,34483.0,34477.5,34472.0,34466.5,34461.0,34455.5,34450.0,34444.5,34439.0,34433.5,34428.0,34422.5,34417.0,34411.5,34406.0,34400.5,34395.0,34389.5,34384.1,34378.6,34373.0,34367.3,34361.6,34355.8,34350.0,34344.3,34338.6,34332.8,34327.0,34321.1,34315.1,34309.0,34303.0,34297.0,34291.1,34285.1,34279.0,34272.7,34266.2,34259.6,34253.0,34246.4,34239.7,34232.9,34226.0,34218.9,34211.6,34204.3,34197.0,34189.8,34182.6,34175.3,34168.0,34160.6,34153.1,34145.6,34138.0,34130.3,34122.6,34114.8,34107.0,34099.1,34091.1,34083.0,34075.0,34067.0,34059.1,34051.1,34043.0,34034.6,34026.1,34017.5,34009.0,34000.5,33992.1,33983.6,33975.0,33966.3,33957.6,33948.8,33940.0,33931.2,33922.4,33913.7,33905.0,33896.4,33887.9,33879.5,33871.0,33862.5,33853.9,33845.4,33837.0,33828.8,33820.8,33812.8,33805.0,33797.3,33789.7,33782.2,33775.0,33768.0,33761.2,33754.5,33748.0,33741.5,33735.1,33728.9,33723.0,33717.6,33712.6,33707.8,33703.0,33698.1,33693.2,33688.5,33684.0,33679.7,33675.7,33671.8,33668.0,33664.3,33660.7,33657.2,33654.0,33651.0,33648.3,33645.7,33643.0,33640.2,33637.4,33634.6,33632.0,33629.6,33627.3,33625.1,33623.0,33620.9,33618.9,33616.9,33615.0,33613.2,33611.4,33609.7,33608.0,33606.4,33604.9,33603.4,33602.0,33600.7,33599.4,33598.2,33597.0,33595.7,33594.4,33593.1,33592.0,33591.1,33590.4,33589.7,33589.0,33588.2,33587.5,33586.8,33586.0,33585.2,33584.5,33583.8,33583.0,33582.2,33581.4,33580.7,33580.0,33579.5,33579.1,33578.6,33578.0,33577.1,33576.1,33575.0,33574.0,33573.2,33572.6,33571.9,33571.0,33569.9,33568.6,33567.2,33566.0,33565.0,33564.0,33563.0,33562.0,33560.9,33559.7,33558.4,33557.0,33555.4,33553.6,33551.8,33550.0,33548.2,33546.5,33544.8,33543.0,33541.3,33539.6,33537.8,33536.0,33534.1,33532.1,33530.1,33528.0,33525.8,33523.6,33521.3,33519.0,33516.8,33514.6,33512.3,33510.0,33507.6,33505.1,33502.5,33500.0,33497.5,33494.9,33492.4,33490.0,33487.7,33485.4,33483.2,33481.0,33478.8,33476.5,33474.2,33472.0,33469.7,33467.4,33465.1,33463.0,33461.1,33459.4,33457.7,33456.0,33454.2,33452.5,33450.8,33449.0,33447.2,33445.5,33443.8,33442.0,33440.2,33438.5,33436.8,33435.0,33433.2,33431.4,33429.7,33428.0,33426.5,33425.0,33423.5,33422.0,33420.3,33418.6,33416.8,33415.0,33413.2,33411.4,33409.7,33408.0,33406.5,33405.0,33403.5,33402.0,33400.3,33398.5,33396.7,33395.0,33393.4,33391.9,33390.5,33389.0,33387.5,33386.0,33384.5,33383.0,33381.5,33380.0,33378.5,33377.0,33375.5,33373.9,33372.4,33371.0,33369.7,33368.4,33367.2,33366.0,33364.9,33363.9,33363.0,33362.0,33361.0,33359.9,33358.9,33358.0,33357.3,33356.8,33356.4,33356.0,33355.7,33355.5,33355.3,33355.0,33354.5,33353.9,33353.3,33353.0,33353.1,33353.4,33353.8,33354.0,33354.1,33354.1,33354.0,33354.0,33354.0,33353.9,33353.9,33354.0,33354.2,33354.5,33354.8,33355.0,33355.0,33355.0,33355.0,33355.0,33355.2,33355.6,33355.9,33356.0,33355.9,33355.6,33355.3,33355.0,33354.8,33354.5,33354.2,33354.0,33353.8,33353.7,33353.5,33353.0,33352.2,33351.2,33350.1,33349.0,33347.9,33346.8,33345.5,33344.0,33342.3,33340.4,33338.3,33336.0,33333.5,33330.9,33328.0,33325.0,33321.8,33318.4,33314.9,33311.0,33306.8,33302.3,33297.7,33293.0,33288.4,33283.8,33279.0,33274.0,33268.8,33263.3,33257.7,33252.0,33246.2,33240.2,33234.2,33228.0,33221.7,33215.2,33208.6,33202.0,33195.3,33188.6,33181.8,33175.0,33168.2,33161.5,33154.8,33148.0,33141.2,33134.5,33127.8,33121.0,33114.2,33107.4,33100.6,33094.0,33087.6,33081.3,33075.1,33069.0,33062.9,33056.8,33050.8,33045.0,33039.4,33034.1,33028.9,33024.0,33019.4,33015.0,33010.9,33007.0,33003.4,33000.1,32997.0,32994.0,32991.1,32988.3,32985.6,32983.0,32980.4,32977.8,32975.3,32973.0,32970.9,32968.9,32967.0,32965.0,32962.8,32960.5,32958.2,32956.0,32953.9,32951.9,32950.0,32948.0,32946.0,32944.1,32942.1,32940.0,32937.8,32935.6,32933.3,32931.0,32928.8,32926.5,32924.2,32922.0,32919.8,32917.6,32915.4,32913.0,32910.4,32907.7,32904.9,32902.0,32899.1,32896.1,32893.1,32890.0,32886.8,32883.6,32880.3,32877.0,32873.6,32870.2,32866.7,32863.0,32859.2,32855.2,32851.1,32847.0,32842.8,32838.6,32834.3,32830.0,32825.6,32821.2,32816.7,32812.0,32807.2,32802.2,32797.2,32792.0,32786.7,32781.2,32775.6,32770.0,32764.3,32758.6,32752.8,32747.0,32741.1,32735.2,32729.2,32723.0,32716.5,32709.7,32702.8,32696.0,32689.3,32682.6,32675.8,32669.0,32662.0,32655.0,32648.0,32641.0,32634.2,32627.4,32620.7,32614.0,32607.4,32600.9,32594.4,32588.0,32581.6,32575.2,32569.0,32563.0,32557.3,32551.8,32546.4,32541.0,32535.6,32530.3,32525.1,32520.0,32515.1,32510.3,32505.6,32501.0,32496.4,32491.9,32487.4,32483.0,32478.6,32474.2,32470.0,32466.0,32462.3,32458.8,32455.4,32452.0,32448.4,32444.8,32441.3,32438.0,32435.0,32432.3,32429.7,32427.0,32424.2,32421.5,32418.8,32416.0,32413.2,32410.4,32407.7,32405.0,32402.4,32399.9,32397.5,32395.0,32392.5,32390.1,32387.6,32385.0,32382.3,32379.6,32376.8,32374.0,32371.1,32368.1,32365.1,32362.0,32358.8,32355.5,32352.2,32349.0,32346.0,32343.1,32340.1,32337.0,32333.7,32330.2,32326.6,32323.0,32319.3,32315.6,32311.8,32308.0,32304.3,32300.6,32296.8,32293.0,32289.1,32285.1,32281.1,32277.0,32272.8,32268.6,32264.3,32260.0,32255.6,32251.1,32246.6,32242.0,32237.4,32232.7,32227.9,32223.0,32217.9,32212.6,32207.3,32202.0,32196.8,32191.6,32186.4,32181.0,32175.4,32169.8,32163.9,32158.0,32151.9,32145.7,32139.4,32133.0,32126.6,32120.1,32113.6,32107.0,32100.4,32093.8,32087.0,32080.0,32072.7,32065.2,32057.6,32050.0,32042.6,32035.2,32027.7,32020.0,32012.0,32003.8,31995.4,31987.0,31978.6,31970.2,31961.7,31953.0,31944.2,31935.2,31926.1,31917.0,31907.8,31898.6,31889.3,31880.0,31870.6,31861.1,31851.5,31842.0,31832.5,31822.9,31813.4,31804.0,31794.7,31785.4,31776.2,31767.0,31757.7,31748.4,31739.2,31730.0,31720.9,31711.8,31702.8,31694.0,31685.3,31676.7,31668.2,31660.0,31652.0,31644.2,31636.6,31629.0,31621.4,31613.8,31606.3,31599.0,31592.0,31585.1,31578.5,31572.0,31565.7,31559.7,31553.8,31548.0,31542.3,31536.7,31531.2,31526.0,31521.0,31516.2,31511.5,31507.0,31502.6,31498.2,31494.1,31490.0,31486.0,31482.2,31478.5,31475.0,31471.8,31468.8,31465.9,31463.0,31460.1,31457.3,31454.6,31452.0,31449.6,31447.3,31445.1,31443.0,31440.9,31438.8,31436.8,31435.0,31433.4,31431.9,31430.5,31429.0,31427.3,31425.6,31423.8,31422.0,31420.2,31418.5,31416.8,31415.0,31413.3,31411.7,31410.0,31408.0,31405.7,31403.2,31400.6,31398.0,31395.5,31393.1,31390.6,31388.0,31385.4,31382.7,31379.9,31377.0,31373.9,31370.6,31367.3,31364.0,31360.8,31357.6,31354.3,31351.0,31347.6,31344.1,31340.6,31337.0,31333.3,31329.6,31325.8,31322.0,31318.3,31314.6,31310.8,31307.0,31303.1,31299.1,31295.0,31291.0,31287.0,31283.1,31279.1,31275.0,31270.8,31266.6,31262.3,31258.0,31253.6,31249.1,31244.6,31240.0,31235.3,31230.6,31225.8,31221.0,31216.1,31211.2,31206.2,31201.0,31195.7,31190.2,31184.6,31179.0,31173.4,31167.8,31162.0,31156.0,31149.7,31143.2,31136.6,31130.0,31123.4,31116.7,31109.9,31103.0,31095.9,31088.7,31081.4,31074.0,31066.6,31059.2,31051.7,31044.0,31036.2,31028.2,31020.2,31012.0,31003.7,30995.2,30986.7,30978.0,30969.1,30960.1,30951.0,30942.0,30933.0,30924.1,30915.1,30906.0,30896.6,30887.1,30877.5,30868.0,30858.7,30849.4,30840.2,30831.0,30821.9,30812.9,30803.9,30795.0,30786.1,30777.2,30768.5,30760.0,30751.7,30743.6,30735.7,30728.0,30720.5,30713.1,30706.0,30699.0,30692.1,30685.4,30679.0,30673.0,30667.5,30662.4,30657.6,30653.0,30648.4,30644.0,30639.8,30636.0,30632.6,30629.4,30626.6,30624.0,30621.6,30619.6,30617.7,30616.0,30614.5,30613.1,30612.0,30611.0,30610.2,30609.7,30609.3,30609.0,30608.8,30608.8,30608.9,30609.0,30609.2,30609.4,30609.7,30610.0,30610.2,30610.5,30610.8,30611.0,30611.3,30611.6,30611.9,30612.0,30611.9,30611.6,30611.3,30611.0,30610.8,30610.8,30610.5,30610.0,30609.1,30607.8,30606.4,30605.0,30603.7,30602.3,30600.8,30599.0,30596.8,30594.4,30591.7,30589.0,30586.2,30583.2,30580.2,30577.0,30573.7,30570.4,30566.8,30563.0,30558.8,30554.4,30549.7,30545.0,30540.2,30535.3,30530.3,30525.0,30519.5,30513.9,30508.0,30502.0,30495.8,30489.3,30482.7,30476.0,30469.2,30462.2,30455.2,30448.0,30440.7,30433.2,30425.6,30418.0,30410.3,30402.6,30394.8,30387.0,30379.3,30371.7,30364.0,30356.0,30347.7,30339.1,30330.5,30322.0,30313.7,30305.5,30297.3,30289.0,30280.5,30272.0,30263.5,30255.0,30246.7,30238.5,30230.3,30222.0,30213.5,30205.0,30196.5,30188.0,30179.7,30171.5,30163.3,30155.0,30146.5,30138.0,30129.5,30121.0,30112.7,30104.5,30096.3,30088.0,30079.6,30071.1,30062.5,30054.0,30045.5,30037.0,30028.5,30020.0,30011.5,30003.1,29994.6,29986.0,29977.3,29968.6,29959.8,29951.0,29942.2,29933.5,29924.8,29916.0,29907.2,29898.5,29889.8,29881.0,29872.3,29863.6,29854.8,29846.0,29837.0,29828.0,29819.0,29810.0,29801.2,29792.4,29783.7,29775.0,29766.2,29757.4,29748.7,29740.0,29731.4,29722.9,29714.4,29706.0,29697.7,29689.4,29681.2,29673.0,29664.7,29656.4,29648.1,29640.0,29632.1,29624.3,29616.6,29609.0,29601.4,29593.9,29586.4,29579.0,29571.6,29564.3,29557.1,29550.0,29543.1,29536.2,29529.6,29523.0,29516.6,29510.4,29504.2,29498.0,29491.7,29485.3,29479.0,29473.0,29467.3,29461.8,29456.4,29451.0,29445.5,29439.9,29434.4,29429.0,29423.8,29418.8,29413.9,29409.0,29404.2,29399.4,29394.7,29390.0,29385.4,29380.9,29376.4,29372.0,29367.7,29363.4,29359.2,29355.0,29350.7,29346.4,29342.1,29338.0,29334.1,29330.4,29326.7,29323.0,29319.2,29315.5,29311.8,29308.0,29304.2,29300.5,29296.8,29293.0,29289.2,29285.4,29281.7,29278.0,29274.5,29271.0,29267.5,29264.0,29260.3,29256.6,29252.8,29249.0,29245.1,29241.1,29237.0,29233.0,29229.0,29225.1,29221.1,29217.0,29212.9,29208.7,29204.4,29200.0,29195.4,29190.7,29185.9,29181.0,29176.1,29171.1,29166.0,29161.0,29156.0,29151.1,29146.1,29141.0,29135.8,29130.6,29125.3,29120.0,29114.5,29108.9,29103.4,29098.0,29092.9,29087.9,29083.0,29078.0,29073.0,29067.9,29062.9,29058.0,29053.3,29048.8,29044.3,29040.0,29035.8,29031.7,29027.7,29024.0,29020.5,29017.1,29014.0,29011.0,29008.2,29005.6,29003.2,29001.0,28999.0,28997.2,28995.6,28994.0,28992.4,28990.9,28989.4,28988.0,28986.6,28985.3,28984.1,28983.0,28982.1,28981.4,28980.7,28980.0,28979.3,28978.6,28977.8,28977.0,28976.1,28975.1,28974.1,28973.0,28971.9,28970.7,28969.4,28968.0,28966.4,28964.7,28962.9,28961.0,28959.1,28957.2,28955.2,28953.0,28950.7,28948.2,28945.7,28943.0,28940.2,28937.2,28934.2,28931.0,28927.7,28924.2,28920.6,28917.0,28913.3,28909.6,28905.8,28902.0,28898.1,28894.2,28890.2,28886.0,28881.7,28877.2,28872.7,28868.0,28863.1,28858.1,28853.0,28848.0,28843.0,28838.1,28833.1,28828.0,28822.8,28817.6,28812.3,28807.0,28801.6,28796.1,28790.5,28785.0,28779.5,28774.0,28768.5,28763.0,28757.5,28752.0,28746.5,28741.0,28735.5,28730.0,28724.5,28719.0,28713.5,28707.9,28702.4,28697.0,28691.7,28686.5,28681.3,28676.0,28670.5,28664.9,28659.4,28654.0,28648.9,28643.9,28639.0,28634.0,28629.0,28623.9,28618.9,28614.0,28609.2,28604.5,28599.8,28595.0,28590.0,28584.9,28579.9,28575.0,28570.4,28565.9,28561.5,28557.0,28552.5,28548.0,28543.5,28539.0,28534.5,28529.9,28525.4,28521.0,28516.7,28512.5,28508.3,28504.0,28499.5,28495.0,28490.5,28486.0,28481.7,28477.4,28473.2,28469.0,28464.9,28460.9,28457.0,28453.0,28449.0,28444.9,28440.9,28437.0,28433.4,28429.9,28426.5,28423.0,28419.4,28415.8,28412.3,28409.0,28406.0,28403.2,28400.5,28398.0,28395.6,28393.2,28391.1,28389.0,28387.1,28385.2,28383.6,28382.0,28380.6,28379.2,28378.1,28377.0,28376.0,28375.2,28374.5,28374.0,28373.8,28373.8,28373.9,28374.0,28374.1,28374.2,28374.5,28375.0,28375.7,28376.6,28377.7,28379.0,28380.5,28382.2,28384.1,28386.0,28387.9,28389.8,28391.8,28394.0,28396.4,28398.9,28401.5,28404.0,28406.5,28409.1,28411.6,28414.0,28416.3,28418.6,28420.8,28423.0,28425.3,28427.6,28429.9,28432.0,28434.0,28435.8,28437.5,28439.0,28440.2,28441.2,28442.1,28443.0,28444.0,28445.1,28446.1,28447.0,28447.7,28448.2,28448.6,28449.0,28449.3,28449.6,28449.8,28450.0,28450.1,28450.1,28450.1,28450.0,28449.9,28449.7,28449.4,28449.0,28448.5,28447.8,28447.0,28446.0,28444.7,28443.2,28441.6,28440.0,28438.4,28436.8,28435.0,28433.0,28430.8,28428.4,28425.8,28423.0,28420.0,28416.9,28413.5,28410.0,28406.3,28402.4,28398.3,28394.0,28389.5,28384.7,28379.8,28375.0,28370.3,28365.6,28360.9,28356.0,28350.9,28345.7,28340.4,28335.0,28329.5,28324.0,28318.5,28313.0,28307.7,28302.4,28297.2,28292.0,28286.7,28281.4,28276.1,28271.0,28266.1,28261.4,28256.8,28252.0,28247.0,28242.0,28237.0,28232.0,28227.2,28222.4,28217.7,28213.0,28208.2,28203.4,28198.7,28194.0,28189.5,28185.0,28180.5,28176.0,28171.3,28166.6,28161.8,28157.0,28152.2,28147.4,28142.7,28138.0,28133.5,28129.0,28124.5,28120.0,28115.3,28110.6,28105.8,28101.0,28096.1,28091.1,28086.0,28081.0,28076.0,28071.0,28066.0,28061.0,28056.0,28051.1,28046.1,28041.0,28035.7,28030.2,28024.6,28019.0,28013.3,28007.6,28001.8,27996.0,27990.3,27984.6,27978.8,27973.0,27967.1,27961.2,27955.2,27949.0,27942.5,27935.7,27928.8,27922.0,27915.3,27908.6,27901.9,27895.0,27887.9,27880.6,27873.3,27866.0,27858.8,27851.6,27844.4,27837.0,27829.4,27821.6,27813.8,27806.0,27798.2,27790.5,27782.8,27775.0,27767.2,27759.5,27751.8,27744.0,27736.2,27728.4,27720.6,27713.0,27705.6,27698.3,27691.1,27684.0,27676.9,27669.9,27662.9,27656.0,27649.1,27642.2,27635.5,27629.0,27622.7,27616.7,27610.8,27605.0,27599.3,27593.6,27588.2,27583.0,27578.1,27573.6,27569.2,27565.0,27561.0,27557.1,27553.5,27550.0,27546.7,27543.6,27540.6,27538.0,27535.7,27533.7,27531.8,27530.0,27528.2,27526.4,27524.7,27523.0,27521.4,27519.9,27518.4,27517.0,27515.7,27514.5,27513.3,27512.0,27510.6,27509.2,27507.7,27506.0,27504.2,27502.3,27500.3,27498.0,27495.5,27492.9,27490.0,27487.0,27483.8,27480.3,27476.7,27473.0,27469.3,27465.4,27461.4,27457.0,27452.2,27447.1,27441.6,27436.0,27430.1,27424.1,27417.7,27411.0,27404.0,27396.8,27389.1,27381.0,27372.4,27363.3,27353.8,27344.0,27333.8,27323.3,27312.4,27301.0,27289.2,27276.9,27264.2,27251.0,27237.4,27223.4,27209.0,27194.0,27178.4,27162.2,27145.7,27129.0,27112.1,27094.8,27077.4,27060.0,27042.6,27025.1,27007.5,26990.0,26972.4,26954.7,26937.1,26920.0,26903.3,26886.8,26870.7,26855.0,26839.7,26824.7,26810.1,26796.0,26782.3,26769.1,26756.3,26744.0,26732.2,26720.9,26710.2,26700.0,26690.5,26681.6,26673.2,26665.0,26657.0,26649.3,26642.0,26635.0,26628.6,26622.6,26616.8,26611.0,26605.1,26599.3,26593.6,26588.0,26582.6,26577.4,26572.3,26567.0,26561.6,26556.2,26550.7,26545.0,26539.2,26533.2,26527.1,26521.0,26514.9,26508.8,26502.5,26496.0,26489.2,26482.2,26475.1,26468.0,26461.0,26454.1,26447.1,26440.0,26432.8,26425.5,26418.2,26411.0,26403.9,26396.8,26389.8,26383.0,26376.3,26369.6,26363.2,26357.0,26351.1,26345.4,26340.1,26335.0,26330.3,26325.9,26321.8,26318.0,26314.5,26311.4,26308.5,26306.0,26303.8,26301.9,26300.3,26299.0,26298.1,26297.5,26297.2,26297.0,26296.9,26297.1,26297.4,26298.0,26298.9,26300.2,26301.6,26303.0,26304.4,26305.9,26307.4,26309.0,26310.7,26312.4,26314.2,26316.0,26317.8,26319.6,26321.4,26323.0,26324.4,26325.7,26326.9,26328.0,26329.2,26330.3,26331.3,26332.0,26332.4,26332.4,26332.3,26332.0,26331.6,26331.0,26330.2,26329.0,26327.5,26325.8,26323.6,26321.0,26317.8,26314.2,26310.2,26306.0,26301.6,26297.1,26292.2,26287.0,26281.4,26275.6,26269.4,26263.0,26256.3,26249.3,26242.2,26235.0,26227.8,26220.6,26213.3,26206.0,26198.5,26191.0,26183.5,26176.0,26168.6,26161.2,26154.0,26147.0,26140.2,26133.6,26127.1,26121.0,26115.2,26109.6,26104.3,26099.0,26093.8,26088.7,26083.7,26079.0,26074.5,26070.2,26066.1,26062.0,26057.9,26053.9,26050.0,26046.0,26042.0,26038.1,26034.1,26030.0,26025.9,26021.8,26017.5,26013.0,26008.4,26003.6,25998.5,25993.0,25987.0,25980.7,25974.0,25967.0,25959.7,25952.2,25944.3,25936.0,25927.3,25918.3,25908.9,25899.0,25888.5,25877.6,25866.3,25855.0,25843.7,25832.3,25820.8,25809.0,25797.0,25784.7,25772.3,25760.0,25747.7,25735.4,25723.1,25711.0,25699.1,25687.2,25675.6,25664.0,25652.6,25641.3,25630.1,25619.0,25607.8,25596.7,25585.7,25575.0,25564.7,25554.6,25544.8,25535.0,25525.2,25515.6,25506.1,25497.0,25488.3,25480.0,25471.9,25464.0,25456.2,25448.5,25441.1,25434.0,25427.3,25420.9,25414.9,25409.0,25403.4,25398.0,25392.9,25388.0,25383.4,25379.1,25374.9,25371.0,25367.2,25363.6,25360.1,25357.0,25354.2,25351.7,25349.3,25347.0,25344.6,25342.3,25340.1,25338.0,25336.1,25334.4,25332.7,25331.0,25329.2,25327.5,25325.8,25324.0,25322.2,25320.5,25318.8,25317.0,25315.3,25313.6,25311.8,25310.0,25308.0,25305.9,25303.9,25302.0,25300.4,25298.9,25297.5,25296.0,25294.5,25292.9,25291.4,25290.0,25288.7,25287.4,25286.2,25285.0,25283.8,25282.6,25281.3,25280.0,25278.5,25277.0,25275.5,25274.0,25272.7,25271.4,25270.2,25269.0,25267.8,25266.5,25265.2,25264.0,25262.7,25261.4,25260.2,25259.0,25257.9,25256.9,25255.9,25255.0,25254.1,25253.3,25252.6,25252.0,25251.6,25251.2,25251.1,25251.0,25251.1,25251.2,25251.6,25252.0,25252.6,25253.3,25254.1,25255.0,25256.0,25257.1,25258.1,25259.0,25259.8,25260.4,25260.9,25261.0,25260.7,25260.1,25259.1,25258.0,25256.7,25255.3,25253.5,25251.0,25247.8,25244.1,25239.8,25235.0,25229.8,25224.2,25218.0,25211.0,25203.2,25194.8,25185.6,25176.0,25165.8,25154.9,25143.6,25132.0,25120.0,25107.6,25094.9,25082.0,25068.9,25055.6,25042.2,25029.0,25015.9,25002.9,24989.9,24977.0,24964.1,24951.1,24938.4,24926.0,24914.0,24902.4,24891.0,24880.0,24869.2,24858.8,24848.6,24839.0,24829.8,24821.0,24812.7,24805.0,24797.9,24791.4,24785.5,24780.0,24775.1,24770.8,24766.9,24763.0,24759.3,24755.8,24752.4,24749.0,24745.7,24742.4,24739.2,24736.0,24732.7,24729.4,24726.2,24723.0,24719.9,24716.9,24713.9,24711.0,24708.2,24705.4,24702.7,24700.0,24697.4,24694.9,24692.4,24690.0,24687.7,24685.5,24683.3,24681.0,24678.6,24676.1,24673.5,24671.0,24668.6,24666.2,24663.7,24661.0,24658.1,24654.9,24651.6,24648.0,24644.1,24640.0,24635.6,24631.0,24626.1,24621.1,24615.7,24610.0,24603.9,24597.5,24590.8,24584.0,24577.0,24569.8,24562.5,24555.0,24547.4,24539.8,24531.9,24524.0,24515.9,24507.6,24499.3,24491.0,24482.7,24474.4,24466.2,24458.0,24449.9,24441.9,24434.0,24426.0,24418.0,24409.9,24401.9,24394.0,24386.3,24378.8,24371.3,24364.0,24356.8,24349.8,24342.8,24336.0,24329.3,24322.7,24316.2,24310.0,24304.0,24298.2,24292.6,24287.0,24281.4,24275.8,24270.3,24265.0,24260.0,24255.2,24250.5,24246.0,24241.5,24237.2,24233.0,24229.0,24225.2,24221.7,24218.3,24215.0,24211.8,24208.7,24205.7,24203.0,24200.5,24198.1,24196.0,24194.0,24192.3,24190.8,24189.4,24188.0,24186.7,24185.4,24184.2,24183.0,24182.0,24181.1,24180.1,24179.0,24177.7,24176.2,24174.6,24173.0,24171.4,24169.8,24168.1,24166.0,24163.6,24160.9,24158.0,24155.0,24151.9,24148.7,24145.4,24142.0,24138.6,24135.1,24131.6,24128.0,24124.3,24120.5,24116.7,24113.0,24109.4,24105.9,24102.5,24099.0,24095.5,24091.9,24088.4,24085.0,24081.8,24078.7,24075.7,24073.0,24070.5,24068.2,24066.0,24064.0,24062.1,24060.3,24058.6,24057.0,24055.4,24053.9,24052.4,24051.0,24049.7,24048.4,24047.2,24046.0,24044.8,24043.6,24042.3,24041.0,24039.6,24038.1,24036.5,24035.0,24033.5,24032.1,24030.6,24029.0,24027.1,24025.1,24023.0,24021.0,24019.0,24017.1,24015.1,24013.0,24010.9,24008.7,24006.4,24004.0,24001.4,23998.7,23995.9,23993.0,23990.1,23987.1,23984.1,23981.0,23977.8,23974.6,23971.3,23968.0,23964.6,23961.2,23957.7,23954.0,23950.2,23946.3,23942.3,23938.0,23933.5,23928.9,23924.0,23919.0,23913.8,23908.5,23902.9,23897.0,23890.7,23884.1,23877.2,23870.0,23862.5,23854.8,23846.6,23838.0,23828.9,23819.4,23809.4,23799.0,23788.1,23776.8,23765.0,23753.0,23740.7,23728.0,23715.1,23702.0,23688.7,23675.2,23661.6,23648.0,23634.3,23620.5,23606.7,23593.0,23579.3,23565.7,23552.2,23539.0,23526.1,23513.5,23501.1,23489.0,23477.1,23465.4,23454.0,23443.0,23432.5,23422.3,23412.5,23403.0,23393.8,23384.8,23376.2,23368.0,23360.2,23352.7,23345.6,23339.0,23332.8,23327.1,23321.8,23317.0,23312.6,23308.7,23305.2,23302.0,23299.2,23296.8,23294.8,23293.0,23291.6,23290.5,23289.7,23289.0,23288.5,23288.2,23288.0,23288.0,23288.1,23288.4,23288.8,23289.0,23289.1,23289.2,23289.2,23289.0,23288.5,23287.8,23287.0,23286.0,23285.0,23283.9,23282.6,23281.0,23279.1,23277.0,23274.6,23272.0,23269.1,23266.1,23262.7,23259.0,23255.0,23250.6,23246.0,23241.0,23235.8,23230.2,23224.4,23218.0,23211.2,23203.9,23196.2,23188.0,23179.4,23170.3,23160.8,23151.0,23140.8,23130.3,23119.4,23108.0,23096.0,23083.6,23070.8,23058.0,23045.2,23032.2,23019.2,23006.0,22992.6,22979.0,22965.4,22952.0,22938.8,22925.7,22912.7,22900.0,22887.4,22874.9,22862.8,22851.0,22839.7,22828.9,22818.3,22808.0,22797.8,22787.9,22778.2,22769.0,22760.2,22751.9,22743.8,22736.0,22728.4,22720.9,22713.8,22707.0,22700.6,22694.6,22688.8,22683.0,22677.1,22671.2,22665.4,22660.0,22654.9,22650.2,22645.6,22641.0,22636.4,22631.9,22627.4,22623.0,22618.7,22614.6,22610.4,22606.0,22601.4,22596.6,22591.8,22587.0,22582.3,22577.8,22573.0,22568.0,22562.6,22556.9,22551.0,22545.0,22538.9,22532.8,22526.4,22520.0,22513.4,22506.6,22499.7,22493.0,22486.4,22479.9,22473.5,22467.0,22460.5,22453.9,22447.4,22441.0,22434.8,22428.8,22422.8,22417.0,22411.2,22405.6,22400.1,22395.0,22390.3,22385.9,22381.9,22378.0,22374.3,22370.9,22367.7,22365.0,22362.7,22360.8,22359.3,22358.0,22357.0,22356.4,22356.0,22356.0,22356.3,22356.9,22357.9,22359.0,22360.4,22362.1,22364.0,22366.0,22368.1,22370.2,22372.6,22375.0,22377.6,22380.2,22383.1,22386.0,22389.1,22392.3,22395.6,22399.0,22402.5,22406.0,22409.5,22413.0,22416.3,22419.6,22422.8,22426.0,22429.1,22432.2,22435.2,22438.0,22440.6,22442.9,22445.1,22447.0,22448.6,22450.1,22451.2,22452.0,22452.5,22452.8,22452.6,22452.0,22450.9,22449.4,22447.5,22445.0,22442.0,22438.6,22434.6,22430.0,22424.6,22418.6,22412.0,22405.0,22397.5,22389.6,22381.1,22372.0,22362.0,22351.4,22340.3,22329.0,22317.6,22305.9,22294.1,22282.0,22269.7,22257.1,22244.5,22232.0,22219.7,22207.4,22195.2,22183.0,22170.8,22158.6,22146.6,22135.0,22123.7,22112.8,22102.1,22092.0,22082.3,22073.1,22064.3,22056.0,22048.1,22040.7,22033.7,22027.0,22020.7,22014.8,22009.2,22004.0,21999.2,21994.8,21990.8,21987.0,21983.5,21980.4,21977.5,21975.0,21972.8,21970.9,21969.4,21968.0,21966.9,21966.0,21965.4,21965.0,21964.9,21965.1,21965.5,21966.0,21966.6,21967.3,21968.1,21969.0,21970.0,21971.0,21972.0,21973.0,21973.9,21974.8,21975.5,21976.0,21976.3,21976.4,21976.4,21976.0,21975.4,21974.6,21973.5,21972.0,21970.1,21967.8,21965.1,21962.0,21958.6,21954.8,21950.6,21946.0,21940.9,21935.4,21929.4,21923.0,21916.2,21909.0,21901.3,21893.0,21884.0,21874.4,21864.4,21854.0,21843.3,21832.1,21820.7,21809.0,21797.1,21784.9,21772.5,21760.0,21747.4,21734.7,21721.9,21709.0,21696.0,21682.9,21669.8,21657.0,21644.4,21632.0,21619.8,21608.0,21596.5,21585.3,21574.5,21564.0,21554.0,21544.4,21535.1,21526.0,21517.1,21508.4,21500.1,21492.0,21484.4,21477.1,21470.0,21463.0,21456.1,21449.3,21442.6,21436.0,21429.4,21422.9,21416.5,21410.0,21403.5,21397.1,21390.6,21384.0,21377.4,21370.7,21363.9,21357.0,21349.9,21342.8,21335.4,21328.0,21320.4,21312.7,21304.9,21297.0,21289.0,21281.0,21273.0,21265.0,21257.2,21249.4,21241.7,21234.0,21226.4,21218.8,21211.3,21204.0,21196.9,21190.1,21183.4,21177.0,21170.9,21165.1,21159.4,21154.0,21148.7,21143.5,21138.6,21134.0,21129.8,21125.9,21122.4,21119.0,21115.9,21112.9,21110.3,21108.0,21106.1,21104.4,21103.1,21102.0,21101.1,21100.5,21100.1,21100.0,21100.1,21100.5,21101.1,21102.0,21103.2,21104.8,21106.4,21108.0,21109.5,21111.1,21112.6,21114.0,21115.4,21116.8,21118.0,21119.0,21119.8,21120.4,21120.9,21121.0,21121.0,21120.8,21120.2,21119.0,21117.2,21114.9,21112.1,21109.0,21105.5,21101.7,21097.5,21093.0,21088.2,21083.0,21077.6,21072.0,21066.3,21060.4,21054.3,21048.0,21041.5,21034.8,21028.0,21021.0,21013.9,21006.6,20999.3,20992.0,20984.8,20977.5,20970.2,20963.0,20955.7,20948.4,20941.2,20934.0,20926.9,20919.9,20913.0,20906.0,20899.0,20891.9,20884.9,20878.0,20871.3,20864.7,20858.2,20852.0,20846.0,20840.2,20834.5,20829.0,20823.6,20818.2,20813.1,20808.0,20803.0,20798.2,20793.5,20789.0,20784.8,20780.8,20776.9,20773.0,20769.0,20765.0,20761.0,20757.0,20753.0,20749.1,20745.1,20741.0,20736.8,20732.6,20728.3,20724.0,20719.6,20715.1,20710.6,20706.0,20701.0,20696.0,20691.0,20686.0,20681.0,20676.0,20671.0,20666.0,20660.5,20655.0,20650.5,20646.0,20641.0,20636.0,20631.5,20627.0,20623.0,20619.0,20615.5,20612.0,20609.0,20606.0,20603.5,20601.0,20599.0,20597.0,20595.0,20593.0,20591.0,20589.0,20588.0,20587.0,20585.5,20584.0,20583.0,20582.0,20581.0,20580.0,20578.5,20577.0,20576.0,20575.0,20574.0,20573.0,20571.5,20570.0,20568.5,20567.0,20565.5,20564.0,20562.0,20560.0,20558.5,20557.0,20554.5,20552.0,20549.0,20546.0,20543.0,20540.0,20537.0,20534.0,20530.5,20527.0,20523.0,20519.0,20514.5,20510.0,20505.5,20501.0,20496.5,20492.0,20486.5,20481.0,20476.0,20471.0,20465.5,20460.0,20454.5,20449.0,20443.0,20437.0,20431.5,20426.0,20421.0,20416.0,20411.0,20406.0,20401.5,20397.0,20392.5,20388.0,20384.0,20380.0,20376.5,20373.0,20370.5,20368.0,20365.0,20362.0,20360.0,20358.0,20356.5,20355.0,20354.0,20353.0,20352.0,20351.0,20351.0,20351.0,20351.0,20351.0,20351.5,20352.0,20352.5,20353.0,20353.0,20353.0,20353.5,20354.0,20353.5,20353.0,20353.0,20353.0,20352.0,20351.0,20349.5,20348.0,20346.0,20344.0,20341.5,20339.0,20336.0,20333.0,20329.0,20325.0,20320.5,20316.0,20310.5,20305.0,20299.0,20293.0,20286.0,20279.0,20272.0,20265.0,20257.5,20250.0,20242.5,20235.0,20227.5,20220.0,20212.0,20204.0,20196.5,20189.0,20182.0,20175.0,20167.5,20160.0,20153.5,20147.0,20140.0,20133.0,20127.0,20121.0,20115.0,20109.0,20103.5,20098.0,20092.5,20087.0,20082.5,20078.0,20074.0,20070.0,20066.5,20063.0,20060.0,20057.0,20054.0,20051.0,20049.0,20047.0,20045.5,20044.0,20042.5,20041.0,20039.5,20038.0,20036.0,20034.0,20032.5,20031.0,20029.5,20028.0,20026.0,20024.0,20022.5,20021.0,20019.5,20018.0,20016.0,20014.0,20012.0,20010.0,20007.5,20005.0,20002.5,20000.0,19997.0,19994.0,19991.0,19988.0,19983.5,19979.0,19975.0,19971.0,19965.5,19960.0,19954.0,19948.0,19941.5,19935.0,19927.5,19920.0,19911.5,19903.0,19894.0,19885.0,19874.5,19864.0,19852.0,19840.0,19827.5,19815.0,19801.0,19787.0,19772.5,19758.0,19742.5,19727.0,19711.5,19696.0,19680.0,19664.0,19648.0,19632.0,19616.5,19601.0,19585.5,19570.0,19555.5,19541.0,19527.0,19513.0,19500.5,19488.0,19476.5,19465.0,19455.0,19445.0,19436.5,19428.0,19421.5,19415.0,19410.5,19406.0,19404.5,19403.0,19404.0,19405.0,19408.0,19411.0,19416.5,19422.0,19429.0,19436.0,19443.5,19451.0,19458.5,19466.0,19473.5,19481.0,19488.5,19496.0,19502.5,19509.0,19515.5,19522.0,19527.5,19533.0,19538.0,19543.0,19547.5,19552.0,19555.5,19559.0,19561.5,19564.0,19566.0,19568.0,19568.5,19569.0,19568.5,19568.0,19566.5,19565.0,19562.0,19559.0,19554.5,19550.0,19544.5,19539.0,19532.5,19526.0,19519.0,19512.0,19504.0,19496.0,19488.5,19481.0,19473.0,19465.0,19457.0,19449.0,19442.0,19435.0,19429.0,19423.0,19417.5,19412.0,19407.5,19403.0,19399.5,19396.0,19393.0,19390.0,19387.0,19384.0,19382.0,19380.0,19377.5,19375.0,19373.0,19371.0,19368.5,19366.0,19363.0,19360.0,19357.0,19354.0,19351.0,19348.0,19344.5,19341.0,19337.5,19334.0,19330.0,19326.0,19322.5,19319.0,19315.0,19311.0,19307.0,19303.0,19299.5,19296.0,19292.0,19288.0,19284.0,19280.0,19276.5,19273.0,19269.0,19265.0,19261.5,19258.0,19254.5,19251.0,19247.0,19243.0,19238.5,19234.0,19229.5,19225.0,19219.0,19213.0,19206.5,19200.0,19192.5,19185.0,19176.5,19168.0,19158.5,19149.0,19138.0,19127.0,19116.0,19105.0,19093.5,19082.0,19069.5,19057.0,19044.5,19032.0,19019.0,19006.0,18993.5,18981.0,18968.0,18955.0,18942.5,18930.0,18918.0,18906.0,18895.0,18884.0,18874.0,18864.0,18855.5,18847.0,18840.0,18833.0,18827.5,18822.0,18817.5,18813.0,18810.0,18807.0,18805.0,18803.0,18801.5,18800.0,18799.0,18798.0,18797.0,18796.0,18795.0,18794.0,18793.5,18793.0,18792.5,18792.0,18791.5,18791.0,18790.5,18790.0,18789.5,18789.0,18789.0,18789.0,18788.5,18788.0,18787.5,18787.0,18786.5,18786.0,18785.5,18785.0,18784.5,18784.0,18783.5,18783.0,18782.0,18781.0,18780.0,18779.0,18777.5,18776.0,18774.5,18773.0,18771.5,18770.0,18767.5,18765.0,18762.5,18760.0,18757.0,18754.0,18751.0,18748.0,18744.5,18741.0,18737.0,18733.0,18729.0,18725.0,18720.5,18716.0,18711.0,18706.0,18700.5,18695.0,18689.0,18683.0,18677.0,18671.0,18664.5,18658.0,18651.0,18644.0,18636.5,18629.0,18621.5,18614.0,18606.0,18598.0,18589.5,18581.0,18572.0,18563.0,18554.0,18545.0,18536.0,18527.0,18517.5,18508.0,18498.5,18489.0,18479.5,18470.0,18461.0,18452.0,18443.0,18434.0,18425.5,18417.0,18408.5,18400.0,18392.5,18385.0,18377.5,18370.0,18363.5,18357.0,18350.5,18344.0,18338.0,18332.0,18326.5,18321.0,18316.0,18311.0,18306.0,18301.0,18296.0,18291.0,18286.0,18281.0,18276.5,18272.0,18267.5,18263.0,18258.5,18254.0,18250.0,18246.0,18242.0,18238.0,18233.5,18229.0,18225.5,18222.0,18218.0,18214.0,18210.0,18206.0,18202.0,18198.0,18193.5,18189.0,18184.5,18180.0,18175.5,18171.0,18166.0,18161.0,18156.0,18151.0,18145.5,18140.0,18134.0,18128.0,18122.5,18117.0,18111.0,18105.0,18099.0,18093.0,18087.0,18081.0,18075.0,18069.0,18063.0,18057.0,18051.0,18045.0,18039.5,18034.0,18028.5,18023.0,18018.0,18013.0,18008.0,18003.0,17998.5,17994.0,17989.5,17985.0,17981.0,17977.0,17973.5,17970.0,17966.0,17962.0,17958.5,17955.0,17952.0,17949.0,17945.5,17942.0,17939.0,17936.0,17932.5,17929.0,17925.5,17922.0,17918.5,17915.0,17911.5,17908.0,17904.5,17901.0,17897.0,17893.0,17889.0,17885.0,17881.0,17877.0,17873.0,17869.0,17865.0,17861.0,17857.0,17853.0,17849.0,17845.0,17841.0,17837.0,17833.5,17830.0,17826.5,17823.0,17820.0,17817.0,17814.0,17811.0,17808.5,17806.0,17804.0,17802.0,17800.5,17799.0,17797.5,17796.0,17795.0,17794.0,17793.5,17793.0,17792.5,17792.0,17792.0,17792.0,17793.0,17794.0,17794.5,17795.0,17796.5,17798.0,17799.0,17800.0,17801.5,17803.0,17804.5,17806.0,17807.0,17808.0,17809.5,17811.0,17812.0,17813.0,17813.0,17813.0,17813.0,17813.0,17812.5,17812.0,17811.0,17810.0,17808.0,17806.0,17803.0,17800.0,17796.0,17792.0,17787.5,17783.0,17776.5,17770.0,17763.0,17756.0,17747.5,17739.0,17730.0,17721.0,17711.5,17702.0,17692.5,17683.0,17673.5,17664.0,17655.5,17647.0,17639.0,17631.0,17624.0,17617.0,17611.5,17606.0,17601.5,17597.0,17593.5,17590.0,17587.5,17585.0,17583.5,17582.0,17581.5,17581.0,17580.0,17579.0,17579.0,17579.0,17578.5,17578.0,17577.5,17577.0,17576.0,17575.0,17574.0,17573.0,17572.0,17571.0,17569.5,17568.0,17567.0,17566.0,17564.5,17563.0,17561.0,17559.0,17557.5,17556.0,17554.5,17553.0,17551.0,17549.0,17547.5,17546.0,17544.5,17543.0,17541.0,17539.0,17537.5,17536.0,17534.0,17532.0,17530.0,17528.0,17526.0,17524.0,17522.0,17520.0,17517.5,17515.0,17512.0,17509.0,17506.0,17503.0,17500.0,17497.0,17493.0,17489.0,17485.0,17481.0,17476.5,17472.0,17467.0,17462.0,17457.0,17452.0,17446.5,17441.0,17435.0,17429.0,17423.0,17417.0,17410.5,17404.0,17397.0,17390.0,17383.0,17376.0,17368.5,17361.0,17353.5,17346.0,17338.0,17330.0,17322.0,17314.0,17306.0,17298.0,17290.0,17282.0,17274.5,17267.0,17259.0,17251.0,17243.5,17236.0,17229.5,17223.0,17216.5,17210.0,17204.5,17199.0,17193.5,17188.0,17183.5,17179.0,17174.5,17170.0,17166.0,17162.0,17158.5,17155.0,17152.0,17149.0,17146.0,17143.0,17141.0,17139.0,17137.0,17135.0,17133.5,17132.0,17131.0,17130.0,17129.5,17129.0,17128.5,17128.0,17128.0,17128.0,17127.5,17127.0,17126.5,17126.0,17125.5,17125.0,17123.5,17122.0,17120.0,17118.0,17115.5,17113.0,17110.0,17107.0,17103.0,17099.0,17094.0,17089.0,17083.0,17077.0,17071.0,17065.0,17058.0,17051.0,17044.0,17037.0,17029.5,17022.0,17014.5,17007.0,16999.0,16991.0,16983.5,16976.0,16968.0,16960.0,16952.5,16945.0,16938.0,16931.0,16924.0,16917.0,16911.0,16905.0,16899.0,16893.0,16887.5,16882.0,16877.0,16872.0,16867.5,16863.0,16858.5,16854.0,16850.5,16847.0,16843.0,16839.0,16835.5,16832.0,16828.5,16825.0,16821.5,16818.0,16814.0,16810.0,16806.5,16803.0,16799.0,16795.0,16791.0,16787.0,16782.5,16778.0,16774.0,16770.0,16765.5,16761.0,16757.0,16753.0,16748.5,16744.0,16740.0,16736.0,16732.0,16728.0,16724.0,16720.0,16716.0,16712.0,16708.5,16705.0,16701.5,16698.0,16694.5,16691.0,16687.5,16684.0,16681.0,16678.0,16674.5,16671.0,16667.5,16664.0,16660.0,16656.0,16652.0,16648.0,16644.0,16640.0,16636.0,16632.0,16628.0,16624.0,16620.0,16616.0,16612.0,16608.0,16604.5,16601.0,16597.5,16594.0,16591.0,16588.0,16585.5,16583.0,16580.5,16578.0,16576.0,16574.0,16572.0,16570.0,16568.0,16566.0,16564.0,16562.0,16560.0,16558.0,16555.5,16553.0,16550.0,16547.0,16544.0,16541.0,16537.5,16534.0,16529.5,16525.0,16519.5,16514.0,16508.0,16502.0,16495.0,16488.0,16480.5,16473.0,16465.5,16458.0,16450.5,16443.0,16435.5,16428.0,16420.5,16413.0,16406.5,16400.0,16393.5,16387.0,16381.5,16376.0,16371.0,16366.0,16362.0,16358.0,16355.0,16352.0,16350.0,16348.0,16347.0,16346.0,16346.0,16346.0,16346.5,16347.0,16348.5,16350.0,16352.0,16354.0,16357.0,16360.0,16363.0,16366.0,16369.5,16373.0,16376.0,16379.0,16381.0,16383.0,16384.0,16385.0,16384.0,16383.0,16380.5,16378.0,16374.0,16370.0,16364.5,16359.0,16352.0,16345.0,16337.0,16329.0,16320.0,16311.0,16301.5,16292.0,16282.0,16272.0,16262.0,16252.0,16242.0,16232.0,16222.5,16213.0,16204.5,16196.0,16187.5,16179.0,16171.5,16164.0,16157.0,16150.0,16143.0,16136.0,16130.0,16124.0,16117.5,16111.0,16105.5,16100.0,16094.5,16089.0,16083.5,16078.0,16073.0,16068.0,16063.0,16058.0,16053.0,16048.0,16044.0,16040.0,16036.0,16032.0,16028.0,16024.0,16021.0,16018.0,16015.0,16012.0,16009.0,16006.0,16004.0,16002.0,15999.5,15997.0,15995.5,15994.0,15992.5,15991.0,15989.5,15988.0,15986.5,15985.0,15984.0,15983.0,15982.0,15981.0,15979.5,15978.0,15976.5,15975.0,15973.5,15972.0,15970.0,15968.0,15966.0,15964.0,15961.5,15959.0,15955.5,15952.0,15948.0,15944.0,15939.5,15935.0,15930.0,15925.0,15919.5,15914.0,15908.5,15903.0,15897.0,15891.0,15884.5,15878.0,15872.0,15866.0,15860.0,15854.0,15848.5,15843.0,15837.5,15832.0,15827.5,15823.0,15818.5,15814.0,15810.0,15806.0,15802.5,15799.0,15795.5,15792.0,15789.0,15786.0,15783.0,15780.0,15776.5,15773.0,15770.0,15767.0,15763.5,15760.0,15756.5,15753.0,15749.0,15745.0,15740.5,15736.0,15731.5,15727.0,15722.0,15717.0,15711.5,15706.0,15700.0,15694.0,15687.5,15681.0,15674.5,15668.0,15660.5,15653.0,15645.5,15638.0,15630.0,15622.0,15614.0,15606.0,15597.5,15589.0,15580.5,15572.0,15563.0,15554.0,15545.0,15536.0,15527.0,15518.0,15509.0,15500.0,15491.5,15483.0,15474.5,15466.0,15458.5,15451.0,15444.0,15437.0,15430.5,15424.0,15418.5,15413.0,15407.5,15402.0,15396.5,15391.0,15386.0,15381.0,15375.0,15369.0,15362.5,15356.0,15348.5,15341.0,15332.5,15324.0,15314.0,15304.0,15293.0,15282.0,15270.0,15258.0,15246.0,15234.0,15222.0,15210.0,15198.5,15187.0,15176.5,15166.0,15156.5,15147.0,15139.0,15131.0,15124.0,15117.0,15111.5,15106.0,15103.0,15100.0,15098.5,15097.0,15097.5,15098.0,15101.0,15104.0,15109.0,15114.0,15121.0,15128.0,15135.5,15143.0,15151.0,15159.0,15167.0,15175.0,15182.5,15190.0,15196.5,15203.0,15209.5,15216.0,15221.0,15226.0,15229.5,15233.0,15236.0,15239.0,15240.5,15242.0,15242.5,15243.0,15243.0,15243.0,15241.5,15240.0,15238.5,15237.0,15233.5,15230.0,15226.0,15222.0,15216.5,15211.0,15204.0,15197.0,15188.5,15180.0,15169.5,15159.0,15147.0,15135.0,15121.5,15108.0,15093.0,15078.0,15062.5,15047.0,15030.5,15014.0,14997.5,14981.0,14965.0,14949.0,14933.0,14917.0,14902.0,14887.0,14873.0,14859.0,14846.5,14834.0,14823.0,14812.0,14802.0,14792.0,14784.0,14776.0,14769.0,14762.0,14756.0,14750.0,14745.5,14741.0,14737.5,14734.0,14731.5,14729.0,14726.5,14724.0,14722.5,14721.0,14719.5,14718.0,14716.5,14715.0,14713.0,14711.0,14709.5,14708.0,14706.0,14704.0,14702.0,14700.0,14698.0,14696.0,14694.0,14692.0,14689.5,14687.0,14685.0,14683.0,14680.5,14678.0,14675.5,14673.0,14670.5,14668.0,14665.5,14663.0,14660.0,14657.0,14653.5,14650.0,14646.5,14643.0,14639.0,14635.0,14631.0,14627.0,14622.5,14618.0,14613.5,14609.0,14604.0,14599.0,14594.0,14589.0,14583.5,14578.0,14573.0,14568.0,14562.5,14557.0,14551.5,14546.0,14541.0,14536.0,14530.5,14525.0,14520.0,14515.0,14510.5,14506.0,14501.5,14497.0,14493.5,14490.0,14486.5,14483.0,14480.0,14477.0,14474.5,14472.0,14470.5,14469.0,14467.0,14465.0,14464.0,14463.0,14462.5,14462.0,14461.0,14460.0,14460.0,14460.0,14460.0,14460.0,14460.0,14460.0,14460.5,14461.0,14461.5,14462.0,14462.5,14463.0,14463.5,14464.0,14464.0,14464.0,14464.5,14465.0,14465.0,14465.0,14464.5,14464.0,14464.0,14464.0,14463.5,14463.0,14462.0,14461.0,14460.0,14459.0,14457.0,14455.0,14453.5,14452.0,14449.5,14447.0,14444.5,14442.0,14438.5,14435.0,14431.5,14428.0,14424.0,14420.0,14415.5,14411.0,14405.5,14400.0,14394.5,14389.0,14383.0,14377.0,14370.0,14363.0,14355.5,14348.0,14340.0,14332.0,14323.5,14315.0,14306.5,14298.0,14289.0,14280.0,14271.0,14262.0,14253.5,14245.0,14237.0,14229.0,14221.0,14213.0,14205.5,14198.0,14191.5,14185.0,14179.5,14174.0,14169.5,14165.0,14161.5,14158.0,14155.5,14153.0,14151.5,14150.0,14149.0,14148.0,14148.0,14148.0,14148.5,14149.0,14149.5,14150.0,14151.0,14152.0,14153.0,14154.0,14155.5,14157.0,14157.5,14158.0,14158.5,14159.0,14159.0,14159.0,14158.0,14157.0,14155.5,14154.0,14151.0,14148.0,14144.0,14140.0,14134.5,14129.0,14122.5,14116.0,14107.5,14099.0,14089.5,14080.0,14070.5,14061.0,14051.0,14041.0,14031.5,14022.0,14013.5,14005.0,13996.5,13988.0,13981.0,13974.0,13967.0,13960.0,13953.5,13947.0,13941.5,13936.0,13931.0,13926.0,13921.0,13916.0,13912.0,13908.0,13904.0,13900.0,13896.0,13892.0,13889.0,13886.0,13882.5,13879.0,13876.0,13873.0,13870.0,13867.0,13864.5,13862.0,13859.5,13857.0,13855.0,13853.0,13850.5,13848.0,13846.0,13844.0,13842.5,13841.0,13839.0,13837.0,13835.5,13834.0,13832.0,13830.0,13828.5,13827.0,13825.5,13824.0,13822.5,13821.0,13819.5,13818.0,13816.5,13815.0,13813.0,13811.0,13809.5,13808.0,13806.0,13804.0,13802.0,13800.0,13797.5,13795.0,13792.5,13790.0,13787.5,13785.0,13782.5,13780.0,13777.0,13774.0,13771.0,13768.0,13765.0,13762.0,13758.5,13755.0,13751.5,13748.0,13744.5,13741.0,13737.0,13733.0,13729.5,13726.0,13722.0,13718.0,13714.0,13710.0,13706.0,13702.0,13698.0,13694.0,13690.0,13686.0,13682.0,13678.0,13674.5,13671.0,13667.5,13664.0,13660.5,13657.0,13654.5,13652.0,13649.0,13646.0,13643.5,13641.0,13638.5,13636.0,13634.0,13632.0,13629.5,13627.0,13625.0,13623.0,13620.5,13618.0,13615.5,13613.0,13610.5,13608.0,13605.0,13602.0,13598.5,13595.0,13591.5,13588.0,13584.5,13581.0,13576.5,13572.0,13567.5,13563.0,13558.5,13554.0,13549.0,13544.0,13539.5,13535.0,13530.0,13525.0,13520.5,13516.0,13511.5,13507.0,13502.5,13498.0,13494.0,13490.0,13486.0,13482.0,13478.0,13474.0,13470.0,13466.0,13462.5,13459.0,13455.0,13451.0,13447.5,13444.0,13440.5,13437.0,13433.5,13430.0,13426.5,13423.0,13420.0,13417.0,13413.5,13410.0,13407.0,13404.0,13401.0,13398.0,13395.5,13393.0,13390.5,13388.0,13385.5,13383.0,13380.5,13378.0,13375.5,13373.0,13370.5,13368.0,13365.5,13363.0,13359.5,13356.0,13353.0,13350.0,13346.5,13343.0,13339.0,13335.0,13330.5,13326.0,13321.5,13317.0,13313.0,13309.0,13304.5,13300.0,13295.5,13291.0,13287.0,13283.0,13279.0,13275.0,13271.5,13268.0,13265.0,13262.0,13259.5,13257.0,13254.5,13252.0,13249.5,13247.0,13245.0,13243.0,13240.5,13238.0,13235.5,13233.0,13230.5,13228.0,13225.0,13222.0,13219.0,13216.0,13212.5,13209.0,13205.5,13202.0,13198.0,13194.0,13190.5,13187.0,13182.5,13178.0,13174.0,13170.0,13165.5,13161.0,13157.0,13153.0,13148.5,13144.0,13139.5,13135.0,13131.0,13127.0,13123.0,13119.0,13115.5,13112.0,13108.0,13104.0,13100.0,13096.0,13092.5,13089.0,13085.0,13081.0,13077.5,13074.0,13069.5,13065.0,13061.0,13057.0,13052.5,13048.0,13044.0,13040.0,13035.5,13031.0,13026.0,13021.0,13016.5,13012.0,13007.5,13003.0,12998.5,12994.0,12989.5,12985.0,12981.0,12977.0,12973.0,12969.0,12965.5,12962.0,12958.0,12954.0,12951.0,12948.0,12945.0,12942.0,12939.0,12936.0,12933.5,12931.0,12929.0,12927.0,12924.5,12922.0,12920.5,12919.0,12917.0,12915.0,12913.5,12912.0,12911.0,12910.0,12908.5,12907.0,12906.0,12905.0,12903.5,12902.0,12901.0,12900.0,12898.0,12896.0,12894.0,12892.0,12889.5,12887.0,12884.0,12881.0,12877.5,12874.0,12870.0,12866.0,12861.0,12856.0,12851.0,12846.0,12841.0,12836.0,12830.5,12825.0,12819.5,12814.0,12808.5,12803.0,12798.0,12793.0,12788.0,12783.0,12779.0,12775.0,12770.5,12766.0,12762.0,12758.0,12754.5,12751.0,12747.5,12744.0,12740.5,12737.0,12733.5,12730.0,12726.5,12723.0,12719.0,12715.0,12711.0,12707.0,12702.0,12697.0,12692.0,12687.0,12682.0,12677.0,12672.0,12667.0,12662.5,12658.0,12654.0,12650.0,12646.0,12642.0,12639.0,12636.0,12633.5,12631.0,12628.5,12626.0,12624.0,12622.0,12619.0,12616.0,12613.5,12611.0,12607.5,12604.0,12599.5,12595.0,12591.0,12585.0,12580.0,12575.0,12569.0,12564.0,12558.0,12553.0,12548.0,12543.0,12538.0,12534.0,12529.0,12525.0,12522.0,12519.0,12516.0,12514.0,12512.0,12510.0,12508.0,12507.0,12505.0,12504.0,12502.0,12500.0,12497.0,12494.0,12491.0,12487.0,12482.0,12477.0,12471.0,12464.0,12457.0,12449.0,12441.0,12432.0,12423.0,12414.0,12406.0,12397.0,12389.0,12382.0,12375.0,12370.0,12366.0,12364.0,12364.0,12366.0,12369.0,12375.0,12381.0,12389.0,12398.0,12408.0,12417.0,12427.0,12436.0,12445.0,12452.0,12459.0,12465.0,12470.0,12474.0,12477.0,12479.0,12480.0,12480.0,12480.0,12479.0,12478.0,12477.0,12476.0,12474.0,12473.0,12471.0,12470.0,12468.0,12466.0,12464.0,12463.0,12461.0,12458.0,12456.0,12454.0,12452.0,12449.0,12447.0,12445.0,12442.0,12440.0,12437.0,12435.0,12432.0,12430.0,12428.0,12426.0,12423.0,12421.0,12419.0,12417.0,12415.0,12414.0,12412.0,12410.0,12408.0,12407.0,12405.0,12403.0,12402.0,12401.0,12400.0,12398.0,12398.0,12397.0,12396.0,12396.0,12396.0,12396.0,12396.0,12396.0,12397.0,12397.0,12398.0,12398.0,12397.0,12397.0,12395.0,12393.0,12390.0,12386.0,12382.0,12377.0,12371.0,12365.0,12359.0,12353.0,12347.0,12343.0,12338.0,12335.0,12332.0,12330.0,12328.0,12327.0,12326.0,12325.0,12324.0,12323.0,12322.0,12320.0,12318.0,12316.0,12314.0,12312.0,12310.0,12308.0,12305.0,12302.0,12299.0,12295.0,12291.0,12287.0,12282.0,12278.0,12274.0,12269.0,12265.0,12261.0,12258.0,12255.0,12253.0,12252.0,12250.0,12248.0,12245.0,12240.0,12235.0,12228.0,12221.0,12213.0,12204.0,12194.0,12185.0,12174.0,12163.0,12152.0,12141.0,12130.0,12119.0,12108.0,12096.0,12086.0,12075.0,12065.0,12055.0,12046.0,12037.0,12030.0,12023.0,12016.0,12011.0,12007.0,12004.0,12002.0,12001.0,12002.0,12004.0,12008.0,12013.0,12020.0,12028.0,12036.0,12044.0,12051.0,12058.0,12062.0,12065.0,12067.0,12066.0,12065.0,12060.0,12055.0,12048.0,12040.0,12032.0,12025.0,12019.0,12014.0,12011.0,12011.0,12014.0,12018.0,12022.0,12024.0,12021.0,12013.0,11997.0,11974.0,11944.0,11918.0,11901.0,11892.0,11890.0,11889.0,11879.0,11864.0,11850.0,11841.0,11834.0,11824.0,11812.0,11803.0,11800.0,11802.0,11809.0,11818.0,11827.0,11834.0,11836.0,11836.0,11837.0,11840.0,11844.0,11845.0,11841.0,11833.0,11823.0,11814.0,11808.0,11807.0,11813.0,11826.0,11840.0,11845.0,11837.0,11820.0,11797.0,11772.0,11749.0,11732.0,11716.0,11701.0,11681.0,11663.0,11658.0,11665.0,11680.0,11701.0,11723.0,11741.0,11751.0,11749.0,11738.0,11723.0,11706.0,11689.0,11672.0,11656.0,11642.0,11630.0,11619.0,11612.0,11607.0,11603.0,11596.0,11584.0,11571.0,11560.0,11552.0,11547.0,11543.0,11541.0,11538.0,11535.0,11530.0,11525.0,11519.0,11514.0,11511.0,11511.0,11515.0,11519.0,11523.0,11524.0,11522.0,11519.0,11512.0,11504.0,11495.0,11487.0,11481.0,11477.0,11473.0,11464.0,11451.0,11434.0,11416.0,11399.0,11385.0,11375.0,11370.0,11372.0,11378.0,11386.0,11392.0,11396.0,11395.0,11389.0,11380.0,11367.0,11352.0,11338.0,11330.0,11329.0,11333.0,11341.0,11349.0,11356.0,11358.0,11355.0,11346.0,11332.0,11314.0,11295.0,11273.0,11251.0,11234.0,11227.0,11230.0,11240.0,11251.0,11257.0,11254.0,11240.0,11224.0,11213.0,11205.0,11190.0,11161.0,11131.0,11112.0,11100.0,11088.0,11075.0,11066.0,11061.0,11057.0,11053.0,11053.0,11055.0,11055.0,11055.0,11060.0,11066.0,11069.0,11067.0,11062.0,11057.0,11052.0,11048.0,11047.0,11047.0,11048.0,11047.0,11043.0,11038.0,11036.0,11037.0,11041.0,11046.0,11047.0,11043.0,11035.0,11027.0,11022.0,11017.0,11009.0,11000.0,10991.0,10982.0,10973.0,10965.0,10961.0,10963.0,10971.0,10982.0,10989.0,10989.0,10979.0,10964.0,10947.0,10930.0,10917.0,10909.0,10906.0,10905.0,10905.0,10908.0,10913.0,10913.0,10913.0,10912.0,10912.0,10908.0,10896.0,10872.0,10846.0,10823.0,10803.0,10783.0,10763.0,10742.0,10717.0,10696.0,10684.0,10677.0,10666.0,10656.0,10651.0,10644.0,10634.0,10622.0,10610.0,10599.0,10591.0,10586.0,10585.0,10585.0,10588.0,10596.0,10605.0,10606.0,10596.0,10575.0,10551.0,10530.0,10514.0,10508.0,10503.0,10494.0,10481.0,10473.0,10471.0,10472.0,10472.0,10472.0,10473.0,10479.0,10494.0,10513.0,10529.0,10544.0,10553.0,10557.0,10557.0,10555.0,10551.0,10541.0,10523.0,10504.0,10485.0,10464.0,10442.0,10423.0,10408.0,10396.0,10386.0,10380.0,10377.0,10375.0,10371.0,10363.0,10351.0,10341.0,10337.0,10339.0,10345.0,10355.0,10366.0,10375.0,10377.0,10375.0,10373.0,10369.0,10366.0,10367.0,10376.0,10392.0,10410.0,10424.0,10422.0,10403.0,10378.0,10361.0,10357.0,10365.0,10378.0,10393.0,10405.0,10417.0,10422.0,10420.0,10408.0,10392.0,10382.0,10384.0,10381.0,10366.0,10357.0,10363.0,10373.0,10384.0,10395.0,10405.0,10419.0,10419.0,10410.0,10405.0,10390.0,10374.0,10374.0,10378.0,10373.0,10364.0,10354.0,10351.0,10356.0,10361.0,10359.0,10355.0,10353.0,10355.0,10355.0,10360.0,10371.0,10378.0,10369.0,10348.0,10333.0,10328.0,10336.0,10341.0,10338.0,10338.0,10342.0,10339.0,10331.0,10330.0,10327.0,10316.0,10310.0,10312.0,10317.0,10316.0,10318.0,10322.0,10320.0,10306.0,10294.0,10289.0,10289.0,10296.0,10294.0,10285.0,10277.0,10277.0,10283.0,10281.0,10270.0,10251.0,10231.0,10215.0,10207.0,10206.0,10209.0,10213.0,10217.0,10222.0,10228.0,10229.0,10220.0,10209.0,10202.0,10198.0,10197.0,10199.0,10201.0,10204.0,10206.0,10206.0,10202.0,10195.0,10182.0,10167.0,10150.0,10136.0,10124.0,10119.0,10120.0,10125.0,10133.0,10141.0,10147.0,10149.0,10147.0,10140.0,10131.0,10121.0,10110.0,10101.0,10094.0,10091.0,10090.0,10090.0,10091.0,10091.0,10090.0,10086.0,10078.0,10067.0,10054.0,10047.0,10050.0,10065.0,10084.0,10097.0,10097.0,10085.0,10072.0,10064.0,10063.0,10065.0,10065.0,10061.0,10053.0,10041.0,10029.0,10018.0,10011.0,10010.0,10013.0,10019.0,10025.0,10027.0,10026.0,10025.0,10028.0,10032.0,10035.0,10033.0,10032.0,10036.0,10046.0,10057.0,10062.0,10057.0,10044.0,10030.0,10021.0,10018.0,10018.0,10019.0,10018.0,10016.0,10011.0,10008.0,10007.0,10011.0,10017.0,10021.0,10024.0,10029.0,10037.0,10045.0,10049.0,10043.0,10027.0,10003.0,9977.0,9955.0,9945.0,9951.0,9966.0,9980.0,9987.0,9987.0,9982.0,9975.0,9967.0,9961.0,9957.0,9956.0,9952.0,9945.0,9938.0,9933.0,9932.0,9932.0,9933.0,9935.0,9935.0,9934.0,9928.0,9916.0,9900.0,9888.0,9881.0,9872.0,9857.0,9837.0,9820.0,9809.0,9803.0,9799.0,9794.0,9786.0,9775.0,9759.0,9743.0,9728.0,9718.0,9708.0,9693.0,9680.0,9671.0,9667.0,9664.0,9662.0,9658.0,9655.0,9653.0,9654.0,9656.0,9658.0,9658.0,9653.0,9645.0,9637.0,9631.0,9628.0,9626.0,9623.0,9614.0,9593.0,9566.0,9547.0,9540.0,9542.0,9547.0,9550.0,9558.0,9570.0,9580.0,9588.0,9589.0,9583.0,9571.0,9556.0,9541.0,9530.0,9525.0,9529.0,9540.0,9555.0,9569.0,9578.0,9584.0,9591.0,9601.0,9609.0,9608.0,9609.0,9616.0,9623.0,9627.0,9630.0,9630.0,9629.0,9626.0,9622.0,9619.0,9614.0,9602.0,9586.0,9574.0,9569.0,9573.0,9581.0,9589.0,9595.0,9598.0,9599.0,9597.0,9594.0,9590.0,9587.0,9582.0,9577.0,9572.0,9565.0,9558.0,9550.0,9543.0,9536.0,9529.0,9523.0,9518.0,9512.0,9507.0,9503.0,9498.0,9494.0,9490.0,9486.0,9482.0,9477.0,9471.0,9463.0,9453.0,9443.0,9436.0,9432.0,9431.0,9432.0,9433.0,9429.0,9419.0,9404.0,9389.0,9381.0,9384.0,9392.0,9402.0,9413.0,9424.0,9429.0,9425.0,9418.0,9412.0,9405.0,9395.0,9379.0,9361.0,9345.0,9334.0,9326.0,9319.0,9314.0,9314.0,9319.0,9327.0,9334.0,9336.0,9333.0,9326.0,9314.0,9301.0,9286.0,9272.0,9257.0,9243.0,9231.0,9225.0,9229.0,9242.0,9260.0,9274.0,9283.0,9283.0,9274.0,9262.0,9252.0,9247.0,9243.0,9239.0,9231.0,9223.0,9219.0,9220.0,9222.0,9222.0,9218.0,9213.0,9206.0,9201.0,9199.0,9204.0,9211.0,9214.0,9207.0,9194.0,9187.0,9192.0,9203.0,9213.0,9215.0,9211.0,9203.0,9194.0,9186.0,9180.0,9176.0,9174.0,9173.0,9174.0,9173.0,9166.0,9150.0,9124.0,9099.0,9077.0,9058.0,9040.0,9030.0,9027.0,9026.0,9021.0,9011.0,8998.0,8986.0,8973.0,8959.0,8945.0,8936.0,8932.0,8929.0,8922.0,8910.0,8901.0,8899.0,8900.0,8899.0,8895.0,8887.0,8875.0,8861.0,8852.0,8852.0,8857.0,8861.0,8861.0,8861.0,8862.0,8868.0,8882.0,8900.0,8915.0,8917.0,8906.0,8892.0,8884.0,8883.0,8890.0,8900.0,8901.0,8887.0,8875.0,8872.0,8876.0,8888.0,8905.0,8921.0,8929.0,8922.0,8905.0,8887.0,8876.0,8873.0,8875.0,8879.0,8883.0,8885.0,8885.0,8881.0,8875.0,8864.0,8851.0,8836.0,8820.0,8805.0,8792.0,8784.0,8781.0,8785.0,8790.0,8793.0,8794.0,8796.0,8800.0,8806.0,8811.0,8813.0,8812.0,8809.0,8807.0,8805.0,8804.0,8804.0,8804.0,8803.0,8800.0,8796.0,8791.0,8786.0,8781.0,8778.0,8775.0,8774.0,8773.0,8772.0,8771.0,8770.0,8769.0,8767.0,8765.0,8762.0,8759.0,8754.0,8747.0,8736.0,8724.0,8714.0,8709.0,8708.0,8707.0,8702.0,8695.0,8693.0,8698.0,8705.0,8708.0,8706.0,8701.0,8699.0,8702.0,8704.0,8699.0,8691.0,8684.0,8680.0,8679.0,8682.0,8687.0,8696.0,8702.0,8696.0,8679.0,8655.0,8623.0,8585.0,8547.0,8514.0,8489.0,8475.0,8475.0,8487.0,8496.0,8498.0,8493.0,8482.0,8467.0,8452.0,8438.0,8426.0,8416.0,8407.0,8401.0,8396.0,8394.0,8391.0,8386.0,8376.0,8363.0,8351.0,8344.0,8339.0,8327.0,8311.0,8297.0,8294.0,8300.0,8308.0,8310.0,8306.0,8310.0,8320.0,8329.0,8336.0,8344.0,8350.0,8352.0,8347.0,8338.0,8328.0,8320.0,8314.0,8308.0,8303.0,8297.0,8290.0,8281.0,8271.0,8260.0,8249.0,8239.0,8231.0,8227.0,8224.0,8223.0,8224.0,8226.0,8228.0,8231.0,8234.0,8236.0,8236.0,8233.0,8225.0,8215.0,8209.0,8211.0,8221.0,8235.0,8249.0,8258.0,8261.0,8259.0,8252.0,8241.0,8228.0,8217.0,8205.0,8188.0,8173.0,8171.0,8175.0,8181.0,8184.0,8182.0,8174.0,8160.0,8148.0,8143.0,8143.0,8146.0,8149.0,8159.0,8173.0,8186.0,8191.0,8183.0,8165.0,8142.0,8124.0,8111.0,8092.0,8075.0,8063.0,8041.0,8016.0,7998.0,7983.0,7970.0,7961.0,7958.0,7964.0,7971.0,7971.0,7970.0,7969.0,7965.0,7960.0,7957.0,7964.0,7979.0,7992.0,7996.0,7991.0,7978.0,7966.0,7969.0,7981.0,7991.0,7993.0,7982.0,7968.0,7957.0,7950.0,7947.0,7949.0,7959.0,7976.0,7991.0,7999.0,7995.0,7987.0,7984.0,7985.0,7987.0,7986.0,7981.0,7971.0,7955.0,7942.0,7935.0,7934.0,7934.0,7933.0,7932.0,7935.0,7941.0,7944.0,7937.0,7925.0,7916.0,7917.0,7921.0,7920.0,7912.0,7906.0,7902.0,7903.0,7909.0,7919.0,7929.0,7934.0,7929.0,7918.0,7903.0,7886.0,7867.0,7854.0,7852.0,7859.0,7868.0,7873.0,7867.0,7848.0,7821.0,7794.0,7775.0,7771.0,7775.0,7782.0,7788.0,7791.0,7789.0,7781.0,7763.0,7737.0,7726.0,7727.0,7731.0,7726.0,7713.0,7702.0,7703.0,7712.0,7722.0,7725.0,7723.0,7721.0,7720.0,7721.0,7721.0,7718.0,7708.0,7695.0,7687.0,7687.0,7690.0,7688.0,7677.0,7660.0,7644.0,7629.0,7615.0,7605.0,7602.0,7596.0,7582.0,7566.0,7552.0,7538.0,7524.0,7515.0,7514.0,7514.0,7502.0,7486.0,7479.0,7474.0,7463.0,7453.0,7445.0,7441.0,7438.0,7436.0,7436.0,7436.0,7430.0,7420.0,7414.0,7417.0,7428.0,7440.0,7447.0,7449.0,7452.0,7457.0,7463.0,7467.0,7464.0,7456.0,7447.0,7439.0,7433.0,7427.0,7419.0,7407.0,7388.0,7366.0,7342.0,7319.0,7302.0,7292.0,7287.0,7288.0,7291.0,7295.0,7299.0,7301.0,7301.0,7299.0,7296.0,7293.0,7293.0,7295.0,7298.0,7303.0,7308.0,7313.0,7318.0,7321.0,7323.0,7322.0,7320.0,7315.0,7308.0,7299.0,7286.0,7270.0,7251.0,7230.0,7209.0,7192.0,7181.0,7178.0,7181.0,7185.0,7186.0,7183.0,7173.0,7158.0,7142.0,7129.0,7123.0,7124.0,7124.0,7115.0,7093.0,7066.0,7044.0,7029.0,7019.0,7013.0,7015.0,7029.0,7053.0,7073.0,7083.0,7082.0,7071.0,7054.0,7036.0,7025.0,7022.0,7022.0,7016.0,7006.0,6993.0,6980.0,6970.0,6966.0,6973.0,6985.0,6995.0,6995.0,6982.0,6964.0,6950.0,6942.0,6938.0,6939.0,6941.0,6943.0,6942.0,6937.0,6931.0,6924.0,6920.0,6916.0,6914.0,6913.0,6912.0,6912.0,6910.0,6906.0,6900.0,6891.0,6878.0,6863.0,6846.0,6827.0,6809.0,6796.0,6788.0,6785.0,6787.0,6791.0,6797.0,6801.0,6801.0,6793.0,6779.0,6764.0,6754.0,6752.0,6754.0,6752.0,6744.0,6729.0,6706.0,6677.0,6648.0,6625.0,6612.0,6609.0,6616.0,6631.0,6652.0,6672.0,6681.0,6674.0,6651.0,6625.0,6608.0,6603.0,6604.0,6605.0,6602.0,6595.0,6586.0,6577.0,6569.0,6563.0,6563.0,6569.0,6579.0,6590.0,6592.0,6560.0,6501.0,6449.0,6428.0,6417.0,6414.0,6423.0,6432.0,6439.0,6444.0,6455.0,6467.0,6471.0,6464.0,6455.0,6451.0,6451.0,6453.0,6452.0,6447.0,6435.0,6420.0,6404.0,6390.0,6381.0,6377.0,6377.0,6378.0,6380.0,6380.0,6377.0,6371.0,6361.0,6348.0,6331.0,6312.0,6293.0,6277.0,6266.0,6259.0,6256.0,6257.0,6261.0,6268.0,6277.0,6287.0,6297.0,6306.0,6312.0,6315.0,6313.0,6303.0,6284.0,6254.0,6215.0,6177.0,6147.0,6131.0,6133.0,6144.0,6158.0,6168.0,6176.0,6182.0,6186.0,6189.0,6191.0,6193.0,6195.0,6194.0,6193.0,6189.0,6184.0,6179.0,6175.0,6175.0,6178.0,6183.0,6187.0,6189.0,6186.0,6181.0,6174.0,6167.0,6159.0,6151.0,6142.0,6133.0,6124.0,6117.0,6112.0,6109.0,6109.0,6110.0,6109.0,6105.0,6096.0,6081.0,6067.0,6060.0,6058.0,6058.0,6060.0,6062.0,6063.0,6062.0,6058.0,6050.0,6039.0,6027.0,6017.0,6015.0,6020.0,6025.0,6025.0,6019.0,6009.0,5997.0,5990.0,5989.0,5987.0,5982.0,5987.0,6002.0,6015.0,6016.0,6003.0,5984.0,5968.0,5955.0,5945.0,5937.0,5938.0,5945.0,5954.0,5957.0,5950.0,5934.0,5916.0,5902.0,5891.0,5884.0,5881.0,5880.0,5882.0,5886.0,5890.0,5894.0,5898.0,5899.0,5895.0,5883.0,5866.0,5849.0,5834.0,5825.0,5820.0,5817.0,5814.0,5807.0,5796.0,5786.0,5780.0,5780.0,5782.0,5779.0,5773.0,5769.0,5772.0,5780.0,5789.0,5794.0,5790.0,5781.0,5769.0,5757.0,5750.0,5749.0,5749.0,5746.0,5742.0,5740.0,5743.0,5748.0,5752.0,5751.0,5743.0,5726.0,5706.0,5691.0,5684.0,5684.0,5687.0,5691.0,5693.0,5691.0,5684.0,5673.0,5658.0,5645.0,5642.0,5650.0,5662.0,5669.0,5662.0,5643.0,5623.0,5598.0,5576.0,5560.0,5557.0,5567.0,5581.0,5594.0,5598.0,5594.0,5586.0,5581.0,5578.0,5580.0,5584.0,5587.0,5583.0,5572.0,5556.0,5539.0,5520.0,5501.0,5482.0,5463.0,5444.0,5424.0,5406.0,5391.0,5381.0,5379.0,5385.0,5397.0,5413.0,5427.0,5437.0,5439.0,5434.0,5425.0,5413.0,5399.0,5385.0,5372.0,5359.0,5345.0,5330.0,5316.0,5302.0,5292.0,5287.0,5291.0,5303.0,5321.0,5339.0,5353.0,5358.0,5352.0,5336.0,5316.0,5296.0,5279.0,5270.0,5270.0,5278.0,5290.0,5303.0,5314.0,5319.0,5318.0,5310.0,5304.0,5307.0,5317.0,5326.0,5328.0,5326.0,5323.0,5319.0,5314.0,5307.0,5297.0,5276.0,5248.0,5228.0,5207.0,5200.0,5207.0,5218.0,5230.0,5239.0,5244.0,5242.0,5232.0,5218.0,5202.0,5187.0,5175.0,5165.0,5154.0,5140.0,5122.0,5103.0,5085.0,5070.0,5059.0,5053.0,5052.0,5053.0,5053.0,5051.0,5046.0,5041.0,5038.0,5031.0,5027.0,5035.0,5054.0,5066.0,5070.0,5075.0,5081.0,5084.0,5082.0,5080.0,5081.0,5083.0,5084.0,5084.0,5079.0,5072.0,5059.0,5043.0,5027.0,5016.0,5008.0,5001.0,4994.0,4986.0,4980.0,4974.0,4969.0,4968.0,4969.0,4973.0,4977.0,4978.0,4979.0,4982.0,4983.0,4969.0,4946.0,4928.0,4919.0,4919.0,4924.0,4931.0,4937.0,4947.0,4958.0,4953.0,4933.0,4907.0,4882.0,4856.0,4825.0,4794.0,4774.0,4761.0,4755.0,4756.0,4756.0,4753.0,4750.0,4751.0,4757.0,4766.0,4773.0,4773.0,4770.0,4773.0,4786.0,4799.0,4803.0,4796.0,4783.0,4764.0,4744.0,4723.0,4706.0,4694.0,4688.0,4684.0,4673.0,4653.0,4636.0,4628.0,4630.0,4639.0,4651.0,4660.0,4668.0,4672.0,4672.0,4670.0,4675.0,4685.0,4697.0,4705.0,4706.0,4701.0,4694.0,4691.0,4698.0,4706.0,4706.0,4690.0,4662.0,4629.0,4600.0,4577.0,4560.0,4549.0,4540.0,4531.0,4518.0,4506.0,4495.0,4487.0,4482.0,4478.0,4475.0,4475.0,4480.0,4484.0,4480.0,4473.0,4475.0,4480.0,4476.0,4464.0,4458.0,4464.0,4470.0,4478.0,4488.0,4495.0,4498.0,4499.0,4506.0,4518.0,4526.0,4529.0,4524.0,4514.0,4503.0,4495.0,4487.0,4482.0,4482.0,4486.0,4496.0,4507.0,4514.0,4514.0,4510.0,4506.0,4506.0,4503.0,4500.0,4499.0,4489.0,4470.0,4451.0,4436.0,4427.0,4421.0,4414.0,4409.0,4411.0,4421.0,4432.0,4438.1,4439.6,4438.6,4436.8,4428.8,4413.5,4401.6,4393.8,4383.6,4372.0,4364.2,4364.4,4370.0,4376.6,4380.8,4383.4,4383.8,4382.6,4380.8,4380.0,4380.8,4383.0,4384.0,4381.8,4375.6,4365.8,4353.6,4338.4,4321.8,4305.2,4290.0,4275.0,4259.0,4241.0,4220.4,4200.0,4182.2,4170.0,4161.8,4154.2,4145.8,4136.4,4127.4,4119.4,4113.4,4111.0,4114.1,4123.0,4138.8,4157.6,4176.2,4190.0,4195.7,4192.2,4183.2,4175.2,4170.8,4169.0,4167.2,4163.6,4155.2,4143.8,4133.9,4130.5,4135.4,4146.2,4158.8,4169.6,4174.2,4168.7,4155.0,4141.3,4135.9,4138.2,4140.6,4137.6,4129.0,4118.0,4109.3,4107.6,4112.6,4119.0,4122.0,4118.8,4110.8,4098.0,4083.6,4075.7,4077.0,4081.8,4083.8,4086.0,4089.4,4088.8,4079.0,4059.5,4035.2,4013.8,4001.4,3995.8,3994.0,3994.6,3997.0,4004.0,4014.0,4021.8,4026.0,4034.4,4044.0,4045.4,4035.0,4017.0,3999.8,3993.4,3996.0,3995.8,3975.4,3945.2,3922.0,3904.3,3894.9,3892.2,3892.0,3890.6,3889.2,3889.6,3894.6,3903.2,3904.2,3895.4,3885.0,3877.0,3874.2,3878.6,3887.0,3895.6,3900.4,3900.6,3900.0,3899.6,3894.7,3883.0,3868.4,3858.2,3855.2,3859.4,3866.0,3869.2,3869.8,3867.6,3862.6,3854.0,3841.0,3826.6,3815.4,3805.0,3796.6,3791.7,3793.5,3803.2,3816.4,3827.4,3830.7,3824.8,3816.7,3813.0,3816.2,3823.3,3821.6,3804.4,3779.2,3755.8,3740.4,3736.2,3741.0,3749.6,3758.4,3766.2,3772.6,3775.6,3770.4,3756.2,3737.0,3717.2,3701.0,3690.6,3686.0,3681.0,3675.8,3674.2,3677.4,3684.8,3694.0,3703.4,3711.6,3716.6,3717.8,3715.8,3712.0,3708.4,3704.8,3700.2,3692.0,3677.8,3661.6,3648.2,3638.0,3628.0,3619.2,3615.2,3619.4,3634.0,3648.2,3650.0,3637.8,3623.2,3616.6,3616.6,3616.8,3613.0,3605.6,3596.8,3589.2,3584.0,3579.0,3573.2,3569.0,3567.2,3568.4,3570.0,3568.6,3562.3,3551.8,3537.6,3520.6,3502.0,3484.5,3471.0,3463.7,3464.2,3472.6,3488.6,3507.4,3521.1,3522.1,3512.4,3499.0,3489.3,3485.2,3486.4,3492.2,3500.8,3508.8,3512.2,3507.1,3493.0,3476.3,3464.4,3462.6,3466.0,3464.5,3451.7,3431.0,3410.6,3397.3,3393.3,3398.3,3411.5,3427.4,3437.6,3435.3,3422.4,3405.0,3388.5,3383.0,3381.8,3380.4,3375.4,3373.6,3377.4,3387.4,3390.4,3381.8,3378.8,3375.0,3366.8,3350.4,3335.8,3320.0,3311.4,3310.8,3302.4,3307.6,3309.2,3312.4,3316.4,3324.4,3322.4,3315.8,3312.4,3321.4,3316.0,3305.0,3295.4,3276.6,3271.4,3279.8,3266.4,3263.2,3248.6,3227.2,3207.3,3191.9,3187.6,3195.2,3206.3,3213.5,3214.6,3210.8,3203.8,3195.2,3186.0,3177.4,3169.4,3162.0,3153.6,3143.4,3130.8,3118.4,3108.4,3102.0,3096.8,3090.2,3081.0,3070.4,3060.0,3050.8,3045.2,3044.6,3049.4,3057.2,3064.8,3073.8,3088.9,3098.7,3096.4,3086.2,3079.0,3074.2,3067.8,3057.2,3050.0,3046.8,3043.6,3038.0,3034.0,3032.2,3026.0,3014.0,3000.7,2996.4,3002.4,3009.6,3010.4,3006.0,3000.2,2991.8,2979.0,2967.8,2963.2,2959.6,2952.6,2944.8,2939.3,2939.8,2947.2,2955.8,2958.3,2951.0,2940.6,2934.5,2943.1,2958.4,2963.4,2954.8,2938.8,2923.6,2913.4,2905.8,2899.2,2897.4,2900.4,2904.0,2904.2,2901.0,2897.6,2898.3,2902.8,2905.5,2901.1,2889.0,2874.9,2866.2,2867.1,2873.0,2878.7,2877.7,2867.7,2852.4,2837.7,2829.3,2827.0,2826.8,2824.6,2819.4,2813.0,2807.0,2803.6,2803.4,2807.4,2814.6,2820.8,2821.4,2815.7,2804.6,2792.4,2782.4,2776.2,2771.4,2762.8,2748.6,2732.0,2719.2,2715.6,2719.8,2727.2,2733.0,2737.2,2739.0,2739.5,2739.0,2737.0,2733.6,2725.5,2709.8,2697.0,2691.4,2682.6,2671.2,2645.0,2621.7,2607.8,2588.2,2573.2,2571.8,2556.4,2534.0,2520.6,2516.6,2507.6,2495.4,2480.8,2474.0,2468.4,2463.2,2462.2,2458.8,2447.8,2447.0,2461.2,2462.0,2465.4,2477.4,2489.2,2503.3,2516.4,2509.4,2488.6,2452.6,2445.0,2461.4,2477.0,2487.6,2492.2,2499.8,2501.6,2495.2,2492.6,2498.4,2507.4,2511.7,2506.9,2496.2,2489.0,2490.2,2494.0,2491.7,2484.8,2480.6,2482.4,2481.4,2467.7,2446.3,2432.5,2434.4,2441.5,2440.7,2432.4,2425.4,2425.0,2428.2,2430.6,2430.8,2428.8,2425.4,2422.0,2420.4,2419.6,2417.0,2412.0,2408.9,2409.4,2414.0,2419.0,2422.6,2422.6,2418.6,2409.6,2395.5,2375.5,2351.6,2326.0,2301.6,2281.7,2268.0,2260.8,2256.0,2251.0,2243.2,2229.6,2211.0,2191.8,2175.1,2164.2,2162.7,2168.4,2179.6,2191.8,2202.2,2207.1,2208.8,2208.4,2210.2,2216.2,2226.2,2236.8,2243.4,2242.8,2237.2,2230.4,2227.4,2232.1,2243.1,2243.4,2225.5,2211.4,2211.8,2218.0,2217.2,2201.8,2178.6,2159.2,2152.6,2157.2,2162.3,2154.8,2139.0,2127.2,2121.2,2118.6,2112.8,2105.0,2104.8,2108.0,2112.0,2114.6,2112.4,2109.8,2107.8,2104.0,2097.8,2090.0,2080.2,2074.6,2077.0,2083.4,2091.4,2098.8,2100.2,2088.6,2070.0,2050.6,2032.2,2017.2,2010.2,2009.6,2008.0,2011.4,2027.0,2038.4,2032.6,2015.2,2004.4,2000.4,1994.2,1982.0,1970.8,1967.8,1970.2,1975.2,1980.8,1980.2,1970.6,1960.2,1953.4,1951.6,1944.4,1929.6,1921.6,1932.2,1946.6,1949.2,1941.8,1934.6,1922.6,1901.8,1884.2,1878.4,1881.6,1885.6,1887.0,1884.4,1881.2,1879.4,1876.8,1876.0,1876.0,1877.4,1881.6,1884.7,1882.6,1872.8,1859.0,1845.2,1837.3,1835.6,1832.4,1820.8,1803.8,1788.2,1774.6,1758.2,1735.0,1713.6,1708.8,1722.8,1742.8,1757.8,1767.2,1774.8,1783.2,1781.6,1775.0,1772.0,1766.8,1758.4,1744.0,1739.2,1730.0,1725.3,1714.8,1711.4,1712.6,1705.4,1705.4,1705.6,1699.0,1693.2,1694.8,1693.6,1696.2,1682.6,1668.4,1652.6,1629.6,1618.2,1609.2,1596.2,1583.6,1576.8,1582.8,1584.0,1585.2,1596.0,1602.8,1594.4,1578.4,1573.2,1575.0,1582.7,1594.6,1597.3,1592.8,1593.6,1601.2,1601.8,1595.0,1581.8,1565.6,1550.0,1537.2,1531.4,1527.4,1519.0,1509.4,1501.4,1496.4,1493.2,1489.8,1483.0,1470.2,1451.0,1436.3,1433.9,1439.4,1446.8,1452.4,1449.3,1435.6,1417.0,1395.6,1373.6,1353.0,1334.0,1318.4,1306.2,1295.4,1286.4,1278.4,1277.6,1282.6,1269.0,1252.6,1254.2,1253.9,1261.6,1264.2,1263.4,1275.2,1293.0,1300.8,1307.8,1291.0,1288.0,1297.4,1209.9,1173.3,1191.4,1216.2,1227.0,1220.6,1217.9,1218.8,1223.6,1218.5,1207.4,1196.4,1190.2,1188.2,1190.0,1193.8,1197.8,1201.2,1202.0,1200.6,1194.6,1182.8,1166.4,1147.0,1127.4,1111.5,1102.4,1101.8,1108.2,1118.0,1128.0,1136.0,1138.8,1137.6,1133.0,1126.2,1119.0,1113.5,1113.1,1118.0,1108.4,1092.6,1095.0,1088.6,1045.6,1029.0,1043.4,1050.6,1046.2,1034.2,1010.0,991.6,972.6,959.2,951.7,935.4,916.2,919.6,921.8,921.0,921.8,934.6,951.8,956.4,948.0,944.6,953.0,960.3,957.4,952.4,947.2,942.8,939.8,946.0,949.4,943.6,928.0,906.5,889.7,882.4,880.6,868.6,864.4,870.6,880.2,878.4,871.2,868.0,859.2,835.5,812.7,803.2,797.4,800.0,805.0,808.4,805.4,799.4,784.8,767.4,749.2,718.8,696.8,686.0,677.2,658.7,637.2,626.2,625.0,617.2,596.8,581.2,583.4,587.0,588.0,590.6,603.2,622.4,638.2,656.0,662.9,647.0,632.8,614.8,588.6,568.4,554.2,534.8,526.2,520.6,500.4,488.8,478.0,462.6,446.4,429.6,415.2,394.8,393.6,391.4,382.8,371.7,368.0,365.0,358.4,355.0,351.0,344.8,340.9,336.0,320.7,303.8,299.6,307.4,309.0,309.4,317.2,324.4,323.4,323.0,330.2,334.6,334.6,340.4,350.0,355.8,364.8,358.8,355.4,340.8,329.8,325.6,306.4,286.6,267.2,252.2,243.4,228.8,209.6,187.4,176.2,170.6,156.2,141.0,125.2,110.4,107.8,103.0,96.8,107.2,127.0,149.0,161.0,170.2,179.6,176.2,163.6,162.2,176.6,183.6,175.4,189.4,213.4,226.2,206.0,168.8,155.0,133.0,110.6,104.4,100.0,99.1,116.4,128.2,125.2,124.4,126.4,125.5,127.4,124.6,129.1,118.8,115.7,109.6,99.2,96.2,102.6,116.8,123.8,136.9,149.4,162.4,160.9,170.2,187.4];
calib[1].sigma=[1024.0,1022.5,1021.0,1019.5,1018.0,1016.7,1015.5,1014.3,1013.0,1011.5,1009.9,1008.4,1007.0,1005.9,1005.0,1004.1,1003.0,1001.6,1000.1,998.5,997.0,995.5,993.9,992.4,991.0,989.9,988.9,988.0,987.0,985.8,984.6,983.3,982.0,980.5,979.0,977.5,976.0,974.7,973.4,972.2,971.0,969.8,968.6,967.3,966.0,964.5,963.0,961.5,960.0,958.7,957.5,956.3,955.0,953.5,951.9,950.4,949.0,947.9,946.9,946.0,945.0,943.8,942.6,941.3,940.0,938.6,937.1,935.5,934.0,932.5,930.9,929.4,928.0,926.9,926.1,925.2,924.0,922.4,920.6,918.8,917.0,915.4,913.8,912.3,911.0,909.9,909.1,908.2,907.0,905.4,903.6,901.7,900.0,898.6,897.4,896.3,895.0,893.6,892.1,890.5,889.0,887.5,886.1,884.6,883.0,881.2,879.4,877.6,876.0,874.9,874.0,873.1,872.0,870.4,868.6,866.8,865.0,863.4,861.9,860.5,859.0,857.5,856.0,854.5,853.0,851.5,850.1,848.6,847.0,845.1,843.0,840.9,839.0,837.4,835.9,834.5,833.0,831.5,830.1,828.6,827.0,825.4,823.7,821.9,820.0,817.8,815.4,813.0,811.0,809.5,808.4,807.3,806.0,804.4,802.6,800.8,799.0,797.3,795.6,793.9,792.0,789.8,787.5,785.2,783.0,781.1,779.4,777.8,776.0,774.1,772.1,770.0,768.0,766.0,764.0,762.0,760.0,758.0,756.1,754.1,752.0,749.8,747.4,745.1,743.0,741.2,739.5,737.8,736.0,733.9,731.6,729.3,727.0,724.7,722.4,720.2,718.0,716.0,714.0,712.0,710.0,707.8,705.6,703.3,701.0,698.5,696.0,693.5,691.0,688.7,686.4,684.2,682.0,680.0,678.1,676.1,674.0,671.6,669.1,666.5,664.0,661.7,659.4,657.2,655.0,652.8,650.6,648.3,646.0,643.5,641.0,638.5,636.0,633.7,631.5,629.3,627.0,624.6,622.1,619.5,617.0,614.5,611.9,609.4,607.0,604.7,602.4,600.2,598.0,595.8,593.5,591.2,589.0,586.7,584.4,582.2,580.0,577.9,575.9,574.0,572.0,570.0,568.1,566.1,564.0,561.5,558.9,556.3,554.0,552.3,550.9,549.6,548.0,545.9,543.5,541.1,539.0,537.3,535.8,534.4,533.0,531.5,530.0,528.5,527.0,525.5,523.9,522.4,521.0,519.7,518.4,517.2,516.0,514.9,513.9,512.9,512.0,511.2,510.4,509.7,509.0,508.2,507.4,506.6,506.0,505.6,505.4,505.3,505.0,504.5,504.0,503.5,503.0,502.6,502.2,502.0,502.0,502.3,502.9,503.5,504.0,504.3,504.6,504.8,505.0,505.0,504.8,504.7,505.0,505.7,506.8,508.0,509.0,509.8,510.6,511.3,512.0,512.7,513.4,514.2,515.0,515.9,516.9,517.9,519.0,520.2,521.5,522.8,524.0,525.0,526.0,527.0,528.0,529.2,530.5,531.8,533.0,534.0,534.9,535.9,537.0,538.4,539.9,541.5,543.0,544.3,545.6,546.8,548.0,549.1,550.1,551.0,552.0,553.0,553.9,554.9,556.0,557.2,558.6,559.9,561.0,561.9,562.6,563.2,564.0,565.0,566.1,567.1,568.0,568.7,569.2,569.6,570.0,570.3,570.5,570.7,571.0,571.5,572.1,572.6,573.0,573.2,573.2,573.1,573.0,572.8,572.6,572.3,572.0,571.8,571.6,571.4,571.0,570.4,569.6,568.7,568.0,567.5,567.1,566.6,566.0,565.1,564.1,563.0,562.0,561.2,560.6,559.9,559.0,557.7,556.1,554.5,553.0,551.7,550.4,549.2,548.0,546.8,545.5,544.2,543.0,541.8,540.6,539.3,538.0,536.6,535.1,533.6,532.0,530.3,528.5,526.7,525.0,523.4,521.9,520.4,519.0,517.7,516.5,515.3,514.0,512.5,511.0,509.5,508.0,506.7,505.4,504.2,503.0,501.8,500.5,499.2,498.0,496.7,495.4,494.2,493.0,491.9,490.9,489.9,489.0,488.2,487.4,486.7,486.0,485.5,485.0,484.5,484.0,483.3,482.5,481.7,481.0,480.4,479.9,479.4,479.0,478.7,478.4,478.2,478.0,477.7,477.4,477.2,477.0,476.9,476.9,477.0,477.0,477.0,476.9,476.9,477.0,477.1,477.3,477.6,478.0,478.7,479.5,480.3,481.0,481.4,481.6,481.7,482.0,482.4,482.8,483.3,484.0,484.9,486.0,487.1,488.0,488.6,489.1,489.5,490.0,490.7,491.5,492.3,493.0,493.5,494.0,494.5,495.0,495.7,496.4,497.2,498.0,498.8,499.5,500.2,501.0,501.8,502.6,503.3,504.0,504.5,505.0,505.5,506.0,506.7,507.6,508.4,509.0,509.4,509.6,509.8,510.0,510.2,510.5,510.8,511.0,511.3,511.6,511.8,512.0,512.1,512.1,512.1,512.0,511.8,511.5,511.2,511.0,511.0,511.1,511.1,511.0,510.6,510.1,509.5,509.0,508.5,508.1,507.6,507.0,506.3,505.6,504.8,504.0,503.3,502.6,501.8,501.0,500.0,499.0,498.0,497.0,496.2,495.6,494.9,494.0,492.7,491.1,489.4,488.0,486.9,485.9,485.0,484.0,482.8,481.5,480.2,479.0,478.0,477.0,476.0,475.0,473.8,472.6,471.3,470.0,468.7,467.4,466.2,465.0,464.0,463.0,462.0,461.0,459.8,458.4,457.1,456.0,455.1,454.4,453.8,453.0,452.1,451.1,450.0,449.0,447.9,446.8,445.8,445.0,444.6,444.5,444.4,444.0,443.1,442.0,440.9,440.0,439.5,439.3,439.2,439.0,438.8,438.5,438.2,438.0,437.7,437.3,437.0,437.0,437.3,437.9,438.6,439.0,439.1,439.1,439.0,439.0,439.2,439.4,439.7,440.0,440.5,441.0,441.5,442.0,442.2,442.4,442.6,443.0,443.8,444.9,446.1,447.0,447.6,448.1,448.5,449.0,449.7,450.4,451.2,452.0,452.8,453.6,454.3,455.0,455.5,455.9,456.4,457.0,457.9,459.1,460.2,461.0,461.4,461.6,461.7,462.0,462.6,463.4,464.3,465.0,465.6,466.1,466.6,467.0,467.3,467.6,467.8,468.0,468.2,468.5,468.8,469.0,469.3,469.6,469.9,470.0,469.9,469.6,469.3,469.0,468.8,468.5,468.2,468.0,467.8,467.7,467.5,467.0,466.2,465.1,464.0,463.0,462.2,461.5,460.8,460.0,459.1,458.1,457.1,456.0,454.8,453.6,452.3,451.0,449.6,448.1,446.6,445.0,443.3,441.5,439.7,438.0,436.5,435.0,433.5,432.0,430.3,428.5,426.7,425.0,423.4,421.9,420.5,419.0,417.5,416.0,414.5,413.0,411.5,409.9,408.4,407.0,405.7,404.4,403.2,402.0,400.9,399.8,398.8,398.0,397.4,396.9,396.5,396.0,395.5,395.0,394.5,394.0,393.4,392.8,392.3,392.0,392.1,392.4,392.8,393.0,393.0,393.0,393.0,393.0,393.2,393.4,393.7,394.0,394.5,395.0,395.5,396.0,396.3,396.5,396.7,397.0,397.4,397.9,398.5,399.0,399.5,400.1,400.6,401.0,401.1,401.1,401.0,401.0,401.0,401.1,401.1,401.0,400.8,400.6,400.3,400.0,399.6,399.1,398.6,398.0,397.3,396.6,395.8,395.0,394.1,393.1,392.0,391.0,390.0,389.0,388.0,387.0,386.0,384.9,383.9,383.0,382.2,381.4,380.7,380.0,379.2,378.4,377.6,377.0,376.6,376.3,376.1,376.0,376.0,376.0,376.0,376.0,375.8,375.5,375.2,375.0,374.9,374.9,374.9,375.0,375.2,375.5,375.8,376.0,376.1,376.2,376.2,376.0,375.4,374.6,373.8,373.0,372.5,372.0,371.5,371.0,370.3,369.5,368.7,368.0,367.5,367.0,366.5,366.0,365.2,364.4,363.6,363.0,362.8,362.9,363.0,363.0,362.8,362.6,362.3,362.0,361.5,361.0,360.5,360.0,359.7,359.5,359.3,359.0,358.5,357.9,357.4,357.0,356.9,356.9,357.0,357.0,356.8,356.5,356.2,356.0,355.9,355.8,355.8,356.0,356.4,356.9,357.5,358.0,358.5,359.0,359.5,360.0,360.5,361.0,361.5,362.0,362.6,363.2,363.8,364.0,363.7,363.1,362.5,362.0,361.9,362.0,362.1,362.0,361.7,361.2,360.7,360.0,359.1,358.0,356.9,356.0,355.4,354.9,354.5,354.0,353.5,353.0,352.5,352.0,351.5,350.9,350.4,350.0,349.8,349.8,349.9,350.0,350.2,350.4,350.7,351.0,351.2,351.5,351.8,352.0,352.3,352.6,352.8,353.0,353.1,353.1,353.1,353.0,352.8,352.4,352.1,352.0,352.2,352.6,353.0,353.0,352.5,351.6,350.7,350.0,349.6,349.4,349.3,349.0,348.5,348.0,347.5,347.0,346.7,346.5,346.3,346.0,345.5,345.0,344.5,344.0,343.7,343.4,343.2,343.0,342.9,342.9,342.9,343.0,343.2,343.4,343.7,344.0,344.4,344.9,345.5,346.0,346.5,346.9,347.4,348.0,348.9,349.9,351.0,352.0,353.0,353.9,354.9,356.0,357.2,358.5,359.8,361.0,362.1,363.1,364.1,365.0,365.8,366.6,367.3,368.0,368.8,369.6,370.4,371.0,371.4,371.7,371.9,372.0,372.1,372.1,372.1,372.0,371.8,371.6,371.3,371.0,370.8,370.5,370.2,370.0,369.8,369.5,369.2,369.0,368.7,368.4,368.2,368.0,367.9,367.9,368.0,368.0,367.9,367.8,367.8,368.0,368.5,369.3,370.2,371.0,371.8,372.5,373.2,374.0,374.8,375.6,376.3,377.0,377.6,378.1,378.5,379.0,379.5,380.1,380.6,381.0,381.1,381.1,381.0,381.0,381.0,381.1,381.1,381.0,380.6,380.0,379.4,379.0,378.9,378.9,379.0,379.0,378.8,378.5,378.2,378.0,377.9,377.9,378.0,378.0,378.0,378.0,378.0,378.0,377.9,377.8,377.8,378.0,378.6,379.4,380.3,381.0,381.3,381.5,381.7,382.0,382.6,383.4,384.3,385.0,385.6,386.2,386.7,387.0,387.2,387.2,387.1,387.0,386.8,386.6,386.3,386.0,385.6,385.1,384.6,384.0,383.3,382.6,381.8,381.0,380.0,379.0,378.0,377.0,376.2,375.4,374.7,374.0,373.2,372.5,371.8,371.0,370.2,369.5,368.8,368.0,367.2,366.4,365.6,365.0,364.6,364.4,364.3,364.0,363.5,362.9,362.4,362.0,361.9,361.9,362.0,362.0,362.0,362.1,362.1,362.0,361.8,361.6,361.3,361.0,360.7,360.4,360.2,360.0,360.0,360.2,360.3,360.0,359.3,358.2,357.1,356.0,355.0,354.1,353.1,352.0,350.8,349.6,348.3,347.0,345.5,344.0,342.5,341.0,339.7,338.5,337.3,336.0,334.5,332.9,331.4,330.0,328.9,327.9,327.0,326.0,324.9,323.8,322.7,322.0,321.7,321.8,321.9,322.0,322.0,321.9,321.9,322.0,322.1,322.3,322.6,323.0,323.6,324.3,325.1,326.0,326.9,327.9,328.9,330.0,331.2,332.5,333.8,335.0,336.1,337.1,338.1,339.0,339.8,340.6,341.3,342.0,342.6,343.1,343.5,344.0,344.5,345.1,345.6,346.0,346.3,346.6,346.8,347.0,347.2,347.4,347.7,348.0,348.4,348.9,349.5,350.0,350.5,350.9,351.4,352.0,352.7,353.4,354.2,355.0,355.9,356.9,357.9,359.0,360.2,361.4,362.7,364.0,365.3,366.6,367.8,369.0,370.0,371.0,372.0,373.0,374.2,375.5,376.8,378.0,379.1,380.1,381.0,382.0,383.0,384.1,385.1,386.0,386.7,387.2,387.7,388.0,388.2,388.2,388.2,388.0,387.7,387.2,386.6,386.0,385.3,384.6,383.8,383.0,382.1,381.2,380.2,379.0,377.6,376.1,374.5,373.0,371.7,370.4,369.2,368.0,366.8,365.5,364.2,363.0,361.7,360.4,359.1,358.0,357.1,356.3,355.6,355.0,354.4,353.9,353.5,353.0,352.5,351.9,351.4,351.0,350.9,350.9,351.0,351.0,351.0,351.0,351.0,351.0,351.0,350.9,350.9,351.0,351.2,351.6,351.9,352.0,351.9,351.6,351.3,351.0,350.8,350.6,350.4,350.0,349.4,348.6,347.7,347.0,346.5,346.0,345.5,345.0,344.3,343.4,342.6,342.0,341.6,341.4,341.2,341.0,340.7,340.4,340.2,340.0,339.9,339.9,339.9,340.0,340.2,340.4,340.7,341.0,341.3,341.6,341.8,342.0,342.1,342.2,342.2,342.0,341.6,341.0,340.4,340.0,340.0,340.1,340.2,340.0,339.2,338.1,337.0,336.0,335.4,335.0,334.6,334.0,333.1,332.1,331.0,330.0,329.2,328.4,327.7,327.0,326.4,325.8,325.3,325.0,324.9,324.9,325.0,325.0,324.8,324.4,324.1,324.0,324.1,324.4,324.8,325.0,325.0,325.0,325.0,325.0,325.2,325.5,325.8,326.0,326.1,326.1,326.1,326.0,325.8,325.5,325.2,325.0,325.0,325.1,325.2,325.0,324.5,323.8,322.9,322.0,321.1,320.2,319.2,318.0,316.6,315.0,313.4,312.0,310.9,309.9,309.0,308.0,307.0,306.0,305.0,304.0,303.0,301.9,300.9,300.0,299.2,298.4,297.7,297.0,296.2,295.5,294.8,294.0,293.3,292.6,291.8,291.0,290.1,289.1,288.0,287.0,286.1,285.2,284.2,283.0,281.4,279.6,277.8,276.0,274.4,272.8,271.3,270.0,268.9,267.9,267.0,266.0,264.7,263.3,262.0,261.0,260.5,260.4,260.3,260.0,259.3,258.5,257.7,257.0,256.6,256.4,256.3,256.0,255.6,255.1,254.6,254.0,253.4,252.7,251.9,251.0,249.9,248.6,247.2,246.0,245.0,244.0,243.0,242.0,240.8,239.4,238.1,237.0,236.1,235.4,234.7,234.0,233.2,232.4,231.7,231.0,230.4,229.8,229.3,229.0,228.9,229.0,229.1,229.0,228.6,228.0,227.4,227.0,226.9,226.9,227.0,227.0,226.9,226.7,226.4,226.0,225.3,224.4,223.6,223.0,222.8,222.9,223.0,223.0,222.8,222.4,222.1,222.0,222.3,222.9,223.6,224.0,224.2,224.2,224.1,224.0,223.8,223.6,223.3,223.0,222.8,222.5,222.2,222.0,221.7,221.4,221.2,221.0,220.9,220.8,220.8,221.0,221.4,222.0,222.6,223.0,223.1,223.1,223.0,223.0,223.0,223.0,223.0,223.0,223.0,222.9,222.9,223.0,223.4,223.9,224.5,225.0,225.5,226.0,226.5,227.0,227.5,227.9,228.4,229.0,229.9,230.9,232.0,233.0,234.0,235.1,236.1,237.0,237.9,238.7,239.4,240.0,240.4,240.6,240.8,241.0,241.2,241.5,241.8,242.0,242.2,242.4,242.7,243.0,243.4,243.9,244.5,245.0,245.5,246.0,246.5,247.0,247.5,248.1,248.6,249.0,249.3,249.5,249.7,250.0,250.5,251.0,251.5,252.0,252.4,252.8,253.0,253.0,252.8,252.3,251.7,251.0,250.2,249.2,248.1,247.0,245.8,244.6,243.3,242.0,240.7,239.4,238.1,237.0,236.1,235.4,234.7,234.0,233.2,232.4,231.7,231.0,230.4,229.8,229.3,229.0,228.9,228.9,229.0,229.0,229.1,229.2,229.2,229.0,228.4,227.5,226.6,226.0,225.8,225.9,226.1,226.0,225.6,224.9,224.3,224.0,224.1,224.4,224.8,225.0,225.0,225.0,225.0,225.0,225.2,225.4,225.7,226.0,226.3,226.7,227.0,227.0,226.7,226.1,225.5,225.0,224.7,224.5,224.3,224.0,223.6,223.1,222.6,222.0,221.3,220.4,219.6,219.0,218.6,218.3,218.1,218.0,218.0,218.0,218.0,218.0,217.8,217.4,217.1,217.0,217.3,217.9,218.5,219.0,219.3,219.6,219.8,220.0,220.3,220.6,220.8,221.0,221.1,221.1,221.1,221.0,220.8,220.6,220.3,220.0,219.8,219.6,219.3,219.0,218.5,218.0,217.5,217.0,216.7,216.4,216.2,216.0,215.9,215.9,215.9,216.0,216.2,216.5,216.8,217.0,217.0,217.0,217.0,217.0,217.2,217.5,217.8,218.0,218.1,218.1,218.1,218.0,217.8,217.6,217.3,217.0,216.6,216.2,215.7,215.0,214.1,213.1,212.0,211.0,210.2,209.4,208.7,208.0,207.4,206.9,206.5,206.0,205.4,204.8,204.3,204.0,204.0,204.2,204.6,205.0,205.4,205.9,206.5,207.0,207.5,208.0,208.5,209.0,209.5,210.0,210.5,211.0,211.5,212.1,212.6,213.0,213.4,213.7,213.9,214.0,213.9,213.6,213.2,213.0,212.9,212.9,213.0,213.0,213.0,212.9,212.9,213.0,213.2,213.4,213.7,214.0,214.2,214.4,214.6,215.0,215.6,216.4,217.3,218.0,218.5,218.9,219.4,220.0,220.9,221.9,223.0,224.0,224.8,225.6,226.3,227.0,227.6,228.1,228.6,229.0,229.4,229.8,230.0,230.0,229.7,229.2,228.6,228.0,227.5,227.1,226.6,226.0,225.3,224.5,223.7,223.0,222.4,221.9,221.5,221.0,220.5,219.9,219.4,219.0,218.7,218.4,218.2,218.0,217.7,217.4,217.2,217.0,216.9,216.9,217.0,217.0,217.0,217.1,217.1,217.0,216.8,216.6,216.3,216.0,215.8,215.6,215.4,215.0,214.4,213.6,212.8,212.0,211.3,210.6,209.8,209.0,208.0,207.0,206.0,205.0,204.1,203.2,202.5,202.0,201.8,201.9,202.0,202.0,201.8,201.4,201.1,201.0,201.1,201.3,201.6,202.0,202.4,202.9,203.5,204.0,204.5,205.1,205.6,206.0,206.1,206.1,206.0,206.0,206.0,206.1,206.1,206.0,205.8,205.6,205.3,205.0,204.5,203.9,203.4,203.0,202.8,202.8,202.9,203.0,203.2,203.4,203.7,204.0,204.2,204.4,204.7,205.0,205.4,205.9,206.5,207.0,207.5,208.1,208.6,209.0,209.3,209.6,209.8,210.0,210.2,210.5,210.8,211.0,211.2,211.4,211.7,212.0,212.4,212.9,213.5,214.0,214.5,215.0,215.5,216.0,216.5,217.0,217.5,218.0,218.5,219.1,219.6,220.0,220.3,220.6,220.8,221.0,221.1,221.1,221.1,221.0,220.8,220.6,220.3,220.0,219.8,219.6,219.3,219.0,218.5,217.9,217.4,217.0,216.9,216.9,217.0,217.0,217.0,217.0,217.0,217.0,217.0,217.0,217.0,217.0,217.0,217.1,217.1,217.0,216.9,216.7,216.4,216.0,215.4,214.7,213.9,213.0,212.1,211.1,210.0,209.0,208.0,207.0,206.0,205.0,204.0,202.9,201.9,201.0,200.2,199.4,198.7,198.0,197.2,196.5,195.8,195.0,194.2,193.4,192.7,192.0,191.4,190.9,190.5,190.0,189.5,189.1,188.6,188.0,187.3,186.6,185.8,185.0,184.1,183.1,182.0,181.0,180.0,179.1,178.1,177.0,175.8,174.4,173.1,172.0,171.1,170.3,169.6,169.0,168.4,167.9,167.4,167.0,166.7,166.4,166.2,166.0,165.9,165.9,166.0,166.0,166.0,166.1,166.1,166.0,165.8,165.5,165.2,165.0,165.0,165.0,165.0,165.0,164.8,164.5,164.2,164.0,163.9,163.9,163.9,164.0,164.2,164.5,164.8,165.0,165.1,165.1,165.1,165.0,164.8,164.4,164.1,164.0,164.1,164.4,164.7,165.0,165.2,165.5,165.8,166.0,166.2,166.4,166.7,167.0,167.5,168.0,168.5,169.0,169.3,169.6,169.8,170.0,170.2,170.4,170.7,171.0,171.5,172.0,172.5,173.0,173.3,173.5,173.7,174.0,174.5,175.1,175.6,176.0,176.1,176.1,176.0,176.0,176.0,176.0,176.0,176.0,176.0,175.9,175.9,176.0,176.4,177.1,177.7,178.0,177.9,177.6,177.2,177.0,177.0,177.0,177.0,177.0,176.8,176.5,176.2,176.0,175.9,175.9,176.0,176.0,176.0,175.9,175.9,176.0,176.2,176.5,176.8,177.0,177.1,177.1,177.1,177.0,176.8,176.5,176.2,176.0,176.0,176.1,176.1,176.0,175.6,175.0,174.4,174.0,173.9,173.9,174.0,174.0,173.8,173.5,173.2,173.0,173.0,173.1,173.1,173.0,172.6,172.1,171.5,171.0,170.7,170.4,170.2,170.0,170.0,170.0,170.0,170.0,169.8,169.6,169.3,169.0,168.8,168.6,168.3,168.0,167.6,167.1,166.5,166.0,165.5,164.9,164.4,164.0,163.7,163.4,163.2,163.0,162.8,162.5,162.2,162.0,161.8,161.5,161.2,161.0,160.8,160.5,160.2,160.0,159.8,159.5,159.2,159.0,158.7,158.4,158.1,158.0,158.2,158.5,158.8,159.0,158.9,158.6,158.3,158.0,157.7,157.4,157.2,157.0,156.9,156.9,156.9,157.0,157.2,157.4,157.7,158.0,158.3,158.6,158.8,159.0,159.1,159.1,159.1,159.0,158.8,158.5,158.2,158.0,157.9,157.9,157.9,158.0,158.2,158.4,158.7,159.0,159.4,159.9,160.5,161.0,161.5,162.1,162.6,163.0,163.3,163.5,163.7,164.0,164.4,164.9,165.5,166.0,166.5,167.1,167.6,168.0,168.3,168.5,168.7,169.0,169.4,169.9,170.5,171.0,171.5,171.9,172.4,173.0,173.9,175.0,176.1,177.0,177.7,178.2,178.6,179.0,179.3,179.6,179.8,180.0,180.1,180.1,180.0,180.0,180.0,180.0,180.0,180.0,180.0,180.0,180.0,180.0,180.0,179.9,179.9,180.0,180.2,180.5,180.8,181.0,181.0,181.0,181.0,181.0,181.2,181.5,181.8,182.0,182.1,182.2,182.2,182.0,181.6,181.1,180.5,180.0,179.5,179.0,178.5,178.0,177.5,177.0,176.5,176.0,175.5,174.9,174.4,174.0,173.7,173.4,173.2,173.0,172.8,172.5,172.2,172.0,171.8,171.6,171.3,171.0,170.6,170.1,169.5,169.0,168.5,168.1,167.6,167.0,166.3,165.6,164.8,164.0,163.1,162.1,161.0,160.0,159.0,158.0,157.0,156.0,155.0,154.0,153.0,152.0,151.0,149.9,148.9,148.0,147.4,146.9,146.5,146.0,145.5,145.1,144.6,144.0,143.3,142.4,141.6,141.0,140.7,140.5,140.3,140.0,139.4,138.6,137.8,137.0,136.2,135.5,134.8,134.0,133.2,132.4,131.6,131.0,130.6,130.4,130.2,130.0,129.8,129.5,129.2,129.0,128.7,128.4,128.2,128.0,128.0,128.0,128.0,128.0,127.8,127.6,127.3,127.0,126.5,125.9,125.4,125.0,124.9,124.9,125.0,125.0,125.0,125.0,125.0,125.0,125.0,124.9,124.9,125.0,125.2,125.5,125.8,126.0,126.1,126.1,126.1,126.0,125.8,125.6,125.3,125.0,124.8,124.5,124.2,124.0,123.7,123.4,123.1,123.0,123.1,123.4,123.7,124.0,124.2,124.4,124.7,125.0,125.5,126.0,126.5,127.0,127.3,127.6,127.8,128.0,128.3,128.6,128.8,129.0,129.1,129.1,129.0,129.0,129.0,129.1,129.1,129.0,128.8,128.4,128.1,128.0,128.1,128.4,128.7,129.0,129.3,129.6,129.8,130.0,130.1,130.1,130.0,130.0,130.0,130.1,130.1,130.0,129.8,129.6,129.3,129.0,128.8,128.5,128.2,128.0,127.7,127.4,127.1,127.0,127.1,127.4,127.8,128.0,128.1,128.1,128.0,128.0,128.0,128.1,128.1,128.0,127.8,127.5,127.2,127.0,126.9,126.9,127.0,127.0,127.0,127.0,127.0,127.0,127.0,127.1,127.1,127.0,126.8,126.6,126.3,126.0,125.8,125.5,125.2,125.0,124.7,124.4,124.2,124.0,123.9,123.9,124.0,124.0,124.0,123.9,123.9,124.0,124.2,124.6,124.9,125.0,124.9,124.6,124.3,124.0,123.7,123.4,123.2,123.0,122.9,122.9,123.0,123.0,123.0,122.9,122.9,123.0,123.2,123.5,123.8,124.0,124.1,124.1,124.0,124.0,124.0,124.0,124.0,124.0,124.0,123.9,123.9,124.0,124.2,124.4,124.7,125.0,125.2,125.4,125.7,126.0,126.4,126.9,127.5,128.0,128.5,129.1,129.6,130.0,130.1,130.1,130.0,130.0,130.0,130.0,130.0,130.0,130.0,130.0,130.0,130.0,130.0,129.9,129.9,130.0,130.2,130.4,130.7,131.0,131.2,131.5,131.8,132.0,132.3,132.6,132.8,133.0,133.1,133.1,133.0,133.0,133.0,133.0,133.0,133.0,133.0,132.9,132.9,133.0,133.2,133.5,133.8,134.0,134.0,134.0,134.0,134.0,134.2,134.6,134.9,135.0,134.9,134.6,134.3,134.0,133.8,133.6,133.3,133.0,132.6,132.1,131.5,131.0,130.5,129.9,129.4,129.0,128.7,128.5,128.3,128.0,127.5,127.0,126.5,126.0,125.7,125.4,125.2,125.0,124.8,124.5,124.2,124.0,123.7,123.4,123.2,123.0,122.9,122.9,123.0,123.0,123.0,123.0,123.0,123.0,123.0,123.0,123.0,123.0,123.0,123.0,123.0,123.0,123.0,123.0,123.0,123.0,123.0,122.9,122.9,123.0,123.2,123.5,123.8,124.0,124.0,124.0,124.0,124.0,124.2,124.4,124.7,125.0,125.3,125.6,125.8,126.0,126.0,126.0,126.0,126.0,126.2,126.4,126.7,127.0,127.2,127.5,127.8,128.0,128.2,128.5,128.8,129.0,129.3,129.6,129.8,130.0,130.0,130.0,130.0,130.0,130.2,130.4,130.7,131.0,131.2,131.5,131.8,132.0,132.2,132.5,132.8,133.0,133.3,133.6,133.8,134.0,134.1,134.2,134.2,134.0,133.6,133.1,132.5,132.0,131.5,130.9,130.4,130.0,129.7,129.5,129.3,129.0,128.5,127.9,127.4,127.0,126.9,126.9,127.0,127.0,126.8,126.6,126.3,126.0,125.8,125.6,125.3,125.0,124.5,124.0,123.5,123.0,122.7,122.4,122.2,122.0,121.7,121.4,121.1,121.0,121.1,121.4,121.7,122.0,122.3,122.6,122.8,123.0,123.1,123.1,123.0,123.0,123.0,123.0,123.0,123.0,123.0,122.9,122.9,123.0,123.2,123.4,123.7,124.0,124.4,124.9,125.5,126.0,126.5,127.1,127.6,128.0,128.3,128.6,128.8,129.0,129.1,129.1,129.0,129.0,129.0,129.0,129.0,129.0,129.0,128.9,128.9,129.0,129.2,129.5,129.8,130.0,130.0,130.0,130.0,130.0,130.2,130.5,130.8,131.0,131.1,131.1,131.0,131.0,131.0,131.1,131.1,131.0,130.8,130.6,130.3,130.0,129.6,129.1,128.6,128.0,127.3,126.4,125.6,125.0,124.6,124.4,124.3,124.0,123.5,123.0,122.5,122.0,121.7,121.4,121.2,121.0,120.8,120.6,120.3,120.0,119.6,119.1,118.5,118.0,117.5,116.9,116.4,116.0,115.7,115.4,115.2,115.0,114.7,114.4,114.1,114.0,114.1,114.4,114.7,115.0,115.2,115.4,115.7,116.0,116.5,117.1,117.6,118.0,118.1,118.1,118.0,118.0,118.0,118.0,118.0,118.0,118.0,118.0,118.0,118.0,118.0,118.0,118.0,118.0,118.0,118.0,118.0,118.0,118.0,118.1,118.1,118.0,117.8,117.6,117.3,117.0,116.5,116.0,115.5,115.0,114.7,114.4,114.2,114.0,113.9,113.9,113.9,114.0,114.2,114.4,114.7,115.0,115.4,115.9,116.5,117.0,117.5,118.0,118.5,119.0,119.5,120.1,120.6,121.0,121.3,121.6,121.8,122.0,122.0,121.9,121.9,122.0,122.4,123.0,123.6,124.0,124.1,124.1,124.0,124.0,124.2,124.5,124.8,125.0,125.1,125.2,125.2,125.0,124.7,124.2,123.7,123.0,122.1,121.1,120.0,119.0,118.2,117.4,116.7,116.0,115.2,114.4,113.7,113.0,112.4,111.9,111.5,111.0,110.5,110.1,109.6,109.0,108.3,107.4,106.6,106.0,105.6,105.4,105.3,105.0,104.5,103.9,103.4,103.0,102.9,102.9,103.0,103.0,103.0,103.0,103.0,103.0,103.0,103.0,103.0,103.0,103.0,103.0,103.0,103.0,103.0,102.9,102.9,103.0,103.2,103.4,103.7,104.0,104.2,104.4,104.7,105.0,105.5,106.0,106.5,107.0,107.3,107.6,107.8,108.0,108.1,108.1,108.1,108.0,107.8,107.5,107.2,107.0,106.9,106.9,107.0,107.0,107.0,107.0,107.0,107.0,107.0,106.9,106.9,107.0,107.2,107.6,107.9,108.0,107.9,107.6,107.3,107.0,106.8,106.6,106.4,106.0,105.4,104.6,103.7,103.0,102.5,102.0,101.5,101.0,100.3,99.4,98.6,98.0,97.6,97.4,97.2,97.0,96.8,96.5,96.2,96.0,95.8,95.6,95.3,95.0,94.5,94.0,93.5,93.0,92.6,92.3,92.1,92.0,92.1,92.4,92.8,93.0,93.0,93.0,93.0,93.0,93.2,93.4,93.7,94.0,94.2,94.4,94.7,95.0,95.5,96.0,96.5,97.0,97.3,97.6,97.8,98.0,98.3,98.6,98.8,99.0,99.0,99.0,99.0,99.0,99.2,99.5,99.8,100.0,100.0,99.9,99.8,100.0,100.6,101.4,102.2,103.0,103.6,104.1,104.6,105.0,105.3,105.6,105.8,106.0,106.1,106.1,106.1,106.0,105.8,105.6,105.3,105.0,104.7,104.4,104.1,104.0,104.1,104.4,104.8,105.0,105.1,105.1,105.0,105.0,105.0,105.0,105.0,105.0,105.0,105.1,105.1,105.0,104.6,104.0,103.4,103.0,102.9,102.9,103.0,103.0,102.8,102.5,102.2,102.0,101.9,101.9,102.0,102.0,102.0,102.1,102.1,102.0,101.6,101.1,100.5,100.0,99.7,99.5,99.3,99.0,98.5,97.9,97.3,97.0,97.1,97.4,97.8,98.0,98.0,98.0,98.0,98.0,98.2,98.5,98.8,99.0,99.1,99.1,99.1,99.0,98.8,98.6,98.3,98.0,97.7,97.4,97.1,97.0,97.1,97.4,97.8,98.0,98.0,98.0,98.0,98.0,98.2,98.6,98.9,99.0,98.8,98.5,98.2,98.0,98.1,98.4,98.7,99.0,99.2,99.5,99.8,100.0,100.3,100.6,100.8,101.0,101.0,101.0,101.0,101.0,101.2,101.4,101.7,102.0,102.2,102.4,102.7,103.0,103.4,103.9,104.5,105.0,105.5,106.1,106.6,107.0,107.4,107.7,107.9,108.0,107.9,107.6,107.2,107.0,106.9,106.9,107.0,107.0,107.0,106.9,106.9,107.0,107.4,107.9,108.5,109.0,109.5,110.1,110.6,111.0,111.3,111.6,111.8,112.0,112.1,112.1,112.0,112.0,112.0,112.1,112.1,112.0,111.8,111.4,111.1,111.0,111.1,111.4,111.7,112.0,112.3,112.6,112.8,113.0,113.1,113.1,113.0,113.0,113.0,113.1,113.1,113.0,112.8,112.5,112.2,112.0,111.9,111.9,112.0,112.0,112.0,112.0,112.0,112.0,112.0,112.1,112.1,112.0,111.8,111.6,111.3,111.0,110.8,110.5,110.2,110.0,109.7,109.4,109.2,109.0,108.9,108.9,108.9,109.0,109.2,109.4,109.7,110.0,110.2,110.4,110.7,111.0,111.4,111.9,112.5,113.0,113.5,114.1,114.6,115.0,115.3,115.6,115.8,116.0,116.2,116.4,116.7,117.0,117.4,117.9,118.4,119.0,119.7,120.4,121.2,122.0,122.7,123.4,124.2,125.0,126.0,127.0,128.0,129.0,129.8,130.6,131.3,132.0,132.6,133.2,133.7,134.0,134.2,134.2,134.1,134.0,133.8,133.6,133.3,133.0,132.8,132.5,132.2,132.0,131.8,131.5,131.2,131.0,130.8,130.5,130.2,130.0,129.7,129.4,129.2,129.0,128.9,128.9,129.0,129.0,129.0,129.1,129.1,129.0,128.6,128.1,127.5,127.0,126.5,126.1,125.6,125.0,124.3,123.6,122.8,122.0,121.2,120.5,119.8,119.0,118.2,117.4,116.6,116.0,115.6,115.4,115.2,115.0,114.7,114.4,114.2,114.0,114.0,114.0,114.0,114.0,113.8,113.6,113.3,113.0,112.8,112.6,112.3,112.0,111.6,111.2,110.7,110.0,109.1,108.0,106.9,106.0,105.4,104.9,104.5,104.0,103.5,102.9,102.4,102.0,101.7,101.4,101.2,101.0,100.8,100.5,100.2,100.0,99.7,99.4,99.2,99.0,98.9,98.9,98.9,99.0,99.2,99.5,99.8,100.0,100.0,100.0,100.0,100.0,100.2,100.4,100.7,101.0,101.2,101.4,101.6,102.0,102.6,103.4,104.2,105.0,105.8,106.5,107.2,108.0,108.8,109.6,110.3,111.0,111.5,112.0,112.5,113.0,113.7,114.4,115.2,116.0,116.7,117.4,118.2,119.0,119.9,120.9,122.0,123.0,124.0,125.0,126.0,127.0,128.0,129.1,130.1,131.0,131.9,132.7,133.4,134.0,134.4,134.6,134.8,135.0,135.2,135.5,135.8,136.0,136.2,136.5,136.8,137.0,137.2,137.4,137.7,138.0,138.4,138.9,139.5,140.0,140.5,141.1,141.6,142.0,142.2,142.2,142.1,142.0,141.8,141.6,141.3,141.0,140.6,140.1,139.6,139.0,138.3,137.5,136.7,136.0,135.4,134.9,134.5,134.0,133.5,133.0,132.5,132.0,131.5,131.1,130.6,130.0,129.3,128.5,127.7,127.0,126.5,126.0,125.5,125.0,124.3,123.4,122.6,122.0,121.6,121.3,121.1,121.0,120.9,120.9,121.0,121.0,121.0,120.9,120.9,121.0,121.2,121.4,121.7,122.0,122.5,123.0,123.5,124.0,124.3,124.6,124.8,125.0,125.2,125.5,125.8,126.0,126.3,126.6,126.9,127.0,126.9,126.6,126.2,126.0,125.9,125.9,126.0,126.0,126.0,126.1,126.1,126.0,125.8,125.6,125.3,125.0,124.6,124.1,123.5,123.0,122.5,121.9,121.4,121.0,120.7,120.4,120.2,120.0,119.9,119.9,120.0,120.0,120.0,119.9,119.9,120.0,120.2,120.4,120.7,121.0,121.3,121.6,121.9,122.0,121.9,121.6,121.3,121.0,120.7,120.4,120.2,120.0,119.9,119.9,119.9,120.0,120.2,120.4,120.7,121.0,121.4,121.9,122.5,123.0,123.5,124.1,124.6,125.0,125.3,125.6,125.8,126.0,126.2,126.5,126.8,127.0,127.3,127.6,127.8,128.0,128.1,128.1,128.1,128.0,127.8,127.4,127.1,127.0,127.1,127.3,127.6,128.0,128.4,128.9,129.5,130.0,130.5,130.9,131.4,132.0,132.9,133.9,135.0,136.0,137.0,138.1,139.1,140.0,140.8,141.6,142.3,143.0,143.8,144.6,145.4,146.0,146.4,146.6,146.8,147.0,147.2,147.5,147.8,148.0,148.3,148.6,148.8,149.0,149.1,149.1,149.0,149.0,149.0,148.9,148.9,149.0,149.2,149.5,149.8,150.0,150.0,150.0,150.0,150.0,150.2,150.6,150.9,151.0,150.9,150.6,150.3,150.0,149.8,149.6,149.4,149.0,148.4,147.7,146.9,146.0,145.1,144.2,143.2,142.0,140.6,139.1,137.5,136.0,134.5,132.9,131.4,130.0,128.7,127.4,126.2,125.0,123.7,122.4,121.1,120.0,119.1,118.3,117.6,117.0,116.4,115.8,115.3,115.0,114.8,114.8,114.9,115.0,115.2,115.5,115.8,116.0,116.1,116.1,116.0,116.0,116.0,116.1,116.1,116.0,115.9,115.8,115.5,115.0,114.2,113.2,112.1,111.0,110.0,108.9,107.9,107.0,106.2,105.4,104.7,104.0,103.4,102.8,102.3,102.0,101.9,101.9,102.0,102.0,102.0,101.9,101.9,102.0,102.2,102.5,102.8,103.0,103.0,102.9,102.9,103.0,103.4,103.9,104.5,105.0,105.5,106.1,106.6,107.0,107.2,107.2,107.2,107.0,106.6,106.1,105.5,105.0,104.5,103.9,103.4,103.0,102.7,102.4,102.2,102.0,101.9,101.9,102.0,102.0,102.0,102.0,102.0,102.0,102.0,102.0,102.0,102.0,102.0,102.1,102.1,102.0,101.8,101.5,101.2,101.0,100.9,100.9,101.0,101.0,101.0,100.9,100.9,101.0,101.2,101.4,101.7,102.0,102.3,102.6,102.8,103.0,103.1,103.1,103.1,103.0,102.8,102.6,102.3,102.0,101.6,101.2,100.7,100.0,99.1,98.1,97.0,96.0,95.1,94.3,93.6,93.0,92.6,92.4,92.2,92.0,91.7,91.4,91.2,91.0,90.9,90.9,91.0,91.0,91.0,91.0,91.0,91.0,91.0,90.9,90.9,91.0,91.2,91.4,91.7,92.0,92.3,92.6,92.8,93.0,93.0,93.0,93.0,93.0,93.2,93.6,93.9,94.0,93.9,93.6,93.3,93.0,92.7,92.4,92.2,92.0,91.9,91.9,92.0,92.0,92.0,91.9,91.9,92.0,92.2,92.4,92.7,93.0,93.5,94.1,94.6,95.0,95.1,95.1,95.0,95.0,95.0,95.0,95.0,95.0,95.0,94.9,94.9,95.0,95.2,95.4,95.7,96.0,96.2,96.4,96.6,97.0,97.6,98.4,99.3,100.0,100.5,101.0,101.5,102.0,102.7,103.6,104.4,105.0,105.4,105.6,105.8,106.0,106.2,106.5,106.8,107.0,107.2,107.4,107.7,108.0,108.4,108.8,109.3,110.0,110.9,111.9,113.0,114.0,115.0,116.0,117.0,118.0,119.0,120.1,121.1,122.0,122.9,123.7,124.4,125.0,125.4,125.7,125.9,126.0,126.1,126.1,126.0,126.0,126.0,126.0,126.0,126.0,126.0,126.0,126.0,126.0,126.0,125.9,125.9,126.0,126.2,126.6,126.9,127.0,126.9,126.7,126.4,126.0,125.6,125.1,124.5,124.0,123.5,122.9,122.4,122.0,121.7,121.4,121.2,121.0,120.8,120.6,120.3,120.0,119.6,119.1,118.5,118.0,117.5,117.0,116.5,116.0,115.5,115.0,114.5,114.0,113.5,112.9,112.4,112.0,111.7,111.6,111.4,111.0,110.4,109.6,108.8,108.0,107.3,106.6,105.8,105.0,104.1,103.1,102.0,101.0,100.0,98.9,97.9,97.0,96.3,95.8,95.4,95.0,94.7,94.4,94.2,94.0,94.0,94.0,94.0,94.0,93.8,93.6,93.3,93.0,92.7,92.4,92.2,92.0,91.9,91.9,91.9,92.0,92.2,92.4,92.7,93.0,93.4,93.9,94.4,95.0,95.7,96.4,97.2,98.0,99.0,100.1,101.2,102.0,102.5,102.8,102.9,103.0,103.1,103.1,103.1,103.0,102.8,102.6,102.3,102.0,101.6,101.1,100.6,100.0,99.3,98.5,97.7,97.0,96.4,95.9,95.4,95.0,94.7,94.4,94.2,94.0,93.9,93.9,94.0,94.0,94.0,94.0,94.0,94.0,94.0,93.9,93.9,94.0,94.2,94.5,94.8,95.0,95.1,95.1,95.0,95.0,95.0,95.1,95.1,95.0,94.8,94.5,94.2,94.0,93.9,93.9,93.9,94.0,94.2,94.4,94.7,95.0,95.4,95.8,96.3,97.0,97.9,98.9,100.0,101.0,101.8,102.5,103.2,104.0,105.0,106.1,107.1,108.0,108.6,109.1,109.5,110.0,110.5,111.0,111.5,112.0,112.5,113.1,113.6,114.0,114.3,114.6,114.8,115.0,115.2,115.5,115.8,116.0,116.2,116.5,116.8,117.0,117.3,117.6,117.9,118.0,117.9,117.6,117.3,117.0,116.8,116.6,116.4,116.0,115.4,114.7,113.9,113.0,112.1,111.2,110.2,109.0,107.5,105.7,103.8,102.0,100.2,98.4,96.6,95.0,93.6,92.3,91.1,90.0,88.9,87.9,86.9,86.0,85.2,84.4,83.7,83.0,82.4,81.8,81.3,81.0,80.9,80.9,81.0,81.0,81.0,81.1,81.1,81.0,80.8,80.5,80.2,80.0,79.9,79.9,80.0,80.0,80.0,80.0,80.0,80.0,80.0,79.9,79.9,80.0,80.3,80.8,81.3,82.0,82.8,83.8,84.9,86.0,87.1,88.2,89.5,91.0,92.8,94.8,96.9,99.0,101.2,103.4,105.7,108.0,110.5,113.1,115.7,118.0,120.0,121.9,123.5,125.0,126.3,127.4,128.3,129.0,129.6,129.9,130.1,130.0,129.6,129.1,128.2,127.0,125.4,123.4,121.3,119.0,116.6,114.1,111.5,109.0,106.5,104.0,101.5,99.0,96.5,93.9,91.4,89.0,86.8,84.8,82.8,81.0,79.3,77.7,76.2,75.0,74.0,73.2,72.5,72.0,71.6,71.3,71.1,71.0,70.9,70.9,70.9,71.0,71.2,71.4,71.7,72.0,72.2,72.5,72.8,73.0,73.2,73.5,73.8,74.0,74.2,74.5,74.8,75.0,75.3,75.6,75.9,76.0,75.9,75.6,75.3,75.0,74.8,74.6,74.4,74.0,73.4,72.6,71.7,71.0,70.5,70.0,69.5,69.0,68.3,67.4,66.6,66.0,65.6,65.4,65.2,65.0,64.7,64.4,64.1,64.0,64.1,64.4,64.8,65.0,65.0,65.0,65.0,65.0,65.2,65.4,65.7,66.0,66.3,66.6,66.8,67.0,67.1,67.1,67.0,67.0,67.0,67.0,67.0,67.0,67.0,67.0,67.0,67.0,67.0,67.1,67.1,67.0,66.8,66.4,66.1,66.0,66.1,66.4,66.8,67.0,67.0,67.0,67.0,67.0,67.2,67.4,67.7,68.0,68.4,68.9,69.5,70.0,70.5,71.0,71.5,72.0,72.5,73.1,73.6,74.0,74.3,74.6,74.8,75.0,75.3,75.6,75.8,76.0,76.1,76.2,76.2,76.0,75.6,75.1,74.5,74.0,73.7,73.5,73.3,73.0,72.5,72.0,71.5,71.0,70.7,70.4,70.2,70.0,69.7,69.4,69.2,69.0,68.9,68.9,68.9,69.0,69.2,69.4,69.7,70.0,70.4,70.9,71.4,72.0,72.6,73.3,74.1,75.0,76.1,77.4,78.7,80.0,81.3,82.6,83.8,85.0,86.1,87.1,88.1,89.0,89.9,90.7,91.4,92.0,92.4,92.6,92.8,93.0,93.3,93.7,94.0,94.0,93.7,93.2,92.6,92.0,91.5,91.1,90.6,90.0,89.3,88.6,87.8,87.0,86.3,85.6,84.8,84.0,83.0,82.0,81.0,80.0,79.2,78.5,77.8,77.0,76.1,75.1,74.0,73.0,72.0,71.0,70.0,69.0,68.0,66.9,65.9,65.0,64.4,63.9,63.5,63.0,62.5,61.9,61.4,61.0,60.7,60.4,60.2,60.0,59.9,59.9,60.0,60.0,60.0,59.9,59.9,60.0,60.2,60.5,60.8,61.0,61.1,61.1,61.0,61.0,61.0,61.1,61.1,61.0,60.8,60.5,60.2,60.0,60.0,60.0,60.0,60.0,59.8,59.5,59.2,59.0,59.0,59.0,59.0,59.0,58.8,58.5,58.2,58.0,57.9,57.9,58.0,58.0,58.0,58.0,58.0,58.0,58.0,58.1,58.1,58.0,57.8,57.4,57.1,57.0,57.1,57.3,57.6,58.0,58.5,59.0,59.5,60.0,60.3,60.6,60.8,61.0,61.3,61.6,61.9,62.0,61.9,61.6,61.3,61.0,60.8,60.6,60.3,60.0,59.5,58.9,58.3,58.0,58.0,58.3,58.7,59.0,59.2,59.3,59.5,60.0,60.8,61.9,63.0,64.0,64.8,65.4,66.1,67.0,68.1,69.3,70.6,72.0,73.4,74.9,76.4,78.0,79.8,81.7,83.5,85.0,86.1,86.9,87.6,88.0,88.3,88.4,88.3,88.0,87.5,86.8,86.0,85.0,83.9,82.6,81.2,80.0,79.0,78.0,77.0,76.0,74.8,73.5,72.2,71.0,69.9,68.9,67.9,67.0,66.1,65.2,64.5,64.0,63.8,63.9,64.0,64.0,63.8,63.6,63.3,63.0,62.7,62.4,62.2,62.0,62.0,62.0,62.0,62.0,61.8,61.6,61.3,61.0,60.7,60.4,60.2,60.0,59.9,59.8,59.8,60.0,60.4,60.9,61.5,62.0,62.3,62.5,62.7,63.0,63.4,63.9,64.5,65.0,65.5,66.1,66.6,67.0,67.3,67.6,67.8,68.0,68.1,68.1,68.1,68.0,67.8,67.4,67.1,67.0,67.1,67.3,67.6,68.0,68.4,68.9,69.5,70.0,70.5,70.9,71.4,72.0,72.7,73.5,74.3,75.0,75.6,76.2,76.7,77.0,77.0,76.8,76.4,76.0,75.6,75.1,74.6,74.0,73.3,72.6,71.8,71.0,70.2,69.5,68.8,68.0,67.2,66.3,65.5,65.0,64.8,64.8,64.9,65.0,65.0,64.9,64.9,65.0,65.2,65.4,65.7,66.0,66.3,66.6,66.8,67.0,67.1,67.1,67.1,67.0,66.8,66.6,66.3,66.0,65.5,64.9,64.4,64.0,63.8,63.8,63.9,64.0,64.2,64.5,64.8,65.0,65.1,65.1,65.1,65.0,64.8,64.6,64.3,64.0,63.6,63.1,62.5,62.0,61.5,60.9,60.4,60.0,59.7,59.4,59.2,59.0,58.9,58.9,59.0,59.0,59.0,59.0,59.0,59.0,59.0,59.1,59.1,59.0,58.8,58.4,58.1,58.0,58.1,58.3,58.6,59.0,59.4,59.9,60.4,61.0,61.7,62.6,63.4,64.0,64.4,64.6,64.8,65.0,65.2,65.4,65.6,66.0,66.7,67.5,68.3,69.0,69.4,69.7,69.9,70.0,70.1,70.1,70.1,70.0,69.8,69.5,69.2,69.0,68.9,68.9,68.9,69.0,69.2,69.4,69.7,70.0,70.2,70.4,70.7,71.0,71.5,72.0,72.5,73.0,73.2,73.4,73.6,74.0,74.7,75.7,76.8,78.0,79.3,80.7,82.2,84.0,86.0,88.3,90.7,93.0,95.3,97.6,99.9,102.0,104.0,105.9,107.6,109.0,110.1,110.8,111.4,112.0,112.6,113.2,113.7,114.0,114.1,114.1,114.0,114.0,114.0,114.1,114.1,114.0,113.9,113.9,113.6,113.0,111.9,110.5,108.8,107.0,105.0,102.8,100.4,98.0,95.6,93.1,90.6,88.0,85.2,82.3,79.5,77.0,74.9,73.0,71.4,70.0,68.9,68.0,67.4,67.0,66.9,67.2,67.6,68.0,68.4,68.9,69.5,70.0,70.5,71.0,71.5,72.0,72.5,73.1,73.6,74.0,74.4,74.7,74.9,75.0,74.9,74.8,74.4,74.0,73.4,72.7,71.9,71.0,70.1,69.1,68.1,67.0,65.8,64.4,63.1,62.0,61.2,60.6,60.2,60.0,60.0,60.2,60.5,61.0,61.6,62.2,63.1,64.0,65.1,66.4,67.8,69.0,70.1,71.1,72.1,73.0,73.8,74.6,75.3,76.0,76.6,77.1,77.6,78.0,78.3,78.6,78.8,79.0,79.1,79.1,79.1,79.0,78.8,78.6,78.3,78.0,77.6,77.2,76.7,76.0,75.2,74.2,73.1,72.0,70.8,69.6,68.3,67.0,65.7,64.4,63.1,62.0,61.1,60.3,59.6,59.0,58.4,57.8,57.3,57.0,56.9,56.9,57.0,57.0,56.8,56.5,56.2,56.0,55.9,55.9,56.0,56.0,56.0,55.9,55.9,56.0,56.3,56.8,57.4,58.0,58.7,59.5,60.3,61.0,61.6,62.1,62.6,63.0,63.3,63.6,63.8,64.0,64.1,64.1,64.0,64.0,64.0,64.1,64.1,64.0,63.8,63.6,63.3,63.0,62.8,62.6,62.3,62.0,61.6,61.1,60.5,60.0,59.5,58.9,58.4,58.0,57.8,57.7,57.7,58.0,58.4,58.9,59.8,61.0,62.7,64.8,67.3,70.0,73.1,76.6,80.2,84.0,87.9,91.9,96.0,100.0,103.9,107.8,111.5,115.0,118.4,121.6,124.6,127.0,128.9,130.4,131.4,132.0,132.2,132.1,131.4,130.0,127.9,125.1,121.7,118.0,113.8,109.1,104.1,99.0,93.6,87.8,82.1,77.0,72.2,67.6,63.7,61.0,59.7,59.4,60.2,62.0,65.1,69.3,74.2,79.0,83.9,89.0,94.1,99.0,103.6,108.1,112.3,116.0,119.1,121.8,124.1,126.0,127.6,128.8,129.6,130.0,130.0,129.6,128.9,128.0,126.9,125.5,123.9,122.0,119.8,117.4,114.7,112.0,109.1,106.1,103.0,100.0,97.0,94.1,91.1,88.0,84.6,80.9,77.3,74.0,70.9,68.1,65.4,63.0,60.8,58.9,57.2,56.0,55.2,54.8,54.7,55.0,55.8,57.0,58.5,60.0,61.6,63.4,65.3,67.0,68.7,70.3,71.8,73.0,73.8,74.4,74.7,75.0,75.2,75.3,75.3,75.0,74.5,73.8,72.9,72.0,71.1,70.2,69.2,68.0,66.6,65.0,63.4,62.0,60.8,59.6,58.7,58.0,57.5,57.1,57.2,58.0,59.7,62.1,64.9,68.0,71.4,75.2,79.1,83.0,86.9,90.8,94.6,98.0,101.0,103.7,106.0,108.0,109.5,110.7,111.5,112.0,112.2,112.1,111.6,111.0,110.1,108.8,107.4,106.0,104.6,103.2,101.7,100.0,98.1,96.1,94.0,92.0,90.0,88.0,86.0,84.0,82.0,80.0,78.0,76.0,74.0,71.9,69.9,68.0,66.1,64.2,62.5,61.0,59.8,58.8,57.9,57.0,56.1,55.3,54.6,54.0,53.6,53.3,53.1,53.0,53.0,53.0,53.0,53.0,52.8,52.5,52.2,52.0,51.9,51.9,51.9,52.0,52.2,52.5,52.8,53.0,53.0,53.0,53.0,53.0,53.2,53.4,53.7,54.0,54.3,54.7,55.0,55.0,54.7,54.2,53.6,53.0,52.5,52.0,51.5,51.0,50.4,49.8,49.3,49.0,49.0,49.2,49.6,50.0,50.5,51.0,51.5,52.0,52.3,52.6,52.8,53.0,53.3,53.6,53.9,54.0,53.9,53.6,53.2,53.0,52.9,52.9,53.0,53.0,53.0,52.9,52.9,53.0,53.2,53.4,53.7,54.0,54.5,55.0,55.5,56.0,56.3,56.5,56.7,57.0,57.4,57.8,58.3,59.0,60.0,61.3,62.7,64.0,65.3,66.6,67.8,69.0,70.2,71.4,72.4,73.0,73.1,72.9,72.5,72.0,71.4,70.7,69.9,69.0,68.1,67.1,66.1,65.0,63.8,62.5,61.2,60.0,58.9,57.8,56.8,56.0,55.4,54.9,54.5,54.0,53.5,53.0,52.5,52.0,51.5,51.0,50.5,50.0,49.5,49.0,48.5,48.0,47.5,46.9,46.4,46.0,45.8,45.8,45.9,46.0,46.2,46.5,46.8,47.0,47.1,47.1,47.0,47.0,47.0,47.1,47.1,47.0,46.5,46.0,45.5,45.0,45.0,45.0,45.0,45.0,45.0,45.0,45.0,45.0,45.5,46.0,46.0,46.0,46.0,46.0,46.0,46.0,45.5,45.0,44.5,44.0,44.0,44.0,44.0,44.0,44.0,44.0,44.5,45.0,45.0,45.0,45.5,46.0,46.5,47.0,47.0,47.0,47.5,48.0,48.5,49.0,49.5,50.0,50.5,51.0,51.5,52.0,53.0,54.0,54.0,54.0,54.0,54.0,54.0,54.0,54.0,54.0,54.0,54.0,54.0,54.0,54.0,54.0,54.5,55.0,55.0,55.0,55.5,56.0,56.0,56.0,56.0,56.0,56.0,56.0,56.5,57.0,57.0,57.0,57.0,57.0,57.0,57.0,57.0,57.0,56.5,56.0,55.5,55.0,54.5,54.0,54.0,54.0,54.5,55.0,55.5,56.0,57.0,58.0,59.0,60.0,61.0,62.0,63.0,64.0,64.5,65.0,65.5,66.0,66.5,67.0,67.5,68.0,69.0,70.0,70.0,70.0,70.0,70.0,69.0,68.0,67.0,66.0,65.0,64.0,63.5,63.0,62.5,62.0,62.0,62.0,62.5,63.0,63.5,64.0,64.5,65.0,66.0,67.0,68.0,69.0,71.5,74.0,76.0,78.0,80.5,83.0,85.5,88.0,89.5,91.0,91.0,91.0,90.5,90.0,89.0,88.0,86.0,84.0,81.5,79.0,76.0,73.0,70.5,68.0,65.5,63.0,61.0,59.0,57.0,55.0,54.0,53.0,52.0,51.0,50.5,50.0,50.0,50.0,50.0,50.0,50.5,51.0,51.0,51.0,51.0,51.0,51.0,51.0,50.5,50.0,50.0,50.0,50.0,50.0,50.0,50.0,49.5,49.0,48.5,48.0,47.5,47.0,47.0,47.0,46.5,46.0,46.0,46.0,46.5,47.0,47.0,47.0,47.5,48.0,48.5,49.0,49.5,50.0,50.5,51.0,51.5,52.0,53.0,54.0,55.0,56.0,57.5,59.0,60.5,62.0,63.0,64.0,65.5,67.0,68.5,70.0,71.0,72.0,73.0,74.0,75.0,76.0,77.0,78.0,78.5,79.0,79.0,79.0,78.5,78.0,77.0,76.0,74.5,73.0,71.0,69.0,67.0,65.0,63.0,61.0,60.0,59.0,59.0,59.0,59.0,59.0,60.0,61.0,61.5,62.0,63.0,64.0,65.0,66.0,67.0,68.0,69.0,70.0,70.0,70.0,69.5,69.0,68.5,68.0,67.0,66.0,64.5,63.0,62.0,61.0,59.5,58.0,57.0,56.0,55.0,54.0,54.0,54.0,54.0,54.0,54.0,54.0,54.5,55.0,55.5,56.0,56.5,57.0,57.0,57.0,57.0,57.0,57.5,58.0,58.0,58.0,58.0,58.0,58.5,59.0,58.5,58.0,58.0,58.0,57.5,57.0,56.0,55.0,54.0,53.0,52.0,51.0,50.0,49.0,48.5,48.0,48.0,48.0,48.0,48.0,48.0,48.0,48.5,49.0,48.5,48.0,48.0,48.0,47.5,47.0,47.0,47.0,46.5,46.0,45.5,45.0,45.0,45.0,45.0,45.0,45.0,45.0,45.5,46.0,46.5,47.0,47.0,47.0,47.5,48.0,48.0,48.0,48.0,48.0,48.0,48.0,48.0,48.0,48.5,49.0,49.0,49.0,50.0,51.0,52.0,53.0,54.5,56.0,57.5,59.0,61.0,63.0,65.5,68.0,70.5,73.0,76.0,79.0,81.5,84.0,86.0,88.0,89.0,90.0,90.0,90.0,89.5,89.0,87.0,85.0,83.0,81.0,78.5,76.0,74.0,72.0,69.5,67.0,65.0,63.0,60.5,58.0,55.5,53.0,51.5,50.0,49.5,49.0,48.5,48.0,48.5,49.0,49.0,49.0,49.0,49.0,49.0,49.0,49.0,49.0,49.5,50.0,50.5,51.0,51.5,52.0,52.5,53.0,53.0,53.0,52.0,51.0,50.5,50.0,49.5,49.0,48.5,48.0,49.0,50.0,51.0,52.0,53.5,55.0,56.5,58.0,59.0,60.0,60.5,61.0,61.0,61.0,61.0,61.0,60.5,60.0,59.5,59.0,58.0,57.0,56.0,55.0,54.0,53.0,52.0,51.0,50.5,50.0,50.0,50.0,50.5,51.0,52.5,54.0,56.5,59.0,61.5,64.0,67.0,70.0,72.5,75.0,77.0,79.0,80.5,82.0,82.5,83.0,82.5,82.0,81.5,81.0,79.5,78.0,76.5,75.0,73.0,71.0,69.0,67.0,65.5,64.0,62.0,60.0,58.5,57.0,55.5,54.0,52.5,51.0,49.5,48.0,47.0,46.0,45.0,44.0,43.5,43.0,43.0,43.0,42.5,42.0,42.0,42.0,41.5,41.0,41.0,41.0,41.5,42.0,42.0,42.0,42.5,43.0,43.5,44.0,43.5,43.0,43.0,43.0,43.0,43.0,42.5,42.0,42.0,42.0,42.0,42.0,42.5,43.0,43.5,44.0,44.0,44.0,44.5,45.0,45.0,45.0,45.0,45.0,45.5,46.0,46.0,46.0,46.0,46.0,46.5,47.0,47.0,47.0,47.5,48.0,48.5,49.0,49.0,49.0,49.0,49.0,49.0,49.0,49.0,49.0,48.5,48.0,48.0,48.0,48.0,48.0,48.0,48.0,48.0,48.0,48.0,48.0,47.5,47.0,46.5,46.0,46.0,46.0,45.5,45.0,45.0,45.0,44.5,44.0,43.5,43.0,42.5,42.0,42.0,42.0,42.0,42.0,42.5,43.0,43.0,43.0,43.5,44.0,44.0,44.0,44.0,44.0,44.5,45.0,45.5,46.0,46.0,46.0,46.5,47.0,47.0,47.0,47.5,48.0,47.5,47.0,47.0,47.0,46.5,46.0,46.0,46.0,46.0,46.0,46.0,46.0,46.0,46.0,46.5,47.0,47.0,47.0,46.5,46.0,46.0,46.0,46.0,46.0,46.0,46.0,46.0,46.0,46.0,46.0,46.0,46.0,45.5,45.0,45.0,45.0,45.0,45.0,45.5,46.0,47.5,49.0,50.0,51.0,52.5,54.0,55.5,57.0,58.0,59.0,59.0,59.0,59.0,59.0,58.0,57.0,56.5,56.0,55.5,55.0,54.0,53.0,52.0,51.0,49.5,48.0,47.0,46.0,44.5,43.0,42.5,42.0,41.5,41.0,41.0,41.0,40.5,40.0,40.0,40.0,40.0,40.0,40.5,41.0,41.0,41.0,41.0,41.0,40.5,40.0,40.0,40.0,39.5,39.0,38.5,38.0,38.0,38.0,37.5,37.0,37.5,38.0,38.0,38.0,38.5,39.0,39.5,40.0,40.0,40.0,40.5,41.0,41.0,41.0,41.5,42.0,42.0,42.0,42.5,43.0,43.5,44.0,44.5,45.0,45.5,46.0,47.0,48.0,48.5,49.0,49.0,49.0,49.0,49.0,48.5,48.0,47.5,47.0,46.5,46.0,45.5,45.0,45.0,45.0,45.5,46.0,46.5,47.0,48.0,49.0,50.0,51.0,52.0,53.0,54.0,55.0,55.0,55.0,55.0,55.0,54.5,54.0,53.0,52.0,51.0,50.0,49.0,48.0,47.5,47.0,46.5,46.0,45.0,44.0,43.5,43.0,43.0,43.0,42.5,42.0,42.5,43.0,43.0,43.0,43.0,43.0,43.0,43.0,43.0,43.0,43.0,43.0,42.5,42.0,42.0,42.0,42.0,42.0,41.5,41.0,41.0,41.0,40.5,40.0,40.0,40.0,40.0,40.0,40.5,41.0,41.0,41.0,41.5,42.0,42.5,43.0,43.5,44.0,44.0,44.0,44.5,45.0,45.0,45.0,45.0,45.0,45.0,45.0,45.0,45.0,45.0,45.0,45.0,45.0,45.0,45.0,45.0,45.0,45.0,45.0,45.0,45.0,45.0,45.0,45.0,45.0,44.5,44.0,43.5,43.0,42.5,42.0,41.5,41.0,41.0,41.0,40.5,40.0,40.0,40.0,40.0,40.0,40.0,40.0,40.0,40.0,40.5,41.0,41.0,41.0,41.0,41.0,41.0,41.0,41.0,41.0,41.0,41.0,41.0,41.0,41.0,41.0,41.0,41.0,41.0,41.0,41.0,41.0,40.5,40.0,40.0,40.0,40.0,40.0,40.0,40.0,40.0,40.0,40.0,40.0,40.0,40.0,40.0,40.0,40.5,41.0,41.5,42.0,42.5,43.0,43.0,43.0,43.5,44.0,44.0,44.0,44.0,44.0,44.5,45.0,45.0,45.0,45.5,46.0,46.0,46.0,46.0,46.0,45.5,45.0,45.0,45.0,44.5,44.0,44.5,45.0,45.0,45.0,45.0,45.0,44.5,44.0,43.5,43.0,42.5,42.0,42.0,42.0,42.0,42.0,42.0,42.0,42.0,42.0,42.5,43.0,43.0,43.0,43.0,43.0,43.0,43.0,43.5,44.0,44.0,44.0,44.0,44.0,43.5,43.0,43.0,43.0,42.5,42.0,41.5,41.0,41.0,41.0,41.0,41.0,41.0,41.0,41.0,41.0,41.0,41.0,41.5,42.0,42.5,43.0,44.0,45.0,45.0,45.0,45.5,46.0,45.5,45.0,45.0,45.0,45.0,45.0,45.5,46.0,46.0,46.0,46.5,47.0,47.0,47.0,48.0,49.0,49.5,50.0,50.5,51.0,51.0,51.0,51.0,51.0,51.0,51.0,51.0,51.0,50.5,50.0,49.5,49.0,48.5,48.0,47.0,46.0,45.5,45.0,44.0,43.0,42.5,42.0,41.0,40.0,39.0,38.0,37.5,37.0,37.0,37.0,37.0,37.0,36.5,36.0,36.0,36.0,36.0,36.0,36.5,37.0,37.0,37.0,36.5,36.0,36.0,36.0,36.0,36.0,36.0,36.0,36.5,37.0,37.0,37.0,37.0,37.0,37.0,37.0,36.5,36.0,36.0,36.0,36.0,36.0,36.0,36.0,36.5,37.0,37.0,37.0,36.5,36.0,36.0,36.0,35.5,35.0,35.0,35.0,35.0,35.0,35.0,35.0,35.5,36.0,36.0,36.0,36.5,37.0,37.5,38.0,38.5,39.0,39.5,40.0,40.0,40.0,39.5,39.0,39.0,39.0,38.5,38.0,37.5,37.0,36.5,36.0,36.0,36.0,35.5,35.0,35.0,35.0,35.0,35.0,35.0,35.0,35.0,35.0,35.5,36.0,36.0,36.0,36.0,36.0,36.0,36.0,36.0,36.0,35.5,35.0,35.0,35.0,35.0,35.0,35.0,35.0,35.0,35.0,35.0,35.0,35.0,35.0,35.0,35.0,35.0,35.0,35.0,35.0,35.0,35.0,35.0,35.0,35.0,35.0,35.5,36.0,36.5,37.0,37.0,37.0,37.0,37.0,36.5,36.0,35.5,35.0,34.5,34.0,34.0,34.0,34.0,34.0,34.0,34.0,34.0,34.0,34.5,35.0,35.5,36.0,36.5,37.0,38.0,39.0,40.0,41.0,42.5,44.0,45.0,46.0,47.5,49.0,50.5,52.0,54.0,56.0,57.0,58.0,58.5,59.0,58.5,58.0,57.0,56.0,54.5,53.0,51.5,50.0,48.5,47.0,46.0,45.0,44.0,43.0,42.5,42.0,42.0,42.0,42.5,43.0,43.5,44.0,45.0,46.0,46.5,47.0,46.5,46.0,45.5,45.0,44.5,44.0,43.0,42.0,41.0,40.0,39.5,39.0,38.0,37.0,37.0,37.0,37.0,37.0,37.5,38.0,39.0,40.0,40.5,41.0,41.5,42.0,43.0,44.0,45.0,46.0,47.5,49.0,50.5,52.0,53.0,54.0,56.0,58.0,59.5,61.0,62.5,64.0,65.0,66.0,66.5,67.0,67.0,67.0,67.0,67.0,66.5,66.0,65.0,64.0,62.5,61.0,59.5,58.0,56.0,54.0,52.0,50.0,48.5,47.0,46.0,45.0,44.0,43.0,42.0,41.0,40.5,40.0,39.5,39.0,39.0,39.0,39.0,39.0,39.0,39.0,39.0,39.0,39.0,39.0,38.5,38.0,38.0,38.0,38.5,39.0,39.5,40.0,40.5,41.0,41.5,42.0,42.0,42.0,42.0,42.0,41.5,41.0,41.0,41.0,41.0,41.0,41.0,41.0,41.5,42.0,42.5,43.0,43.5,44.0,45.0,46.0,47.0,48.0,49.5,51.0,52.5,54.0,55.5,57.0,58.0,59.0,60.0,61.0,62.0,63.0,63.0,63.0,62.5,62.0,61.5,61.0,60.0,59.0,58.0,57.0,56.0,55.0,54.0,53.0,51.5,50.0,48.5,47.0,45.5,44.0,43.0,42.0,41.5,41.0,41.0,41.0,41.5,42.0,42.5,43.0,43.5,44.0,44.5,45.0,45.0,45.0,45.0,45.0,44.5,44.0,44.0,44.0,43.5,43.0,42.5,42.0,41.5,41.0,40.5,40.0,39.0,38.0,37.5,37.0,36.5,36.0,35.5,35.0,35.0,35.0,35.5,36.0,36.5,37.0,37.5,38.0,39.0,40.0,40.5,41.0,41.5,42.0,43.0,44.0,45.0,46.0,47.0,48.0,49.5,51.0,52.5,54.0,55.0,56.0,57.5,59.0,60.0,61.0,62.0,63.0,64.0,65.0,66.0,67.0,67.5,68.0,68.5,69.0,69.5,70.0,69.5,69.0,68.5,68.0,66.5,65.0,63.0,61.0,58.0,55.0,52.0,49.0,46.0,43.0,42.0,41.0,41.5,42.0,44.0,46.0,48.0,50.0,51.5,53.0,53.0,53.0,52.5,52.0,50.5,49.0,47.0,45.0,43.5,42.0,41.0,40.0,39.5,39.0,40.0,41.0,42.0,43.0,44.5,46.0,47.0,48.0,48.0,48.0,47.5,47.0,46.0,45.0,44.0,43.0,42.5,42.0,41.5,41.0,40.5,40.0,39.5,39.0,38.5,38.0,37.5,37.0,36.5,36.0,36.0,36.0,36.0,36.0,36.0,36.0,36.0,36.0,36.5,37.0,37.0,37.0,37.0,37.0,37.0,37.0,36.5,36.0,35.5,35.0,34.5,34.0,34.0,34.0,34.5,35.0,35.0,35.0,35.5,36.0,36.0,36.0,36.0,36.0,35.5,35.0,35.0,35.0,35.0,35.0,35.0,35.0,35.5,36.0,36.5,37.0,37.5,38.0,38.5,39.0,39.5,40.0,40.0,40.0,40.0,40.0,40.0,40.0,39.5,39.0,39.0,39.0,39.0,39.0,39.0,39.0,39.0,39.0,39.5,40.0,40.5,41.0,41.5,42.0,42.5,43.0,43.0,43.0,42.5,42.0,41.5,41.0,41.0,41.0,40.5,40.0,40.0,40.0,40.0,40.0,40.5,41.0,41.0,41.0,41.5,42.0,42.0,42.0,42.0,42.0,41.5,41.0,40.5,40.0,39.5,39.0,38.0,37.0,37.0,37.0,36.5,36.0,36.0,36.0,36.0,36.0,36.5,37.0,37.0,37.0,37.5,38.0,38.0,38.0,37.5,37.0,36.5,36.0,36.0,36.0,36.0,36.0,36.0,36.0,36.0,36.0,36.0,36.0,36.0,36.0,36.0,36.0,35.5,35.0,34.5,34.0,34.0,34.0,34.0,34.0,34.0,34.0,34.5,35.0,35.0,35.0,35.5,36.0,35.5,35.0,35.0,35.0,34.5,34.0,33.5,33.0,33.0,33.0,33.0,33.0,33.0,33.0,33.0,33.0,33.0,33.0,33.0,33.0,33.0,33.0,33.0,33.0,33.5,34.0,35.0,36.0,36.5,37.0,37.5,38.0,38.0,38.0,37.5,37.0,37.0,37.0,36.5,36.0,36.0,36.0,36.0,36.0,36.0,36.0,36.5,37.0,37.0,37.0,37.5,38.0,38.0,38.0,38.0,38.0,38.0,38.0,38.0,38.0,38.5,39.0,39.5,40.0,40.0,40.0,39.5,39.0,39.0,39.0,39.0,39.0,39.5,40.0,40.0,40.0,40.5,41.0,41.0,41.0,41.0,41.0,40.5,40.0,40.0,40.0,40.5,41.0,41.5,42.0,42.5,43.0,43.0,43.0,42.5,42.0,41.5,41.0,40.0,39.0,38.5,38.0,37.5,37.0,36.5,36.0,36.0,36.0,36.0,36.0,36.0,36.0,35.5,35.0,35.0,35.0,35.5,36.0,36.5,37.0,37.5,38.0,39.5,41.0,42.0,43.0,43.5,44.0,44.5,45.0,45.0,45.0,45.0,45.0,45.0,45.0,45.0,45.0,45.0,45.0,44.5,44.0,43.5,43.0,43.0,43.0,42.5,42.0,42.0,42.0,42.0,42.0,42.0,42.0,42.0,42.0,41.5,41.0,40.5,40.0,39.5,39.0,39.0,39.0,39.5,40.0,40.0,40.0,40.5,41.0,41.5,42.0,42.5,43.0,43.0,43.0,43.0,43.0,43.0,43.0,43.5,44.0,44.0,44.0,44.0,44.0,43.5,43.0,42.5,42.0,41.0,40.0,39.0,38.0,37.0,36.0,36.0,36.0,35.5,35.0,35.0,35.0,35.0,35.0,35.0,35.0,35.5,36.0,36.5,37.0,37.5,38.0,38.5,39.0,39.5,40.0,40.5,41.0,41.0,41.0,41.0,41.0,40.5,40.0,39.5,39.0,38.0,37.0,36.5,36.0,36.0,36.0,35.5,35.0,35.5,36.0,36.0,36.0,36.5,37.0,37.5,38.0,39.0,39.0,39.0,40.0,40.0,39.0,39.0,38.0,38.0,37.0,36.0,36.0,35.0,34.0,33.0,32.0,31.0,30.0,30.0,29.0,29.0,29.0,29.0,29.0,29.0,30.0,30.0,31.0,32.0,34.0,35.0,37.0,39.0,41.0,43.0,44.0,45.0,46.0,47.0,47.0,46.0,45.0,44.0,42.0,40.0,38.0,37.0,36.0,36.0,38.0,40.0,42.0,45.0,48.0,50.0,51.0,51.0,51.0,50.0,48.0,46.0,43.0,40.0,37.0,34.0,32.0,30.0,29.0,28.0,27.0,27.0,27.0,27.0,28.0,28.0,28.0,29.0,29.0,29.0,29.0,29.0,29.0,30.0,29.0,30.0,30.0,30.0,30.0,30.0,30.0,30.0,30.0,29.0,29.0,29.0,29.0,28.0,28.0,28.0,28.0,28.0,27.0,27.0,27.0,27.0,27.0,27.0,27.0,27.0,27.0,26.0,26.0,26.0,25.0,25.0,25.0,24.0,24.0,24.0,23.0,23.0,23.0,23.0,23.0,23.0,23.0,23.0,23.0,24.0,25.0,27.0,30.0,33.0,36.0,40.0,43.0,47.0,49.0,51.0,52.0,52.0,50.0,47.0,43.0,39.0,34.0,30.0,26.0,23.0,22.0,22.0,22.0,22.0,22.0,22.0,22.0,22.0,22.0,21.0,21.0,21.0,22.0,22.0,22.0,22.0,22.0,22.0,22.0,22.0,22.0,22.0,22.0,22.0,22.0,22.0,23.0,23.0,23.0,24.0,24.0,24.0,24.0,25.0,25.0,25.0,25.0,26.0,26.0,27.0,28.0,29.0,30.0,32.0,33.0,34.0,36.0,37.0,38.0,38.0,39.0,39.0,39.0,39.0,39.0,38.0,37.0,35.0,33.0,31.0,29.0,27.0,27.0,27.0,28.0,29.0,30.0,29.0,28.0,27.0,27.0,28.0,29.0,29.0,27.0,25.0,26.0,28.0,28.0,27.0,27.0,27.0,26.0,24.0,23.0,23.0,25.0,24.0,23.0,23.0,23.0,24.0,24.0,24.0,22.0,23.0,23.0,22.0,22.0,22.0,23.0,24.0,25.0,25.0,26.0,26.0,25.0,26.0,25.0,24.0,25.0,25.0,25.0,25.0,24.0,24.0,26.0,28.0,28.0,28.0,29.0,28.0,26.0,27.0,29.0,30.0,33.0,33.0,31.0,29.0,29.0,28.0,26.0,25.0,26.0,25.0,27.0,28.0,27.0,27.0,27.0,26.0,26.0,26.0,26.0,26.0,29.0,33.0,34.0,33.0,32.0,31.0,30.0,28.0,25.0,24.0,26.0,27.0,27.0,26.0,26.0,26.0,27.0,27.0,25.0,25.0,28.0,31.0,30.0,28.0,27.0,26.0,26.0,26.0,28.0,29.0,27.0,26.0,27.0,28.0,28.0,26.0,26.0,26.0,26.0,29.0,32.0,31.0,29.0,28.0,26.0,24.0,24.0,24.0,24.0,23.0,24.0,23.0,23.0,23.0,24.0,25.0,27.0,26.0,25.0,26.0,26.0,25.0,25.0,25.0,26.0,25.0,23.0,24.0,26.0,26.0,26.0,26.0,24.0,22.0,21.0,21.0,23.0,22.0,21.0,22.0,24.0,22.0,20.0,22.0,30.0,33.0,27.0,22.0,22.0,23.0,22.0,21.0,22.0,22.0,21.0,20.0,20.0,20.0,20.0,21.0,21.0,20.0,21.0,21.0,20.0,20.0,20.0,20.0,20.0,20.0,20.0,20.0,20.0,21.0,21.0,21.0,21.0,21.0,21.0,21.0,20.0,20.0,21.0,21.0,21.0,21.0,21.0,21.0,20.0,20.0,21.0,22.0,21.0,19.0,20.0,22.0,23.0,23.0,22.0,20.0,19.0,19.0,19.0,19.0,19.0,19.0,19.0,19.0,19.0,19.0,21.0,26.0,28.0,26.0,24.0,24.0,24.0,24.0,26.0,26.0,21.0,19.0,20.0,20.0,18.0,18.0,19.0,20.0,20.0,20.0,19.0,18.0,17.0,17.0,17.0,18.0,19.0,18.0,19.0,23.0,25.0,25.0,22.0,18.0,17.0,18.0,20.0,19.0,17.0,17.0,17.0,17.0,17.0,18.0,20.0,23.0,22.0,21.0,20.0,18.0,18.0,19.0,19.0,20.0,23.0,25.0,24.0,25.0,26.0,26.0,23.0,22.0,22.0,21.0,20.0,21.0,21.0,22.0,23.0,22.0,20.0,18.0,18.0,19.0,20.0,19.0,18.0,17.0,17.0,17.0,18.0,18.0,18.0,21.0,23.0,22.0,19.0,22.0,27.0,24.0,19.0,19.0,21.0,22.0,21.0,18.0,18.0,18.0,18.0,18.0,18.0,18.0,18.0,18.0,18.0,18.0,18.0,18.0,18.0,18.0,18.0,18.0,18.0,18.0,18.0,18.0,18.0,18.0,17.0,17.0,18.0,18.0,18.0,18.0,18.0,18.0,18.0,18.0,18.0,18.0,18.0,18.0,18.0,18.0,18.0,18.0,18.0,18.0,18.0,18.0,18.0,18.0,18.0,18.0,18.0,18.0,18.0,18.0,18.0,18.0,18.0,18.0,18.0,18.0,18.0,18.0,18.0,18.0,18.0,18.0,18.0,18.0,19.0,19.0,19.0,19.0,19.0,19.0,20.0,20.0,20.0,20.0,20.0,20.0,20.0,19.0,20.0,19.0,21.0,20.0,21.0,22.0,23.0,24.0,24.0,25.0,26.0,27.0,26.0,24.0,21.0,20.0,19.0,21.0,22.0,22.0,22.0,23.0,24.0,25.0,26.0,25.0,24.0,23.0,22.0,22.0,23.0,23.0,23.0,22.0,22.0,23.0,24.0,25.0,25.0,23.0,21.0,21.0,23.0,23.0,22.0,22.0,23.0,22.0,22.0,22.0,21.0,22.0,23.0,23.0,23.0,24.0,25.0,24.0,24.0,25.0,24.0,24.0,24.0,22.0,23.0,22.0,22.0,21.0,22.0,23.0,21.0,21.0,22.0,22.0,22.0,22.0,21.0,21.0,22.0,22.0,23.0,24.0,23.0,22.0,22.0,22.0,23.0,23.0,21.0,21.0,22.0,22.0,23.0,23.0,22.0,22.0,23.0,22.0,23.0,23.0,23.0,24.0,23.0,23.0,26.0,28.0,28.0,27.0,27.0,26.0,24.0,21.0,22.0,23.0,23.0,25.0,26.0,25.0,23.0,24.0,24.0,23.0,21.0,21.0,20.0,19.0,19.0,19.0,21.0,23.0,21.0,21.0,22.0,23.0,24.0,23.0,21.0,22.0,21.0,20.0,20.0,20.0,22.0,23.0,24.0,24.0,24.0,22.0,21.0,21.0,23.0,23.0,25.0,24.0,22.0,22.0,21.0,21.0,22.0,21.0,22.0,21.0,21.0,21.0,20.0,20.0,21.0,23.0,21.0,21.0,21.0,21.0,22.0,22.0,22.0,23.0,24.0,23.0,22.0,22.0,23.0,23.0,22.0,21.0,22.0,22.0,21.0,21.0,22.0,20.0,19.0,19.0,22.0,25.0,27.0,26.0,26.0,25.0,24.0,22.0,23.0,21.0,22.0,23.0,23.0,23.0,22.0,21.0,21.0,20.0,21.0,23.0,22.0,23.0,25.0,25.0,23.0,22.0,22.0,23.0,22.0,22.0,22.0,23.0,24.0,25.0,26.0,27.0,29.0,31.0,33.0,34.0,34.0,32.0,28.0,25.0,23.0,23.0,22.0,21.0,22.0,22.0,22.0,23.0,22.0,22.0,22.0,21.0,21.0,22.0,23.0,22.0,21.0,21.0,23.0,21.0,21.0,22.0,23.0,22.0,22.0,23.0,23.0,23.0,23.0,23.0,24.0,23.0,22.0,23.0,22.0,22.0,22.0,21.0,22.0,24.0,23.0,23.0,23.0,22.0,23.0,23.0,23.0,23.0,24.0,22.0,23.0,22.0,22.0,23.0,23.0,26.0,27.0,24.0,21.0,21.0,21.0,24.0,25.0,23.0,22.0,23.0,22.0,22.0,23.0,23.0,25.0,24.0,22.0,23.0,22.0,21.0,22.0,22.0,23.0,25.0,24.0,21.0,20.0,21.0,22.0,24.0,23.0,21.0,21.0,20.0,20.0,20.0,21.0,20.0,21.0,21.0,21.0,21.0,20.0,20.0,21.0,22.0,21.0,22.0,23.0,22.0,21.0,20.0,21.0,22.0,20.0,21.0,22.0,23.0,20.0,20.0,21.0,22.0,22.0,22.0,22.0,23.0,20.0,20.0,21.0,22.0,22.0,21.0,21.0,20.0,20.0,20.0,19.0,19.0,21.0,22.0,23.0,22.0,20.0,20.0,22.0,23.0,21.0,20.0,21.0,20.0,20.0,20.0,19.0,19.0,20.0,24.0,25.0,25.0,26.0,26.0,24.0,24.0,24.0,24.0,21.0,21.0,21.0,21.0,21.0,21.0,21.0,22.0,21.0,22.0,21.0,20.0,21.0,21.0,20.0,21.0,22.0,21.0,22.0,24.0,26.0,25.0,23.0,22.0,22.0,21.0,20.0,19.0,19.0,20.0,20.0,20.0,20.0,22.0,23.0,22.0,21.0,21.0,22.0,22.0,21.0,21.0,24.0,26.0,25.0,25.0,27.0,26.0,24.0,23.0,22.0,23.0,23.0,22.0,22.0,23.0,24.0,23.0,24.0,23.0,24.0,22.0,22.0,23.0,23.0,23.0,23.0,23.0,21.0,21.0,21.0,22.0,22.0,22.0,21.0,21.0,22.0,22.0,22.0,23.0,23.0,22.0,23.0,24.0,23.0,23.0,22.0,21.0,22.0,21.0,22.0,24.0,26.0,25.0,24.0,25.0,24.0,22.0,23.0,21.0,21.0,22.0,23.0,26.0,26.0,24.0,24.0,23.0,21.0,21.0,23.0,23.0,25.0,23.0,22.0,23.0,24.0,26.0,28.0,27.0,25.0,24.0,25.0,24.0,23.0,25.0,26.0,25.0,26.0,29.0,32.0,32.0,31.0,30.0,28.0,28.0,28.0,27.0,26.0,24.0,23.0,25.0,24.0,24.0,25.0,25.0,23.0,24.0,26.0,25.0,25.0,25.0,24.0,21.0,21.0,20.0,21.0,20.0,21.0,20.0,21.0,21.0,21.0,21.0,22.0,21.0,23.0,22.0,22.0,21.0,21.0,23.0,23.0,23.0,21.0,20.0,20.0,19.0,19.0,19.0,19.0,19.0,19.0,20.0,22.0,21.0,21.0,20.0,19.0,20.0,19.0,20.0,21.0,22.0,21.0,22.0,22.0,24.0,22.0,20.0,20.0,20.0,21.0,21.0,22.0,21.0,21.0,20.0,21.0,22.0,23.0,22.0,21.0,20.0,20.0,21.0,22.0,21.0,21.0,21.0,23.0,23.0,23.0,24.0,23.0,21.0,21.0,21.0,22.0,21.0,21.0,20.0,21.0,21.0,22.0,21.0,21.0,21.0,20.0,20.0,20.0,19.0,20.0,21.0,20.0,21.0,22.0,22.0,22.0,20.0,21.0,21.0,21.0,20.0,22.0,22.0,22.0,21.0,21.0,22.0,23.0,23.0,21.0,20.0,20.0,21.0,20.0,21.0,22.0,21.0,20.0,20.0,19.0,19.0,20.0,21.0,20.0,20.0,20.0,21.0,22.0,20.0,19.0,21.0,20.0,19.0,21.0,20.0,19.0,19.0,20.0,19.0,20.0,22.0,21.0,21.0,21.0,19.0,20.0,20.0,21.0,19.0,20.0,19.0,20.0,20.0,21.0,20.0,20.0,19.0,18.0,18.0,18.0,18.0,18.0,18.0,18.0,19.0,19.0,19.0,21.0,21.0,20.0,20.0,20.0,21.0,20.0,20.0,20.0,19.0,20.0,20.0,20.0,22.0,21.0,21.0,24.0,23.0,21.0,21.0,22.0,22.0,21.0,22.0,23.0,23.0,21.0,21.0,22.0,23.0,21.0,20.0,20.0,21.0,20.0,19.0,20.0,22.0,21.0,21.0,24.0,26.0,26.0,24.0,23.0,22.0,24.0,26.0,28.0,28.0,27.0,26.0,25.0,26.0,26.0,27.0,26.0,25.0,23.0,24.0,25.0,25.0,22.0,20.0,20.0,20.0,21.0,20.0,21.0,23.0,24.0,24.0,22.0,22.0,22.0,21.0,23.0,23.0,21.0,20.0,20.0,21.0,21.0,20.0,22.0,22.0,23.0,23.0,22.0,22.0,22.0,20.0,20.0,21.0,20.0,21.0,21.0,20.0,21.0,21.0,20.0,21.0,21.0,20.0,22.0,21.0,20.0,22.0,21.0,21.0,22.0,22.0,21.0,22.0,23.0,22.0,21.0,22.0,22.0,22.0,23.0,24.0,22.0,21.0,22.0,22.0,24.0,26.0,24.0,22.0,22.0,21.0,21.0,23.0,23.0,21.0,20.0,21.0,21.0,20.0,21.0,22.0,20.0,21.0,21.0,20.0,21.0,22.0,20.0,20.0,21.0,20.0,19.0,21.0,21.0,20.0,20.0,21.0,21.0,20.0,22.0,22.0,20.0,22.0,22.0,20.0,21.0,23.0,22.0,20.0,20.0,21.0,20.0,18.0,17.0,14.0,14.0,14.0,14.0,14.0,14.0,15.0,15.0,16.0,16.0,15.0,16.0,16.0,16.0,16.0,17.0,19.0,19.0,18.0,19.0,20.0,19.0,18.0,18.0,19.0,19.0,18.0,18.0,19.0,20.0,20.0,19.0,18.0,18.0,19.0,18.0,17.0,19.0,20.0,19.0,18.0,18.0,20.0,21.0,21.0,22.0,23.0,25.0,27.0,27.0,24.0,22.0,22.0,23.0,22.0,20.0,20.0,21.0,20.0,18.0,19.0,20.0,18.0,19.0,21.0,21.0,21.0,21.0,19.0,18.0,20.0,19.0,19.0,20.0,19.0,20.0,21.0,20.0,19.0,19.0,19.0,19.0,20.0,21.0,20.0,19.0,19.0,20.0,19.0,19.0,20.0,19.0,20.0,22.0,21.0,20.0,21.0,20.0,19.0,19.0,18.0,20.0,19.0,18.0,19.0,20.0,18.0,18.0,18.0,18.0,18.0,18.0,19.0,18.0,18.0,17.0,17.0,17.0,17.0,18.0,17.0,18.0,18.0,19.0,18.0,18.0,17.0,18.0,19.0,19.0,19.0,18.0,18.0,19.0,19.0,18.0,19.0,19.0,19.0,22.0,22.0,21.0,21.0,23.0,22.0,21.0,21.0,22.0,22.0,20.0,19.0,19.0,19.0,21.0,19.0,18.0,18.0,18.0,18.0,16.0,16.0,18.0,19.0,20.0,19.0,20.0,19.0,17.0,18.0,18.0,17.0,18.0,19.0,19.0,18.0,19.0,20.0,20.0,19.0,19.0,19.0,19.0,19.0,18.0,20.0,20.0,19.0,20.0,20.0,20.0,21.0,20.0,20.0,21.0,19.0,20.0,20.0,19.0,21.0,20.0,20.0,20.0,19.0,18.0,17.0,17.0,17.0,17.0,17.0,18.0,19.0,20.0,20.0,20.0,21.0,20.0,19.0,21.0,20.0,19.0,20.0,18.0,18.0,19.0,18.0,18.0,19.0,19.0,17.0,16.0,17.0,19.0,18.0,17.0,17.0,18.0,19.0,18.0,17.0,16.0,17.0,17.0,17.0,16.0,16.0,17.0,18.0,17.0,16.0,16.0,17.0,18.0,18.0,17.0,17.0,18.0,18.0,18.0,17.0,18.0,19.0,19.0,19.0,18.0,19.0,21.0,22.0,21.0,19.0,17.0,18.0,17.0,16.0,18.0,18.0,17.0,18.0,17.0,17.0,19.0,19.0,21.0,21.0,21.0,23.0,23.0,20.0,17.0,16.0,16.0,16.0,16.0,17.0,18.0,17.0,17.0,18.0,18.0,17.0,16.0,17.0,17.0,16.0,16.0,17.0,17.0,17.0,19.0,19.0,17.0,19.0,20.0,18.0,18.0,18.0,17.0,16.0,16.0,16.0,16.0,16.0,16.0,16.0,15.0,15.0,15.0,15.0,16.0,16.0,17.0,16.0,17.0,16.0,17.0,17.0,16.0,17.0,16.0,17.0,16.0,16.0,17.0,16.0,16.0,16.0,16.0,15.0,15.0,16.0,15.0,16.0,15.0,16.0,16.0,16.0,15.0,16.0,16.0,16.0,14.0,13.0,13.0,13.0,13.0,13.0,14.0,14.0,14.0,13.0,13.0,13.0,14.0,14.0,14.0,14.0,13.0,15.0,16.0,16.0,15.0,16.0,15.0,16.0,16.0,16.0,17.0,16.0,16.0,15.0,16.0,15.0,16.0,15.0,16.0,15.0,16.0,15.0,15.0,15.0,15.0,15.0,15.0,15.0,15.0,14.0,15.0,15.0,15.0,15.0,15.0,15.0,15.0,15.0,15.0,15.0,16.0,15.0,16.0,15.0,15.0,15.0,15.0,15.0,15.0,15.0,15.0,15.0,16.0,14.0,14.0,14.0,15.0,15.0,15.0,15.0,15.0,15.0,14.0,14.0,14.0,14.0,15.0,14.0,15.0,14.0,14.0,15.0,14.0,15.0,14.0,14.0,15.0,14.0,14.0,14.0,15.0,14.0,14.0,15.0,16.0,15.0,16.0,15.0,15.0,16.0,16.0,15.0,16.0,15.0,16.0,16.0,16.0,16.0,16.0,16.0,16.0,16.0,16.0,15.0,16.0,16.0,16.0,15.0,15.0,16.0,15.0,16.0,15.2,15.0,15.0,15.0,15.0,14.0,15.0,15.0,15.0,15.0,16.0,15.0,15.0,16.0,15.0,15.0,17.0,15.0,15.0,15.0,15.0,15.0,16.0,16.0,15.0,15.0,16.0,15.0,14.0,15.0,15.0,15.0,15.0,15.0,14.0,14.0,15.0,14.0,14.0,15.0,15.0,14.0,14.0,14.0,14.0,14.0,14.0,15.0,14.0,14.0,14.0,15.0,14.0,14.0,14.0,16.0,15.0,15.0,15.0,15.0,15.0,15.0,15.0,15.0,14.0,15.0,16.0,15.0,15.0,15.0,15.0,16.0,15.0,15.0,16.0,15.0,16.0,15.0,16.0,17.0,16.0,18.0,16.0,16.0,15.0,16.0,16.0,16.0,16.0,17.0,17.0,16.0,15.0,16.0,16.0,16.0,16.0,16.0,16.0,16.0,16.0,16.0,16.0,16.0,16.0,16.0,16.0,16.0,16.0,16.0,17.0,16.0,16.0,16.0,15.0,15.0,14.0,15.0,16.0,16.0,16.0,16.0,16.0,15.0,15.0,15.0,16.0,16.0,16.0,16.0,18.0,17.0,16.0,17.0,17.0,16.0,16.0,16.0,17.0,17.0,16.0,16.0,16.0,15.0,16.0,15.0,17.0,17.0,17.0,17.0,16.0,15.0,15.0,16.0,16.0,16.0,17.0,16.0,16.0,16.0,16.0,16.0,15.0,15.0,15.0,16.0,16.0,15.0,16.0,16.0,16.0,15.0,15.0,15.0,15.0,15.0,16.0,16.0,15.0,15.0,15.0,15.0,16.0,17.0,17.0,17.0,16.0,16.0,16.0,16.0,17.0,16.0,16.0,16.0,16.0,15.0,16.0,17.0,16.0,16.0,16.0,17.0,17.0,15.0,16.0,16.0,17.0,16.0,16.0,16.0,17.0,16.0,16.0,16.0,16.0,16.0,16.0,16.0,16.0,16.0,16.0,16.0,15.0,14.0,15.0,16.0,17.0,19.0,18.0,18.0,19.0,17.0,17.0,17.0,18.0,16.1,16.0,18.0,18.0,18.0,18.0,18.0,18.0,19.0,19.0,18.0,18.0,17.0,16.0,16.0,18.0,16.0,16.0,17.0,17.0,16.0,16.0,18.0,17.0,17.0,18.0,17.0,17.0,18.0,17.0,17.0,19.0,18.0,17.0,16.0,14.0,13.0,13.0,12.0,12.0,12.0,12.0,11.0,11.0,11.0,11.0,11.0,11.0,11.0,11.0,11.0,11.0,11.0,11.0,11.0,11.0,11.0,11.0,11.0,11.0,11.0,11.0,11.0,11.0,11.0,11.0,11.0,11.0,11.0,11.0,11.0,11.0,11.0,11.0,12.0,12.0,13.0,14.0,15.0,16.0,16.0,17.0,16.0,17.0,16.0,15.0,15.0,17.0,16.0,16.0,18.0,18.0,17.0,17.0,18.0,16.0,16.0,17.0,17.0,17.0,19.0,17.0,18.0,18.0,16.0,16.0,16.0,16.0,15.0,15.0,15.0,15.0,15.0,15.0,15.0,15.0,15.0,15.0,14.0,14.0,15.0,15.0,14.0,14.0,14.0,15.0,15.0,15.0,15.0,15.0,15.0,15.0,15.0,17.0,18.0,19.0,18.0,17.0,18.0,20.0,18.0,18.0,17.0,16.0,15.0,14.0,14.0,15.0,14.0,15.0,15.0,15.0,15.0,15.0,16.0,17.0,16.0,17.0,18.0,17.0,17.0,17.0,17.0,17.0,17.0,16.0,16.0,18.0,17.0,16.0,17.0,17.0,15.0,15.0,16.0,16.0,16.0,17.0,16.0,16.0,16.0,16.0,16.0,17.0,17.0,16.0,16.0,17.0,16.0,16.0,18.0,18.0,17.0,17.0,18.0,17.0,17.0,18.0,18.0,18.0,19.0,17.0,17.0,16.0,13.1,12.0,12.0,12.0,11.0,11.0,11.0,11.0,11.0,11.0,11.0,11.0,11.0,11.0,11.0,11.0,11.0,12.0,12.0,12.0,11.0,11.0,11.0,11.0,11.0,11.0,11.0,11.0,11.0,11.0,11.0,11.0,11.0,11.0,11.0,11.0,11.0,11.0,11.0,11.0,11.0,11.0,11.0,12.0,11.0,12.0,12.0,13.0,13.0,13.0,13.0,13.0,13.0,13.0,13.0,13.0,14.0,13.0,13.0,14.0,13.0,13.0,13.0,13.0,13.0,13.0,13.0,13.0,13.0,14.0,13.0,14.0,13.0,13.0,14.0,13.0,14.0,13.0,13.0,14.0,13.0,13.0,14.0,13.0,13.0,13.0,13.0,13.0,13.0,13.0,13.0,12.0,12.0,13.0,13.0,13.0,12.0,12.0,13.0,13.0,13.0,13.0,13.0,15.0,16.0,15.0,14.0,14.0,15.0,16.0,14.0,14.0,14.0,15.0,15.0,15.0,15.0,16.0,16.0,15.0,16.0,16.0,15.0,14.0,14.0,14.0,15.0,15.0,14.0,14.0,14.0,15.0,15.0,15.0,15.0,15.0,15.0,15.0,14.0,15.0,15.0,15.0,15.0,15.0,14.0,14.0,14.0,14.0,14.0,14.0,14.0,14.0,14.0,14.0,14.0,14.0,14.0,14.0,14.0,14.0,13.0,14.0,14.0,14.0,13.0,13.0,14.0,14.0,14.0,14.0,14.0,14.0,14.0,14.0,14.0,14.0,14.0,14.0,14.0,14.0,14.0,14.0,14.0,14.0,14.0,14.0,14.0,14.0,14.0,14.0,14.0,14.0,14.0,14.0,14.0,14.0,13.0,13.0,13.0,14.0,14.0,14.0,14.0,14.0,14.0,14.0,14.0,14.0,14.0,14.0,14.0,14.0,14.0,14.0,14.0,14.0,13.0,14.0,13.0,13.0,12.0,12.0,13.0,12.0,13.0,13.0,13.0,14.0,13.0,12.0,12.0,12.0,12.0,12.0,11.0,11.0,11.0,12.0,12.0,11.0,11.0,11.0,11.0,11.0,11.0,11.0,11.0,11.0,11.0,11.0,11.0,11.0,11.0,11.0,11.0,11.0,11.0,11.0,11.0,11.0,11.0,11.0,11.0,11.0,11.0,11.0,11.0,11.0,11.0,12.0,12.0,12.0,12.0,12.0,13.0,12.0,12.0,13.0,12.0,12.0,13.0,13.0,13.0,13.0,13.0,13.0,13.0,13.0,13.0,13.0,13.0,14.0,13.0,13.0,13.0,13.0,13.0,13.0,12.0,12.0,13.0,13.0,13.0,13.0,14.0,13.0,13.0,14.0,13.0,12.0,11.0,11.0,11.0,11.0,11.0,10.0,10.0,10.0,10.0,10.0,10.0,10.0,10.0,10.0,10.0,9.0,41.0,9.0,10.0,10.0,10.0,10.0,11.0,12.0,11.0,12.1,14.0,14.0,16.0,14.0,13.0,13.0,14.0,14.0,13.0,13.0,14.0,14.0,13.0,12.0,12.0,12.0,13.0,12.0,12.0,12.0,13.0,13.0,13.0,13.0,13.0,12.0,12.0,12.0,11.0,10.0,10.0,10.0,10.0,10.0,14.6,10.0,10.0,10.0,10.0,10.0,10.0,10.0,10.0,10.0,10.0,10.0,10.0,10.0,10.0,10.0,10.0,10.0,10.0,10.0,10.0,10.0,10.0,10.0,10.0,10.0,10.0,10.0,10.0,11.0,11.0,11.0,10.0,10.0,10.0,11.0,11.0,11.0,11.0,11.0,11.0,11.0,11.0,10.0,10.0,10.0,10.0,11.0,11.0,11.0,11.0,11.0,11.0,11.0,11.0,11.0,11.0,11.0,11.0,11.0,11.0,10.0,11.0,11.0,10.0,10.0,10.0,10.0,10.0,10.0,10.0,10.0,10.0,11.0,11.0,11.0,10.0,10.0,10.0,10.0,10.0,10.0,10.0,10.0,10.0,10.0,10.0,10.0,10.0,10.0,10.0,10.0,10.0,10.0,10.0,10.0,10.0,9.0,9.0,10.0,10.0,10.0,10.0,9.0,9.0,10.0,9.0,9.0,9.0,9.0,10.0,10.0,10.0,10.0,10.0,9.0,10.0,10.0,10.0,10.0,10.0,10.0,10.0,10.0,10.0,10.0,10.0,10.0,10.0,10.0,10.0,10.0,10.0,10.0,10.0,10.0,10.0,10.0,9.0,9.0,9.0,9.0,9.0,9.0,9.0,9.0,9.0,10.0,10.0,10.0,10.0,10.0,9.0,10.0,10.0,10.0,10.0,10.0,10.0,10.0,12.8,10.0,10.0,10.0,10.0,9.0,9.0,9.0,9.0,10.0,10.0,10.0,10.0,9.0,9.0,9.0,9.0,10.0,9.0,9.0,9.0,10.0,9.0,9.0,10.0,9.0,10.0,10.0,10.0,11.0,11.0];
if(!ocd[2]){ocd[2]={};};
ocd[2].ref="OxCal v4.4.4 Bronk Ramsey (2021); r:5";
ocd[2].name="SHCal20";
ocd[2].op="Curve";
ocd[2].param="SHCal20.14c";
ocd[2].level=0;
ocd[2].likelihood={};
ocd[2].likelihood.comment=[];
ocd[2].likelihood.comment[0]="SHCal20 Curve(SHCal20.14c)";
ocd[2].likelihood.range=[];
ocd[2].type="curve";
ocd[2].likelihood.comment[1]="Atmospheric data from Hogg et al (2020)";
ocd[2].calib=2;
calib[2]={};
calib[2].ref="Atmospheric data from Hogg et al (2020)";
calib[2].start=-53049.5;
calib[2].resolution=5;
calib[2].bp=[50132.0,50127.5,50123.0,50118.5,50114.0,50109.5,50105.0,50100.5,50096.0,50091.5,50087.0,50082.5,50078.0,50073.5,50068.9,50064.4,50060.0,50055.7,50051.4,50047.2,50043.0,50038.8,50034.5,50030.2,50026.0,50021.7,50017.4,50013.2,50009.0,50004.9,50000.9,49997.0,49993.0,49989.0,49984.9,49980.9,49977.0,49973.2,49969.4,49965.7,49962.0,49958.2,49954.5,49950.8,49947.0,49943.2,49939.5,49935.8,49932.0,49928.2,49924.4,49920.7,49917.0,49913.4,49909.9,49906.5,49903.0,49899.5,49896.0,49892.5,49889.0,49885.5,49881.9,49878.4,49875.0,49871.7,49868.4,49865.2,49862.0,49859.0,49856.0,49853.0,49850.0,49846.8,49843.4,49840.1,49837.0,49834.1,49831.4,49828.8,49826.0,49823.0,49819.9,49816.9,49814.0,49811.4,49809.0,49806.6,49804.0,49801.1,49798.0,49794.9,49792.0,49789.4,49786.9,49784.5,49782.0,49779.5,49776.9,49774.4,49772.0,49769.7,49767.5,49765.3,49763.0,49760.5,49757.9,49755.4,49753.0,49750.9,49748.9,49747.0,49745.0,49743.0,49741.1,49739.1,49737.0,49734.8,49732.4,49730.1,49728.0,49726.3,49724.9,49723.5,49722.0,49720.3,49718.5,49716.7,49715.0,49713.4,49711.9,49710.5,49709.0,49707.5,49705.9,49704.4,49703.0,49701.7,49700.5,49699.3,49698.0,49696.5,49694.9,49693.3,49692.0,49691.1,49690.4,49689.8,49689.0,49688.1,49687.1,49686.0,49685.0,49684.0,49682.9,49681.9,49681.0,49680.4,49679.9,49679.5,49679.0,49678.5,49678.0,49677.5,49677.0,49676.5,49676.0,49675.5,49675.0,49674.5,49673.9,49673.4,49673.0,49672.9,49672.9,49673.0,49673.0,49673.0,49672.9,49672.9,49673.0,49673.2,49673.5,49673.8,49674.0,49674.0,49673.9,49673.9,49674.0,49674.4,49674.9,49675.5,49676.0,49676.5,49676.9,49677.4,49678.0,49678.7,49679.4,49680.2,49681.0,49681.7,49682.4,49683.1,49684.0,49685.1,49686.4,49687.7,49689.0,49690.2,49691.5,49692.8,49694.0,49695.2,49696.4,49697.7,49699.0,49700.4,49701.9,49703.4,49705.0,49706.7,49708.4,49710.2,49712.0,49713.9,49715.9,49718.0,49720.0,49722.0,49723.9,49725.9,49728.0,49730.2,49732.4,49734.7,49737.0,49739.4,49741.9,49744.4,49747.0,49749.7,49752.5,49755.3,49758.0,49760.5,49762.9,49765.3,49768.0,49771.0,49774.2,49777.6,49781.0,49784.5,49788.1,49791.6,49795.0,49798.1,49801.0,49803.9,49807.0,49810.4,49813.9,49817.5,49821.0,49824.5,49827.9,49831.4,49835.0,49838.7,49842.4,49846.2,49850.0,49853.9,49857.9,49862.0,49866.0,49870.0,49874.1,49878.1,49882.0,49885.8,49889.4,49893.1,49897.0,49901.1,49905.4,49909.7,49914.0,49918.2,49922.5,49926.8,49931.0,49935.2,49939.5,49943.8,49948.0,49952.3,49956.6,49960.8,49965.0,49969.0,49973.0,49977.0,49981.0,49985.2,49989.4,49993.7,49998.0,50002.5,50007.0,50011.5,50016.0,50020.3,50024.5,50028.7,50033.0,50037.5,50042.1,50046.6,50051.0,50055.1,50059.1,50063.0,50067.0,50071.0,50075.1,50079.1,50083.0,50086.8,50090.6,50094.3,50098.0,50101.8,50105.6,50109.3,50113.0,50116.6,50120.1,50123.5,50127.0,50130.5,50134.1,50137.6,50141.0,50144.3,50147.6,50150.8,50154.0,50157.1,50160.1,50163.0,50166.0,50169.0,50172.1,50175.1,50178.0,50180.6,50183.1,50185.5,50188.0,50190.8,50193.7,50196.5,50199.0,50201.0,50202.8,50204.3,50206.0,50207.8,50209.6,50211.4,50213.0,50214.4,50215.6,50216.8,50218.0,50219.3,50220.6,50221.9,50223.0,50223.9,50224.8,50225.4,50226.0,50226.4,50226.7,50226.9,50227.0,50227.1,50227.2,50227.2,50227.0,50226.5,50225.8,50224.9,50224.0,50223.1,50222.2,50221.2,50220.0,50218.7,50217.2,50215.7,50214.0,50212.2,50210.2,50208.2,50206.0,50203.7,50201.2,50198.7,50196.0,50193.2,50190.2,50187.1,50184.0,50180.9,50177.7,50174.4,50171.0,50167.5,50163.8,50160.0,50156.0,50151.7,50147.2,50142.6,50138.0,50133.3,50128.6,50123.8,50119.0,50114.1,50109.2,50104.2,50099.0,50093.5,50087.7,50081.8,50076.0,50070.3,50064.6,50058.8,50053.0,50047.2,50041.3,50035.3,50029.0,50022.3,50015.2,50008.0,50001.0,49994.2,49987.6,49980.9,49974.0,49966.9,49959.7,49952.4,49945.0,49937.6,49930.1,49922.5,49915.0,49907.5,49900.1,49892.6,49885.0,49877.4,49869.7,49861.9,49854.0,49845.9,49837.6,49829.3,49821.0,49812.8,49804.5,49796.2,49788.0,49779.8,49771.6,49763.4,49755.0,49746.4,49737.6,49728.8,49720.0,49711.3,49702.6,49693.8,49685.0,49676.1,49667.1,49658.0,49649.0,49640.0,49631.0,49622.0,49613.0,49604.0,49595.1,49586.1,49577.0,49567.8,49558.5,49549.2,49540.0,49531.0,49522.0,49513.0,49504.0,49494.8,49485.5,49476.2,49467.0,49458.0,49449.1,49440.1,49431.0,49421.6,49412.0,49402.4,49393.0,49383.9,49374.9,49366.0,49357.0,49347.8,49338.6,49329.3,49320.0,49310.8,49301.5,49292.2,49283.0,49273.7,49264.4,49255.2,49246.0,49236.9,49227.9,49219.0,49210.0,49201.0,49191.9,49182.9,49174.0,49165.2,49156.4,49147.7,49139.0,49130.2,49121.5,49112.8,49104.0,49095.2,49086.4,49077.7,49069.0,49060.4,49051.9,49043.5,49035.0,49026.5,49017.9,49009.4,49001.0,48992.8,48984.8,48976.9,48969.0,48961.2,48953.4,48945.7,48938.0,48930.2,48922.4,48914.7,48907.0,48899.4,48891.9,48884.5,48877.0,48869.5,48861.9,48854.4,48847.0,48839.8,48832.8,48825.9,48819.0,48812.2,48805.4,48798.7,48792.0,48785.4,48778.9,48772.5,48766.0,48759.5,48752.9,48746.4,48740.0,48733.7,48727.4,48721.2,48715.0,48708.9,48702.8,48696.8,48691.0,48685.6,48680.4,48675.3,48670.0,48664.3,48658.4,48652.6,48647.0,48641.8,48636.8,48631.9,48627.0,48622.0,48616.9,48611.9,48607.0,48602.2,48597.4,48592.7,48588.0,48583.2,48578.4,48573.7,48569.0,48564.4,48559.8,48555.3,48551.0,48546.9,48542.9,48539.0,48535.0,48531.0,48526.9,48522.9,48519.0,48515.2,48511.4,48507.7,48504.0,48500.2,48496.4,48492.7,48489.0,48485.4,48481.9,48478.4,48475.0,48471.7,48468.4,48465.2,48462.0,48458.7,48455.4,48452.2,48449.0,48445.9,48442.9,48440.0,48437.0,48434.0,48430.9,48427.9,48425.0,48422.2,48419.4,48416.7,48414.0,48411.4,48408.9,48406.4,48404.0,48401.7,48399.4,48397.2,48395.0,48392.7,48390.4,48388.2,48386.0,48384.0,48382.0,48380.0,48378.0,48375.8,48373.4,48371.1,48369.0,48367.1,48365.4,48363.8,48362.0,48360.0,48357.9,48355.9,48354.0,48352.4,48350.9,48349.5,48348.0,48346.5,48344.9,48343.4,48342.0,48340.7,48339.5,48338.3,48337.0,48335.6,48334.1,48332.5,48331.0,48329.5,48327.9,48326.4,48325.0,48323.9,48322.9,48322.0,48321.0,48319.8,48318.6,48317.3,48316.0,48314.8,48313.5,48312.2,48311.0,48309.7,48308.4,48307.1,48306.0,48305.1,48304.4,48303.8,48303.0,48302.1,48301.1,48300.1,48299.0,48297.8,48296.5,48295.2,48294.0,48292.9,48291.9,48291.0,48290.0,48289.0,48288.0,48287.0,48286.0,48285.0,48283.9,48282.9,48282.0,48281.2,48280.4,48279.7,48279.0,48278.2,48277.5,48276.8,48276.0,48275.3,48274.6,48273.8,48273.0,48272.0,48271.0,48270.0,48269.0,48268.2,48267.5,48266.8,48266.0,48265.0,48264.0,48263.0,48262.0,48261.2,48260.5,48259.8,48259.0,48258.0,48257.0,48256.0,48255.0,48254.2,48253.5,48252.8,48252.0,48251.1,48250.1,48249.0,48248.0,48247.0,48246.0,48245.0,48244.0,48243.0,48242.1,48241.1,48240.0,48238.8,48237.5,48236.2,48235.0,48234.0,48233.0,48232.0,48231.0,48229.8,48228.6,48227.3,48226.0,48224.8,48223.6,48222.3,48221.0,48219.6,48218.1,48216.5,48215.0,48213.5,48212.1,48210.6,48209.0,48207.3,48205.5,48203.7,48202.0,48200.5,48199.0,48197.5,48196.0,48194.4,48192.7,48190.9,48189.0,48186.9,48184.6,48182.3,48180.0,48177.8,48175.5,48173.2,48171.0,48168.8,48166.6,48164.3,48162.0,48159.6,48157.1,48154.5,48152.0,48149.5,48147.1,48144.6,48142.0,48139.1,48136.1,48133.0,48130.0,48127.0,48124.1,48121.1,48118.0,48114.8,48111.6,48108.3,48105.0,48101.8,48098.6,48095.3,48092.0,48088.6,48085.1,48081.5,48078.0,48074.5,48070.9,48067.4,48064.0,48060.7,48057.5,48054.3,48051.0,48047.6,48044.1,48040.5,48037.0,48033.5,48029.9,48026.4,48023.0,48019.9,48016.9,48014.0,48011.0,48007.8,48004.6,48001.3,47998.0,47994.8,47991.6,47988.3,47985.0,47981.6,47978.1,47974.5,47971.0,47967.5,47963.9,47960.4,47957.0,47953.7,47950.6,47947.4,47944.0,47940.4,47936.6,47932.8,47929.0,47925.3,47921.6,47917.8,47914.0,47910.1,47906.2,47902.2,47898.0,47893.7,47889.2,47884.6,47880.0,47875.3,47870.6,47865.8,47861.0,47856.3,47851.6,47846.9,47842.0,47836.9,47831.6,47826.3,47821.0,47815.8,47810.6,47805.4,47800.0,47794.4,47788.6,47782.8,47777.0,47771.3,47765.6,47759.9,47754.0,47747.9,47741.6,47735.3,47729.0,47722.8,47716.6,47710.4,47704.0,47697.4,47690.7,47683.9,47677.0,47670.0,47663.0,47656.0,47649.0,47642.2,47635.5,47628.8,47622.0,47615.1,47608.1,47601.1,47594.0,47586.8,47579.4,47572.1,47565.0,47558.2,47551.5,47544.8,47538.0,47530.9,47523.6,47516.3,47509.0,47501.7,47494.4,47487.2,47480.0,47472.9,47465.9,47458.9,47452.0,47445.2,47438.4,47431.7,47425.0,47418.2,47411.5,47404.8,47398.0,47391.2,47384.4,47377.7,47371.0,47364.4,47357.9,47351.4,47345.0,47338.7,47332.4,47326.2,47320.0,47313.9,47307.9,47302.0,47296.0,47290.0,47283.9,47277.9,47272.0,47266.3,47260.8,47255.4,47250.0,47244.7,47239.4,47234.2,47229.0,47223.9,47218.8,47213.8,47209.0,47204.4,47199.9,47195.5,47191.0,47186.5,47181.9,47177.4,47173.0,47168.9,47164.9,47161.0,47157.0,47153.0,47148.9,47144.9,47141.0,47137.4,47133.9,47130.5,47127.0,47123.5,47119.9,47116.4,47113.0,47109.9,47106.9,47104.0,47101.0,47098.0,47094.9,47091.9,47089.0,47086.3,47083.8,47081.3,47079.0,47076.8,47074.8,47072.9,47071.0,47069.2,47067.4,47065.7,47064.0,47062.4,47060.8,47059.3,47058.0,47056.9,47055.9,47055.0,47054.0,47053.0,47051.9,47050.9,47050.0,47049.4,47048.9,47048.5,47048.0,47047.5,47046.9,47046.4,47046.0,47045.9,47045.9,47046.0,47046.0,47046.0,47046.0,47046.0,47046.0,47046.0,47046.1,47046.1,47046.0,47045.8,47045.5,47045.2,47045.0,47044.9,47044.9,47045.0,47045.0,47045.0,47045.1,47045.1,47045.0,47044.7,47044.2,47043.6,47043.0,47042.3,47041.6,47040.8,47040.0,47039.1,47038.1,47037.1,47036.0,47034.9,47033.7,47032.4,47031.0,47029.4,47027.7,47025.9,47024.0,47022.1,47020.2,47018.2,47016.0,47013.6,47011.1,47008.5,47006.0,47003.5,47001.1,46998.6,46996.0,46993.2,46990.2,46987.2,46984.0,46980.6,46977.1,46973.5,46970.0,46966.5,46963.1,46959.6,46956.0,46952.1,46948.1,46944.0,46940.0,46936.1,46932.2,46928.2,46924.0,46919.5,46914.8,46910.0,46905.0,46899.9,46894.6,46889.3,46884.0,46878.8,46873.6,46868.3,46863.0,46857.6,46852.2,46846.7,46841.0,46835.2,46829.2,46823.2,46817.0,46810.6,46804.0,46797.4,46791.0,46784.9,46779.1,46773.2,46767.0,46760.5,46753.7,46746.8,46740.0,46733.3,46726.6,46719.8,46713.0,46706.0,46699.0,46692.0,46685.0,46678.2,46671.4,46664.7,46658.0,46651.2,46644.5,46637.8,46631.0,46624.3,46617.6,46610.8,46604.0,46597.0,46590.0,46583.0,46576.0,46569.2,46562.4,46555.7,46549.0,46542.2,46535.5,46528.8,46522.0,46515.2,46508.4,46501.7,46495.0,46488.4,46481.9,46475.5,46469.0,46462.5,46455.9,46449.4,46443.0,46436.9,46430.9,46425.0,46419.0,46413.0,46407.0,46401.0,46395.0,46389.0,46383.0,46377.0,46371.0,46365.0,46358.9,46352.9,46347.0,46341.4,46335.9,46330.5,46325.0,46319.3,46313.5,46307.7,46302.0,46296.4,46290.9,46285.5,46280.0,46274.5,46268.9,46263.4,46258.0,46252.7,46247.5,46242.3,46237.0,46231.6,46226.1,46220.5,46215.0,46209.5,46204.0,46198.5,46193.0,46187.5,46181.9,46176.4,46171.0,46165.7,46160.5,46155.3,46150.0,46144.6,46139.1,46133.5,46128.0,46122.5,46117.1,46111.6,46106.0,46100.3,46094.5,46088.7,46083.0,46077.5,46072.1,46066.6,46061.0,46055.1,46049.1,46043.0,46037.0,46031.0,46025.0,46019.0,46013.0,46007.0,46000.9,45994.9,45989.0,45983.2,45977.5,45971.8,45966.0,45960.1,45954.1,45948.1,45942.0,45935.8,45929.6,45923.3,45917.0,45910.7,45904.4,45898.2,45892.0,45886.0,45880.0,45874.0,45868.0,45861.8,45855.6,45849.3,45843.0,45836.8,45830.6,45824.3,45818.0,45811.6,45805.1,45798.5,45792.0,45785.5,45779.0,45772.5,45766.0,45759.5,45753.1,45746.6,45740.0,45733.3,45726.6,45719.8,45713.0,45706.0,45699.0,45692.0,45685.0,45678.2,45671.5,45664.8,45658.0,45651.0,45644.0,45637.0,45630.0,45623.2,45616.5,45609.8,45603.0,45596.0,45589.0,45582.0,45575.0,45568.2,45561.4,45554.7,45548.0,45541.2,45534.4,45527.7,45521.0,45514.4,45507.9,45501.4,45495.0,45488.7,45482.4,45476.2,45470.0,45463.7,45457.4,45451.2,45445.0,45438.9,45432.9,45426.9,45421.0,45415.1,45409.3,45403.6,45398.0,45392.6,45387.4,45382.2,45377.0,45371.7,45366.4,45361.2,45356.0,45350.9,45345.8,45340.8,45336.0,45331.4,45326.9,45322.5,45318.0,45313.5,45308.9,45304.4,45300.0,45295.7,45291.4,45287.2,45283.0,45278.9,45274.9,45271.0,45267.0,45263.0,45258.9,45254.9,45251.0,45247.1,45243.3,45239.6,45236.0,45232.7,45229.5,45226.3,45223.0,45219.4,45215.6,45211.7,45208.0,45204.4,45200.9,45197.4,45194.0,45190.7,45187.5,45184.3,45181.0,45177.6,45174.1,45170.5,45167.0,45163.5,45160.0,45156.5,45153.0,45149.5,45145.9,45142.4,45139.0,45135.7,45132.5,45129.3,45126.0,45122.5,45119.0,45115.5,45112.0,45108.7,45105.4,45102.2,45099.0,45096.0,45093.0,45090.0,45087.0,45083.8,45080.5,45077.2,45074.0,45070.9,45067.9,45064.9,45062.0,45059.2,45056.4,45053.7,45051.0,45048.2,45045.5,45042.8,45040.0,45037.2,45034.4,45031.7,45029.0,45026.4,45023.9,45021.5,45019.0,45016.5,45013.9,45011.4,45009.0,45006.9,45004.9,45003.0,45001.0,44998.8,44996.6,44994.3,44992.0,44989.8,44987.5,44985.2,44983.0,44980.7,44978.4,44976.2,44974.0,44972.0,44970.1,44968.2,44966.0,44963.4,44960.6,44957.8,44955.0,44952.5,44950.2,44947.8,44945.0,44941.8,44938.2,44934.6,44931.0,44927.6,44924.2,44920.7,44917.0,44913.0,44908.9,44904.5,44900.0,44895.3,44890.3,44885.2,44880.0,44874.7,44869.2,44863.7,44858.0,44852.2,44846.2,44840.1,44834.0,44827.9,44821.7,44815.4,44809.0,44802.4,44795.7,44788.9,44782.0,44775.1,44768.1,44761.0,44754.0,44747.0,44740.1,44733.1,44726.0,44718.7,44711.2,44703.6,44696.0,44688.3,44680.5,44672.7,44665.0,44657.5,44650.0,44642.5,44635.0,44627.3,44619.6,44611.8,44604.0,44596.0,44587.9,44579.8,44572.0,44564.6,44557.4,44550.2,44543.0,44535.5,44527.9,44520.3,44513.0,44506.0,44499.2,44492.6,44486.0,44479.4,44472.9,44466.4,44460.0,44453.6,44447.2,44441.0,44435.0,44429.2,44423.7,44418.3,44413.0,44407.8,44402.8,44397.9,44393.0,44388.1,44383.1,44378.4,44374.0,44370.1,44366.6,44363.3,44360.0,44356.6,44353.2,44349.9,44347.0,44344.4,44342.1,44340.0,44338.0,44336.1,44334.2,44332.6,44331.0,44329.6,44328.3,44327.1,44326.0,44324.9,44323.9,44323.0,44322.0,44321.0,44319.9,44318.9,44318.0,44317.4,44316.9,44316.5,44316.0,44315.5,44315.1,44314.6,44314.0,44313.4,44312.7,44311.9,44311.0,44309.9,44308.6,44307.3,44306.0,44304.8,44303.6,44302.3,44301.0,44299.6,44298.2,44296.7,44295.0,44293.0,44290.8,44288.4,44286.0,44283.6,44281.1,44278.6,44276.0,44273.4,44270.8,44268.0,44265.0,44261.8,44258.3,44254.7,44251.0,44247.2,44243.2,44239.2,44235.0,44230.7,44226.2,44221.7,44217.0,44212.2,44207.2,44202.2,44197.0,44191.7,44186.4,44180.8,44175.0,44168.8,44162.3,44155.7,44149.0,44142.4,44135.8,44129.0,44122.0,44114.8,44107.3,44099.7,44092.0,44084.2,44076.2,44068.1,44060.0,44051.9,44043.8,44035.6,44027.0,44018.1,44008.8,43999.4,43990.0,43980.6,43971.2,43961.7,43952.0,43942.0,43931.8,43921.4,43911.0,43900.6,43890.2,43879.7,43869.0,43858.2,43847.2,43836.1,43825.0,43813.8,43802.5,43791.2,43780.0,43768.9,43757.9,43747.0,43736.0,43725.0,43713.9,43702.9,43692.0,43681.3,43670.8,43660.4,43650.0,43639.6,43629.2,43619.0,43609.0,43599.2,43589.6,43580.2,43571.0,43561.9,43553.1,43544.4,43536.0,43527.9,43520.1,43512.4,43505.0,43497.7,43490.6,43483.7,43477.0,43470.5,43464.2,43458.0,43452.0,43446.1,43440.2,43434.6,43429.0,43423.6,43418.2,43413.1,43408.0,43403.1,43398.3,43393.6,43389.0,43384.4,43379.9,43375.4,43371.0,43366.7,43362.4,43358.2,43354.0,43349.8,43345.5,43341.2,43337.0,43332.7,43328.4,43324.2,43320.0,43316.0,43312.1,43308.1,43304.0,43299.6,43295.1,43290.5,43286.0,43281.5,43277.0,43272.5,43268.0,43263.5,43259.1,43254.6,43250.0,43245.2,43240.2,43235.2,43230.0,43224.7,43219.2,43213.7,43208.0,43202.2,43196.2,43190.1,43184.0,43177.9,43171.7,43165.4,43159.0,43152.4,43145.6,43138.8,43132.0,43125.3,43118.6,43111.9,43105.0,43097.9,43090.6,43083.3,43076.0,43068.8,43061.5,43054.2,43047.0,43039.8,43032.5,43025.2,43018.0,43010.7,43003.4,42996.1,42989.0,42982.1,42975.4,42968.7,42962.0,42955.2,42948.4,42941.6,42935.0,42928.6,42922.4,42916.2,42910.0,42903.7,42897.4,42891.1,42885.0,42879.1,42873.2,42867.6,42862.0,42856.6,42851.4,42846.3,42841.0,42835.5,42829.9,42824.4,42819.0,42813.9,42808.9,42804.0,42799.0,42794.0,42788.9,42783.9,42779.0,42774.2,42769.5,42764.8,42760.0,42755.1,42750.1,42745.1,42740.0,42734.8,42729.5,42724.2,42719.0,42714.0,42709.1,42704.1,42699.0,42693.7,42688.2,42682.6,42677.0,42671.3,42665.6,42659.8,42654.0,42648.1,42642.1,42636.0,42630.0,42624.0,42618.0,42612.0,42606.0,42600.0,42594.0,42588.0,42582.0,42576.0,42570.1,42564.1,42558.0,42551.6,42545.1,42538.5,42532.0,42525.5,42518.9,42512.4,42506.0,42499.7,42493.6,42487.4,42481.0,42474.4,42467.6,42460.8,42454.0,42447.2,42440.5,42433.8,42427.0,42420.2,42413.5,42406.8,42400.0,42393.3,42386.6,42379.8,42373.0,42366.1,42359.1,42352.0,42345.0,42338.0,42331.1,42324.1,42317.0,42309.8,42302.6,42295.3,42288.0,42280.6,42273.2,42265.7,42258.0,42250.1,42242.1,42234.0,42226.0,42218.2,42210.6,42202.9,42195.0,42186.7,42178.2,42169.6,42161.0,42152.4,42143.7,42134.9,42126.0,42116.9,42107.7,42098.4,42089.0,42079.6,42070.2,42060.7,42051.0,42041.0,42030.7,42020.3,42010.0,41999.8,41989.6,41979.4,41969.0,41958.5,41947.8,41937.0,41926.0,41914.7,41903.2,41891.6,41880.0,41868.5,41857.0,41845.5,41834.0,41822.5,41811.1,41799.6,41788.0,41776.3,41764.6,41752.8,41741.0,41729.3,41717.6,41705.8,41694.0,41682.0,41669.9,41657.9,41646.0,41634.4,41622.9,41611.5,41600.0,41588.5,41576.9,41565.4,41554.0,41542.7,41531.4,41520.2,41509.0,41497.7,41486.4,41475.2,41464.0,41452.9,41441.8,41430.8,41420.0,41409.3,41398.8,41388.4,41378.0,41367.6,41357.3,41347.1,41337.0,41327.1,41317.4,41307.7,41298.0,41288.2,41278.3,41268.5,41259.0,41249.7,41240.7,41231.8,41223.0,41214.4,41205.9,41197.5,41189.0,41180.4,41171.8,41163.3,41155.0,41147.0,41139.2,41131.6,41124.0,41116.4,41108.9,41101.4,41094.0,41086.7,41079.4,41072.2,41065.0,41057.8,41050.5,41043.2,41036.0,41028.7,41021.4,41014.2,41007.0,40999.9,40992.9,40986.0,40979.0,40972.0,40965.0,40958.0,40951.0,40944.0,40936.9,40929.9,40923.0,40916.2,40909.5,40902.8,40896.0,40889.0,40882.0,40875.0,40868.0,40861.1,40854.3,40847.6,40841.0,40834.6,40828.4,40822.3,40816.0,40809.5,40802.9,40796.3,40790.0,40784.1,40778.4,40772.8,40767.0,40761.0,40755.0,40749.0,40743.0,40737.1,40731.3,40725.6,40720.0,40714.6,40709.3,40704.1,40699.0,40693.9,40688.8,40683.8,40679.0,40674.5,40670.3,40666.2,40662.0,40657.7,40653.3,40649.0,40645.0,40641.3,40637.8,40634.4,40631.0,40627.6,40624.2,40621.0,40618.0,40615.2,40612.6,40610.1,40608.0,40606.2,40604.8,40603.5,40602.0,40600.2,40598.3,40596.5,40595.0,40593.9,40593.1,40592.5,40592.0,40591.6,40591.2,40591.1,40591.0,40591.0,40591.2,40591.5,40592.0,40592.8,40593.8,40594.9,40596.0,40597.0,40597.9,40598.9,40600.0,40601.3,40602.8,40604.3,40606.0,40607.9,40609.9,40612.0,40614.0,40616.0,40617.9,40619.9,40622.0,40624.2,40626.5,40628.8,40631.0,40633.1,40635.2,40637.2,40639.0,40640.7,40642.3,40643.8,40645.0,40646.1,40647.1,40647.7,40648.0,40647.7,40647.1,40646.1,40645.0,40643.8,40642.4,40640.8,40639.0,40637.0,40634.9,40632.5,40630.0,40627.3,40624.4,40621.4,40618.0,40614.3,40610.4,40606.2,40602.0,40597.7,40593.3,40588.8,40584.0,40579.0,40573.9,40568.5,40563.0,40557.2,40551.2,40545.1,40539.0,40533.1,40527.2,40521.2,40515.0,40508.5,40501.8,40494.9,40488.0,40481.1,40474.1,40467.0,40460.0,40453.0,40446.1,40439.1,40432.0,40424.7,40417.2,40409.6,40402.0,40394.3,40386.6,40378.8,40371.0,40363.3,40355.6,40347.8,40340.0,40332.1,40324.1,40316.1,40308.0,40299.8,40291.6,40283.3,40275.0,40266.8,40258.6,40250.4,40242.0,40233.4,40224.6,40215.8,40207.0,40198.3,40189.6,40180.8,40172.0,40163.1,40154.1,40145.1,40136.0,40126.8,40117.6,40108.3,40099.0,40089.8,40080.7,40071.5,40062.0,40052.2,40042.2,40032.1,40022.0,40012.1,40002.2,39992.2,39982.0,39971.5,39960.8,39949.9,39939.0,39928.1,39917.1,39906.1,39895.0,39883.9,39872.8,39861.6,39850.0,39838.1,39825.8,39813.4,39801.0,39788.6,39776.1,39763.6,39751.0,39738.3,39725.6,39712.8,39700.0,39687.0,39674.0,39661.0,39648.0,39635.2,39622.4,39609.7,39597.0,39584.5,39572.0,39559.5,39547.0,39534.3,39521.4,39508.6,39496.0,39483.6,39471.3,39459.1,39447.0,39434.9,39422.9,39410.9,39399.0,39387.1,39375.3,39363.6,39352.0,39340.6,39329.3,39318.1,39307.0,39295.9,39284.9,39273.9,39263.0,39252.2,39241.4,39230.7,39220.0,39209.5,39199.1,39188.6,39178.0,39167.1,39156.1,39145.0,39134.0,39123.0,39112.0,39101.0,39090.0,39079.0,39068.1,39057.1,39046.0,39034.7,39023.2,39011.6,39000.0,38988.4,38976.7,38964.9,38953.0,38940.9,38928.7,38916.4,38904.0,38891.6,38879.2,38866.7,38854.0,38841.2,38828.2,38815.2,38802.0,38788.7,38775.3,38761.8,38748.0,38734.0,38719.8,38705.4,38691.0,38676.6,38662.1,38647.6,38633.0,38618.4,38603.8,38589.0,38574.0,38558.8,38543.3,38527.7,38512.0,38496.2,38480.2,38464.1,38448.0,38431.9,38415.7,38399.4,38383.0,38366.4,38349.6,38332.7,38316.0,38299.4,38282.9,38266.5,38250.0,38233.5,38217.0,38200.5,38184.0,38167.5,38150.9,38134.4,38118.0,38101.7,38085.4,38069.2,38053.0,38036.9,38020.8,38004.8,37989.0,37973.4,37957.9,37942.5,37927.0,37911.5,37895.9,37880.4,37865.0,37849.8,37834.8,37819.8,37805.0,37790.4,37775.9,37761.5,37747.0,37732.5,37717.9,37703.4,37689.0,37674.6,37660.2,37646.0,37632.0,37618.3,37604.8,37591.4,37578.0,37564.5,37550.9,37537.4,37524.0,37510.6,37497.2,37484.0,37471.0,37458.3,37445.8,37433.4,37421.0,37408.5,37395.9,37383.4,37371.0,37358.8,37346.8,37334.9,37323.0,37311.2,37299.4,37287.7,37276.0,37264.4,37252.9,37241.4,37230.0,37218.6,37207.3,37196.1,37185.0,37174.1,37163.3,37152.6,37142.0,37131.4,37120.9,37110.4,37100.0,37089.7,37079.4,37069.2,37059.0,37048.9,37038.8,37028.8,37019.0,37009.5,37000.2,36991.0,36982.0,36973.1,36964.2,36955.6,36947.0,36938.5,36930.2,36922.0,36914.0,36906.3,36898.8,36891.4,36884.0,36876.6,36869.2,36862.0,36855.0,36848.2,36841.6,36835.2,36829.0,36822.9,36817.1,36811.4,36806.0,36800.9,36796.1,36791.5,36787.0,36782.5,36778.1,36773.9,36770.0,36766.5,36763.3,36760.2,36757.0,36753.5,36749.9,36746.4,36743.0,36739.8,36736.8,36733.9,36731.0,36728.2,36725.5,36722.8,36720.0,36717.1,36714.1,36711.1,36708.0,36704.8,36701.5,36698.2,36695.0,36692.0,36689.1,36686.2,36683.0,36679.5,36675.7,36671.8,36668.0,36664.3,36660.7,36657.0,36653.0,36648.7,36644.2,36639.6,36635.0,36630.4,36625.8,36621.0,36616.0,36610.8,36605.4,36599.8,36594.0,36588.0,36581.8,36575.4,36569.0,36562.6,36556.1,36549.6,36543.0,36536.4,36529.7,36522.9,36516.0,36508.9,36501.8,36494.4,36487.0,36479.4,36471.7,36463.9,36456.0,36448.1,36440.1,36432.0,36424.0,36416.0,36408.1,36400.1,36392.0,36383.8,36375.5,36367.2,36359.0,36351.0,36343.1,36335.1,36327.0,36318.6,36310.1,36301.5,36293.0,36284.5,36276.0,36267.5,36259.0,36250.5,36241.9,36233.4,36225.0,36216.7,36208.5,36200.3,36192.0,36183.5,36175.0,36166.5,36158.0,36149.7,36141.4,36133.2,36125.0,36116.9,36108.9,36101.0,36093.0,36085.0,36077.1,36069.1,36061.0,36052.8,36044.4,36036.1,36028.0,36020.1,36012.3,36004.6,35997.0,35989.4,35981.9,35974.5,35967.0,35959.5,35952.0,35944.5,35937.0,35929.5,35921.9,35914.4,35907.0,35899.9,35892.9,35886.0,35879.0,35872.0,35864.9,35857.9,35851.0,35844.2,35837.4,35830.7,35824.0,35817.4,35810.9,35804.4,35798.0,35791.7,35785.4,35779.2,35773.0,35766.9,35760.8,35754.8,35749.0,35743.3,35737.8,35732.4,35727.0,35721.7,35716.4,35711.2,35706.0,35700.9,35695.9,35690.9,35686.0,35681.2,35676.4,35671.7,35667.0,35662.4,35657.9,35653.5,35649.0,35644.5,35640.0,35635.5,35631.0,35626.5,35622.1,35617.6,35613.0,35608.3,35603.6,35598.8,35594.0,35589.3,35584.6,35579.9,35575.0,35569.9,35564.6,35559.3,35554.0,35548.8,35543.6,35538.3,35533.0,35527.6,35522.2,35516.7,35511.0,35505.2,35499.2,35493.1,35487.0,35480.8,35474.6,35468.3,35462.0,35455.6,35449.1,35442.5,35436.0,35429.5,35423.1,35416.6,35410.0,35403.1,35396.1,35389.0,35382.0,35375.2,35368.4,35361.7,35355.0,35348.2,35341.5,35334.8,35328.0,35321.2,35314.4,35307.6,35301.0,35294.6,35288.4,35282.2,35276.0,35269.7,35263.4,35257.1,35251.0,35245.1,35239.2,35233.6,35228.0,35222.6,35217.4,35212.2,35207.0,35201.7,35196.3,35191.0,35186.0,35181.2,35176.7,35172.3,35168.0,35163.8,35159.8,35155.9,35152.0,35148.1,35144.2,35140.4,35137.0,35133.9,35131.2,35128.6,35126.0,35123.4,35120.8,35118.3,35116.0,35113.8,35111.8,35109.9,35108.0,35106.2,35104.4,35102.7,35101.0,35099.4,35097.9,35096.5,35095.0,35093.5,35092.0,35090.5,35089.0,35087.5,35086.0,35084.5,35083.0,35081.5,35080.1,35078.6,35077.0,35075.3,35073.6,35071.8,35070.0,35068.1,35066.2,35064.2,35062.0,35059.7,35057.3,35054.8,35052.0,35049.0,35045.8,35042.4,35039.0,35035.6,35032.1,35028.6,35025.0,35021.4,35017.8,35014.0,35010.0,35005.7,35001.2,34996.6,34992.0,34987.3,34982.6,34977.8,34973.0,34968.1,34963.1,34958.0,34953.0,34948.0,34943.0,34938.0,34933.0,34928.0,34923.1,34918.1,34913.0,34907.8,34902.6,34897.3,34892.0,34886.8,34881.5,34876.2,34871.0,34865.7,34860.4,34855.2,34850.0,34844.9,34839.9,34835.0,34830.0,34825.0,34820.1,34815.1,34810.0,34804.8,34799.6,34794.3,34789.0,34783.8,34778.5,34773.2,34768.0,34762.8,34757.5,34752.2,34747.0,34741.8,34736.6,34731.3,34726.0,34720.6,34715.1,34709.6,34704.0,34698.3,34692.6,34686.8,34681.0,34675.0,34669.0,34663.0,34657.0,34651.2,34645.4,34639.7,34634.0,34628.2,34622.5,34616.8,34611.0,34605.3,34599.6,34593.8,34588.0,34582.0,34576.0,34570.0,34564.0,34558.2,34552.4,34546.7,34541.0,34535.2,34529.4,34523.7,34518.0,34512.4,34506.9,34501.5,34496.0,34490.5,34485.0,34479.5,34474.0,34468.5,34463.0,34457.5,34452.0,34446.5,34440.9,34435.4,34430.0,34424.7,34419.6,34414.4,34409.0,34403.4,34397.6,34391.8,34386.0,34380.3,34374.6,34368.8,34363.0,34357.1,34351.1,34345.1,34339.0,34332.8,34326.6,34320.3,34314.0,34307.6,34301.1,34294.5,34288.0,34281.5,34275.1,34268.6,34262.0,34255.2,34248.2,34241.1,34234.0,34226.8,34219.6,34212.3,34205.0,34197.6,34190.1,34182.6,34175.0,34167.3,34159.6,34151.8,34144.0,34136.1,34128.1,34120.1,34112.0,34103.8,34095.6,34087.3,34079.0,34070.6,34062.1,34053.5,34045.0,34036.5,34028.0,34019.5,34011.0,34002.5,33994.1,33985.6,33977.0,33968.3,33959.6,33950.8,33942.0,33933.2,33924.5,33915.8,33907.0,33898.2,33889.3,33880.5,33872.0,33863.7,33855.7,33847.8,33840.0,33832.3,33824.7,33817.2,33810.0,33803.0,33796.1,33789.5,33783.0,33776.7,33770.6,33764.7,33759.0,33753.5,33748.1,33743.0,33738.0,33733.3,33728.8,33724.4,33720.0,33715.6,33711.2,33707.0,33703.0,33699.2,33695.7,33692.3,33689.0,33685.8,33682.8,33679.8,33677.0,33674.3,33671.8,33669.3,33667.0,33664.9,33662.9,33661.0,33659.0,33657.0,33654.9,33652.9,33651.0,33649.2,33647.4,33645.7,33644.0,33642.4,33640.9,33639.4,33638.0,33636.7,33635.4,33634.2,33633.0,33631.7,33630.4,33629.1,33628.0,33627.1,33626.4,33625.7,33625.0,33624.2,33623.5,33622.8,33622.0,33621.2,33620.4,33619.7,33619.0,33618.5,33618.1,33617.6,33617.0,33616.1,33615.1,33614.0,33613.0,33612.2,33611.4,33610.7,33610.0,33609.3,33608.6,33607.9,33607.0,33605.9,33604.6,33603.3,33602.0,33600.8,33599.5,33598.2,33597.0,33595.8,33594.6,33593.3,33592.0,33590.6,33589.1,33587.6,33586.0,33584.3,33582.6,33580.8,33579.0,33577.3,33575.6,33573.8,33572.0,33570.1,33568.1,33566.1,33564.0,33561.8,33559.6,33557.3,33555.0,33552.6,33550.1,33547.5,33545.0,33542.5,33539.9,33537.4,33535.0,33532.7,33530.6,33528.4,33526.0,33523.3,33520.5,33517.7,33515.0,33512.6,33510.2,33508.1,33506.0,33504.1,33502.4,33500.8,33499.0,33497.0,33495.0,33493.0,33491.0,33489.2,33487.4,33485.7,33484.0,33482.2,33480.4,33478.7,33477.0,33475.5,33474.0,33472.5,33471.0,33469.3,33467.5,33465.7,33464.0,33462.5,33461.0,33459.5,33458.0,33456.3,33454.6,33452.8,33451.0,33449.2,33447.4,33445.7,33444.0,33442.5,33441.0,33439.5,33438.0,33436.3,33434.5,33432.7,33431.0,33429.4,33427.9,33426.5,33425.0,33423.5,33422.0,33420.5,33419.0,33417.5,33415.9,33414.4,33413.0,33411.7,33410.5,33409.3,33408.0,33406.5,33404.9,33403.4,33402.0,33400.8,33399.8,33398.9,33398.0,33397.2,33396.4,33395.7,33395.0,33394.2,33393.4,33392.6,33392.0,33391.6,33391.4,33391.2,33391.0,33390.8,33390.5,33390.2,33390.0,33389.7,33389.4,33389.2,33389.0,33388.9,33388.9,33388.9,33389.0,33389.2,33389.5,33389.8,33390.0,33390.0,33390.0,33390.0,33390.0,33390.2,33390.5,33390.8,33391.0,33391.1,33391.1,33391.0,33391.0,33391.0,33391.1,33391.1,33391.0,33390.8,33390.6,33390.3,33390.0,33389.6,33389.1,33388.6,33388.0,33387.4,33386.8,33386.0,33385.0,33383.7,33382.2,33380.6,33379.0,33377.4,33375.8,33374.1,33372.0,33369.6,33366.9,33364.1,33361.0,33357.8,33354.4,33350.9,33347.0,33342.9,33338.4,33333.8,33329.0,33324.0,33318.8,33313.4,33308.0,33302.6,33297.1,33291.6,33286.0,33280.4,33274.8,33269.0,33263.0,33256.7,33250.2,33243.6,33237.0,33230.5,33224.1,33217.6,33211.0,33204.3,33197.6,33190.8,33184.0,33177.0,33170.0,33163.0,33156.0,33149.1,33142.3,33135.6,33129.0,33122.6,33116.2,33110.1,33104.0,33098.1,33092.2,33086.6,33081.0,33075.5,33070.1,33064.9,33060.0,33055.4,33051.1,33046.9,33043.0,33039.2,33035.6,33032.2,33029.0,33026.0,33023.2,33020.6,33018.0,33015.4,33012.8,33010.3,33008.0,33005.9,33003.9,33002.0,33000.0,32998.0,32996.0,32994.0,32992.0,32990.0,32988.0,32986.0,32984.0,32982.0,32980.1,32978.1,32976.0,32973.8,32971.6,32969.3,32967.0,32964.8,32962.6,32960.3,32958.0,32955.6,32953.1,32950.5,32948.0,32945.5,32943.1,32940.6,32938.0,32935.2,32932.2,32929.1,32926.0,32922.8,32919.6,32916.3,32913.0,32909.6,32906.2,32902.7,32899.0,32895.2,32891.2,32887.1,32883.0,32878.8,32874.6,32870.3,32866.0,32861.6,32857.2,32852.7,32848.0,32843.2,32838.2,32833.1,32828.0,32822.9,32817.7,32812.4,32807.0,32801.4,32795.8,32789.9,32784.0,32777.9,32771.8,32765.4,32759.0,32752.4,32745.6,32738.8,32732.0,32725.2,32718.5,32711.8,32705.0,32698.3,32691.6,32684.8,32678.0,32671.0,32663.9,32656.9,32650.0,32643.3,32636.8,32630.3,32624.0,32617.8,32611.8,32605.9,32600.0,32594.1,32588.3,32582.6,32577.0,32571.6,32566.2,32561.1,32556.0,32551.1,32546.3,32541.6,32537.0,32532.4,32527.9,32523.4,32519.0,32514.6,32510.3,32506.1,32502.0,32498.1,32494.2,32490.6,32487.0,32483.6,32480.2,32477.1,32474.0,32471.1,32468.4,32465.8,32463.0,32460.0,32456.9,32453.9,32451.0,32448.4,32445.9,32443.5,32441.0,32438.5,32436.1,32433.6,32431.0,32428.3,32425.5,32422.7,32420.0,32417.5,32415.1,32412.6,32410.0,32407.1,32404.1,32401.0,32398.0,32395.0,32392.1,32389.1,32386.0,32382.6,32379.1,32375.5,32372.0,32368.7,32365.6,32362.4,32359.0,32355.4,32351.6,32347.8,32344.0,32340.3,32336.6,32332.8,32329.0,32325.1,32321.2,32317.2,32313.0,32308.6,32304.1,32299.5,32295.0,32290.5,32286.1,32281.6,32277.0,32272.4,32267.7,32262.9,32258.0,32252.9,32247.6,32242.3,32237.0,32231.8,32226.6,32221.4,32216.0,32210.4,32204.7,32198.9,32193.0,32187.1,32181.2,32175.2,32169.0,32162.7,32156.2,32149.7,32143.0,32136.2,32129.2,32122.1,32115.0,32107.9,32100.7,32093.4,32086.0,32078.4,32070.8,32062.9,32055.0,32046.9,32038.6,32030.3,32022.0,32013.8,32005.7,31997.5,31989.0,31980.2,31971.2,31962.1,31953.0,31943.8,31934.6,31925.3,31916.0,31906.6,31897.1,31887.5,31878.0,31868.5,31858.9,31849.4,31840.0,31830.7,31821.4,31812.2,31803.0,31793.7,31784.4,31775.2,31766.0,31756.9,31747.8,31738.8,31730.0,31721.5,31713.2,31705.1,31697.0,31688.9,31680.8,31672.8,31665.0,31657.3,31649.6,31642.2,31635.0,31628.2,31621.7,31615.3,31609.0,31602.6,31596.2,31589.9,31584.0,31578.4,31573.2,31568.1,31563.0,31557.9,31552.8,31547.8,31543.0,31538.5,31534.2,31530.0,31526.0,31522.1,31518.2,31514.6,31511.0,31507.5,31504.2,31501.0,31498.0,31495.2,31492.7,31490.3,31488.0,31485.9,31483.9,31482.0,31480.0,31478.0,31475.9,31473.9,31472.0,31470.2,31468.4,31466.7,31465.0,31463.5,31462.0,31460.5,31459.0,31457.3,31455.6,31453.8,31452.0,31450.1,31448.1,31446.1,31444.0,31441.8,31439.6,31437.3,31435.0,31432.6,31430.1,31427.6,31425.0,31422.4,31419.7,31416.9,31414.0,31410.9,31407.6,31404.3,31401.0,31397.8,31394.6,31391.4,31388.0,31384.4,31380.6,31376.8,31373.0,31369.2,31365.5,31361.8,31358.0,31354.2,31350.5,31346.8,31343.0,31339.3,31335.6,31331.9,31328.0,31323.9,31319.6,31315.3,31311.0,31306.8,31302.6,31298.3,31294.0,31289.6,31285.1,31280.6,31276.0,31271.4,31266.7,31261.9,31257.0,31251.9,31246.6,31241.3,31236.0,31230.8,31225.6,31220.4,31215.0,31209.5,31203.8,31198.0,31192.0,31185.7,31179.2,31172.6,31166.0,31159.3,31152.6,31145.8,31139.0,31132.1,31125.2,31118.2,31111.0,31103.5,31095.8,31087.9,31080.0,31072.1,31064.1,31056.1,31048.0,31039.9,31031.8,31023.6,31015.0,31006.0,30996.7,30987.3,30978.0,30969.0,30960.1,30951.1,30942.0,30932.6,30923.1,30913.5,30904.0,30894.7,30885.4,30876.2,30867.0,30857.7,30848.4,30839.1,30830.0,30821.0,30812.2,30803.5,30795.0,30786.7,30778.6,30770.7,30763.0,30755.5,30748.1,30741.0,30734.0,30727.1,30720.4,30714.0,30708.0,30702.5,30697.4,30692.6,30688.0,30683.4,30679.0,30674.8,30671.0,30667.6,30664.5,30661.7,30659.0,30656.4,30654.0,30651.8,30650.0,30648.6,30647.6,30646.7,30646.0,30645.3,30644.8,30644.3,30644.0,30643.8,30643.8,30643.9,30644.0,30644.2,30644.4,30644.7,30645.0,30645.2,30645.5,30645.8,30646.0,30646.3,30646.6,30646.8,30647.0,30647.1,30647.2,30647.2,30647.0,30646.7,30646.2,30645.7,30645.0,30644.2,30643.3,30642.3,30641.0,30639.5,30637.9,30636.0,30634.0,30631.8,30629.3,30626.7,30624.0,30621.2,30618.2,30615.2,30612.0,30608.7,30605.3,30601.8,30598.0,30594.1,30589.9,30585.6,30581.0,30576.1,30570.9,30565.5,30560.0,30554.4,30548.8,30542.9,30537.0,30531.0,30524.8,30518.5,30512.0,30505.2,30498.2,30491.1,30484.0,30476.9,30469.8,30462.5,30455.0,30447.2,30439.2,30431.1,30423.0,30415.0,30407.1,30399.1,30391.0,30382.8,30374.6,30366.3,30358.0,30349.8,30341.6,30333.3,30325.0,30316.6,30308.1,30299.5,30291.0,30282.5,30274.0,30265.5,30257.0,30248.5,30239.9,30231.4,30223.0,30214.7,30206.4,30198.2,30190.0,30181.8,30173.6,30165.3,30157.0,30148.5,30140.0,30131.5,30123.0,30114.7,30106.5,30098.3,30090.0,30081.6,30073.1,30064.5,30056.0,30047.5,30039.1,30030.6,30022.0,30013.3,30004.6,29995.8,29987.0,29978.2,29969.5,29960.8,29952.0,29943.2,29934.5,29925.8,29917.0,29908.3,29899.6,29890.8,29882.0,29873.0,29864.0,29855.0,29846.0,29837.2,29828.4,29819.7,29811.0,29802.2,29793.4,29784.7,29776.0,29767.4,29758.9,29750.4,29742.0,29733.7,29725.4,29717.2,29709.0,29700.7,29692.4,29684.1,29676.0,29668.1,29660.2,29652.6,29645.0,29637.6,29630.4,29623.2,29616.0,29608.7,29601.4,29594.2,29587.0,29579.9,29572.8,29565.8,29559.0,29552.5,29546.2,29540.1,29534.0,29527.9,29521.9,29515.9,29510.0,29504.1,29498.2,29492.5,29487.0,29481.8,29476.9,29472.0,29467.0,29461.8,29456.5,29451.2,29446.0,29440.9,29435.8,29430.8,29426.0,29421.5,29417.3,29413.2,29409.0,29404.7,29400.4,29396.2,29392.0,29387.9,29383.9,29380.0,29376.0,29372.0,29368.0,29364.0,29360.0,29356.0,29351.9,29347.9,29344.0,29340.4,29336.9,29333.5,29330.0,29326.3,29322.5,29318.7,29315.0,29311.5,29308.1,29304.6,29301.0,29297.1,29293.1,29289.0,29285.0,29281.2,29277.6,29273.9,29270.0,29265.7,29261.1,29256.5,29252.0,29247.7,29243.6,29239.4,29235.0,29230.4,29225.6,29220.8,29216.0,29211.3,29206.6,29201.9,29197.0,29191.9,29186.6,29181.3,29176.0,29170.8,29165.5,29160.2,29155.0,29149.8,29144.5,29139.2,29134.0,29128.7,29123.4,29118.1,29113.0,29108.1,29103.3,29098.6,29094.0,29089.4,29084.8,29080.3,29076.0,29071.8,29067.7,29063.7,29060.0,29056.5,29053.1,29050.0,29047.0,29044.2,29041.7,29039.3,29037.0,29034.8,29032.7,29030.7,29029.0,29027.5,29026.2,29025.1,29024.0,29022.9,29021.9,29021.0,29020.0,29019.0,29017.9,29016.9,29016.0,29015.2,29014.6,29013.9,29013.0,29011.9,29010.6,29009.3,29008.0,29006.8,29005.6,29004.4,29003.0,29001.4,28999.7,28997.9,28996.0,28994.1,28992.2,28990.2,28988.0,28985.7,28983.2,28980.7,28978.0,28975.2,28972.2,28969.1,28966.0,28962.9,28959.7,28956.4,28953.0,28949.4,28945.8,28941.9,28938.0,28933.9,28929.6,28925.3,28921.0,28916.8,28912.7,28908.5,28904.0,28899.2,28894.2,28889.1,28884.0,28879.0,28874.1,28869.1,28864.0,28858.8,28853.6,28848.3,28843.0,28837.6,28832.1,28826.5,28821.0,28815.5,28809.9,28804.4,28799.0,28793.7,28788.6,28783.4,28778.0,28772.4,28766.6,28760.7,28755.0,28749.4,28743.9,28738.4,28733.0,28727.7,28722.4,28717.2,28712.0,28706.8,28701.5,28696.2,28691.0,28685.7,28680.4,28675.1,28670.0,28665.1,28660.4,28655.8,28651.0,28646.0,28641.0,28636.0,28631.0,28626.2,28621.4,28616.7,28612.0,28607.2,28602.4,28597.6,28593.0,28588.6,28584.4,28580.3,28576.0,28571.5,28567.0,28562.5,28558.0,28553.7,28549.4,28545.2,28541.0,28536.8,28532.6,28528.3,28524.0,28519.5,28514.9,28510.4,28506.0,28501.9,28497.9,28494.0,28490.0,28486.0,28481.9,28477.9,28474.0,28470.1,28466.3,28462.6,28459.0,28455.6,28452.2,28449.1,28446.0,28443.1,28440.3,28437.6,28435.0,28432.4,28429.8,28427.3,28425.0,28423.0,28421.2,28419.6,28418.0,28416.4,28414.8,28413.3,28412.0,28411.0,28410.1,28409.5,28409.0,28408.7,28408.7,28408.8,28409.0,28409.3,28409.8,28410.3,28411.0,28411.8,28412.8,28413.8,28415.0,28416.3,28417.7,28419.2,28421.0,28423.0,28425.2,28427.6,28430.0,28432.5,28435.0,28437.5,28440.0,28442.3,28444.5,28446.7,28449.0,28451.5,28454.0,28456.5,28459.0,28461.4,28463.8,28466.0,28468.0,28469.7,28471.2,28472.6,28474.0,28475.3,28476.6,28477.8,28479.0,28480.1,28481.2,28482.2,28483.0,28483.7,28484.2,28484.7,28485.0,28485.1,28485.1,28485.0,28485.0,28485.0,28485.1,28485.1,28485.0,28484.9,28484.7,28484.4,28484.0,28483.4,28482.8,28481.9,28481.0,28479.9,28478.8,28477.4,28476.0,28474.5,28472.8,28471.0,28469.0,28466.8,28464.4,28461.8,28459.0,28456.0,28452.9,28449.5,28446.0,28442.3,28438.3,28434.2,28430.0,28425.7,28421.2,28416.7,28412.0,28407.2,28402.2,28397.1,28392.0,28386.8,28381.6,28376.3,28371.0,28365.8,28360.6,28355.3,28350.0,28344.5,28339.0,28333.5,28328.0,28322.7,28317.4,28312.2,28307.0,28301.9,28296.9,28291.9,28287.0,28282.2,28277.4,28272.7,28268.0,28263.2,28258.5,28253.8,28249.0,28244.2,28239.5,28234.8,28230.0,28225.2,28220.4,28215.7,28211.0,28206.5,28202.0,28197.5,28193.0,28188.3,28183.6,28178.8,28174.0,28169.2,28164.5,28159.8,28155.0,28150.3,28145.6,28140.8,28136.0,28131.1,28126.1,28121.0,28116.0,28111.0,28106.0,28101.0,28096.0,28091.0,28086.1,28081.1,28076.0,28070.6,28065.1,28059.5,28054.0,28048.5,28043.1,28037.6,28032.0,28026.1,28020.1,28014.0,28008.0,28002.0,27996.1,27990.1,27984.0,27977.7,27971.2,27964.7,27958.0,27951.2,27944.2,27937.1,27930.0,27922.8,27915.6,27908.3,27901.0,27893.8,27886.6,27879.4,27872.0,27864.4,27856.6,27848.8,27841.0,27833.2,27825.5,27817.8,27810.0,27802.2,27794.4,27786.7,27779.0,27771.4,27763.9,27756.5,27749.0,27741.5,27733.9,27726.4,27719.0,27711.8,27704.8,27697.9,27691.0,27684.1,27677.2,27670.4,27664.0,27657.9,27652.2,27646.6,27641.0,27635.4,27629.8,27624.3,27619.0,27614.0,27609.1,27604.5,27600.0,27595.7,27591.5,27587.6,27584.0,27580.9,27578.1,27575.5,27573.0,27570.5,27568.2,27566.0,27564.0,27562.3,27560.8,27559.4,27558.0,27556.7,27555.4,27554.2,27553.0,27551.8,27550.6,27549.3,27548.0,27546.6,27545.2,27543.7,27542.0,27540.0,27537.8,27535.4,27533.0,27530.7,27528.3,27525.8,27523.0,27519.8,27516.4,27512.7,27509.0,27505.2,27501.4,27497.3,27493.0,27488.4,27483.6,27478.5,27473.0,27467.0,27460.6,27453.9,27447.0,27439.9,27432.7,27425.1,27417.0,27408.4,27399.2,27389.8,27380.0,27370.1,27359.9,27349.2,27338.0,27326.0,27313.4,27300.4,27287.0,27273.4,27259.4,27245.0,27230.0,27214.4,27198.2,27181.7,27165.0,27148.1,27130.8,27113.4,27096.0,27078.6,27061.1,27043.5,27026.0,27008.4,26990.7,26973.1,26956.0,26939.3,26922.8,26906.7,26891.0,26875.7,26860.8,26846.2,26832.0,26818.1,26804.5,26791.4,26779.0,26767.4,26756.4,26746.0,26736.0,26726.6,26717.7,26709.2,26701.0,26693.1,26685.4,26678.1,26671.0,26664.1,26657.4,26651.1,26645.0,26639.4,26634.2,26629.1,26624.0,26618.8,26613.6,26608.3,26603.0,26597.6,26592.2,26586.7,26581.0,26575.0,26568.7,26562.3,26556.0,26549.8,26543.6,26537.4,26531.0,26524.4,26517.8,26510.9,26504.0,26496.9,26489.7,26482.4,26475.0,26467.5,26459.9,26452.4,26445.0,26437.8,26430.7,26423.7,26417.0,26410.4,26404.1,26397.9,26392.0,26386.4,26381.0,26375.9,26371.0,26366.4,26361.9,26357.8,26354.0,26350.5,26347.4,26344.5,26342.0,26339.8,26337.9,26336.3,26335.0,26334.1,26333.5,26333.2,26333.0,26333.0,26333.1,26333.5,26334.0,26334.7,26335.7,26336.8,26338.0,26339.3,26340.8,26342.4,26344.0,26345.7,26347.4,26349.2,26351.0,26352.8,26354.6,26356.3,26358.0,26359.6,26361.2,26362.7,26364.0,26365.2,26366.4,26367.3,26368.0,26368.4,26368.4,26368.3,26368.0,26367.6,26367.0,26366.2,26365.0,26363.5,26361.8,26359.6,26357.0,26353.9,26350.2,26346.3,26342.0,26337.4,26332.6,26327.4,26322.0,26316.4,26310.5,26304.4,26298.0,26291.3,26284.3,26277.2,26270.0,26262.8,26255.6,26248.3,26241.0,26233.7,26226.4,26219.2,26212.0,26204.9,26197.8,26190.8,26184.0,26177.3,26170.7,26164.2,26158.0,26152.0,26146.1,26140.5,26135.0,26129.7,26124.6,26119.7,26115.0,26110.5,26106.3,26102.2,26098.0,26093.7,26089.4,26085.1,26081.0,26077.2,26073.5,26069.8,26066.0,26062.0,26057.8,26053.5,26049.0,26044.4,26039.6,26034.5,26029.0,26023.0,26016.7,26010.0,26003.0,25995.8,25988.2,25980.4,25972.0,25963.1,25953.8,25944.0,25934.0,25923.7,25913.1,25902.1,25891.0,25879.6,25867.8,25855.9,25844.0,25832.1,25820.1,25808.1,25796.0,25783.8,25771.4,25759.1,25747.0,25735.1,25723.3,25711.6,25700.0,25688.4,25676.8,25665.3,25654.0,25643.0,25632.2,25621.5,25611.0,25600.5,25590.1,25579.9,25570.0,25560.4,25551.1,25541.9,25533.0,25524.2,25515.5,25507.1,25499.0,25491.3,25483.9,25476.9,25470.0,25463.4,25457.0,25450.9,25445.0,25439.4,25434.0,25428.9,25424.0,25419.4,25415.1,25410.9,25407.0,25403.2,25399.6,25396.1,25393.0,25390.2,25387.7,25385.3,25383.0,25380.6,25378.2,25376.0,25374.0,25372.3,25370.9,25369.5,25368.0,25366.3,25364.6,25362.8,25361.0,25359.3,25357.6,25355.8,25354.0,25352.0,25350.0,25348.0,25346.0,25344.2,25342.4,25340.7,25339.0,25337.2,25335.4,25333.6,25332.0,25330.6,25329.4,25328.3,25327.0,25325.5,25324.0,25322.5,25321.0,25319.7,25318.4,25317.2,25316.0,25314.8,25313.5,25312.2,25311.0,25309.8,25308.5,25307.2,25306.0,25304.8,25303.6,25302.3,25301.0,25299.5,25297.9,25296.4,25295.0,25293.8,25292.8,25291.9,25291.0,25290.1,25289.3,25288.6,25288.0,25287.6,25287.2,25287.1,25287.0,25287.1,25287.2,25287.6,25288.0,25288.6,25289.4,25290.2,25291.0,25291.8,25292.6,25293.3,25294.0,25294.7,25295.3,25295.8,25296.0,25295.9,25295.6,25294.9,25294.0,25292.8,25291.3,25289.4,25287.0,25284.0,25280.6,25276.6,25272.0,25266.7,25260.8,25254.2,25247.0,25239.2,25230.7,25221.6,25212.0,25201.8,25190.9,25179.6,25168.0,25156.0,25143.6,25130.9,25118.0,25104.9,25091.6,25078.2,25065.0,25051.9,25038.8,25025.8,25013.0,25000.3,24987.7,24975.2,24963.0,24950.9,24938.9,24927.3,24916.0,24905.1,24894.6,24884.5,24875.0,24866.0,24857.5,24849.5,24842.0,24835.0,24828.5,24822.5,24817.0,24812.1,24807.8,24803.9,24800.0,24796.3,24792.8,24789.4,24786.0,24782.7,24779.4,24776.2,24773.0,24769.7,24766.4,24763.2,24760.0,24756.9,24753.9,24751.0,24748.0,24745.0,24741.9,24738.9,24736.0,24733.1,24730.3,24727.6,24725.0,24722.6,24720.4,24718.2,24716.0,24713.8,24711.6,24709.4,24707.0,24704.4,24701.7,24698.9,24696.0,24693.2,24690.4,24687.4,24684.0,24680.2,24676.1,24671.7,24667.0,24661.9,24656.6,24650.9,24645.0,24638.9,24632.4,24625.8,24619.0,24612.0,24604.8,24597.5,24590.0,24582.4,24574.8,24566.9,24559.0,24550.9,24542.6,24534.2,24526.0,24518.0,24510.0,24502.0,24494.0,24485.8,24477.4,24469.1,24461.0,24453.1,24445.3,24437.6,24430.0,24422.4,24414.8,24407.3,24400.0,24393.0,24386.3,24379.7,24373.0,24366.2,24359.3,24352.5,24346.0,24339.7,24333.6,24327.7,24322.0,24316.5,24311.2,24306.1,24301.0,24295.8,24290.7,24285.7,24281.0,24276.7,24272.7,24268.8,24265.0,24261.1,24257.2,24253.4,24250.0,24246.9,24244.1,24241.5,24239.0,24236.5,24234.2,24232.0,24230.0,24228.3,24226.8,24225.4,24224.0,24222.7,24221.4,24220.2,24219.0,24218.0,24217.1,24216.1,24215.0,24213.7,24212.2,24210.6,24209.0,24207.4,24205.8,24204.1,24202.0,24199.6,24196.9,24194.0,24191.0,24187.9,24184.7,24181.4,24178.0,24174.6,24171.1,24167.6,24164.0,24160.3,24156.6,24152.8,24149.0,24145.2,24141.4,24137.6,24134.0,24130.6,24127.3,24124.1,24121.0,24117.9,24114.8,24111.8,24109.0,24106.3,24103.7,24101.2,24099.0,24097.0,24095.2,24093.5,24092.0,24090.6,24089.4,24088.2,24087.0,24085.8,24084.5,24083.2,24082.0,24080.8,24079.5,24078.2,24077.0,24075.8,24074.6,24073.3,24072.0,24070.6,24069.2,24067.7,24066.0,24064.2,24062.2,24060.1,24058.0,24055.8,24053.6,24051.3,24049.0,24046.6,24044.1,24041.5,24039.0,24036.5,24034.1,24031.6,24029.0,24026.2,24023.2,24020.1,24017.0,24013.9,24010.7,24007.4,24004.0,24000.4,23996.7,23992.9,23989.0,23985.1,23981.2,23977.2,23973.0,23968.7,23964.4,23959.8,23955.0,23949.9,23944.6,23938.9,23933.0,23926.7,23920.1,23913.2,23906.0,23898.5,23890.8,23882.6,23874.0,23864.9,23855.4,23845.4,23835.0,23824.1,23812.8,23801.0,23789.0,23776.7,23764.0,23751.1,23738.0,23724.7,23711.2,23697.6,23684.0,23670.3,23656.5,23642.7,23629.0,23615.3,23601.7,23588.2,23575.0,23562.1,23549.4,23537.1,23525.0,23513.3,23501.9,23490.9,23480.0,23469.3,23458.8,23448.7,23439.0,23429.9,23421.2,23413.0,23405.0,23397.3,23389.8,23382.7,23376.0,23369.6,23363.6,23358.0,23353.0,23348.5,23344.6,23341.1,23338.0,23335.2,23332.8,23330.7,23329.0,23327.8,23327.0,23326.5,23326.0,23325.6,23325.3,23325.1,23325.0,23324.9,23324.9,23325.0,23325.0,23325.0,23325.1,23325.1,23325.0,23324.7,23324.4,23323.8,23323.0,23321.8,23320.4,23318.7,23317.0,23315.3,23313.5,23311.5,23309.0,23306.0,23302.6,23298.9,23295.0,23290.9,23286.6,23282.0,23277.0,23271.6,23265.8,23259.6,23253.0,23246.1,23238.8,23231.1,23223.0,23214.4,23205.3,23195.8,23186.0,23175.8,23165.2,23154.3,23143.0,23131.2,23119.1,23106.6,23094.0,23081.3,23068.4,23055.3,23042.0,23028.4,23014.5,23000.6,22987.0,22973.7,22960.6,22947.7,22935.0,22922.4,22910.0,22897.8,22886.0,22874.5,22863.2,22852.4,22842.0,22832.2,22822.9,22813.9,22805.0,22796.2,22787.5,22779.1,22771.0,22763.3,22755.9,22748.9,22742.0,22735.4,22729.0,22722.9,22717.0,22711.4,22706.2,22701.1,22696.0,22690.9,22685.8,22680.8,22676.0,22671.3,22666.8,22662.4,22658.0,22653.7,22649.5,22645.3,22641.0,22636.6,22632.2,22627.7,22623.0,22618.2,22613.3,22608.3,22603.0,22597.5,22591.8,22586.0,22580.0,22573.9,22567.7,22561.4,22555.0,22548.6,22542.1,22535.6,22529.0,22522.3,22515.5,22508.7,22502.0,22495.4,22488.8,22482.3,22476.0,22469.8,22463.7,22457.7,22452.0,22446.4,22441.1,22435.9,22431.0,22426.4,22421.9,22417.8,22414.0,22410.5,22407.4,22404.5,22402.0,22399.8,22397.9,22396.4,22395.0,22393.8,22392.9,22392.2,22392.0,22392.3,22392.9,22393.9,22395.0,22396.2,22397.6,22399.1,22401.0,22403.2,22405.7,22408.3,22411.0,22413.6,22416.3,22419.1,22422.0,22425.1,22428.4,22431.7,22435.0,22438.2,22441.5,22444.8,22448.0,22451.2,22454.5,22457.8,22461.0,22464.3,22467.8,22471.0,22474.0,22476.6,22479.0,22481.1,22483.0,22484.6,22486.1,22487.2,22488.0,22488.5,22488.7,22488.5,22488.0,22487.1,22485.9,22484.3,22482.0,22479.1,22475.6,22471.6,22467.0,22461.9,22456.2,22450.0,22443.0,22435.2,22426.6,22417.5,22408.0,22398.1,22387.8,22377.1,22366.0,22354.5,22342.5,22330.3,22318.0,22305.6,22293.1,22280.5,22268.0,22255.7,22243.4,22231.2,22219.0,22206.8,22194.6,22182.6,22171.0,22159.8,22148.8,22138.2,22128.0,22118.1,22108.6,22099.5,22091.0,22083.0,22075.6,22068.6,22062.0,22055.7,22049.8,22044.2,22039.0,22034.2,22029.8,22025.8,22022.0,22018.5,22015.4,22012.5,22010.0,22007.8,22005.9,22004.3,22003.0,22002.1,22001.6,22001.2,22001.0,22000.8,22000.7,22000.7,22001.0,22001.5,22002.2,22003.1,22004.0,22005.0,22006.1,22007.1,22008.0,22008.7,22009.2,22009.7,22010.0,22010.2,22010.4,22010.3,22010.0,22009.4,22008.6,22007.4,22006.0,22004.3,22002.2,21999.9,21997.0,21993.6,21989.8,21985.6,21981.0,21976.1,21970.9,21965.2,21959.0,21952.3,21945.1,21937.3,21929.0,21920.0,21910.4,21900.4,21890.0,21879.3,21868.1,21856.7,21845.0,21833.1,21820.9,21808.6,21796.0,21783.2,21770.1,21757.0,21744.0,21731.1,21718.3,21705.6,21693.0,21680.5,21668.1,21655.9,21644.0,21632.3,21620.8,21609.7,21599.0,21588.9,21579.2,21570.0,21561.0,21552.3,21544.0,21535.9,21528.0,21520.2,21512.6,21505.2,21498.0,21491.0,21484.2,21477.5,21471.0,21464.6,21458.4,21452.3,21446.0,21439.6,21433.1,21426.6,21420.0,21413.4,21406.7,21399.9,21393.0,21385.9,21378.8,21371.4,21364.0,21356.4,21348.6,21340.8,21333.0,21325.3,21317.6,21309.8,21302.0,21294.0,21285.9,21277.8,21270.0,21262.5,21255.2,21248.0,21241.0,21234.0,21227.2,21220.5,21214.0,21207.7,21201.6,21195.6,21190.0,21184.6,21179.4,21174.6,21170.0,21165.8,21161.9,21158.4,21155.0,21151.9,21149.0,21146.4,21144.0,21141.9,21139.9,21138.3,21137.0,21136.0,21135.4,21135.0,21135.0,21135.4,21136.1,21137.0,21138.0,21139.1,21140.3,21141.6,21143.0,21144.5,21146.0,21147.5,21149.0,21150.4,21151.8,21153.0,21154.0,21154.8,21155.4,21155.9,21156.0,21155.9,21155.7,21155.1,21154.0,21152.4,21150.4,21147.9,21145.0,21141.6,21137.8,21133.5,21129.0,21124.2,21119.1,21113.6,21108.0,21102.1,21095.9,21089.5,21083.0,21076.4,21069.6,21062.8,21056.0,21049.3,21042.6,21035.9,21029.0,21021.9,21014.7,21007.4,21000.0,20992.5,20984.9,20977.4,20970.0,20962.9,20955.9,20949.0,20942.0,20935.0,20927.9,20920.9,20914.0,20907.3,20900.7,20894.2,20888.0,20882.0,20876.2,20870.5,20865.0,20859.5,20854.2,20849.0,20844.0,20839.3,20834.8,20830.4,20826.0,20821.7,20817.4,20813.2,20809.0,20804.7,20800.4,20796.1,20792.0,20788.2,20784.5,20780.8,20777.0,20772.9,20768.7,20764.4,20760.0,20755.6,20751.1,20746.6,20742.0,20737.0,20732.0,20727.5,20723.0,20717.5,20712.0,20707.0,20702.0,20697.0,20692.0,20686.5,20681.0,20676.5,20672.0,20668.0,20664.0,20660.0,20656.0,20652.5,20649.0,20646.0,20643.0,20640.0,20637.0,20635.0,20633.0,20631.0,20629.0,20627.5,20626.0,20624.5,20623.0,20622.0,20621.0,20620.0,20619.0,20617.5,20616.0,20615.0,20614.0,20613.0,20612.0,20610.5,20609.0,20607.5,20606.0,20604.5,20603.0,20601.5,20600.0,20598.0,20596.0,20594.0,20592.0,20589.5,20587.0,20584.5,20582.0,20579.0,20576.0,20572.5,20569.0,20565.5,20562.0,20558.0,20554.0,20550.0,20546.0,20541.5,20537.0,20532.0,20527.0,20522.0,20517.0,20511.5,20506.0,20500.5,20495.0,20489.5,20484.0,20478.5,20473.0,20467.5,20462.0,20457.0,20452.0,20447.0,20442.0,20437.5,20433.0,20428.5,20424.0,20420.5,20417.0,20413.0,20409.0,20406.0,20403.0,20400.5,20398.0,20396.0,20394.0,20392.5,20391.0,20390.0,20389.0,20388.0,20387.0,20387.0,20387.0,20387.0,20387.0,20387.0,20387.0,20387.5,20388.0,20388.5,20389.0,20389.0,20389.0,20389.0,20389.0,20388.5,20388.0,20387.0,20386.0,20384.5,20383.0,20381.5,20380.0,20377.5,20375.0,20372.0,20369.0,20365.0,20361.0,20356.0,20351.0,20345.5,20340.0,20334.0,20328.0,20321.5,20315.0,20308.0,20301.0,20293.5,20286.0,20278.5,20271.0,20263.5,20256.0,20248.0,20240.0,20233.0,20226.0,20218.5,20211.0,20203.5,20196.0,20189.0,20182.0,20175.5,20169.0,20162.5,20156.0,20150.5,20145.0,20139.5,20134.0,20129.0,20124.0,20119.5,20115.0,20110.5,20106.0,20102.5,20099.0,20096.0,20093.0,20090.5,20088.0,20085.5,20083.0,20081.5,20080.0,20078.5,20077.0,20075.5,20074.0,20072.5,20071.0,20069.5,20068.0,20066.0,20064.0,20062.5,20061.0,20059.0,20057.0,20055.5,20054.0,20052.5,20051.0,20049.0,20047.0,20044.5,20042.0,20039.5,20037.0,20034.0,20031.0,20027.5,20024.0,20020.0,20016.0,20011.0,20006.0,20001.0,19996.0,19990.5,19985.0,19978.5,19972.0,19964.5,19957.0,19948.5,19940.0,19930.5,19921.0,19911.0,19901.0,19889.0,19877.0,19864.0,19851.0,19837.0,19823.0,19808.5,19794.0,19778.5,19763.0,19747.5,19732.0,19716.0,19700.0,19684.0,19668.0,19652.0,19636.0,19621.0,19606.0,19591.5,19577.0,19563.5,19550.0,19537.0,19524.0,19512.0,19500.0,19490.0,19480.0,19472.0,19464.0,19457.5,19451.0,19446.5,19442.0,19440.5,19439.0,19440.0,19441.0,19444.5,19448.0,19453.5,19459.0,19465.5,19472.0,19480.0,19488.0,19495.5,19503.0,19510.5,19518.0,19525.5,19533.0,19539.5,19546.0,19552.5,19559.0,19565.0,19571.0,19575.5,19580.0,19584.5,19589.0,19593.0,19597.0,19599.5,19602.0,19603.5,19605.0,19606.0,19607.0,19606.0,19605.0,19603.5,19602.0,19598.5,19595.0,19591.0,19587.0,19581.5,19576.0,19569.5,19563.0,19555.5,19548.0,19540.0,19532.0,19524.5,19517.0,19509.0,19501.0,19493.5,19486.0,19479.0,19472.0,19465.5,19459.0,19454.0,19449.0,19444.5,19440.0,19436.0,19432.0,19429.0,19426.0,19423.5,19421.0,19418.5,19416.0,19414.0,19412.0,19409.0,19406.0,19403.5,19401.0,19398.5,19396.0,19392.5,19389.0,19386.0,19383.0,19380.0,19377.0,19373.5,19370.0,19366.0,19362.0,19358.0,19354.0,19350.5,19347.0,19343.0,19339.0,19335.5,19332.0,19328.0,19324.0,19320.5,19317.0,19313.5,19310.0,19306.5,19303.0,19299.0,19295.0,19291.5,19288.0,19284.0,19280.0,19275.5,19271.0,19266.0,19261.0,19255.5,19250.0,19243.5,19237.0,19229.5,19222.0,19213.0,19204.0,19194.5,19185.0,19174.5,19164.0,19153.0,19142.0,19130.0,19118.0,19106.0,19094.0,19081.5,19069.0,19056.0,19043.0,19030.0,19017.0,19004.0,18991.0,18979.0,18967.0,18955.0,18943.0,18932.0,18921.0,18911.0,18901.0,18892.0,18883.0,18876.0,18869.0,18863.5,18858.0,18854.0,18850.0,18847.0,18844.0,18841.5,18839.0,18837.5,18836.0,18835.0,18834.0,18833.0,18832.0,18831.0,18830.0,18829.5,18829.0,18828.5,18828.0,18827.0,18826.0,18826.0,18826.0,18825.5,18825.0,18824.5,18824.0,18823.5,18823.0,18823.0,18823.0,18823.0,18823.0,18822.0,18821.0,18820.5,18820.0,18819.5,18819.0,18818.0,18817.0,18816.0,18815.0,18813.5,18812.0,18811.0,18810.0,18808.0,18806.0,18804.0,18802.0,18799.0,18796.0,18793.5,18791.0,18788.0,18785.0,18781.5,18778.0,18774.0,18770.0,18766.0,18762.0,18757.0,18752.0,18747.0,18742.0,18737.0,18732.0,18726.0,18720.0,18713.5,18707.0,18700.5,18694.0,18687.0,18680.0,18672.5,18665.0,18657.5,18650.0,18642.0,18634.0,18626.0,18618.0,18609.0,18600.0,18591.0,18582.0,18573.0,18564.0,18554.5,18545.0,18535.5,18526.0,18516.5,18507.0,18497.5,18488.0,18479.0,18470.0,18461.5,18453.0,18444.5,18436.0,18428.5,18421.0,18413.5,18406.0,18399.5,18393.0,18387.0,18381.0,18375.0,18369.0,18363.0,18357.0,18352.0,18347.0,18341.5,18336.0,18331.0,18326.0,18321.5,18317.0,18312.5,18308.0,18303.5,18299.0,18294.5,18290.0,18286.0,18282.0,18278.0,18274.0,18269.5,18265.0,18261.5,18258.0,18254.5,18251.0,18247.0,18243.0,18238.5,18234.0,18230.0,18226.0,18221.0,18216.0,18212.0,18208.0,18203.0,18198.0,18192.5,18187.0,18181.5,18176.0,18170.5,18165.0,18159.0,18153.0,18147.0,18141.0,18135.5,18130.0,18123.5,18117.0,18111.0,18105.0,18099.0,18093.0,18087.5,18082.0,18076.5,18071.0,18065.5,18060.0,18054.5,18049.0,18044.0,18039.0,18034.0,18029.0,18025.0,18021.0,18017.0,18013.0,18009.0,18005.0,18001.5,17998.0,17994.5,17991.0,17987.5,17984.0,17981.0,17978.0,17974.5,17971.0,17968.0,17965.0,17961.5,17958.0,17954.5,17951.0,17947.5,17944.0,17940.0,17936.0,17932.5,17929.0,17925.0,17921.0,17917.0,17913.0,17909.0,17905.0,17901.0,17897.0,17892.5,17888.0,17884.0,17880.0,17876.5,17873.0,17869.5,17866.0,17862.5,17859.0,17856.0,17853.0,17850.0,17847.0,17844.5,17842.0,17840.0,17838.0,17836.0,17834.0,17832.5,17831.0,17830.5,17830.0,17829.5,17829.0,17829.0,17829.0,17829.0,17829.0,17829.5,17830.0,17831.0,17832.0,17833.0,17834.0,17835.5,17837.0,17838.5,17840.0,17841.5,17843.0,17844.0,17845.0,17846.0,17847.0,17848.0,17849.0,17849.5,17850.0,17850.0,17850.0,17850.0,17850.0,17848.5,17847.0,17845.0,17843.0,17840.0,17837.0,17833.0,17829.0,17824.5,17820.0,17814.0,17808.0,17800.5,17793.0,17784.5,17776.0,17767.0,17758.0,17748.5,17739.0,17729.0,17719.0,17710.0,17701.0,17692.0,17683.0,17675.5,17668.0,17661.0,17654.0,17648.5,17643.0,17638.5,17634.0,17630.0,17626.0,17623.5,17621.0,17620.0,17619.0,17617.5,17616.0,17615.5,17615.0,17615.0,17615.0,17614.5,17614.0,17613.5,17613.0,17612.0,17611.0,17610.0,17609.0,17607.5,17606.0,17605.0,17604.0,17602.5,17601.0,17599.5,17598.0,17596.5,17595.0,17593.5,17592.0,17590.5,17589.0,17587.0,17585.0,17583.5,17582.0,17580.5,17579.0,17577.0,17575.0,17573.0,17571.0,17569.5,17568.0,17566.0,17564.0,17562.0,17560.0,17557.5,17555.0,17552.5,17550.0,17547.5,17545.0,17542.0,17539.0,17535.5,17532.0,17528.5,17525.0,17521.0,17517.0,17512.5,17508.0,17503.0,17498.0,17493.0,17488.0,17482.0,17476.0,17470.0,17464.0,17458.0,17452.0,17445.5,17439.0,17432.0,17425.0,17418.0,17411.0,17403.5,17396.0,17388.5,17381.0,17373.0,17365.0,17357.0,17349.0,17341.0,17333.0,17325.0,17317.0,17309.0,17301.0,17293.5,17286.0,17278.5,17271.0,17264.5,17258.0,17251.5,17245.0,17239.5,17234.0,17228.5,17223.0,17218.5,17214.0,17209.5,17205.0,17201.0,17197.0,17193.5,17190.0,17187.0,17184.0,17181.5,17179.0,17176.5,17174.0,17172.5,17171.0,17169.5,17168.0,17167.0,17166.0,17165.5,17165.0,17165.0,17165.0,17164.5,17164.0,17164.0,17164.0,17163.5,17163.0,17162.5,17162.0,17160.5,17159.0,17157.5,17156.0,17153.0,17150.0,17147.0,17144.0,17139.5,17135.0,17130.0,17125.0,17119.5,17114.0,17107.5,17101.0,17094.0,17087.0,17080.0,17073.0,17065.5,17058.0,17050.0,17042.0,17034.0,17026.0,17018.5,17011.0,17003.5,16996.0,16988.5,16981.0,16974.0,16967.0,16960.0,16953.0,16947.0,16941.0,16935.0,16929.0,16923.5,16918.0,16913.0,16908.0,16903.5,16899.0,16895.0,16891.0,16887.0,16883.0,16879.0,16875.0,16871.5,16868.0,16864.5,16861.0,16857.5,16854.0,16850.5,16847.0,16843.0,16839.0,16835.0,16831.0,16827.0,16823.0,16818.5,16814.0,16810.0,16806.0,16802.0,16798.0,16793.5,16789.0,16785.0,16781.0,16777.0,16773.0,16769.0,16765.0,16761.5,16758.0,16754.0,16750.0,16746.5,16743.0,16739.5,16736.0,16732.5,16729.0,16725.5,16722.0,16718.5,16715.0,16711.5,16708.0,16704.5,16701.0,16697.0,16693.0,16689.0,16685.0,16681.0,16677.0,16673.0,16669.0,16664.5,16660.0,16656.0,16652.0,16648.0,16644.0,16640.5,16637.0,16634.0,16631.0,16628.0,16625.0,16622.5,16620.0,16617.5,16615.0,16612.5,16610.0,16608.0,16606.0,16604.0,16602.0,16600.0,16598.0,16595.5,16593.0,16591.0,16589.0,16586.0,16583.0,16580.0,16577.0,16573.0,16569.0,16565.0,16561.0,16555.5,16550.0,16544.0,16538.0,16531.0,16524.0,16517.0,16510.0,16502.5,16495.0,16487.5,16480.0,16472.0,16464.0,16457.0,16450.0,16443.0,16436.0,16430.0,16424.0,16418.0,16412.0,16407.0,16402.0,16398.0,16394.0,16391.0,16388.0,16386.0,16384.0,16383.0,16382.0,16382.0,16382.0,16382.5,16383.0,16384.5,16386.0,16388.0,16390.0,16393.0,16396.0,16399.5,16403.0,16406.5,16410.0,16413.0,16416.0,16418.0,16420.0,16420.5,16421.0,16420.0,16419.0,16416.5,16414.0,16410.0,16406.0,16400.5,16395.0,16388.0,16381.0,16373.0,16365.0,16356.0,16347.0,16337.0,16327.0,16317.0,16307.0,16297.0,16287.0,16277.5,16268.0,16258.5,16249.0,16240.0,16231.0,16222.5,16214.0,16206.5,16199.0,16192.0,16185.0,16178.5,16172.0,16165.5,16159.0,16153.0,16147.0,16141.0,16135.0,16129.5,16124.0,16119.0,16114.0,16109.0,16104.0,16099.0,16094.0,16089.5,16085.0,16080.5,16076.0,16072.0,16068.0,16064.0,16060.0,16056.5,16053.0,16050.0,16047.0,16044.5,16042.0,16039.5,16037.0,16035.0,16033.0,16031.5,16030.0,16028.5,16027.0,16025.5,16024.0,16022.5,16021.0,16020.0,16019.0,16017.5,16016.0,16015.0,16014.0,16012.5,16011.0,16009.5,16008.0,16006.5,16005.0,16002.5,16000.0,15997.0,15994.0,15990.5,15987.0,15983.0,15979.0,15975.0,15971.0,15965.5,15960.0,15954.5,15949.0,15943.5,15938.0,15932.0,15926.0,15920.0,15914.0,15908.0,15902.0,15896.0,15890.0,15884.0,15878.0,15873.0,15868.0,15863.0,15858.0,15854.0,15850.0,15846.0,15842.0,15838.5,15835.0,15831.5,15828.0,15825.0,15822.0,15818.5,15815.0,15812.0,15809.0,15806.0,15803.0,15800.0,15797.0,15793.5,15790.0,15786.0,15782.0,15778.0,15774.0,15769.0,15764.0,15759.0,15754.0,15748.5,15743.0,15737.0,15731.0,15724.5,15718.0,15711.5,15705.0,15697.5,15690.0,15682.5,15675.0,15667.0,15659.0,15651.0,15643.0,15634.5,15626.0,15617.5,15609.0,15600.0,15591.0,15582.0,15573.0,15564.0,15555.0,15546.0,15537.0,15528.5,15520.0,15511.5,15503.0,15495.5,15488.0,15480.5,15473.0,15466.5,15460.0,15454.5,15449.0,15443.5,15438.0,15432.5,15427.0,15421.5,15416.0,15410.5,15405.0,15398.5,15392.0,15384.5,15377.0,15368.5,15360.0,15350.0,15340.0,15329.0,15318.0,15306.5,15295.0,15282.5,15270.0,15258.0,15246.0,15234.5,15223.0,15212.5,15202.0,15192.5,15183.0,15175.0,15167.0,15160.0,15153.0,15147.5,15142.0,15139.0,15136.0,15134.5,15133.0,15133.5,15134.0,15137.0,15140.0,15145.0,15150.0,15156.5,15163.0,15171.0,15179.0,15187.0,15195.0,15202.5,15210.0,15217.5,15225.0,15232.0,15239.0,15245.5,15252.0,15257.0,15262.0,15265.5,15269.0,15271.5,15274.0,15275.5,15277.0,15278.0,15279.0,15278.5,15278.0,15277.0,15276.0,15274.0,15272.0,15269.0,15266.0,15262.0,15258.0,15252.5,15247.0,15240.0,15233.0,15224.5,15216.0,15205.5,15195.0,15183.0,15171.0,15157.5,15144.0,15129.5,15115.0,15099.0,15083.0,15067.0,15051.0,15034.5,15018.0,15001.5,14985.0,14969.5,14954.0,14939.0,14924.0,14910.0,14896.0,14883.5,14871.0,14860.0,14849.0,14839.0,14829.0,14821.0,14813.0,14806.0,14799.0,14793.0,14787.0,14782.5,14778.0,14774.5,14771.0,14768.0,14765.0,14763.0,14761.0,14759.5,14758.0,14756.0,14754.0,14752.5,14751.0,14749.0,14747.0,14745.0,14743.0,14741.5,14740.0,14738.0,14736.0,14734.0,14732.0,14730.0,14728.0,14725.5,14723.0,14721.0,14719.0,14716.5,14714.0,14711.5,14709.0,14706.5,14704.0,14701.5,14699.0,14696.0,14693.0,14690.0,14687.0,14683.0,14679.0,14675.5,14672.0,14667.5,14663.0,14658.5,14654.0,14649.0,14644.0,14639.5,14635.0,14630.0,14625.0,14620.0,14615.0,14609.5,14604.0,14598.5,14593.0,14588.0,14583.0,14577.5,14572.0,14567.0,14562.0,14557.0,14552.0,14547.5,14543.0,14538.5,14534.0,14530.0,14526.0,14523.0,14520.0,14517.0,14514.0,14512.0,14510.0,14507.5,14505.0,14503.5,14502.0,14501.0,14500.0,14499.0,14498.0,14497.5,14497.0,14496.5,14496.0,14496.0,14496.0,14496.0,14496.0,14496.5,14497.0,14497.0,14497.0,14497.5,14498.0,14498.5,14499.0,14499.5,14500.0,14500.0,14500.0,14500.5,14501.0,14500.5,14500.0,14500.0,14500.0,14499.5,14499.0,14498.0,14497.0,14495.5,14494.0,14492.5,14491.0,14489.0,14487.0,14484.5,14482.0,14479.5,14477.0,14473.5,14470.0,14466.5,14463.0,14459.0,14455.0,14450.5,14446.0,14441.0,14436.0,14430.5,14425.0,14419.0,14413.0,14406.0,14399.0,14391.5,14384.0,14376.0,14368.0,14360.0,14352.0,14343.0,14334.0,14325.0,14316.0,14307.0,14298.0,14289.5,14281.0,14273.0,14265.0,14257.0,14249.0,14241.5,14234.0,14227.5,14221.0,14215.5,14210.0,14205.5,14201.0,14197.5,14194.0,14191.5,14189.0,14187.5,14186.0,14185.0,14184.0,14184.0,14184.0,14184.5,14185.0,14185.5,14186.0,14187.0,14188.0,14189.0,14190.0,14191.0,14192.0,14193.0,14194.0,14194.5,14195.0,14194.5,14194.0,14193.5,14193.0,14191.0,14189.0,14186.0,14183.0,14179.5,14176.0,14170.5,14165.0,14158.0,14151.0,14142.5,14134.0,14125.0,14116.0,14106.5,14097.0,14087.0,14077.0,14068.0,14059.0,14050.0,14041.0,14032.5,14024.0,14016.5,14009.0,14002.5,13996.0,13989.5,13983.0,13977.5,13972.0,13966.5,13961.0,13956.5,13952.0,13947.5,13943.0,13939.0,13935.0,13931.5,13928.0,13924.5,13921.0,13917.5,13914.0,13911.0,13908.0,13905.0,13902.0,13899.5,13897.0,13894.5,13892.0,13890.0,13888.0,13885.5,13883.0,13881.5,13880.0,13878.0,13876.0,13874.0,13872.0,13870.0,13868.0,13866.5,13865.0,13863.5,13862.0,13860.5,13859.0,13858.0,13857.0,13855.5,13854.0,13852.0,13850.0,13848.5,13847.0,13845.5,13844.0,13842.0,13840.0,13838.0,13836.0,13834.0,13832.0,13829.5,13827.0,13824.5,13822.0,13819.0,13816.0,13813.5,13811.0,13808.0,13805.0,13801.5,13798.0,13794.5,13791.0,13787.5,13784.0,13780.5,13777.0,13773.0,13769.0,13765.0,13761.0,13757.5,13754.0,13750.0,13746.0,13742.0,13738.0,13734.0,13730.0,13726.0,13722.0,13718.0,13714.0,13710.5,13707.0,13703.5,13700.0,13697.0,13694.0,13691.0,13688.0,13685.0,13682.0,13680.0,13678.0,13675.5,13673.0,13670.5,13668.0,13665.5,13663.0,13661.0,13659.0,13656.5,13654.0,13651.5,13649.0,13646.5,13644.0,13641.0,13638.0,13635.0,13632.0,13628.5,13625.0,13621.0,13617.0,13613.0,13609.0,13604.5,13600.0,13595.0,13590.0,13585.5,13581.0,13576.0,13571.0,13566.5,13562.0,13557.5,13553.0,13548.5,13544.0,13539.5,13535.0,13531.0,13527.0,13523.5,13520.0,13516.0,13512.0,13507.5,13503.0,13499.5,13496.0,13492.5,13489.0,13485.0,13481.0,13477.5,13474.0,13470.5,13467.0,13464.0,13461.0,13457.5,13454.0,13450.5,13447.0,13444.0,13441.0,13438.0,13435.0,13432.0,13429.0,13426.5,13424.0,13421.5,13419.0,13416.5,13414.0,13412.0,13410.0,13407.5,13405.0,13402.0,13399.0,13396.0,13393.0,13389.5,13386.0,13382.0,13378.0,13374.0,13370.0,13366.0,13362.0,13357.5,13353.0,13349.0,13345.0,13340.5,13336.0,13331.5,13327.0,13323.0,13319.0,13315.0,13311.0,13307.5,13304.0,13301.0,13298.0,13295.5,13293.0,13290.5,13288.0,13286.0,13284.0,13281.5,13279.0,13277.0,13275.0,13272.0,13269.0,13266.0,13263.0,13260.0,13257.0,13254.0,13251.0,13248.0,13245.0,13241.5,13238.0,13234.0,13230.0,13226.0,13222.0,13218.5,13215.0,13210.5,13206.0,13201.5,13197.0,13192.5,13188.0,13183.5,13179.0,13175.0,13171.0,13167.0,13163.0,13159.0,13155.0,13151.0,13147.0,13143.5,13140.0,13136.0,13132.0,13128.0,13124.0,13120.5,13117.0,13113.0,13109.0,13105.0,13101.0,13097.0,13093.0,13089.0,13085.0,13080.0,13075.0,13070.5,13066.0,13061.5,13057.0,13052.5,13048.0,13043.5,13039.0,13034.5,13030.0,13025.5,13021.0,13016.5,13012.0,13008.0,13004.0,13000.0,12996.0,12993.0,12990.0,12986.5,12983.0,12980.0,12977.0,12974.5,12972.0,12969.5,12967.0,12965.0,12963.0,12961.0,12959.0,12957.0,12955.0,12953.0,12951.0,12949.5,12948.0,12947.0,12946.0,12945.0,12944.0,12942.5,12941.0,12940.0,12939.0,12937.5,12936.0,12934.0,12932.0,12930.5,12929.0,12926.5,12924.0,12920.5,12917.0,12913.5,12910.0,12905.5,12901.0,12896.5,12892.0,12887.0,12882.0,12877.0,12872.0,12866.5,12861.0,12855.5,12850.0,12844.5,12839.0,12834.0,12829.0,12824.0,12819.0,12814.5,12810.0,12805.5,12801.0,12797.5,12794.0,12790.5,12787.0,12783.5,12780.0,12776.5,12773.0,12769.5,12766.0,12762.5,12759.0,12755.0,12751.0,12747.0,12743.0,12738.0,12733.0,12728.5,12724.0,12719.0,12714.0,12708.5,12703.0,12698.5,12694.0,12690.0,12686.0,12682.0,12678.0,12675.5,12673.0,12670.0,12667.0,12664.5,12662.0,12659.5,12657.0,12654.5,12652.0,12649.0,12646.0,12642.5,12639.0,12635.0,12631.0,12626.0,12621.0,12616.0,12611.0,12605.0,12600.0,12594.0,12589.0,12584.0,12579.0,12574.0,12569.0,12565.0,12561.0,12557.0,12555.0,12552.0,12550.0,12548.0,12546.0,12544.0,12542.0,12541.0,12539.0,12537.0,12535.0,12533.0,12530.0,12527.0,12523.0,12519.0,12513.0,12507.0,12501.0,12493.0,12486.0,12477.0,12469.0,12460.0,12451.0,12442.0,12434.0,12426.0,12418.0,12412.0,12407.0,12403.0,12401.0,12401.0,12403.0,12406.0,12412.0,12418.0,12426.0,12435.0,12445.0,12454.0,12464.0,12473.0,12482.0,12489.0,12496.0,12501.0,12506.0,12510.0,12513.0,12515.0,12516.0,12517.0,12516.0,12516.0,12515.0,12514.0,12512.0,12511.0,12509.0,12507.0,12506.0,12504.0,12502.0,12500.0,12498.0,12496.0,12494.0,12492.0,12490.0,12488.0,12486.0,12483.0,12481.0,12478.0,12476.0,12473.0,12471.0,12468.0,12466.0,12464.0,12461.0,12459.0,12457.0,12455.0,12453.0,12451.0,12449.0,12447.0,12446.0,12444.0,12442.0,12441.0,12439.0,12438.0,12437.0,12436.0,12435.0,12434.0,12433.0,12433.0,12432.0,12432.0,12432.0,12432.0,12433.0,12433.0,12434.0,12434.0,12434.0,12434.0,12433.0,12431.0,12429.0,12426.0,12423.0,12418.0,12413.0,12408.0,12402.0,12396.0,12390.0,12384.0,12379.0,12374.0,12371.0,12368.0,12366.0,12364.0,12363.0,12362.0,12361.0,12360.0,12359.0,12357.0,12355.0,12353.0,12351.0,12350.0,12348.0,12346.0,12343.0,12341.0,12337.0,12334.0,12331.0,12327.0,12323.0,12318.0,12314.0,12310.0,12305.0,12301.0,12297.0,12294.0,12291.0,12289.0,12288.0,12287.0,12285.0,12281.0,12277.0,12271.0,12265.0,12257.0,12249.0,12241.0,12231.0,12221.0,12210.0,12199.0,12188.0,12177.0,12166.0,12155.0,12144.0,12133.0,12122.0,12111.0,12101.0,12091.0,12082.0,12074.0,12066.0,12059.0,12053.0,12047.0,12043.0,12040.0,12038.0,12038.0,12038.0,12040.0,12044.0,12049.0,12056.0,12064.0,12072.0,12080.0,12088.0,12094.0,12099.0,12102.0,12103.0,12103.0,12101.0,12097.0,12091.0,12084.0,12077.0,12069.0,12062.0,12055.0,12051.0,12048.0,12048.0,12050.0,12055.0,12058.0,12060.0,12057.0,12049.0,12033.0,12010.0,11980.0,11953.0,11936.0,11928.0,11926.0,11924.0,11915.0,11900.0,11886.0,11877.0,11870.0,11860.0,11849.0,11839.0,11836.0,11838.0,11844.0,11854.0,11863.0,11870.0,11872.0,11872.0,11872.0,11876.0,11881.0,11882.0,11877.0,11869.0,11859.0,11850.0,11844.0,11843.0,11849.0,11861.0,11875.0,11880.0,11872.0,11855.0,11832.0,11807.0,11784.0,11766.0,11751.0,11736.0,11716.0,11699.0,11693.0,11700.0,11715.0,11736.0,11758.0,11777.0,11786.0,11784.0,11773.0,11758.0,11741.0,11723.0,11707.0,11691.0,11677.0,11665.0,11655.0,11647.0,11642.0,11638.0,11631.0,11619.0,11605.0,11594.0,11586.0,11581.0,11577.0,11575.0,11572.0,11569.0,11564.0,11558.0,11552.0,11547.0,11544.0,11545.0,11548.0,11553.0,11556.0,11557.0,11555.0,11551.0,11545.0,11536.0,11527.0,11519.0,11513.0,11509.0,11504.0,11495.0,11481.0,11464.0,11446.0,11429.0,11414.0,11404.0,11399.0,11400.0,11406.0,11413.0,11420.0,11423.0,11421.0,11416.0,11406.0,11392.0,11376.0,11362.0,11353.0,11351.0,11355.0,11362.0,11369.0,11375.0,11377.0,11373.0,11362.0,11347.0,11328.0,11307.0,11285.0,11261.0,11243.0,11234.0,11235.0,11243.0,11250.0,11259.0,11265.0,11262.0,11252.0,11241.0,11231.0,11215.0,11193.0,11167.0,11144.0,11126.0,11113.0,11102.0,11094.0,11091.0,11089.0,11086.0,11085.0,11092.0,11103.0,11108.0,11105.0,11100.0,11096.0,11094.0,11092.0,11087.0,11085.0,11089.0,11097.0,11100.0,11089.0,11068.0,11049.0,11044.0,11051.0,11061.0,11069.0,11075.0,11076.0,11068.0,11053.0,11036.0,11024.0,11021.0,11020.0,11013.0,10999.0,10986.0,10981.0,10985.0,10995.0,11004.0,11009.0,11011.0,11009.0,11002.0,10990.0,10977.0,10965.0,10954.0,10946.0,10946.0,10952.0,10959.0,10965.0,10971.0,10971.0,10964.0,10954.0,10949.0,10942.0,10927.0,10908.0,10898.0,10890.0,10873.0,10845.0,10816.0,10789.0,10763.0,10742.0,10732.0,10732.0,10732.0,10727.0,10715.0,10696.0,10671.0,10651.0,10644.0,10649.0,10657.0,10660.0,10658.0,10656.0,10661.0,10668.0,10667.0,10659.0,10651.0,10642.0,10625.0,10602.0,10580.0,10563.0,10550.0,10539.0,10531.0,10522.0,10515.0,10508.0,10504.0,10503.0,10509.0,10516.0,10518.0,10522.0,10539.0,10568.0,10599.0,10618.0,10619.0,10608.0,10598.0,10593.0,10591.0,10580.0,10555.0,10526.0,10503.0,10486.0,10468.0,10450.0,10438.0,10434.0,10434.0,10435.0,10431.0,10419.0,10402.0,10389.0,10384.0,10386.0,10389.0,10393.0,10399.0,10408.0,10416.0,10419.0,10413.0,10405.0,10404.0,10408.0,10415.0,10426.0,10440.0,10457.0,10468.0,10467.0,10452.0,10431.0,10417.0,10415.0,10423.0,10435.0,10446.0,10454.0,10455.0,10450.0,10441.0,10431.0,10427.0,10424.0,10414.0,10403.0,10400.0,10406.0,10414.0,10417.0,10420.0,10428.0,10444.0,10460.0,10464.0,10456.0,10444.0,10436.0,10433.0,10433.0,10429.0,10420.0,10406.0,10397.0,10397.0,10401.0,10396.0,10386.0,10378.0,10376.0,10377.0,10380.0,10387.0,10399.0,10412.0,10419.0,10413.0,10396.0,10376.0,10363.0,10360.0,10364.0,10368.0,10367.0,10361.0,10355.0,10353.0,10354.0,10354.0,10355.0,10360.0,10363.0,10357.0,10346.0,10342.0,10344.0,10343.0,10337.0,10333.0,10333.0,10335.0,10333.0,10326.0,10317.0,10310.0,10305.0,10304.0,10304.0,10300.0,10292.0,10280.0,10266.0,10256.0,10253.0,10257.0,10263.0,10268.0,10269.0,10269.0,10264.0,10251.0,10236.0,10225.0,10223.0,10226.0,10231.0,10232.0,10226.0,10210.0,10191.0,10176.0,10172.0,10176.0,10181.0,10181.0,10183.0,10191.0,10203.0,10208.0,10201.0,10191.0,10183.0,10180.0,10175.0,10158.0,10140.0,10137.0,10147.0,10155.0,10155.0,10153.0,10151.0,10144.0,10128.0,10109.0,10095.0,10092.0,10098.0,10102.0,10099.0,10095.0,10096.0,10104.0,10115.0,10128.0,10138.0,10139.0,10131.0,10117.0,10101.0,10087.0,10073.0,10061.0,10049.0,10038.0,10027.0,10020.0,10021.0,10030.0,10043.0,10052.0,10056.0,10058.0,10058.0,10059.0,10062.0,10066.0,10071.0,10076.0,10084.0,10090.0,10090.0,10078.0,10058.0,10041.0,10031.0,10026.0,10024.0,10027.0,10033.0,10037.0,10042.0,10048.0,10053.0,10053.0,10048.0,10047.0,10057.0,10070.0,10079.0,10078.0,10068.0,10059.0,10054.0,10048.0,10039.0,10033.0,10037.0,10046.0,10052.0,10053.0,10055.0,10064.0,10069.0,10067.0,10060.0,10050.0,10040.0,10032.0,10027.0,10023.0,10017.0,10009.0,10001.0,9995.0,9992.0,9991.0,9991.0,9991.0,9991.0,9988.0,9981.0,9968.0,9953.0,9940.0,9932.0,9923.0,9906.0,9886.0,9868.0,9857.0,9851.0,9846.0,9840.0,9832.0,9820.0,9804.0,9786.0,9771.0,9761.0,9751.0,9736.0,9722.0,9714.0,9708.0,9706.0,9703.0,9699.0,9695.0,9693.0,9694.0,9696.0,9697.0,9697.0,9692.0,9684.0,9676.0,9669.0,9666.0,9665.0,9661.0,9651.0,9630.0,9604.0,9585.0,9577.0,9579.0,9584.0,9588.0,9596.0,9607.0,9618.0,9625.0,9626.0,9620.0,9608.0,9593.0,9579.0,9567.0,9562.0,9566.0,9578.0,9592.0,9606.0,9615.0,9622.0,9628.0,9639.0,9646.0,9646.0,9647.0,9653.0,9660.0,9665.0,9667.0,9668.0,9666.0,9663.0,9659.0,9656.0,9650.0,9639.0,9624.0,9611.0,9606.0,9609.0,9617.0,9625.0,9632.0,9635.0,9635.0,9633.0,9631.0,9627.0,9623.0,9619.0,9614.0,9609.0,9602.0,9595.0,9587.0,9580.0,9573.0,9566.0,9560.0,9555.0,9549.0,9544.0,9539.0,9534.0,9531.0,9526.0,9523.0,9519.0,9514.0,9508.0,9500.0,9490.0,9480.0,9473.0,9469.0,9468.0,9469.0,9470.0,9465.0,9456.0,9440.0,9425.0,9417.0,9420.0,9429.0,9439.0,9450.0,9460.0,9465.0,9461.0,9454.0,9448.0,9442.0,9431.0,9416.0,9397.0,9381.0,9371.0,9363.0,9356.0,9351.0,9351.0,9355.0,9363.0,9370.0,9372.0,9369.0,9362.0,9351.0,9337.0,9323.0,9309.0,9294.0,9280.0,9268.0,9262.0,9265.0,9278.0,9296.0,9310.0,9319.0,9319.0,9310.0,9299.0,9289.0,9284.0,9280.0,9276.0,9268.0,9260.0,9256.0,9256.0,9258.0,9258.0,9255.0,9249.0,9242.0,9237.0,9236.0,9241.0,9248.0,9251.0,9244.0,9231.0,9224.0,9229.0,9240.0,9250.0,9252.0,9248.0,9239.0,9230.0,9222.0,9216.0,9213.0,9211.0,9210.0,9210.0,9209.0,9203.0,9187.0,9161.0,9136.0,9114.0,9095.0,9078.0,9066.0,9064.0,9063.0,9058.0,9048.0,9035.0,9022.0,9009.0,8995.0,8981.0,8972.0,8968.0,8965.0,8958.0,8946.0,8936.0,8935.0,8936.0,8935.0,8930.0,8922.0,8910.0,8897.0,8888.0,8887.0,8892.0,8896.0,8896.0,8896.0,8897.0,8904.0,8917.0,8936.0,8950.0,8951.0,8941.0,8927.0,8919.0,8918.0,8925.0,8934.0,8935.0,8921.0,8909.0,8906.0,8910.0,8922.0,8939.0,8955.0,8964.0,8957.0,8939.0,8922.0,8912.0,8908.0,8910.0,8914.0,8918.0,8920.0,8920.0,8917.0,8910.0,8900.0,8887.0,8872.0,8856.0,8841.0,8828.0,8819.0,8817.0,8821.0,8826.0,8829.0,8831.0,8832.0,8836.0,8842.0,8847.0,8849.0,8847.0,8845.0,8842.0,8840.0,8840.0,8839.0,8839.0,8839.0,8836.0,8832.0,8827.0,8822.0,8818.0,8815.0,8812.0,8811.0,8810.0,8809.0,8808.0,8806.0,8805.0,8803.0,8801.0,8799.0,8796.0,8791.0,8784.0,8774.0,8761.0,8751.0,8746.0,8745.0,8744.0,8739.0,8733.0,8731.0,8736.0,8742.0,8745.0,8743.0,8738.0,8736.0,8739.0,8740.0,8735.0,8727.0,8720.0,8717.0,8715.0,8718.0,8724.0,8733.0,8738.0,8732.0,8715.0,8691.0,8660.0,8622.0,8583.0,8551.0,8526.0,8512.0,8512.0,8523.0,8533.0,8535.0,8530.0,8518.0,8503.0,8489.0,8475.0,8462.0,8452.0,8443.0,8437.0,8432.0,8429.0,8426.0,8421.0,8412.0,8399.0,8387.0,8380.0,8374.0,8363.0,8347.0,8333.0,8329.0,8336.0,8344.0,8345.0,8342.0,8346.0,8356.0,8365.0,8372.0,8380.0,8385.0,8387.0,8382.0,8373.0,8364.0,8356.0,8350.0,8344.0,8339.0,8333.0,8326.0,8317.0,8307.0,8296.0,8285.0,8275.0,8267.0,8263.0,8260.0,8259.0,8260.0,8261.0,8264.0,8267.0,8269.0,8272.0,8272.0,8269.0,8262.0,8252.0,8245.0,8247.0,8257.0,8271.0,8285.0,8294.0,8297.0,8295.0,8289.0,8277.0,8264.0,8253.0,8240.0,8223.0,8209.0,8206.0,8211.0,8216.0,8219.0,8218.0,8209.0,8195.0,8183.0,8178.0,8179.0,8181.0,8184.0,8194.0,8208.0,8221.0,8226.0,8218.0,8200.0,8177.0,8159.0,8146.0,8128.0,8110.0,8099.0,8076.0,8051.0,8033.0,8019.0,8006.0,7997.0,7994.0,8000.0,8007.0,8007.0,8005.0,8004.0,8001.0,7995.0,7993.0,8000.0,8014.0,8027.0,8032.0,8027.0,8014.0,8002.0,8005.0,8017.0,8027.0,8029.0,8018.0,8004.0,7993.0,7986.0,7983.0,7985.0,7995.0,8013.0,8028.0,8035.0,8031.0,8024.0,8021.0,8022.0,8023.0,8023.0,8017.0,8007.0,7992.0,7978.0,7972.0,7971.0,7971.0,7970.0,7969.0,7972.0,7978.0,7981.0,7973.0,7961.0,7952.0,7953.0,7957.0,7956.0,7949.0,7942.0,7938.0,7940.0,7946.0,7955.0,7965.0,7969.0,7964.0,7953.0,7939.0,7921.0,7903.0,7890.0,7887.0,7895.0,7904.0,7909.0,7903.0,7884.0,7857.0,7830.0,7812.0,7807.0,7811.0,7818.0,7824.0,7827.0,7826.0,7818.0,7799.0,7774.0,7762.0,7763.0,7767.0,7762.0,7749.0,7738.0,7739.0,7748.0,7756.0,7760.0,7758.0,7756.0,7756.0,7757.0,7757.0,7753.0,7744.0,7731.0,7723.0,7722.0,7725.0,7724.0,7712.0,7695.0,7680.0,7665.0,7651.0,7641.0,7638.0,7632.0,7618.0,7602.0,7588.0,7575.0,7560.0,7551.0,7550.0,7550.0,7538.0,7521.0,7514.0,7510.0,7499.0,7488.0,7481.0,7476.0,7474.0,7472.0,7472.0,7472.0,7466.0,7456.0,7450.0,7453.0,7464.0,7476.0,7482.0,7485.0,7488.0,7493.0,7500.0,7503.0,7500.0,7493.0,7483.0,7476.0,7470.0,7464.0,7457.0,7444.0,7426.0,7402.0,7378.0,7356.0,7339.0,7328.0,7324.0,7325.0,7328.0,7332.0,7335.0,7338.0,7338.0,7336.0,7332.0,7330.0,7330.0,7331.0,7335.0,7339.0,7344.0,7350.0,7354.0,7357.0,7359.0,7358.0,7356.0,7351.0,7344.0,7335.0,7322.0,7307.0,7288.0,7266.0,7246.0,7229.0,7218.0,7215.0,7218.0,7222.0,7223.0,7219.0,7209.0,7195.0,7179.0,7166.0,7160.0,7160.0,7161.0,7151.0,7129.0,7103.0,7080.0,7065.0,7055.0,7049.0,7051.0,7065.0,7089.0,7109.0,7119.0,7118.0,7107.0,7090.0,7072.0,7062.0,7059.0,7058.0,7053.0,7042.0,7029.0,7016.0,7006.0,7003.0,7009.0,7021.0,7032.0,7031.0,7019.0,7001.0,6987.0,6978.0,6974.0,6975.0,6978.0,6979.0,6978.0,6973.0,6967.0,6961.0,6956.0,6952.0,6950.0,6949.0,6949.0,6948.0,6946.0,6942.0,6936.0,6927.0,6914.0,6899.0,6882.0,6863.0,6845.0,6831.0,6823.0,6821.0,6822.0,6827.0,6833.0,6837.0,6837.0,6829.0,6815.0,6800.0,6790.0,6788.0,6789.0,6788.0,6780.0,6765.0,6742.0,6713.0,6684.0,6661.0,6648.0,6645.0,6651.0,6667.0,6688.0,6707.0,6717.0,6709.0,6687.0,6661.0,6644.0,6639.0,6640.0,6641.0,6638.0,6631.0,6622.0,6613.0,6605.0,6600.0,6600.0,6606.0,6616.0,6627.0,6629.0,6597.0,6538.0,6486.0,6464.0,6454.0,6451.0,6460.0,6468.0,6475.0,6481.0,6491.0,6503.0,6507.0,6500.0,6491.0,6487.0,6487.0,6489.0,6489.0,6483.0,6471.0,6456.0,6439.0,6426.0,6417.0,6413.0,6413.0,6414.0,6416.0,6416.0,6413.0,6407.0,6398.0,6384.0,6367.0,6348.0,6329.0,6313.0,6302.0,6295.0,6292.0,6293.0,6297.0,6304.0,6313.0,6323.0,6333.0,6342.0,6348.0,6351.0,6348.0,6339.0,6320.0,6290.0,6251.0,6213.0,6183.0,6168.0,6169.0,6180.0,6194.0,6205.0,6213.0,6218.0,6222.0,6225.0,6228.0,6230.0,6231.0,6231.0,6229.0,6226.0,6220.0,6215.0,6211.0,6211.0,6215.0,6220.0,6224.0,6226.0,6223.0,6218.0,6211.0,6204.0,6196.0,6188.0,6179.0,6170.0,6161.0,6154.0,6149.0,6146.0,6145.0,6146.0,6145.0,6141.0,6132.0,6117.0,6104.0,6097.0,6095.0,6095.0,6096.0,6098.0,6099.0,6099.0,6095.0,6087.0,6075.0,6063.0,6053.0,6051.0,6055.0,6060.0,6060.0,6055.0,6044.0,6032.0,6025.0,6025.0,6023.0,6018.0,6022.0,6037.0,6050.0,6051.0,6038.0,6019.0,6003.0,5990.0,5980.0,5973.0,5973.0,5981.0,5989.0,5993.0,5985.0,5969.0,5952.0,5937.0,5927.0,5920.0,5916.0,5916.0,5917.0,5921.0,5925.0,5930.0,5934.0,5935.0,5930.0,5919.0,5902.0,5885.0,5870.0,5861.0,5856.0,5853.0,5850.0,5842.0,5831.0,5822.0,5816.0,5816.0,5817.0,5814.0,5808.0,5804.0,5808.0,5816.0,5825.0,5830.0,5826.0,5817.0,5804.0,5793.0,5786.0,5785.0,5785.0,5782.0,5777.0,5776.0,5779.0,5784.0,5788.0,5787.0,5779.0,5762.0,5743.0,5727.0,5720.0,5720.0,5723.0,5727.0,5728.0,5727.0,5720.0,5709.0,5694.0,5681.0,5678.0,5686.0,5698.0,5705.0,5698.0,5679.0,5659.0,5635.0,5612.0,5597.0,5593.0,5603.0,5617.0,5630.0,5634.0,5630.0,5623.0,5617.0,5614.0,5615.0,5620.0,5623.0,5619.0,5608.0,5592.0,5575.0,5556.0,5537.0,5518.0,5499.0,5479.0,5460.0,5442.0,5427.0,5417.0,5415.0,5421.0,5434.0,5449.0,5463.0,5473.0,5475.0,5471.0,5461.0,5449.0,5435.0,5421.0,5408.0,5395.0,5381.0,5367.0,5352.0,5339.0,5329.0,5324.0,5328.0,5340.0,5357.0,5376.0,5390.0,5395.0,5388.0,5373.0,5353.0,5332.0,5315.0,5306.0,5307.0,5315.0,5326.0,5339.0,5350.0,5356.0,5354.0,5346.0,5340.0,5343.0,5353.0,5362.0,5364.0,5362.0,5359.0,5355.0,5350.0,5343.0,5333.0,5313.0,5285.0,5264.0,5243.0,5237.0,5244.0,5255.0,5266.0,5276.0,5281.0,5278.0,5269.0,5255.0,5239.0,5223.0,5212.0,5202.0,5190.0,5176.0,5158.0,5139.0,5121.0,5106.0,5095.0,5089.0,5088.0,5089.0,5089.0,5087.0,5082.0,5077.0,5073.0,5067.0,5062.0,5070.0,5089.0,5102.0,5105.0,5110.0,5117.0,5120.0,5118.0,5115.0,5116.0,5118.0,5120.0,5119.0,5116.0,5108.0,5095.0,5078.0,5063.0,5052.0,5044.0,5037.0,5030.0,5022.0,5015.0,5010.0,5006.0,5004.0,5006.0,5010.0,5014.0,5014.0,5015.0,5019.0,5019.0,5005.0,4982.0,4964.0,4955.0,4955.0,4960.0,4966.0,4973.0,4982.0,4995.0,4989.0,4969.0,4943.0,4918.0,4891.0,4860.0,4829.0,4809.0,4796.0,4790.0,4792.0,4792.0,4788.0,4785.0,4786.0,4792.0,4802.0,4809.0,4808.0,4806.0,4809.0,4821.0,4834.0,4838.0,4831.0,4818.0,4799.0,4779.0,4759.0,4742.0,4730.0,4724.0,4719.0,4708.0,4688.0,4672.0,4664.0,4666.0,4674.0,4686.0,4695.0,4703.0,4708.0,4708.0,4706.0,4711.0,4721.0,4733.0,4741.0,4742.0,4737.0,4729.0,4727.0,4734.0,4742.0,4742.0,4725.0,4697.0,4665.0,4636.0,4613.0,4596.0,4585.0,4577.0,4567.0,4554.0,4542.0,4531.0,4523.0,4518.0,4515.0,4510.0,4511.0,4516.0,4520.0,4516.0,4509.0,4511.0,4515.0,4511.0,4500.0,4494.0,4499.0,4506.0,4513.0,4523.0,4530.0,4533.0,4534.0,4541.0,4553.0,4561.0,4564.0,4559.0,4549.0,4539.0,4530.0,4522.0,4517.0,4517.0,4522.0,4532.0,4543.0,4549.0,4549.0,4545.0,4542.0,4542.0,4540.0,4536.0,4535.0,4525.0,4506.0,4487.0,4472.0,4463.0,4457.0,4450.0,4445.0,4447.0,4457.0,4468.0,4474.1,4476.0,4474.8,4473.0,4464.8,4449.4,4438.2,4430.0,4419.6,4408.0,4400.4,4400.4,4406.4,4412.8,4417.0,4419.4,4420.0,4418.8,4417.4,4416.0,4417.4,4419.6,4420.8,4418.0,4411.6,4402.2,4389.6,4374.6,4358.0,4341.4,4326.0,4311.0,4295.2,4277.0,4256.6,4236.0,4218.6,4206.4,4198.2,4190.6,4182.0,4173.0,4163.6,4155.6,4149.8,4147.4,4150.2,4159.0,4174.8,4193.6,4211.8,4225.8,4231.2,4227.4,4218.8,4210.4,4206.4,4204.4,4203.0,4199.0,4190.8,4179.4,4169.6,4166.2,4171.2,4181.8,4194.2,4204.6,4209.4,4204.6,4190.8,4177.2,4171.2,4173.6,4176.0,4172.8,4164.8,4153.6,4145.2,4143.8,4149.0,4155.8,4158.6,4155.8,4146.8,4134.6,4120.2,4112.3,4113.2,4118.0,4120.2,4122.4,4126.2,4125.6,4115.8,4096.6,4072.4,4051.0,4038.4,4033.0,4031.2,4032.0,4034.2,4041.0,4051.0,4058.8,4063.0,4071.4,4080.8,4082.2,4071.8,4053.0,4036.6,4030.2,4032.2,4032.6,4012.4,3981.6,3958.0,3940.4,3931.0,3929.0,3929.0,3927.6,3926.2,3926.6,3931.6,3939.8,3941.0,3932.2,3921.2,3913.2,3911.2,3915.6,3924.0,3932.2,3937.2,3937.4,3936.0,3935.8,3930.8,3918.2,3904.2,3894.0,3891.2,3895.4,3901.8,3905.2,3905.6,3902.8,3897.8,3889.6,3876.0,3861.8,3851.0,3841.0,3832.2,3826.8,3829.2,3839.0,3852.2,3863.2,3866.8,3861.4,3852.8,3849.4,3852.4,3859.6,3857.8,3840.4,3815.4,3792.0,3776.4,3772.2,3776.8,3785.2,3794.2,3802.2,3808.0,3811.6,3806.6,3792.2,3772.8,3753.2,3737.0,3726.6,3722.0,3716.8,3711.4,3709.8,3713.2,3720.4,3729.8,3739.0,3747.2,3752.2,3753.6,3751.8,3747.8,3744.0,3740.4,3736.0,3727.8,3713.8,3697.2,3684.0,3673.8,3663.0,3654.8,3650.4,3655.4,3669.6,3684.0,3686.1,3673.8,3659.2,3652.8,3652.8,3652.8,3649.0,3641.6,3632.6,3624.8,3619.0,3614.0,3609.0,3604.6,3603.0,3604.0,3605.2,3604.0,3598.2,3587.6,3573.8,3556.6,3538.2,3520.4,3507.0,3499.6,3500.2,3508.6,3524.6,3543.4,3557.2,3558.0,3548.2,3534.8,3524.6,3521.0,3522.2,3527.8,3536.4,3544.2,3547.6,3542.6,3528.2,3511.2,3499.6,3497.4,3500.4,3499.2,3486.4,3465.6,3444.8,3431.6,3427.6,3432.4,3445.2,3461.0,3471.4,3468.5,3455.8,3439.0,3422.1,3416.8,3415.4,3414.2,3408.4,3406.4,3409.0,3415.4,3419.5,3409.8,3406.6,3403.2,3395.6,3379.6,3365.4,3350.0,3342.2,3342.4,3334.4,3339.4,3341.2,3344.6,3349.3,3357.3,3361.0,3366.4,3374.7,3375.4,3362.2,3349.5,3328.4,3300.4,3297.0,3309.3,3315.1,3313.4,3299.2,3276.9,3256.2,3240.1,3235.6,3242.0,3253.0,3259.6,3259.8,3255.4,3248.0,3239.0,3229.0,3220.2,3211.8,3204.2,3195.6,3184.8,3172.0,3159.4,3149.4,3142.8,3137.0,3130.6,3121.0,3110.2,3099.2,3090.4,3084.2,3083.2,3087.8,3095.6,3103.0,3112.6,3127.0,3136.8,3135.0,3124.8,3117.4,3113.0,3106.8,3096.0,3089.0,3085.4,3082.0,3077.0,3072.6,3070.6,3064.4,3052.0,3038.4,3034.6,3040.4,3047.6,3048.4,3044.0,3038.8,3030.2,3017.0,3005.6,3000.6,2997.0,2990.4,2982.0,2976.4,2977.0,2984.4,2993.2,2995.4,2989.0,2978.0,2971.8,2980.2,2995.8,3000.4,2991.8,2975.8,2960.6,2950.4,2942.4,2936.2,2934.4,2937.2,2940.8,2941.0,2937.6,2934.0,2934.4,2939.0,2942.0,2937.8,2925.0,2911.4,2902.4,2903.0,2909.2,2914.8,2913.8,2903.6,2888.2,2873.6,2865.0,2863.0,2862.6,2860.4,2855.4,2849.4,2844.0,2839.8,2839.2,2843.4,2850.6,2856.8,2857.4,2851.8,2840.6,2828.4,2818.6,2812.0,2807.0,2798.8,2784.4,2767.4,2755.0,2751.2,2755.4,2762.6,2769.0,2773.2,2775.0,2775.0,2775.0,2773.0,2769.4,2761.8,2745.8,2733.0,2727.4,2718.4,2707.0,2681.0,2657.8,2643.8,2624.6,2609.6,2607.7,2592.6,2570.4,2556.8,2552.8,2544.2,2531.8,2517.6,2510.2,2504.6,2499.2,2498.0,2495.4,2484.4,2483.8,2497.6,2498.6,2502.4,2514.4,2526.6,2540.6,2553.6,2546.4,2526.2,2490.3,2482.2,2498.4,2514.0,2524.4,2529.4,2536.8,2538.6,2532.0,2529.6,2535.2,2544.2,2548.8,2544.4,2533.8,2526.6,2527.6,2531.2,2529.0,2522.4,2518.4,2520.4,2519.6,2506.0,2484.6,2470.6,2472.8,2480.2,2479.4,2471.0,2464.2,2464.2,2467.4,2469.8,2470.0,2468.0,2464.2,2460.6,2459.0,2458.6,2456.4,2452.0,2448.4,2449.4,2454.0,2459.0,2462.6,2462.8,2459.4,2450.8,2436.8,2417.2,2393.0,2368.0,2344.2,2324.4,2311.8,2305.0,2300.6,2296.4,2288.8,2275.6,2257.8,2239.2,2223.0,2212.6,2211.4,2218.2,2230.0,2243.0,2254.4,2260.2,2262.4,2263.4,2266.2,2273.4,2284.6,2296.2,2304.6,2305.2,2301.0,2296.0,2294.2,2300.2,2313.2,2315.4,2299.2,2287.7,2290.4,2298.8,2300.6,2287.6,2267.0,2249.8,2227.2,2206.5,2194.5,2188.4,2186.0,2184.4,2182.2,2178.0,2169.9,2160.0,2150.8,2142.0,2134.3,2133.5,2142.9,2149.2,2143.2,2132.2,2127.4,2125.6,2117.0,2111.5,2118.1,2129.2,2128.4,2117.2,2104.2,2089.8,2071.0,2051.0,2034.9,2024.2,2018.7,2020.7,2031.3,2042.7,2046.7,2047.8,2053.4,2062.4,2065.5,2055.3,2034.8,2013.6,2000.8,1998.4,2000.4,2002.2,2005.6,2004.1,1993.0,1978.0,1968.8,1962.6,1954.0,1943.4,1938.0,1942.4,1956.4,1967.2,1962.8,1946.4,1927.9,1913.4,1903.0,1894.0,1886.5,1881.8,1884.0,1888.8,1890.4,1886.4,1880.4,1881.2,1892.2,1908.0,1917.1,1912.0,1894.5,1874.8,1865.4,1862.9,1859.2,1850.0,1842.2,1842.7,1843.2,1831.0,1804.0,1777.5,1764.6,1764.4,1767.6,1769.8,1769.6,1768.7,1771.6,1781.4,1793.3,1801.6,1803.8,1801.0,1796.0,1792.4,1790.6,1780.5,1759.9,1744.2,1749.1,1759.1,1751.6,1732.2,1719.2,1716.2,1716.7,1711.7,1699.4,1692.6,1701.2,1710.2,1700.5,1677.4,1657.2,1644.2,1636.6,1630.0,1624.1,1621.4,1624.0,1628.6,1631.0,1630.2,1626.0,1620.6,1616.6,1615.8,1617.8,1617.7,1613.0,1611.6,1619.8,1628.1,1622.3,1608.2,1597.0,1588.8,1578.5,1564.0,1551.6,1550.6,1560.8,1573.0,1572.4,1557.2,1541.8,1532.5,1526.2,1517.0,1505.0,1493.0,1487.8,1493.0,1503.0,1510.8,1509.0,1493.8,1470.2,1449.0,1432.1,1418.8,1407.4,1397.0,1385.8,1373.2,1358.0,1338.8,1316.7,1303.8,1311.6,1320.8,1324.0,1321.4,1317.0,1312.0,1309.0,1313.4,1328.4,1345.6,1355.8,1359.8,1364.1,1364.4,1334.4,1243.7,1225.9,1249.4,1258.6,1253.8,1247.5,1246.2,1250.8,1261.5,1273.8,1276.7,1273.6,1268.0,1263.0,1258.4,1254.8,1253.0,1252.0,1252.0,1250.6,1245.3,1235.4,1219.3,1199.4,1179.0,1161.0,1148.7,1144.2,1146.0,1152.8,1162.0,1171.4,1179.8,1185.8,1188.8,1187.7,1182.6,1174.4,1165.6,1153.8,1143.8,1146.4,1149.8,1126.1,1075.4,1071.0,1087.5,1100.5,1095.5,1072.8,1043.0,1018.3,1007.2,1007.0,1001.1,981.9,964.8,969.0,977.7,969.0,958.7,969.4,990.8,1001.7,1001.8,1001.0,999.8,994.0,991.2,995.8,1001.4,1000.0,994.2,989.6,983.2,969.4,948.8,928.8,920.6,928.4,935.5,924.8,905.2,896.2,899.4,904.8,906.2,898.8,884.6,866.0,846.2,829.4,819.2,817.6,824.2,834.6,842.2,842.5,833.8,818.2,798.4,776.8,756.2,738.2,721.2,705.4,697.0,696.8,691.9,671.2,645.4,634.0,636.4,641.2,648.0,660.6,678.2,694.8,708.2,716.5,715.4,700.8,677.0,651.0,627.6,606.3,589.0,575.4,564.2,554.8,546.0,536.6,526.8,515.4,501.2,481.3,455.6,427.8,412.6,416.0,423.2,418.3,408.6,406.4,407.4,398.5,379.8,359.5,345.4,341.2,342.6,342.8,342.4,344.6,351.2,359.6,362.8,359.2,353.8,353.6,356.8,360.2,364.4,373.8,387.2,399.0,405.8,401.6,387.6,369.4,350.8,334.6,324.2,315.8,303.7,285.2,273.4,268.0,255.4,232.9,210.9,199.0,192.2,179.6,168.2,155.4,152.0,148.2,140.4,151.0,166.2,187.2,207.4,218.8,226.4,228.5,220.0,212.6,223.8,229.6,216.2,221.0,240.4,248.2,232.4,208.0,191.0,161.8,140.2,134.7,131.6,133.4,146.6,162.6,158.2,151.0,148.2,148.0,147.6,159.8,161.2,148.6,146.2,142.8,125.0,119.1,123.7,126.8,121.0,127.0,148.1,158.8,159.8,154.7,159.2];
[truncated: 261,452 more chars]
