# Supplementary material for: The center cannot hold: A Bayesian chronology for the collapse of Tiwanaku
Source: PLoS One. 2023 Nov 22;18(11):e0288798. doi: 10.1371/journal.pone.0288798 (PMC10664893; doi:10.1371/journal.pone.0288798)
Supplement: S4 File — (ZIP) [file pone.0288798.s005.zip › S4 File/TW060_Wk_49174.prior]

760.5	0
765.5	0
770.5	0
775.5	0.000009172
780.5	0.0000029273
785.5	1.9516e-7
790.5	0
795.5	0
800.5	0
805.5	0
810.5	0
815.5	0
820.5	0
825.5	0
830.5	0
835.5	1.9516e-7
840.5	1.9516e-7
845.5	5.855e-8
850.5	9.758e-8
855.5	9.758e-8
860.5	5.855e-8
865.5	0
870.5	5.855e-8
875.5	6.05e-7
880.5	0.0000017954
885.5	0.00002818
890.5	0.0003988
895.5	0.0026884
900.5	0.008656
905.5	0.014279
910.5	0.015983
915.5	0.014064
920.5	0.009729
925.5	0.005356
930.5	0.0026433
935.5	0.0015773
940.5	0.0012251
945.5	0.0014278
950.5	0.0020489
955.5	0.003282
960.5	0.005382
965.5	0.007451
970.5	0.009854
975.5	0.014696
980.5	0.017267
985.5	0.017391
990.5	0.019516
995.5	0.004475
1000.5	0.0012014
1005.5	0.004041
1010.5	0.007802
1015.5	0.005959
1020.5	0.0014894
1025.5	0.00007371
1030.5	8.977e-7
1035.5	5.855e-8
1040.5	5.855e-8
1045.5	0
