# Supplementary material for: The center cannot hold: A Bayesian chronology for the collapse of Tiwanaku
Source: PLoS One. 2023 Nov 22;18(11):e0288798. doi: 10.1371/journal.pone.0288798 (PMC10664893; doi:10.1371/journal.pone.0288798)
Supplement: S4 File — (ZIP) [file pone.0288798.s005.zip › S4 File/UGAMS_26432_R_10_14_shaft_tomb_individual_11.prior]

760.5	0
765.5	0
770.5	0
775.5	0.000016052
780.5	0.000014368
785.5	0.0000014593
790.5	0
795.5	0
800.5	0
805.5	0.0000010383
810.5	0
815.5	0
820.5	0
825.5	0
830.5	0
835.5	8.419e-7
840.5	0.0000024976
845.5	0.0000014593
850.5	0.0000018802
855.5	4.209e-7
860.5	4.209e-7
865.5	1.9644e-7
870.5	6.174e-7
875.5	0.0000031149
880.5	0.000015631
885.5	0.00016397
890.5	0.0016119
895.5	0.008302
900.5	0.019788
905.5	0.026853
910.5	0.028063
915.5	0.025931
920.5	0.019892
925.5	0.012671
930.5	0.006922
935.5	0.004085
940.5	0.0030842
945.5	0.0029933
950.5	0.00355
955.5	0.004621
960.5	0.005874
965.5	0.006397
970.5	0.006169
975.5	0.005786
980.5	0.004211
985.5	0.0022848
990.5	0.0006081
995.5	0.000023965
1000.5	0.000006258
1005.5	0.00001897
1010.5	0.000027501
1015.5	0.000005613
1020.5	1.9644e-7
1025.5	0
