# Supplementary material for: The center cannot hold: A Bayesian chronology for the collapse of Tiwanaku
Source: PLoS One. 2023 Nov 22;18(11):e0288798. doi: 10.1371/journal.pone.0288798 (PMC10664893; doi:10.1371/journal.pone.0288798)
Supplement: S4 File — (ZIP) [file pone.0288798.s005.zip › S4 File/Akapana_East.log]

OxCal v4.4.4 Bronk Ramsey (2021); r:5
Atmospheric data from Reimer et al (2020)
IntCal20 Curve(IntCal20.14c)
Atmospheric data from Reimer et al (2020)
SHCal20 Curve(SHCal20.14c)
Atmospheric data from Hogg et al (2020)
Tiwanaku mix Mix_Curves(SHCal20,IntCal20,0,0,P(-1,101,Array(),1.0099))
  68.3% probability
    29 (68.3%) 60
  95.4% probability
    20 (95.4%) 70
  68.3% probability
    29 (68.3%) 60
  95.4% probability
    20 (95.4%) 70
Start Akapana East Boundary()
Tiwanaku occupation_Kernel N(0,1)
  68.3% probability
    -1 (68.3%) 1
  95.4% probability
    -2 (95.4%) 2
Tiwanaku occupation_Scale U(0,1)
  68.3% probability
    0 (68.3%) 1
  95.4% probability
    0 (95.4%) 1
AA-107585, cyst burial R_Date(1335,26)
  68.3% probability
    666AD (26.7%) 689AD
    739AD (41.5%) 772AD
  95.4% probability
    661AD (95.4%) 774AD
AA-107586, three-chambered burial R_Date(1209,25)
  68.3% probability
    774AD (13.2%) 789AD
    800AD ( 6.7%) 809AD
    833AD (48.3%) 888AD
  95.4% probability
    771AD (89.7%) 895AD
    930AD ( 5.8%) 954AD
Early T4 ceramics. occupation in AKE1M_Kernel N(0,1)
  68.3% probability
    -1 (68.3%) 1
  95.4% probability
    -2 (95.4%) 2
Early T4 ceramics. occupation in AKE1M_Scale U(0,1)
  68.3% probability
    0 (68.3%) 1
  95.4% probability
    0 (95.4%) 1
First early occupation First()
Last early occupation Last()
SMU-2333, AKE1 R_Date(1716,276)
  68.3% probability
    32AD ( 0.6%) 39AD
    58AD (67.6%) 640AD
  95.4% probability
    367BC ( 2.5%) 271BC
    266BC ( 0.5%) 243BC
    234BC (92.5%) 886AD
Beta-55491, AKE1 Mound R_Date(1500,100)
  68.3% probability
    439AD ( 4.1%) 454AD
    476AD ( 9.7%) 510AD
    523AD (54.5%) 657AD
  95.4% probability
    368AD (91.7%) 720AD
    732AD ( 3.8%) 772AD
SMU-2471, AKE1 (not mound) R_Date(1428,99)
  68.3% probability
    544AD (57.2%) 691AD
    700AD ( 0.8%) 703AD
    738AD (10.3%) 772AD
  95.4% probability
    425AD (89.6%) 776AD
    786AD ( 4.7%) 845AD
    853AD ( 1.1%) 870AD
( KDE_Plot Early T4 ceramics. occupation in AKE1M
Early T4 ceramics. occupation in AKE1M KDE_Plot()
n=3
) KDE_Plot Early T4 ceramics. occupation in AKE1M
Early–Late boundary Boundary()
Akapana East 1. South Complex. T5_Kernel N(0,1)
  68.3% probability
    -1 (68.3%) 1
  95.4% probability
    -2 (95.4%) 2
Akapana East 1. South Complex. T5_Scale U(0,1)
  68.3% probability
    0 (68.3%) 1
  95.4% probability
    0 (95.4%) 1
First AK East T5 First()
Last AK East T5 Last()
SMU-2469, AKE1 R_Date(1191,101)
  68.3% probability
    774AD (68.3%) 987AD
  95.4% probability
    654AD (95.4%) 1040AD
AKE1, SMU-2277, AKE1 R_Date(1134,60)
  68.3% probability
    884AD (64.9%) 994AD
    1007AD ( 3.4%) 1016AD
  95.4% probability
    772AD (95.4%) 1026AD
SMU-2278, AKE1 R_Date(1246,112)
  68.3% probability
    679AD (21.2%) 752AD
    758AD (42.6%) 894AD
    933AD ( 4.4%) 950AD
  95.4% probability
    606AD ( 0.6%) 618AD
    636AD (94.9%) 1026AD
SMU-2289, AKE1 R_Date(1185,56)
  68.3% probability
    774AD ( 6.8%) 789AD
    800AD ( 3.7%) 809AD
    833AD (31.8%) 902AD
    918AD (26.0%) 972AD
  95.4% probability
    708AD ( 3.0%) 736AD
    771AD (92.5%) 994AD
SMU-2276, AKE1 R_Date(1073,57)
  68.3% probability
    895AD (16.5%) 930AD
    954AD (51.8%) 1036AD
  95.4% probability
    883AD (79.9%) 1054AD
    1060AD ( 1.0%) 1071AD
    1077AD (14.5%) 1153AD
SMU-2290, AKE1 R_Date(1121,74)
  68.3% probability
    778AD ( 1.2%) 782AD
    880AD (67.0%) 1024AD
  95.4% probability
    771AD (90.2%) 1051AD
    1081AD ( 5.3%) 1150AD
( KDE_Plot Akapana East 1. South Complex. T5
Akapana East 1. South Complex. T5 KDE_Plot()
n=6
) KDE_Plot Akapana East 1. South Complex. T5
( Sequence Dates that are in sequence
Dates that are in sequence Sequence()
) Sequence Dates that are in sequence
( KDE_Plot Tiwanaku occupation
Tiwanaku occupation KDE_Plot()
n=2
) KDE_Plot Tiwanaku occupation
Collapse Boundary()
Post-collapse_Kernel N(0,1)
  68.3% probability
    -1 (68.3%) 1
  95.4% probability
    -2 (95.4%) 2
Post-collapse_Scale U(0,1)
  68.3% probability
    0 (68.3%) 1
  95.4% probability
    0 (95.4%) 1
SMU-2332, AKE1 R_Date(1017,115)
  68.3% probability
    900AD ( 4.4%) 920AD
    970AD (63.9%) 1181AD
  95.4% probability
    774AD ( 1.2%) 789AD
    800AD ( 0.7%) 810AD
    832AD (93.6%) 1268AD
SMU-2331, AKE1 R_Date(872,197)
  68.3% probability
    993AD (65.4%) 1305AD
    1362AD ( 2.8%) 1382AD
  95.4% probability
    772AD (95.4%) 1445AD
SMU-2740 AKE1 R_Date(632,183)
Warning! Date may extend out of range - 632+/-183BP
  68.3% probability
    1210AD (68.0%) 1494AD
    1604AD ( 0.3%) 1606AD
  95.4% probability
    1021AD (95.4%) 1665AD
( KDE_Plot Post-collapse
Post-collapse KDE_Plot()
n=3
) KDE_Plot Post-collapse
End Boundary()
( Sequence 
Sequence()
) Sequence 
i : Using logs - function probability low
Posterior 
( MCMC(30000)
Overall agreement 105.5%
Dynamic agreement 106.7%
Tiwanaku mix Posterior 
  68.3% probability
    30 (56.1%) 52
    53 (12.2%) 60
  95.4% probability
    20 (95.4%) 70
 Agreement  99.0%
Start Akapana East Posterior 
  68.3% probability
    483AD (68.3%) 650AD
  95.4% probability
    372AD (95.4%) 750AD
Tiwanaku occupation Posterior 
Tiwanaku occupation_Kernel Posterior 
  68.3% probability
    -1 (68.3%) 1
  95.4% probability
    -2 (95.4%) 2
 Agreement  99.9%
Tiwanaku occupation_Scale Posterior 
  68.3% probability
    1 (68.3%) 1
  95.4% probability
    0 (95.4%) 1
 Agreement 100.0%
AA-107585, cyst burial Posterior 
  68.3% probability
    666AD (24.7%) 688AD
    739AD (43.6%) 771AD
  95.4% probability
    660AD (95.4%) 774AD
 Agreement 100.1%
AA-107586, three-chambered burial Posterior 
  68.3% probability
    775AD (12.9%) 790AD
    798AD ( 8.0%) 810AD
    832AD (47.3%) 888AD
  95.4% probability
    772AD (90.8%) 895AD
    932AD ( 4.7%) 952AD
 Agreement  99.7%
Early T4 ceramics. occupation in AKE1M Posterior 
Early T4 ceramics. occupation in AKE1M_Kernel Posterior 
  68.3% probability
    -1 (68.3%) 1
  95.4% probability
    -2 (95.4%) 2
 Agreement 100.0%
Early T4 ceramics. occupation in AKE1M_Scale Posterior 
  68.3% probability
    1 (68.3%) 1
  95.4% probability
    1 (95.4%) 1
 Agreement 100.0%
First early occupation Posterior 
  68.3% probability
    530AD (68.3%) 665AD
  95.4% probability
    448AD (95.4%) 760AD
Last early occupation Posterior 
  68.3% probability
    610AD (53.4%) 706AD
    740AD (14.9%) 772AD
  95.4% probability
    562AD (95.4%) 816AD
SMU-2333, AKE1 Posterior 
  68.3% probability
    554AD (62.9%) 706AD
    742AD ( 5.4%) 761AD
  95.4% probability
    450AD (95.4%) 810AD
 Agreement  83.4%
Beta-55491, AKE1 Mound Posterior 
  68.3% probability
    560AD (65.4%) 676AD
    750AD ( 2.9%) 759AD
  95.4% probability
    486AD (95.4%) 774AD
 Agreement 102.8%
SMU-2471, AKE1 (not mound) Posterior 
  68.3% probability
    578AD (60.8%) 690AD
    742AD ( 7.5%) 764AD
  95.4% probability
    511AD (95.1%) 778AD
    788AD ( 0.3%) 796AD
 Agreement 118.0%
Early–Late boundary Posterior 
  68.3% probability
    671AD (68.3%) 808AD
  95.4% probability
    618AD (95.4%) 874AD
Akapana East 1. South Complex. T5 Posterior 
Akapana East 1. South Complex. T5_Kernel Posterior 
  68.3% probability
    -1 (68.3%) 1
  95.4% probability
    -2 (95.4%) 2
 Agreement  99.9%
Akapana East 1. South Complex. T5_Scale Posterior 
  68.3% probability
    1 (68.3%) 1
  95.4% probability
    0 (95.4%) 1
 Agreement 100.0%
First AK East T5 Posterior 
  68.3% probability
    770AD (68.3%) 880AD
  95.4% probability
    688AD (95.4%) 912AD
Last AK East T5 Posterior 
  68.3% probability
    950AD (68.3%) 1024AD
  95.4% probability
    897AD (95.4%) 1044AD
SMU-2469, AKE1 Posterior 
  68.3% probability
    809AD (68.3%) 971AD
  95.4% probability
    716AD (95.4%) 1020AD
 Agreement 111.5%
AKE1, SMU-2277, AKE1 Posterior 
  68.3% probability
    884AD (68.3%) 990AD
  95.4% probability
    774AD ( 6.2%) 814AD
    825AD (89.2%) 1020AD
 Agreement 103.8%
SMU-2278, AKE1 Posterior 
  68.3% probability
    783AD (52.1%) 904AD
    916AD (16.1%) 960AD
  95.4% probability
    699AD (95.4%) 996AD
 Agreement 106.0%
SMU-2289, AKE1 Posterior 
  68.3% probability
    831AD (68.3%) 969AD
  95.4% probability
    773AD (95.4%) 990AD
 Agreement 104.4%
SMU-2276, AKE1 Posterior 
  68.3% probability
    894AD (32.0%) 930AD
    960AD (36.3%) 1015AD
  95.4% probability
    776AD ( 0.6%) 785AD
    845AD ( 0.5%) 855AD
    870AD (94.3%) 1048AD
 Agreement 100.7%
SMU-2290, AKE1 Posterior 
  68.3% probability
    875AD (68.3%) 998AD
  95.4% probability
    775AD (95.4%) 1022AD
 Agreement 108.5%
Collapse Posterior 
  68.3% probability
    964AD (68.3%) 1062AD
  95.4% probability
    912AD (95.4%) 1134AD
Post-collapse Posterior 
Post-collapse_Kernel Posterior 
  68.3% probability
    -1 (68.3%) 1
  95.4% probability
    -2 (95.4%) 2
 Agreement  99.9%
Post-collapse_Scale Posterior 
  68.3% probability
    1 (68.3%) 1
  95.4% probability
    1 (95.4%) 1
 Agreement 100.0%
SMU-2332, AKE1 Posterior 
  68.3% probability
    1018AD (68.3%) 1156AD
  95.4% probability
    976AD (94.8%) 1230AD
    1248AD ( 0.7%) 1256AD
 Agreement 117.4%
SMU-2331, AKE1 Posterior 
  68.3% probability
    1018AD (68.3%) 1199AD
  95.4% probability
    972AD (94.5%) 1325AD
    1361AD ( 0.9%) 1378AD
 Agreement 120.3%
SMU-2740 AKE1 Posterior 
  68.3% probability
    1021AD (66.3%) 1250AD
    1280AD ( 1.9%) 1290AD
  95.4% probability
    989AD (95.4%) 1428AD
 Agreement  65.6%
End Posterior 
  68.3% probability
    1043AD (66.3%) 1349AD
    1357AD ( 2.0%) 1370AD
  95.4% probability
    992AD (95.4%) 1704AD
) MCMC(960000)
