# Supplementary material for: The center cannot hold: A Bayesian chronology for the collapse of Tiwanaku
Source: PLoS One. 2023 Nov 22;18(11):e0288798. doi: 10.1371/journal.pone.0288798 (PMC10664893; doi:10.1371/journal.pone.0288798)
Supplement: S4 File — (ZIP) [file pone.0288798.s005.zip › S4 File/Beta_275867_D143_IV.prior]

725.5	0
730.5	0
735.5	0
740.5	2.1086e-7
745.5	0
750.5	0
755.5	0
760.5	0
765.5	0
770.5	0.0000010419
775.5	0.00013666
780.5	0.0004056
785.5	0.00018479
790.5	0.00006438
795.5	0.00004687
800.5	0.00008292
805.5	0.00011187
810.5	0.00009896
815.5	0.00006021
820.5	0.00005062
825.5	0.00007792
830.5	0.00013333
835.5	0.00019874
840.5	0.00026229
845.5	0.00025937
850.5	0.00027728
855.5	0.00026937
860.5	0.00023645
865.5	0.00022917
870.5	0.00027313
875.5	0.0004033
880.5	0.0008098
885.5	0.0018927
890.5	0.004209
895.5	0.007708
900.5	0.010881
905.5	0.012403
910.5	0.012404
915.5	0.011522
920.5	0.010165
925.5	0.008481
930.5	0.006786
935.5	0.005853
940.5	0.005398
945.5	0.005414
950.5	0.006085
955.5	0.006883
960.5	0.008054
965.5	0.008797
970.5	0.00942
975.5	0.010181
980.5	0.010395
985.5	0.009877
990.5	0.009631
995.5	0.004775
1000.5	0.002386
1005.5	0.0022085
1010.5	0.0018246
1015.5	0.0011104
1020.5	0.0004648
1025.5	0.00009687
1030.5	0.000012503
1035.5	0.00000542
1040.5	0.0000010419
1045.5	4.217e-7
