# Supplementary material for: The center cannot hold: A Bayesian chronology for the collapse of Tiwanaku
Source: PLoS One. 2023 Nov 22;18(11):e0288798. doi: 10.1371/journal.pone.0288798 (PMC10664893; doi:10.1371/journal.pone.0288798)
Supplement: S4 File — (ZIP) [file pone.0288798.s005.zip › S4 File/Monument_Construction.oxcal]

 Plot()
 {
  Curve("IntCal20","IntCal20.14c");
  Curve("SHCal20","SHCal20.14c");
  Mix_Curves("Tiwanaku mix","SHCal20","IntCal20",P(-1,101,[0,1,1,1,1,1,1,1,1,1,1,0,0,0,0,0,0,0,0,0,0,8,8,8,8,8,8,8,8,8,8,20,20,20,20,20,20,20,20,20,20,20,20,20,20,20,20,20,20,20,20,11,11,11,11,11,11,11,11,11,11,9,9,9,9,9,9,9,9,9,9,2,2,2,2,2,2,2,2,2,2,0,0,0,0,0,0,0,0,0,0,0,0,0,0,0,0,0,0,0,0,0]));
  Sequence("Pumapunku & Akapana")
  {
   Boundary("Start");
   KDE_Plot("Monument construction")
   {
    //Akapana
    R_Date("SMU-2329, at base near canal mouth", 1403, 211);
    R_Date("SMU-2468, summit", 1392, 49);
    //Just below kero smash, level 6b
    R_Date("ETH-6306", 1460, 60);
    //fill in between facade and revetment on the first terrace
    Combine("Surface of terrace 1. Level 6a, F2. Wall 2. Ceramic smash")
    {
     R_Date("SMU-2285, on top of first platform", 1425, 211);
     R_Date("SMU-2293, on top of first platform", 1388, 116);
    };
    //Pumapunku
    Sequence()
    {
     //Early Tiwanaku
     Phase("Foundation")
     {
      R_Date("OS-17860",1510,25);
      R_Date("AA-65280",1424,83);
     };
     Date("Green surface");
     Phase("Between green and red surface")
     {
      R_Date("UCIAMS-62884, P-11",1445,20);
      R_Date("UCIAMS-62885",1370,20);
     };
     Date("Red surface");
     Phase("P-8, above red surface")
     {
      R_Date("UCIAMS-62886",1315,30);
      R_Combine("TW059, petrous bone, Northwest sector 1, Locus 2. Platform fill")
      {
       R_Date("Poz-123574", 1267,28);
       R_Date("Poz-123630", 1300,29);
      };
     };
    };
   };
   Boundary("End");
  };
  Sequence()
  {
   Boundary();
   R_Date("TW097, Wk-50229, body within pebble surface", 1184, 14);
   Date("Pebble surface placed");
   R_Combine("TW090, Verano, Ind. 6")
   {
    R_Date("Poz-122663",1039,30);
    R_Date("Poz-122664",1054,28);
   };
   Boundary();
  };
  Sequence()
  {
   Boundary();
   KDE_Plot("Late Tiwanaku community building")
   {
    Date("=Pebble surface placed");
    Sequence()
    {
     Combine("Feature 18, llamas fetus offering, Putuni")
     {
      R_Date("SMU-2467",1132,61);
      R_Date("SMU-2465",1105,53);
      R_Date("SMU-2466",1174,59);
     };
     //Couture 2002:262
     R_Date("SMU-2472, collapsed roof beam",1197,115);
    };
   };
   Boundary();
  };
 };
