# Supplementary material for: The center cannot hold: A Bayesian chronology for the collapse of Tiwanaku
Source: PLoS One. 2023 Nov 22;18(11):e0288798. doi: 10.1371/journal.pone.0288798 (PMC10664893; doi:10.1371/journal.pone.0288798)
Supplement: S4 File — (ZIP) [file pone.0288798.s005.zip › S4 File/Residential_combine.log]

OxCal v4.4.4 Bronk Ramsey (2021); r:5
Atmospheric data from Reimer et al (2020)
IntCal20 Curve(IntCal20.14c)
Atmospheric data from Reimer et al (2020)
SHCal20 Curve(SHCal20.14c)
Atmospheric data from Hogg et al (2020)
Tiwanaku mix Mix_Curves(SHCal20,IntCal20,0,0,P(-1,101,Array(),1.0099))
  68.3% probability
    29 (68.3%) 60
  95.4% probability
    20 (95.4%) 70
  68.3% probability
    29 (68.3%) 60
  95.4% probability
    20 (95.4%) 70
Start Residential Dates Boundary()
sub-Putuni Transitional Context OS-11306 R_Date(1560,25)
  68.3% probability
    480AD ( 7.3%) 492AD
    528AD (60.9%) 582AD
  95.4% probability
    435AD (10.0%) 466AD
    470AD (85.4%) 594AD
Early Tiwanaku_Kernel N(0,1)
  68.3% probability
    -1 (68.3%) 1
  95.4% probability
    -2 (95.4%) 2
Early Tiwanaku_Scale U(0,1)
  68.3% probability
    0 (68.3%) 1
  95.4% probability
    0 (95.4%) 1
First Early Tiwanaku First()
Last Early Tiwanaku Last()
SMU-2333, AKE1 R_Date(1716,276)
  68.3% probability
    32AD ( 0.6%) 39AD
    58AD (67.6%) 640AD
  95.4% probability
    367BC ( 2.5%) 271BC
    266BC ( 0.5%) 243BC
    234BC (92.5%) 886AD
Beta-55491, AKE1 Mound R_Date(1500,100)
  68.3% probability
    439AD ( 4.1%) 454AD
    476AD ( 9.7%) 510AD
    523AD (54.5%) 657AD
  95.4% probability
    368AD (91.7%) 720AD
    732AD ( 3.8%) 772AD
SMU-2471, AKE1 (not mound) R_Date(1428,99)
  68.3% probability
    544AD (57.2%) 691AD
    700AD ( 0.8%) 703AD
    738AD (10.3%) 772AD
  95.4% probability
    425AD (89.6%) 776AD
    786AD ( 4.7%) 845AD
    853AD ( 1.1%) 870AD
Beta-275868, D148, V (wall fill) R_Date(1380,40)
  68.3% probability
    645AD (49.9%) 682AD
    746AD (18.4%) 767AD
  95.4% probability
    606AD ( 2.5%) 618AD
    636AD (93.0%) 774AD
Beta-275869, D149, V (pit that cuts wall) R_Date(1410,40)
  68.3% probability
    605AD (11.7%) 620AD
    635AD (56.6%) 674AD
  95.4% probability
    591AD (86.2%) 686AD
    742AD ( 9.3%) 771AD
( Sequence Mollo Kontu
Mollo Kontu Sequence()
) Sequence Mollo Kontu
SMU-2369 R_Date(1360,155)
  68.3% probability
    576AD (68.3%) 886AD
  95.4% probability
    410AD (95.4%) 1022AD
Wk-49175, human bone in platform fill R_Date(1322,21)
  68.3% probability
    674AD (21.5%) 691AD
    738AD (46.7%) 772AD
  95.4% probability
    670AD (95.4%) 773AD
AA-107591, giant urn burial R_Date(1352,25)
  68.3% probability
    660AD (35.2%) 683AD
    745AD (33.0%) 768AD
  95.4% probability
    651AD (52.8%) 719AD
    735AD (42.6%) 774AD
AA-107590, woman with elaborate grave goods R_Date(1337,25)
  68.3% probability
    666AD (27.2%) 688AD
    740AD (41.1%) 772AD
  95.4% probability
    660AD (47.8%) 722AD
    732AD (47.6%) 774AD
OS-10643, use surface, Putuni R_Date(1230,40)
  68.3% probability
    782AD (68.3%) 881AD
  95.4% probability
    685AD (12.0%) 743AD
    770AD (77.8%) 898AD
    925AD ( 5.6%) 962AD
( KDE_Plot Early Tiwanaku
Early Tiwanaku KDE_Plot()
n=8
) KDE_Plot Early Tiwanaku
Late Tiwanaku_Kernel N(0,1)
  68.3% probability
    -1 (68.3%) 1
  95.4% probability
    -2 (95.4%) 2
Late Tiwanaku_Scale U(0,1)
  68.3% probability
    0 (68.3%) 1
  95.4% probability
    0 (95.4%) 1
First Late Tiwanaku First()
Last Late Tiwanaku Last()
SMU-2469, AKE1 R_Date(1191,101)
  68.3% probability
    774AD (68.3%) 987AD
  95.4% probability
    654AD (95.4%) 1040AD
AKE1, SMU-2277, AKE1 R_Date(1134,60)
  68.3% probability
    884AD (64.9%) 994AD
    1007AD ( 3.4%) 1016AD
  95.4% probability
    772AD (95.4%) 1026AD
SMU-2278, AKE1 R_Date(1246,112)
  68.3% probability
    679AD (21.2%) 752AD
    758AD (42.6%) 894AD
    933AD ( 4.4%) 950AD
  95.4% probability
    606AD ( 0.6%) 618AD
    636AD (94.9%) 1026AD
SMU-2289, AKE1 R_Date(1185,56)
  68.3% probability
    774AD ( 6.8%) 789AD
    800AD ( 3.7%) 809AD
    833AD (31.8%) 902AD
    918AD (26.0%) 972AD
  95.4% probability
    708AD ( 3.0%) 736AD
    771AD (92.5%) 994AD
SMU-2276, AKE1 R_Date(1073,57)
  68.3% probability
    895AD (16.5%) 930AD
    954AD (51.8%) 1036AD
  95.4% probability
    883AD (79.9%) 1054AD
    1060AD ( 1.0%) 1071AD
    1077AD (14.5%) 1153AD
SMU-2290, AKE1 R_Date(1121,74)
  68.3% probability
    778AD ( 1.2%) 782AD
    880AD (67.0%) 1024AD
  95.4% probability
    771AD (90.2%) 1051AD
    1081AD ( 5.3%) 1150AD
UGAMS-26434, R-13-8, principal occupation R_Date(1110,20)
  68.3% probability
    900AD (29.3%) 920AD
    969AD (39.0%) 993AD
  95.4% probability
    894AD (37.7%) 932AD
    950AD (49.3%) 995AD
    1002AD ( 8.5%) 1019AD
UGAMS-26432, R-10-14, shaft tomb, individual 11 R_Date(1120,20)
  68.3% probability
    900AD (32.3%) 922AD
    968AD (35.9%) 992AD
  95.4% probability
    892AD (44.3%) 938AD
    945AD (50.4%) 994AD
    1009AD ( 0.7%) 1012AD
( Phase 
Phase()
) Phase 
UGAMS-26433, R-12-7, ash layer R_Date(1150,25)
  68.3% probability
    892AD (11.3%) 904AD
    916AD (56.9%) 974AD
  95.4% probability
    886AD (95.4%) 991AD
( Sequence Muru Ut Pata
Muru Ut Pata Sequence()
) Sequence Muru Ut Pata
Beta-275867, D143, IV R_Date(1110,40)
  68.3% probability
    896AD (26.9%) 928AD
    956AD (32.8%) 994AD
    1004AD ( 8.6%) 1017AD
  95.4% probability
    888AD (95.4%) 1024AD
Beta-275865, D139, IV R_Date(1030,40)
  68.3% probability
    992AD (45.8%) 1046AD
    1086AD (22.5%) 1128AD
  95.4% probability
    986AD (95.4%) 1155AD
( Sequence Mollo Kontu Occupation III/IV
Mollo Kontu Occupation III/IV Sequence()
) Sequence Mollo Kontu Occupation III/IV
Beta-275866, D156, IV R_Date(1170,40)
  68.3% probability
    777AD ( 3.1%) 783AD
    878AD (65.2%) 978AD
  95.4% probability
    772AD (11.4%) 814AD
    828AD (84.0%) 992AD
Beta-275863, D40, III R_Date(1090,40)
  68.3% probability
    900AD (16.0%) 920AD
    970AD (52.3%) 1022AD
  95.4% probability
    890AD (95.4%) 1030AD
Beta-275864, D44, III R_Date(1120,40)
  68.3% probability
    894AD (32.7%) 932AD
    952AD (35.6%) 992AD
  95.4% probability
    883AD (95.4%) 1024AD
SMU-2467 R_Date(1132,61)
  68.3% probability
    885AD (63.7%) 994AD
    1005AD ( 4.6%) 1016AD
  95.4% probability
    772AD (95.4%) 1028AD
SMU-2465 R_Date(1105,53)
  68.3% probability
    895AD (23.9%) 930AD
    954AD (44.3%) 1020AD
  95.4% probability
    773AD ( 1.6%) 788AD
    834AD (93.1%) 1046AD
    1088AD ( 0.4%) 1094AD
    1104AD ( 0.3%) 1110AD
SMU-2466 R_Date(1174,59)
  68.3% probability
    775AD ( 5.0%) 787AD
    841AD (63.3%) 987AD
  95.4% probability
    712AD ( 2.0%) 735AD
    771AD (91.2%) 997AD
    1002AD ( 2.2%) 1020AD
( Combine Putuni F18
SMU-2467 Posterior 
  68.3% probability
    895AD (34.9%) 930AD
    954AD (33.4%) 988AD
  95.4% probability
    883AD (93.3%) 994AD
    1006AD ( 2.2%) 1016AD
 Agreement 126.2%
SMU-2465 Posterior 
  68.3% probability
    895AD (34.9%) 930AD
    954AD (33.4%) 988AD
  95.4% probability
    883AD (93.3%) 994AD
    1006AD ( 2.2%) 1016AD
 Agreement 110.0%
SMU-2466 Posterior 
  68.3% probability
    895AD (34.9%) 930AD
    954AD (33.4%) 988AD
  95.4% probability
    883AD (93.3%) 994AD
    1006AD ( 2.2%) 1016AD
 Agreement 113.2%
Putuni F18 Combine()
 X2-Test: df=2 T=0.720(5% 5.991)
  68.3% probability
    895AD (34.9%) 930AD
    954AD (33.4%) 988AD
  95.4% probability
    883AD (93.3%) 994AD
    1006AD ( 2.2%) 1016AD
 Agreement n=3 Acomb=129.8%(An= 40.8%)
) Combine Putuni F18
SMU-2472, roof beam R_Date(1197,115)
  68.3% probability
    716AD ( 4.3%) 734AD
    772AD (64.0%) 990AD
  95.4% probability
    648AD (93.2%) 1046AD
    1086AD ( 2.2%) 1130AD
( Sequence Putuni
Putuni Sequence()
) Sequence Putuni
( KDE_Plot Late Tiwanaku
Late Tiwanaku KDE_Plot()
n=9
) KDE_Plot Late Tiwanaku
Collapse Boundary()
Terminal Tiwanaku_Kernel N(0,1)
  68.3% probability
    -1 (68.3%) 1
  95.4% probability
    -2 (95.4%) 2
Terminal Tiwanaku_Scale U(0,1)
  68.3% probability
    0 (68.3%) 1
  95.4% probability
    0 (95.4%) 1
First Terminal Tiwanaku First()
Last Terminal Tiwanaku Last()
SMU-2473, F11. Offering above square structure R_Date(850,243)
Warning! Date may extend out of range - 850+/-243BP
  68.3% probability
    988AD (68.3%) 1400AD
  95.4% probability
    666AD (94.8%) 1506AD
    1592AD ( 0.7%) 1618AD
INAH-972, F11 R_Date(1120,140)
  68.3% probability
    773AD (63.1%) 1046AD
    1087AD ( 4.1%) 1114AD
    1120AD ( 1.1%) 1126AD
  95.4% probability
    668AD (95.4%) 1210AD
( Combine Manzanilla House
SMU-2473, F11. Offering above square structure Posterior 
  68.3% probability
    892AD (68.3%) 1154AD
  95.4% probability
    709AD ( 1.4%) 736AD
    771AD (93.5%) 1228AD
    1251AD ( 0.5%) 1260AD
 Agreement  95.5%
INAH-972, F11 Posterior 
  68.3% probability
    892AD (68.3%) 1154AD
  95.4% probability
    709AD ( 1.4%) 736AD
    771AD (93.5%) 1228AD
    1251AD ( 0.5%) 1260AD
 Agreement  98.1%
Manzanilla House Combine()
 X2-Test: df=1 T=0.906(5% 3.841)
  68.3% probability
    892AD (68.3%) 1154AD
  95.4% probability
    709AD ( 1.4%) 736AD
    771AD (93.5%) 1228AD
    1251AD ( 0.5%) 1260AD
 Agreement n=2 Acomb= 95.5%(An= 50.0%)
) Combine Manzanilla House
SMU-2332, AKE1 R_Date(1017,115)
  68.3% probability
    900AD ( 4.4%) 920AD
    970AD (63.9%) 1181AD
  95.4% probability
    774AD ( 1.2%) 789AD
    800AD ( 0.7%) 810AD
    832AD (93.6%) 1268AD
SMU-2331, AKE1 R_Date(872,197)
  68.3% probability
    993AD (65.4%) 1305AD
    1362AD ( 2.8%) 1382AD
  95.4% probability
    772AD (95.4%) 1445AD
SMU-2740 AKE1 R_Date(632,183)
Warning! Date may extend out of range - 632+/-183BP
  68.3% probability
    1210AD (68.0%) 1494AD
    1604AD ( 0.3%) 1606AD
  95.4% probability
    1021AD (95.4%) 1665AD
Beta-275870, D36, I/II (latest) R_Date(1070,40)
  68.3% probability
    904AD ( 6.1%) 915AD
    974AD (62.1%) 1029AD
  95.4% probability
    892AD (90.5%) 1046AD
    1086AD ( 4.9%) 1128AD
Beta-275875, A111, I (pit midden, surface A21) R_Date(1030,40)
  68.3% probability
    992AD (45.8%) 1046AD
    1086AD (22.5%) 1128AD
  95.4% probability
    986AD (95.4%) 1155AD
( KDE_Plot Terminal Tiwanaku
Terminal Tiwanaku KDE_Plot()
n=6
) KDE_Plot Terminal Tiwanaku
End Boundary()
( Sequence 
Sequence()
) Sequence 
TW099/CJ-35250 R_Combine(1299,21)
  68.3% probability
    685AD (68.3%) 742AD
  95.4% probability
    672AD (94.6%) 775AD
    818AD ( 0.9%) 824AD
 X2-Test: df=1 T=0.0(5% 3.8)
i : Using logs - function probability low
( MCMC(30000)
Overall agreement 105.8%
Dynamic agreement 104.2%
Tiwanaku mix Posterior 
  68.3% probability
    30 (55.6%) 51
    52 (12.6%) 60
  95.4% probability
    20 (95.4%) 71
 Agreement  98.5%
Start Residential Dates Posterior 
  68.3% probability
    530AD (68.3%) 581AD
  95.4% probability
    494AD (91.5%) 600AD
    610AD ( 4.0%) 630AD
sub-Putuni Transitional Context OS-11306 Posterior 
  68.3% probability
    548AD (68.3%) 590AD
  95.4% probability
    528AD (90.4%) 604AD
    620AD ( 5.0%) 636AD
 Agreement 102.4%
Early Tiwanaku Posterior 
Early Tiwanaku_Kernel Posterior 
  68.3% probability
    -1 (68.3%) 1
  95.4% probability
    -2 (95.4%) 2
 Agreement 100.0%
Early Tiwanaku_Scale Posterior 
  68.3% probability
    1 (68.3%) 1
  95.4% probability
    0 (95.4%) 1
 Agreement 100.0%
First Early Tiwanaku Posterior 
  68.3% probability
    566AD (68.3%) 627AD
  95.4% probability
    546AD (95.4%) 660AD
Last Early Tiwanaku Posterior 
  68.3% probability
    754AD (68.3%) 824AD
  95.4% probability
    740AD (95.4%) 880AD
SMU-2333, AKE1 Posterior 
  68.3% probability
    567AD (59.0%) 688AD
    740AD ( 9.3%) 770AD
  95.4% probability
    550AD (95.4%) 826AD
 Agreement  72.9%
Beta-55491, AKE1 Mound Posterior 
  68.3% probability
    574AD (68.3%) 660AD
  95.4% probability
    548AD (87.8%) 715AD
    732AD ( 7.7%) 772AD
 Agreement 111.8%
SMU-2471, AKE1 (not mound) Posterior 
  68.3% probability
    585AD (58.2%) 685AD
    744AD (10.1%) 768AD
  95.4% probability
    554AD (94.2%) 778AD
    788AD ( 1.2%) 802AD
 Agreement 118.4%
Beta-275868, D148, V (wall fill) Posterior 
  68.3% probability
    608AD ( 5.5%) 616AD
    638AD (62.8%) 674AD
  95.4% probability
    594AD (91.5%) 692AD
    738AD ( 4.0%) 760AD
 Agreement  96.6%
Beta-275869, D149, V (pit that cuts wall) Posterior 
  68.3% probability
    648AD (49.8%) 676AD
    750AD (18.5%) 765AD
  95.4% probability
    616AD (64.8%) 692AD
    698AD ( 0.9%) 706AD
    736AD (29.7%) 774AD
 Agreement  84.2%
SMU-2369 Posterior 
  68.3% probability
    606AD (68.3%) 774AD
  95.4% probability
    569AD (95.4%) 845AD
 Agreement 126.8%
Wk-49175, human bone in platform fill Posterior 
  68.3% probability
    672AD (24.1%) 692AD
    738AD (44.2%) 772AD
  95.4% probability
    668AD (95.4%) 772AD
 Agreement  99.2%
AA-107591, giant urn burial Posterior 
  68.3% probability
    660AD (39.9%) 682AD
    747AD (28.4%) 766AD
  95.4% probability
    650AD (55.7%) 713AD
    735AD (39.7%) 774AD
 Agreement 100.3%
AA-107590, woman with elaborate grave goods Posterior 
  68.3% probability
    665AD (29.0%) 687AD
    742AD (39.3%) 770AD
  95.4% probability
    658AD (48.6%) 720AD
    730AD (46.8%) 774AD
 Agreement  99.7%
OS-10643, use surface, Putuni Posterior 
  68.3% probability
    694AD ( 1.3%) 696AD
    706AD (18.4%) 736AD
    771AD (48.5%) 828AD
  95.4% probability
    680AD (31.8%) 748AD
    766AD (63.7%) 874AD
 Agreement  89.0%
Late Tiwanaku Posterior 
Late Tiwanaku_Kernel Posterior 
  68.3% probability
    -1 (68.3%) 1
  95.4% probability
    -2 (95.4%) 2
 Agreement  99.9%
Late Tiwanaku_Scale Posterior 
  68.3% probability
    1 (68.3%) 1
  95.4% probability
    0 (95.4%) 1
 Agreement 100.0%
First Late Tiwanaku Posterior 
  68.3% probability
    776AD (68.3%) 864AD
  95.4% probability
    770AD (95.4%) 904AD
Last Late Tiwanaku Posterior 
  68.3% probability
    992AD (68.3%) 1019AD
  95.4% probability
    974AD (95.4%) 1034AD
SMU-2469, AKE1 Posterior 
  68.3% probability
    845AD (68.3%) 982AD
  95.4% probability
    782AD (95.4%) 1008AD
 Agreement 115.0%
AKE1, SMU-2277, AKE1 Posterior 
  68.3% probability
    891AD (68.3%) 990AD
  95.4% probability
    779AD ( 0.5%) 784AD
    804AD ( 0.8%) 810AD
    826AD (94.1%) 1019AD
 Agreement 108.7%
SMU-2278, AKE1 Posterior 
  68.3% probability
    818AD (44.4%) 900AD
    920AD (23.8%) 970AD
  95.4% probability
    773AD (95.4%) 998AD
 Agreement 103.5%
SMU-2289, AKE1 Posterior 
  68.3% probability
    840AD (34.4%) 904AD
    914AD (33.9%) 974AD
  95.4% probability
    780AD ( 1.3%) 786AD
    794AD (94.2%) 992AD
 Agreement 106.7%
SMU-2276, AKE1 Posterior 
  68.3% probability
    898AD (21.8%) 926AD
    960AD (46.5%) 1013AD
  95.4% probability
    884AD (95.4%) 1026AD
 Agreement 108.8%
SMU-2290, AKE1 Posterior 
  68.3% probability
    888AD (68.3%) 994AD
  95.4% probability
    802AD ( 1.6%) 814AD
    820AD (93.9%) 1021AD
 Agreement 115.5%
UGAMS-26434, R-13-8, principal occupation Posterior 
  68.3% probability
    896AD (68.3%) 926AD
  95.4% probability
    892AD (77.9%) 936AD
    950AD (17.5%) 986AD
 Agreement  92.6%
UGAMS-26432, R-10-14, shaft tomb, individual 11 Posterior 
  68.3% probability
    894AD (68.3%) 930AD
  95.4% probability
    891AD (76.7%) 941AD
    946AD (18.7%) 983AD
 Agreement  97.0%
UGAMS-26433, R-12-7, ash layer Posterior 
  68.3% probability
    948AD (68.3%) 990AD
  95.4% probability
    918AD (95.4%) 993AD
 Agreement  97.7%
Beta-275867, D143, IV Posterior 
  68.3% probability
    895AD (35.3%) 928AD
    958AD (33.0%) 992AD
  95.4% probability
    885AD (95.4%) 1008AD
 Agreement 102.2%
Beta-275865, D139, IV Posterior 
  68.3% probability
    988AD (68.3%) 1017AD
  95.4% probability
    907AD ( 1.8%) 920AD
    958AD (93.6%) 1038AD
 Agreement 107.6%
Beta-275866, D156, IV Posterior 
  68.3% probability
    878AD (68.3%) 977AD
  95.4% probability
    777AD ( 1.8%) 787AD
    801AD ( 1.8%) 812AD
    825AD (91.9%) 992AD
 Agreement 103.9%
Beta-275863, D40, III Posterior 
  68.3% probability
    900AD (21.7%) 922AD
    966AD (46.6%) 1012AD
  95.4% probability
    892AD (95.4%) 1020AD
 Agreement  98.3%
Beta-275864, D44, III Posterior 
  68.3% probability
    895AD (32.8%) 930AD
    954AD (35.5%) 992AD
  95.4% probability
    885AD (95.4%) 1016AD
 Agreement 102.5%
Putuni F18 Posterior 
  68.3% probability
    888AD (68.3%) 946AD
  95.4% probability
    776AD ( 0.9%) 784AD
    874AD (94.5%) 993AD
SMU-2467 Posterior 
  68.3% probability
    888AD (68.3%) 946AD
  95.4% probability
    776AD ( 0.9%) 784AD
    874AD (94.5%) 993AD
 Agreement 123.7%
SMU-2465 Posterior 
  68.3% probability
    888AD (68.3%) 946AD
  95.4% probability
    776AD ( 0.9%) 784AD
    874AD (94.5%) 993AD
 Agreement 102.4%
SMU-2466 Posterior 
  68.3% probability
    888AD (68.3%) 946AD
  95.4% probability
    776AD ( 0.9%) 784AD
    874AD (94.5%) 993AD
 Agreement 118.2%
SMU-2472, roof beam Posterior 
  68.3% probability
    931AD (68.3%) 998AD
  95.4% probability
    899AD (95.4%) 1022AD
 Agreement 106.1%
Collapse Posterior 
  68.3% probability
    999AD (68.3%) 1026AD
  95.4% probability
    980AD (95.4%) 1050AD
Terminal Tiwanaku Posterior 
Terminal Tiwanaku_Kernel Posterior 
  68.3% probability
    -1 (68.3%) 1
  95.4% probability
    -2 (95.4%) 2
 Agreement 100.0%
Terminal Tiwanaku_Scale Posterior 
  68.3% probability
    1 (68.3%) 1
  95.4% probability
    0 (95.4%) 1
 Agreement 100.0%
First Terminal Tiwanaku Posterior 
  68.3% probability
    1002AD (68.3%) 1030AD
  95.4% probability
    986AD (95.0%) 1070AD
    1083AD ( 0.5%) 1087AD
Last Terminal Tiwanaku Posterior 
  68.3% probability
    1002AD (66.7%) 1074AD
    1088AD ( 1.5%) 1093AD
  95.4% probability
    995AD (95.4%) 1206AD
Manzanilla House Posterior 
  68.3% probability
    1000AD (68.3%) 1050AD
  95.4% probability
    991AD (95.4%) 1140AD
SMU-2473, F11. Offering above square structure Posterior 
  68.3% probability
    1000AD (68.3%) 1050AD
  95.4% probability
    991AD (95.4%) 1140AD
 Agreement 114.5%
INAH-972, F11 Posterior 
  68.3% probability
    1000AD (68.3%) 1050AD
  95.4% probability
    991AD (95.4%) 1140AD
 Agreement 103.0%
SMU-2332, AKE1 Posterior 
  68.3% probability
    1000AD (68.3%) 1050AD
  95.4% probability
    991AD (95.4%) 1142AD
 Agreement 132.5%
SMU-2331, AKE1 Posterior 
  68.3% probability
    1000AD (68.3%) 1054AD
  95.4% probability
    990AD (95.4%) 1164AD
 Agreement 110.2%
SMU-2740 AKE1 Posterior 
  68.3% probability
    1000AD (68.3%) 1059AD
  95.4% probability
    990AD (95.4%) 1188AD
Warning! Poor agreement - A= 26.3%(A'c= 60.0%)
 Poor agreement  26.3%
Beta-275870, D36, I/II (latest) Posterior 
  68.3% probability
    1004AD (68.3%) 1035AD
  95.4% probability
    991AD (87.2%) 1051AD
    1083AD ( 8.2%) 1126AD
 Agreement 105.6%
Beta-275875, A111, I (pit midden, surface A21) Posterior 
  68.3% probability
    1004AD (68.3%) 1044AD
  95.4% probability
    992AD (83.0%) 1067AD
    1080AD (12.4%) 1132AD
 Agreement 124.7%
End Posterior 
  68.3% probability
    1004AD (66.3%) 1082AD
    1088AD ( 2.0%) 1095AD
  95.4% probability
    992AD (95.4%) 1251AD
TW099/CJ-35250 Posterior 
  68.3% probability
    685AD (68.3%) 743AD
  95.4% probability
    672AD (95.4%) 776AD
 Agreement  98.3%
) MCMC(960000)
