# Supplementary material for: The center cannot hold: A Bayesian chronology for the collapse of Tiwanaku
Source: PLoS One. 2023 Nov 22;18(11):e0288798. doi: 10.1371/journal.pone.0288798 (PMC10664893; doi:10.1371/journal.pone.0288798)
Supplement: S4 File — (ZIP) [file pone.0288798.s005.zip › S4 File/TW102_locus_643.prior]

890.5	0
895.5	0
900.5	2.5e-7
905.5	0.000003229
910.5	0.000004021
915.5	0.0000010833
920.5	2.0833e-7
925.5	4.167e-8
930.5	0
935.5	0
940.5	0
945.5	0
950.5	0
955.5	1.4583e-7
960.5	6.042e-7
965.5	2.9167e-7
970.5	2.9167e-7
975.5	0.000003229
980.5	0.000004563
985.5	0.000004313
990.5	0.00009594
995.5	0.003303
1000.5	0.006127
1005.5	0.0029508
1010.5	0.0014481
1015.5	0.0021303
1020.5	0.006923
1025.5	0.018108
1030.5	0.020833
1035.5	0.01535
1040.5	0.011529
1045.5	0.008018
1050.5	0.0028982
1055.5	0.0008046
1060.5	0.0008808
1065.5	0.001314
1070.5	0.0009343
1075.5	0.0006474
1080.5	0.0017925
1085.5	0.006031
1090.5	0.008953
1095.5	0.008029
1100.5	0.007362
1105.5	0.008241
1110.5	0.008611
1115.5	0.007686
1120.5	0.00752
1125.5	0.00753
1130.5	0.006598
1135.5	0.005311
1140.5	0.005087
1145.5	0.004344
1150.5	0.0020963
1155.5	0.0004191
1160.5	0.00003879
1165.5	0.000006896
1170.5	0.000008979
1175.5	0.000010521
1180.5	0.000003667
1185.5	1.4583e-7
1190.5	4.375e-7
1195.5	4.375e-7
1200.5	2.9167e-7
