# Supplementary material for: The center cannot hold: A Bayesian chronology for the collapse of Tiwanaku
Source: PLoS One. 2023 Nov 22;18(11):e0288798. doi: 10.1371/journal.pone.0288798 (PMC10664893; doi:10.1371/journal.pone.0288798)
Supplement: S4 File — (ZIP) [file pone.0288798.s005.zip › S4 File/SMU_2330_base_carnivore_at_canal_mouth.prior]

555.5	0
560.5	2.9681e-7
565.5	8.94e-7
570.5	7.927e-7
575.5	0.0000012415
580.5	0.0000013899
585.5	0.0000011908
590.5	0.0000022333
595.5	0.000004166
600.5	0.000005802
605.5	0.000008133
610.5	0.00000982
615.5	0.000009773
620.5	0.000008781
625.5	0.000006001
630.5	0.000006747
635.5	0.000009078
640.5	0.000013193
645.5	0.000022669
650.5	0.00004122
655.5	0.00006528
660.5	0.00009445
665.5	0.0001246
670.5	0.00017138
675.5	0.00022684
680.5	0.00029563
685.5	0.0003925
690.5	0.000507
695.5	0.000561
700.5	0.0005437
705.5	0.0005356
710.5	0.0005967
715.5	0.0005966
720.5	0.0006089
725.5	0.0006171
730.5	0.0006174
735.5	0.000579
740.5	0.0004644
745.5	0.0003593
750.5	0.00028016
755.5	0.00026215
760.5	0.000288
765.5	0.00030183
770.5	0.0004536
775.5	0.001353
780.5	0.0018706
785.5	0.0015733
790.5	0.0013018
795.5	0.0012444
800.5	0.0013566
805.5	0.0013751
810.5	0.0013058
815.5	0.0011984
820.5	0.001141
825.5	0.0011873
830.5	0.0013145
835.5	0.001402
840.5	0.0014539
845.5	0.0014929
850.5	0.0015055
855.5	0.0014929
860.5	0.0014535
865.5	0.0014406
870.5	0.0015014
875.5	0.0015856
880.5	0.001802
885.5	0.0020688
890.5	0.0024359
895.5	0.0028239
900.5	0.0031088
905.5	0.003274
910.5	0.00331
915.5	0.003316
920.5	0.0031374
925.5	0.0029586
930.5	0.0028563
935.5	0.0027624
940.5	0.0027019
945.5	0.0027201
950.5	0.0027655
955.5	0.002915
960.5	0.0030336
965.5	0.0030992
970.5	0.0031232
975.5	0.003276
980.5	0.003341
985.5	0.003347
990.5	0.003521
995.5	0.003509
1000.5	0.003508
1005.5	0.003566
1010.5	0.003612
1015.5	0.00362
1020.5	0.003497
1025.5	0.003211
1030.5	0.0028961
1035.5	0.0026007
1040.5	0.0024961
1045.5	0.0023146
1050.5	0.0019752
1055.5	0.0016593
1060.5	0.0016923
1065.5	0.0017709
1070.5	0.0017141
1075.5	0.0016622
1080.5	0.0018602
1085.5	0.0022228
1090.5	0.0023697
1095.5	0.0023349
1100.5	0.0022948
1105.5	0.0023631
1110.5	0.0023496
1115.5	0.002306
1120.5	0.0023178
1125.5	0.0023019
1130.5	0.0022593
1135.5	0.0021737
1140.5	0.0021671
1145.5	0.0021112
1150.5	0.0019238
1155.5	0.0015585
1160.5	0.0012334
1165.5	0.0010346
1170.5	0.001037
1175.5	0.0010621
1180.5	0.0008993
1185.5	0.000747
1190.5	0.0007343
1195.5	0.0007738
1200.5	0.0008218
1205.5	0.000779
1210.5	0.0007028
1215.5	0.0005775
1220.5	0.0003956
1225.5	0.00025873
1230.5	0.000187
1235.5	0.00016285
1240.5	0.00015521
1245.5	0.00018199
1250.5	0.0002185
1255.5	0.00021964
1260.5	0.00020337
1265.5	0.00017168
1270.5	0.00010625
1275.5	0.00006652
1280.5	0.00003462
1285.5	0.000019347
1290.5	0.000012846
1295.5	0.000007192
1300.5	0.000003471
1305.5	0.0000018858
1310.5	0.0000027762
1315.5	0.0000015383
1320.5	0.0000010424
1325.5	2.9681e-7
1330.5	9.773e-8
1335.5	1.484e-7
1340.5	5.067e-8
1345.5	2.9681e-7
1350.5	5.466e-7
1355.5	9.411e-7
1360.5	0.0000020849
1365.5	0.000003174
1370.5	0.000004763
1375.5	0.000005408
1380.5	0.0000030767
1385.5	0.0000013392
1390.5	5.936e-7
1395.5	4.452e-7
1400.5	1.484e-7
