# Supplementary material for: The center cannot hold: A Bayesian chronology for the collapse of Tiwanaku
Source: PLoS One. 2023 Nov 22;18(11):e0288798. doi: 10.1371/journal.pone.0288798 (PMC10664893; doi:10.1371/journal.pone.0288798)
Supplement: S4 File — (ZIP) [file pone.0288798.s005.zip › S4 File/ETH_5639_bones_above_kero_smash.prior]

630.5	0
635.5	4.992e-8
640.5	9.984e-8
645.5	2.9951e-7
650.5	0.0000011925
655.5	0.000004665
660.5	0.000011803
665.5	0.000027284
670.5	0.00005193
675.5	0.00009747
680.5	0.00017773
685.5	0.0003123
690.5	0.0005117
695.5	0.0006338
700.5	0.0005813
705.5	0.0006277
710.5	0.0007384
715.5	0.0007769
720.5	0.0008264
725.5	0.0008001
730.5	0.0008039
735.5	0.0007216
740.5	0.0004839
745.5	0.0002746
750.5	0.00018314
755.5	0.00015347
760.5	0.00018943
765.5	0.00021557
770.5	0.0005154
775.5	0.0030527
780.5	0.004548
785.5	0.003826
790.5	0.0030032
795.5	0.0028466
800.5	0.0031144
805.5	0.003184
810.5	0.0030542
815.5	0.0027151
820.5	0.0025246
825.5	0.002652
830.5	0.0030327
835.5	0.003288
840.5	0.00353
845.5	0.003667
850.5	0.003616
855.5	0.003589
860.5	0.003535
865.5	0.003483
870.5	0.003595
875.5	0.00393
880.5	0.004494
885.5	0.005115
890.5	0.005547
895.5	0.005382
900.5	0.00487
905.5	0.004394
910.5	0.004251
915.5	0.004487
920.5	0.004805
925.5	0.005156
930.5	0.005362
935.5	0.005475
940.5	0.005459
945.5	0.005513
950.5	0.005447
955.5	0.005303
960.5	0.005199
965.5	0.004984
970.5	0.004831
975.5	0.004426
980.5	0.004155
985.5	0.004088
990.5	0.0031502
995.5	0.0013085
1000.5	0.0008865
1005.5	0.00128
1010.5	0.0016473
1015.5	0.0014792
1020.5	0.0008684
1025.5	0.0003618
1030.5	0.00014484
1035.5	0.00007103
1040.5	0.00004807
1045.5	0.00003368
1050.5	0.000016024
1055.5	0.000006745
1060.5	0.000006695
1065.5	0.000007837
1070.5	0.000006101
1075.5	0.000004959
1080.5	0.00000883
1085.5	0.000024006
1090.5	0.00003829
1095.5	0.00003973
1100.5	0.000030706
1105.5	0.000030456
1110.5	0.00003304
1115.5	0.00003264
1120.5	0.00003546
1125.5	0.00003309
1130.5	0.00002867
1135.5	0.000023662
1140.5	0.000024305
1145.5	0.000019396
1150.5	0.00001111
1155.5	0.000003472
1160.5	8.93e-7
1165.5	2.9951e-7
1170.5	5.436e-7
1175.5	6.933e-7
1180.5	4.437e-7
