# Supplementary material for: The center cannot hold: A Bayesian chronology for the collapse of Tiwanaku
Source: PLoS One. 2023 Nov 22;18(11):e0288798. doi: 10.1371/journal.pone.0288798 (PMC10664893; doi:10.1371/journal.pone.0288798)
Supplement: S4 File — (ZIP) [file pone.0288798.s005.zip › S4 File/Pumapunku.txt]

IntCal20	
SHCal20	
Tiwanaku mix	29.499	59.5941	19.703	70.097	29.499	59.5941	19.703	70.097	
Begin construction	
Group 1_Kernel	-1.03	1.03	-2	2	
Group 1_Scale	9.97466e-18	1	9.97466e-18	1	
Group 1 First	
Group 1 Last	
OS-17860	551	635	546	638.5	
AA-65280	571	771.5	435.5	833.5	
Foundation	
Green surface	
UCIAMS-62884, P-11	605.5	650.5	599.5	655	
UCIAMS-62885	653.5	678.5	649	770	
Between green and red surface	
Red surface	
UCIAMS-62886	677.5	772	660	826.5	
TW059, petrous bone, Northwest sector 1, Locus 2. Platform fill	685.5	744	677	845	
P-8, above red surface	
Sequence()	
Group 1	
Group 2 - looting events_Kernel	-1.03	1.03	-2	2	
Group 2 - looting events_Scale	9.97466e-18	1	9.97466e-18	1	
AA-65282	680	833	674	876	
AA-68185	774	880	681.5	890.5	
AA-68183	784	878.5	683	949.5	
Group 2 - looting events	
End Tiwanaku period use	
Start Post-construction disturbance	
Post-construction disturbance_Kernel	-1.03	1.03	-2	2	
Post-construction disturbance_Scale	9.97466e-18	1	9.97466e-18	1	
TW100, Sector sur, rasgo 2, locus 4, bolsa 15, burial near the surface	1030	1131	1024	1153.5	
AA-68184, South Side, unit M-3, feature 320, looter's pit	991	1039.5	904.5	1148.5	
Post-construction disturbance	
End Post-construction disturbance	
Lapse between disturbance and Inca re-use	
Start Inca occupation	
Inca_Kernel	-1.03	1.03	-2	2	
Inca_Scale	9.97466e-18	1	9.97466e-18	1	
AA-68178	1515	1646	1497.5	1661.5	
AA-65283	1504	1649.5	1456	1797	
AA-68182	1498.5	1631	1465	1639	
AA-68179	1491	1628	1463.5	1635.5	
AA-68180	1486	1626.5	1463.5	1633.5	
AA-68181	1503.5	1631.5	1479	1641.5	
AA-65286	1456.5	1621.5	1450.5	1631	
Inca First	
Inca Last	
Inca Span	
Inca	
Early Colonial, unit C-29 feature 246_Kernel	-1.03	1.03	-2	2	
Early Colonial, unit C-29 feature 246_Scale	9.97466e-18	1	9.97466e-18	1	
AA-65278	1503.5	1650	1455.5	1798	
AA-65279	1514.5	1656	1485	1797	
Colonial First	
Colonial Last	
Colonial Span	
Early Colonial, unit C-29 feature 246	
End Colonial occupation	
Pumapunku	
@Tiwanaku mix	29.6	59.1901	20.5109	69.996	
@Begin construction	560	624	514.5	636	
@Group 1	
@Group 1_Kernel	-1	1	-2	2	
@Group 1_Scale	0.639	1	0.37	1	
@Group 1 First	578.5	631	552.5	638.5	
@Group 1 Last	686.5	735	681	775	
@OS-17860	580.5	636	562.5	641	
@AA-65280	592	636.5	558.5	647	
@Green surface	616.5	648	590.5	654.5	
@UCIAMS-62884, P-11	635.5	655	610	660.5	
@UCIAMS-62885	655.5	671	648.5	680	
@Red surface	663	693.5	654	719.5	
@UCIAMS-62886	675.5	725.5	671.5	769.5	
@TW059, petrous bone, Northwest sector 1, Locus 2. Platform fill	685.5	723	676	776.5	
@Group 2 - looting events	
@Group 2 - looting events_Kernel	-1	1	-2	2.01	
@Group 2 - looting events_Scale	0.73	1	0.522	1	
@AA-65282	696	798.5	688.5	845	
@AA-68185	699.5	814	688.5	864.5	
@AA-68183	700	813.5	689	865	
@End Tiwanaku period use	717	868	703.5	909	
@Start Post-construction disturbance	891	1038	806.5	1124.5	
@Post-construction disturbance	
@Post-construction disturbance_Kernel	-1.01	1	-2.01	2	
@Post-construction disturbance_Scale	0.055	0.944	0.055	1	
@TW100, Sector sur, rasgo 2, locus 4, bolsa 15, burial near the surface	1026	1126.5	1021.5	1151.5	
@AA-68184, South Side, unit M-3, feature 320, looter's pit	991.5	1093.5	983.5	1149.5	
@End Post-construction disturbance	1031	1220	1025	1438.5	
@Lapse between disturbance and Inca re-use	259	480	55	535	
@Start Inca occupation	1470.5	1563	1445.5	1621.5	
@Inca	
@Inca_Kernel	-1	1	-2	2	
@Inca_Scale	0.643	1	0.366	1	
@AA-68178	1505.5	1571	1494.5	1637.5	
@AA-65283	1501	1579.5	1487.5	1634	
@AA-68182	1498	1582.5	1486.5	1630.5	
@AA-68179	1496	1585.5	1485	1630	
@AA-68180	1495.5	1585.5	1485	1629	
@AA-68181	1500.5	1580.5	1489	1631	
@AA-65286	1489.5	1618	1478.5	1627	
@Inca First	1479	1565	1460.5	1622	
@Inca Last	1510.5	1633.5	1507	1638	
@Inca Span	0	52.5	0	113	
@Early Colonial, unit C-29 feature 246	
@Early Colonial, unit C-29 feature 246_Kernel	-1	1	-2	1.99	
@Early Colonial, unit C-29 feature 246_Scale	0.03	1	0.03	1	
@AA-65278	1515.5	1643	1508	1653.5	
@AA-65279	1515.5	1645	1507.5	1656	
@Colonial First	1514	1641	1507	1649	
@Colonial Last	1517.5	1648	1508	1660.5	
@Colonial Span	0	10	0	29.5	
@End Colonial occupation	1519.5	1652.5	1509	1674.5	
