# Supplementary material for: The center cannot hold: A Bayesian chronology for the collapse of Tiwanaku
Source: PLoS One. 2023 Nov 22;18(11):e0288798. doi: 10.1371/journal.pone.0288798 (PMC10664893; doi:10.1371/journal.pone.0288798)
Supplement: S4 File — (ZIP) [file pone.0288798.s005.zip › S4 File/Beta_275863_D40_III.prior]

760.5	0
765.5	0
770.5	0
775.5	0.00004333
780.5	0.00011334
785.5	0.00005584
790.5	0.000012294
795.5	0.000013125
800.5	0.000016879
805.5	0.000028127
810.5	0.000022295
815.5	0.000014171
820.5	0.000012079
825.5	0.000017911
830.5	0.00003313
835.5	0.00004916
840.5	0.00006709
845.5	0.00007126
850.5	0.00006855
855.5	0.00007187
860.5	0.0000625
865.5	0.00006584
870.5	0.00007
875.5	0.00011583
880.5	0.00024291
885.5	0.0006885
890.5	0.0019317
895.5	0.004443
900.5	0.00778
905.5	0.010087
910.5	0.01075
915.5	0.009748
920.5	0.008116
925.5	0.006201
930.5	0.00463
935.5	0.003624
940.5	0.003251
945.5	0.003449
950.5	0.003868
955.5	0.004906
960.5	0.006099
965.5	0.007094
970.5	0.008146
975.5	0.010039
980.5	0.011021
985.5	0.01095
990.5	0.013407
995.5	0.011708
1000.5	0.008761
1005.5	0.009
1010.5	0.008188
1015.5	0.006112
1020.5	0.003245
1025.5	0.001051
1030.5	0.00025813
1035.5	0.00009292
1040.5	0.00004187
1045.5	0.000019788
1050.5	0.000006462
1055.5	2.145e-7
1060.5	0.0000014613
1065.5	0.0000014613
1070.5	4.156e-7
1075.5	0.0000014613
1080.5	4.156e-7
1085.5	0.0000024936
1090.5	0.000005416
1095.5	0.0000016624
1100.5	0.0000024936
1105.5	0.0000010457
1110.5	8.312e-7
1115.5	0
1120.5	2.145e-7
1125.5	4.156e-7
1130.5	0
