# Supplementary material for: The center cannot hold: A Bayesian chronology for the collapse of Tiwanaku
Source: PLoS One. 2023 Nov 22;18(11):e0288798. doi: 10.1371/journal.pone.0288798 (PMC10664893; doi:10.1371/journal.pone.0288798)
Supplement: S4 File — (ZIP) [file pone.0288798.s005.zip › S4 File/SMU_2468_summit.prior]

525.5	0
530.5	2.1664e-7
535.5	9.847e-8
540.5	0.0000013589
545.5	0.000008232
550.5	0.000016248
555.5	0.000026352
560.5	0.000029266
565.5	0.00003218
570.5	0.00005885
575.5	0.00012542
580.5	0.00025666
585.5	0.0004111
590.5	0.0006034
595.5	0.001031
600.5	0.0018525
605.5	0.00335
610.5	0.004672
615.5	0.005005
620.5	0.004413
625.5	0.003758
630.5	0.003829
635.5	0.005399
640.5	0.009195
645.5	0.013793
650.5	0.017689
655.5	0.019686
660.5	0.019695
665.5	0.017948
670.5	0.015537
675.5	0.012658
680.5	0.00944
685.5	0.00616
690.5	0.003568
695.5	0.002502
700.5	0.0025979
705.5	0.002264
710.5	0.0017261
715.5	0.0013649
720.5	0.0010525
725.5	0.0008695
730.5	0.0007275
735.5	0.0006722
740.5	0.0008495
745.5	0.001141
750.5	0.0012081
755.5	0.0010651
760.5	0.0007972
765.5	0.0005833
770.5	0.00028615
775.5	0.000016878
780.5	7.287e-7
785.5	0.0000025997
790.5	0.000004274
795.5	0.00000386
800.5	0.0000030133
805.5	0.000001871
810.5	0.000001871
815.5	0.0000025012
820.5	0.0000030133
825.5	0.0000022846
830.5	0.0000017725
835.5	6.302e-7
