# Supplementary material for: The center cannot hold: A Bayesian chronology for the collapse of Tiwanaku
Source: PLoS One. 2023 Nov 22;18(11):e0288798. doi: 10.1371/journal.pone.0288798 (PMC10664893; doi:10.1371/journal.pone.0288798)
Supplement: S4 File — (ZIP) [file pone.0288798.s005.zip › S4 File/Mollo_Kontu.log]

OxCal v4.4.4 Bronk Ramsey (2021); r:5
Atmospheric data from Reimer et al (2020)
IntCal20 Curve(IntCal20.14c)
Atmospheric data from Reimer et al (2020)
SHCal20 Curve(SHCal20.14c)
Atmospheric data from Hogg et al (2020)
Tiwanaku mix Mix_Curves(SHCal20,IntCal20,0,0,P(-1,101,Array(),1.0099))
  68.3% probability
    29 (68.3%) 60
  95.4% probability
    20 (95.4%) 70
  68.3% probability
    29 (68.3%) 60
  95.4% probability
    20 (95.4%) 70
Start sector A Boundary()
Beta-275873, A91, III (surface A2) R_Date(1350,40)
  68.3% probability
    655AD (34.7%) 690AD
    738AD (33.5%) 772AD
  95.4% probability
    646AD (95.4%) 774AD
Beta-275874, A34, II (surface A3) R_Date(1330,40)
  68.3% probability
    666AD (35.7%) 712AD
    735AD (32.6%) 772AD
  95.4% probability
    648AD (92.2%) 775AD
    790AD ( 0.7%) 797AD
    811AD ( 2.5%) 832AD
Beta-275871, A96, I (surface A21) R_Date(1310,40)
  68.3% probability
    680AD (59.4%) 751AD
    760AD ( 8.9%) 771AD
  95.4% probability
    657AD (82.6%) 776AD
    786AD (11.5%) 844AD
    856AD ( 1.3%) 867AD
Beta-275872, A103, I (surface A21) R_Date(1300,40)
  68.3% probability
    677AD (68.3%) 772AD
  95.4% probability
    664AD (75.3%) 776AD
    786AD (20.2%) 870AD
( Phase Surface A21
Surface A21 Phase()
) Phase Surface A21
Beta-275875, A111, I (pit midden, surface A21) R_Date(1030,40)
  68.3% probability
    992AD (45.8%) 1046AD
    1086AD (22.5%) 1128AD
  95.4% probability
    986AD (95.4%) 1155AD
End sector A Boundary()
( Sequence Sector A
Sector A Sequence()
) Sequence Sector A
TW110 R_Combine(1103,21)
  68.3% probability
    900AD (22.2%) 920AD
    970AD (33.8%) 994AD
    1005AD (12.3%) 1017AD
  95.4% probability
    895AD (30.9%) 930AD
    952AD (64.5%) 1022AD
 X2-Test: df=1 T=0.5(5% 3.8)
Start sector C Boundary()
Feature 12, 2001 Excavations R_Combine(1531,18)
  68.3% probability
    548AD (68.3%) 587AD
  95.4% probability
    539AD (95.4%) 602AD
 X2-Test: df=1 T=1.5(5% 3.8)
AA-107594, F19 R_Date(1507,25)
  68.3% probability
    572AD (50.9%) 605AD
    620AD (17.4%) 635AD
  95.4% probability
    546AD (95.4%) 638AD
AA-107595, F22 R_Date(1508,25)
  68.3% probability
    571AD (51.5%) 605AD
    620AD (16.8%) 635AD
  95.4% probability
    546AD (95.4%) 638AD
First sector C First()
Last sector C Last()
( Phase Sector C, 2001 excavations, Unit 5
Sector C, 2001 excavations, Unit 5 Phase()
) Phase Sector C, 2001 excavations, Unit 5
End sector C Boundary()
( Sequence Sector C
Sector C Sequence()
) Sequence Sector C
AA-107596, Burial M7 R_Date(1150,25)
  68.3% probability
    892AD (11.3%) 904AD
    916AD (56.9%) 974AD
  95.4% probability
    886AD (95.4%) 991AD
AA-107597, Burial M6 R_Date(1006,26)
  68.3% probability
    1023AD (28.3%) 1046AD
    1086AD (39.9%) 1130AD
  95.4% probability
    994AD ( 2.6%) 1004AD
    1017AD (34.0%) 1054AD
    1060AD ( 2.1%) 1070AD
    1077AD (56.8%) 1153AD
AA-107598, Burial M16 R_Date(815,24)
  68.3% probability
    1228AD (68.3%) 1266AD
  95.4% probability
    1220AD (95.4%) 1275AD
AA-107599, Burial M8 R_Date(706,24)
  68.3% probability
    1284AD (40.1%) 1303AD
    1365AD (28.2%) 1380AD
  95.4% probability
    1278AD (56.0%) 1318AD
    1358AD (39.4%) 1386AD
AA-107601, F10, 1991 excavations R_Date(1080,25)
  68.3% probability
    989AD (68.3%) 1022AD
  95.4% probability
    900AD (10.1%) 922AD
    967AD (85.3%) 1028AD
AA-107602, F19, 1991 excavations R_Date(1089,25)
  68.3% probability
    908AD ( 2.4%) 911AD
    976AD (65.9%) 1021AD
  95.4% probability
    896AD (18.5%) 926AD
    958AD (77.0%) 1025AD
Start Sector D Boundary()
Sector D Tiwanaku period_Kernel N(0,1)
  68.3% probability
    -1 (68.3%) 1
  95.4% probability
    -2 (95.4%) 2
Sector D Tiwanaku period_Scale U(0,1)
  68.3% probability
    0 (68.3%) 1
  95.4% probability
    0 (95.4%) 1
Beta-275868, D148, V (wall fill) R_Date(1380,40)
  68.3% probability
    645AD (49.9%) 682AD
    746AD (18.4%) 767AD
  95.4% probability
    606AD ( 2.5%) 618AD
    636AD (93.0%) 774AD
Beta-275869, D149, V (pit that cuts wall) R_Date(1410,40)
  68.3% probability
    605AD (11.7%) 620AD
    635AD (56.6%) 674AD
  95.4% probability
    591AD (86.2%) 686AD
    742AD ( 9.3%) 771AD
Boundary between occupations IV and IV Boundary()
Occupation IV_Kernel N(0,1)
  68.3% probability
    -1 (68.3%) 1
  95.4% probability
    -2 (95.4%) 2
Occupation IV_Scale U(0,1)
  68.3% probability
    0 (68.3%) 1
  95.4% probability
    0 (95.4%) 1
Beta-275867, D143, IV R_Date(1110,40)
  68.3% probability
    896AD (26.9%) 928AD
    956AD (32.8%) 994AD
    1004AD ( 8.6%) 1017AD
  95.4% probability
    888AD (95.4%) 1024AD
Beta-275865, D139, IV R_Date(1030,40)
  68.3% probability
    992AD (45.8%) 1046AD
    1086AD (22.5%) 1128AD
  95.4% probability
    986AD (95.4%) 1155AD
( Sequence Occupation III/IV
Occupation III/IV Sequence()
) Sequence Occupation III/IV
Beta-275866, D156, IV R_Date(1170,40)
  68.3% probability
    777AD ( 3.1%) 783AD
    878AD (65.2%) 978AD
  95.4% probability
    772AD (11.4%) 814AD
    828AD (84.0%) 992AD
Beta-275863, D40, III R_Date(1090,40)
  68.3% probability
    900AD (16.0%) 920AD
    970AD (52.3%) 1022AD
  95.4% probability
    890AD (95.4%) 1030AD
Beta-275864, D44, III R_Date(1120,40)
  68.3% probability
    894AD (32.7%) 932AD
    952AD (35.6%) 992AD
  95.4% probability
    883AD (95.4%) 1024AD
( KDE_Plot Occupation IV
Occupation IV KDE_Plot()
n=3
) KDE_Plot Occupation IV
( KDE_Plot Sector D Tiwanaku period
Sector D Tiwanaku period KDE_Plot()
n=3
) KDE_Plot Sector D Tiwanaku period
End of permanent residence 
Beta-275870, D36, I/II (latest) R_Date(1070,40)
  68.3% probability
    904AD ( 6.1%) 915AD
    974AD (62.1%) 1029AD
  95.4% probability
    892AD (90.5%) 1046AD
    1086AD ( 4.9%) 1128AD
End Sector D Boundary()
( Sequence Sector D
Sector D Sequence()
) Sequence Sector D
i : Using logs - local probility low
Posterior 
( MCMC(30000)
Overall agreement  88.6%
Dynamic agreement  93.1%
Tiwanaku mix Posterior 
  68.3% probability
    20 (11.1%) 25
    29 (57.2%) 50
  95.4% probability
    -0 ( 2.2%) 3
    20 (93.3%) 70
 Agreement  97.4%
Start sector A Posterior 
  68.3% probability
    542AD (68.3%) 708AD
  95.4% probability
    266AD (95.4%) 760AD
Beta-275873, A91, III (surface A2) Posterior 
  68.3% probability
    650AD (68.3%) 704AD
  95.4% probability
    645AD (95.4%) 758AD
 Agreement 101.0%
Beta-275874, A34, II (surface A3) Posterior 
  68.3% probability
    672AD (55.6%) 724AD
    740AD (12.7%) 756AD
  95.4% probability
    665AD (95.4%) 772AD
 Agreement 104.7%
Beta-275871, A96, I (surface A21) Posterior 
  68.3% probability
    704AD (57.1%) 776AD
    812AD (11.2%) 833AD
  95.4% probability
    685AD (63.1%) 778AD
    785AD (32.4%) 875AD
 Agreement  84.8%
Beta-275872, A103, I (surface A21) Posterior 
  68.3% probability
    710AD (47.7%) 776AD
    790AD ( 4.5%) 798AD
    809AD (16.1%) 836AD
  95.4% probability
    690AD (54.5%) 778AD
    784AD (41.0%) 876AD
 Agreement  83.6%
Beta-275875, A111, I (pit midden, surface A21) Posterior 
  68.3% probability
    902AD ( 5.8%) 916AD
    989AD (62.5%) 1049AD
  95.4% probability
    896AD ( 9.2%) 925AD
    972AD (86.3%) 1148AD
 Agreement  98.9%
End sector A Posterior 
  68.3% probability
    996AD (68.3%) 1198AD
  95.4% probability
    899AD (95.4%) 1474AD
TW110 Posterior 
  68.3% probability
    904AD (16.6%) 917AD
    972AD (35.6%) 995AD
    1005AD (16.1%) 1017AD
  95.4% probability
    896AD (27.0%) 928AD
    957AD (68.4%) 1022AD
 Agreement  96.9%
Start sector C Posterior 
  68.3% probability
    534AD (68.3%) 591AD
  95.4% probability
    397AD (95.4%) 632AD
Feature 12, 2001 Excavations Posterior 
  68.3% probability
    565AD (68.3%) 597AD
  95.4% probability
    543AD (93.3%) 604AD
    624AD ( 2.2%) 630AD
 Agreement  96.4%
AA-107594, F19 Posterior 
  68.3% probability
    568AD (68.3%) 606AD
  95.4% probability
    549AD (95.4%) 634AD
 Agreement 109.1%
AA-107595, F22 Posterior 
  68.3% probability
    566AD (68.3%) 605AD
  95.4% probability
    548AD (95.4%) 634AD
 Agreement 109.7%
First sector C Posterior 
  68.3% probability
    550AD (14.5%) 560AD
    566AD (53.7%) 592AD
  95.4% probability
    540AD (95.4%) 603AD
Last sector C Posterior 
  68.3% probability
    576AD (63.5%) 606AD
    626AD ( 4.8%) 630AD
  95.4% probability
    562AD (95.4%) 639AD
End sector C Posterior 
  68.3% probability
    577AD (68.3%) 642AD
  95.4% probability
    550AD (95.4%) 769AD
AA-107596, Burial M7 Posterior 
  68.3% probability
    894AD (11.1%) 905AD
    915AD (57.2%) 974AD
  95.4% probability
    886AD (95.4%) 990AD
 Agreement 100.0%
AA-107597, Burial M6 Posterior 
  68.3% probability
    1024AD (27.5%) 1046AD
    1086AD (40.8%) 1131AD
  95.4% probability
    996AD ( 1.5%) 1003AD
    1017AD (93.9%) 1153AD
 Agreement  98.5%
AA-107598, Burial M16 Posterior 
  68.3% probability
    1228AD (68.3%) 1267AD
  95.4% probability
    1219AD (95.4%) 1277AD
 Agreement  99.0%
AA-107599, Burial M8 Posterior 
  68.3% probability
    1284AD (39.4%) 1304AD
    1364AD (28.9%) 1380AD
  95.4% probability
    1278AD (55.2%) 1319AD
    1356AD (40.3%) 1387AD
 Agreement  96.9%
AA-107601, F10, 1991 excavations Posterior 
  68.3% probability
    990AD (68.3%) 1021AD
  95.4% probability
    900AD ( 8.0%) 922AD
    967AD (87.4%) 1029AD
 Agreement 101.4%
AA-107602, F19, 1991 excavations Posterior 
  68.3% probability
    980AD (68.3%) 1022AD
  95.4% probability
    897AD (15.3%) 925AD
    961AD (80.1%) 1026AD
 Agreement 101.6%
Start Sector D Posterior 
  68.3% probability
    577AD (50.5%) 668AD
    714AD (17.8%) 755AD
  95.4% probability
    487AD (95.4%) 764AD
Sector D Tiwanaku period Posterior 
Sector D Tiwanaku period_Kernel Posterior 
  68.3% probability
    -1 (68.3%) 1
  95.4% probability
    -2 (95.4%) 2
 Agreement 100.1%
Sector D Tiwanaku period_Scale Posterior 
  68.3% probability
    0 (68.3%) 1
  95.4% probability
    0 (95.4%) 1
 Agreement 100.0%
Beta-275868, D148, V (wall fill) Posterior 
  68.3% probability
    652AD (27.2%) 676AD
    744AD (41.1%) 770AD
  95.4% probability
    640AD (95.4%) 774AD
 Agreement  92.3%
Beta-275869, D149, V (pit that cuts wall) Posterior 
  68.3% probability
    640AD (37.8%) 674AD
    745AD (30.4%) 770AD
  95.4% probability
    600AD (57.0%) 690AD
    704AD ( 0.3%) 706AD
    733AD (38.2%) 774AD
 Agreement  78.3%
Boundary between occupations IV and IV Posterior 
  68.3% probability
    739AD (68.3%) 996AD
  95.4% probability
    596AD (95.4%) 1050AD
Occupation IV Posterior 
Occupation IV_Kernel Posterior 
  68.3% probability
    -1 (68.3%) 1
  95.4% probability
    -2 (95.4%) 2
 Agreement  99.8%
Occupation IV_Scale Posterior 
  68.3% probability
    1 (68.3%) 1
  95.4% probability
    0 (95.4%) 1
 Agreement 100.0%
Beta-275867, D143, IV Posterior 
  68.3% probability
    894AD (36.3%) 930AD
    958AD (31.9%) 994AD
  95.4% probability
    886AD (95.4%) 1016AD
 Agreement 101.9%
Beta-275865, D139, IV Posterior 
  68.3% probability
    988AD (68.3%) 1028AD
  95.4% probability
    902AD ( 4.2%) 928AD
    954AD (90.8%) 1055AD
    1084AD ( 0.5%) 1091AD
 Agreement 107.4%
Beta-275866, D156, IV Posterior 
  68.3% probability
    880AD (68.3%) 980AD
  95.4% probability
    774AD (10.3%) 813AD
    830AD (85.2%) 992AD
 Agreement 101.1%
Beta-275863, D40, III Posterior 
  68.3% probability
    900AD (20.8%) 922AD
    968AD (47.5%) 1015AD
  95.4% probability
    892AD (95.4%) 1024AD
 Agreement  99.5%
Beta-275864, D44, III Posterior 
  68.3% probability
    895AD (34.0%) 932AD
    954AD (34.2%) 992AD
  95.4% probability
    884AD (95.4%) 1020AD
 Agreement 101.7%
End of permanent residence Posterior 
  68.3% probability
    989AD (68.3%) 1045AD
  95.4% probability
    974AD (95.4%) 1118AD
Beta-275870, D36, I/II (latest) Posterior 
  68.3% probability
    999AD (60.8%) 1045AD
    1088AD ( 7.5%) 1106AD
  95.4% probability
    988AD (66.9%) 1053AD
    1080AD (28.5%) 1149AD
 Agreement  83.1%
End Sector D Posterior 
  68.3% probability
    1011AD (50.4%) 1083AD
    1091AD (17.9%) 1136AD
  95.4% probability
    995AD (95.4%) 1238AD
) MCMC(1024000)
