# Supplementary material for: The center cannot hold: A Bayesian chronology for the collapse of Tiwanaku
Source: PLoS One. 2023 Nov 22;18(11):e0288798. doi: 10.1371/journal.pone.0288798 (PMC10664893; doi:10.1371/journal.pone.0288798)
Supplement: S4 File — (ZIP) [file pone.0288798.s005.zip › S4 File/SMU_2278_AKE1.prior]

680.5	0
685.5	4.192e-7
690.5	0.0000020841
695.5	0.000003749
700.5	0.00000771
705.5	0.000011459
710.5	0.000018125
715.5	0.000025835
720.5	0.0000375
725.5	0.00004854
730.5	0.00006771
735.5	0.00008104
740.5	0.00011167
745.5	0.000145
750.5	0.00019208
755.5	0.00031583
760.5	0.0004858
765.5	0.0007281
770.5	0.0010952
775.5	0.0015446
780.5	0.0017942
785.5	0.0021373
790.5	0.0024671
795.5	0.0028029
800.5	0.0030633
805.5	0.00339
810.5	0.003689
815.5	0.003859
820.5	0.004221
825.5	0.004414
830.5	0.004666
835.5	0.004871
840.5	0.005069
845.5	0.005257
850.5	0.00542
855.5	0.005619
860.5	0.005674
865.5	0.005995
870.5	0.006065
875.5	0.006066
880.5	0.006076
885.5	0.005836
890.5	0.005386
895.5	0.00475
900.5	0.004201
905.5	0.00378
910.5	0.003628
915.5	0.003769
920.5	0.004098
925.5	0.004407
930.5	0.004682
935.5	0.004896
940.5	0.005029
945.5	0.004977
950.5	0.004813
955.5	0.004646
960.5	0.004391
965.5	0.004268
970.5	0.004072
975.5	0.003755
980.5	0.003488
985.5	0.003474
990.5	0.0028608
995.5	0.0016462
1000.5	0.0012625
1005.5	0.0013121
1010.5	0.0012398
1015.5	0.0009133
1020.5	0.000475
1025.5	0.0001975
1030.5	0.00008062
1035.5	0.00004188
1040.5	0.000029791
1045.5	0.000017706
1050.5	0.000008124
1055.5	0.000006252
1060.5	0.000005833
1065.5	0.000005833
1070.5	0.0000029165
1075.5	0.0000027099
1080.5	0.000003336
1085.5	0.0000020841
1090.5	0.0000012517
