# Supplementary material for: The center cannot hold: A Bayesian chronology for the collapse of Tiwanaku
Source: PLoS One. 2023 Nov 22;18(11):e0288798. doi: 10.1371/journal.pone.0288798 (PMC10664893; doi:10.1371/journal.pone.0288798)
Supplement: S4 File — (ZIP) [file pone.0288798.s005.zip › S4 File/All_dates_calibration_only.oxcal]

 Plot()
 {
  Curve("IntCal20","IntCal20.14c");
  Curve("SHCal20","SHCal20.14c");
  Mix_Curves("Tiwanaku mix","SHCal20","IntCal20",P(-1,101,[0,1,1,1,1,1,1,1,1,1,1,0,0,0,0,0,0,0,0,0,0,8,8,8,8,8,8,8,8,8,8,20,20,20,20,20,20,20,20,20,20,20,20,20,20,20,20,20,20,20,20,11,11,11,11,11,11,11,11,11,11,9,9,9,9,9,9,9,9,9,9,2,2,2,2,2,2,2,2,2,2,0,0,0,0,0,0,0,0,0,0,0,0,0,0,0,0,0,0,0,0,0]));

R_Date("Akapana East, AA-107585",1335,26);
R_Date("Akapana East, AA-107586",1209,25);

R_Date("Akapana East, SMU-2471",1428,99);
R_Date("Akapana East, SMU-2278",1246,112);
R_Date("Akapana East, SMU-2469",1191,101);
R_Date("Akapana East, SMU-2289",1185,56);
R_Date("Akapana East, SMU-2277",1134,60);
R_Date("Akapana East, SMU-2290",1121,74);
R_Date("Akapana East, SMU-2276",1073,57);
R_Date("Akapana East, SMU-2470",632,183);
R_Date("Akapana East, SMU-2332",1017,115);
R_Date("Akapana East, SMU-2331",872,197);
R_Date("Akapana East, SMU-2333",1716,276);
R_Date("Akapana East, Beta-55491",1500,100);
R_Date("Muru Ur Pata, UGAMS-26432 ",1120,20);
R_Date("Muru Ur Pata, UGAMS-26433 ",1150,25);
R_Date("Muru Ur Pata, UGAMS-26434 ",1110,20);
R_Date("Ch'iji Jawira, Poz-122665",1297,30);
R_Date("Ch'iji Jawira, Poz-122666",1301,28);
R_Date("Mollo Kontu, AA-107592",1553,25);
R_Date("Mollo Kontu, AA-107593",1509,25);
R_Date("Mollo Kontu, AA-107594",1507,25);
R_Date("Mollo Kontu, AA-107595",1508,25);
R_Date("Mollo Kontu, AA-107596",1150,25);
R_Date("Mollo Kontu, AA-107597",1006,26);
R_Date("Mollo Kontu, AA-107598",815,24);
R_Date("Mollo Kontu, AA-107599",706,24);
//R_Date("Mollo Kontu, AA-107600",–,–);
R_Date("Mollo Kontu, Beta-275873",1350,40);
R_Date("Mollo Kontu, AA-107601",1080,25);
R_Date("Mollo Kontu, AA-107602",1089,25);
R_Date("Mollo Kontu, Beta-275874",1330,40);
R_Date("Mollo Kontu, Beta-275871",1310,40);
R_Date("Mollo Kontu, Beta-275872",1300,40);
R_Date("Mollo Kontu, Beta-275875",1030,40);
R_Date("Mollo Kontu, Beta-275868",1380,40);
R_Date("Mollo Kontu, Beta-275869",1410,40);
R_Date("Mollo Kontu, Beta-275867",1110,40);
R_Date("Mollo Kontu, Beta-275865",1030,40);
R_Date("Mollo Kontu, Beta-275866",1170,40);
R_Date("Mollo Kontu, Beta-275863",1090,40);
R_Date("Mollo Kontu, Beta-275864",1120,40);
R_Date("Mollo Kontu, Beta-275870",1070,40);
R_Date("Mollo Kontu, Poz-122713",1117,29);
R_Date("Mollo Kontu, Poz-122714",1088,29);
R_Date("Putuni, Wk-49175",1322,21);
R_Date("Putuni, AA-107590",1337,25);
R_Date("Putuni, AA-107591",1352,25);
R_Date("Putuni, SMU-2369",1360,155);
R_Date("Putuni, OS-10643",1230,40);
R_Date("Putuni, SMU-2472",1197,115);
R_Date("Putuni, SMU-2466",1174,59);
R_Date("Putuni, SMU-2467",1132,61);
R_Date("Putuni, SMU-2465",1105,53);
R_Date("Putuni, OS-11306",1560,25);
R_Date("Kheri Kala, M-1049",780,150);
R_Date("Pumapunku, UCIAMS-62885",1370,20);
R_Date("Pumapunku, UCIAMS-62886",1315,30);
R_Date("Pumapunku, UCIAMS-62884",1445,20);
R_Date("Pumapunku, AA-68183",1241,37);
R_Date("Pumapunku, AA-68185",1251,36);
R_Date("Pumapunku, AA-65282",1284,40);
R_Date("Pumapunku, OS-17860",1510,25);
R_Date("Pumapunku, AA-65280",1424,83);
R_Date("Pumapunku, Poz-122667",1028,30);
R_Date("Pumapunku, Poz-122668",953,30);
R_Date("Pumapunku, Poz-123574",1267,28);
R_Date("Pumapunku, Poz-123630",1300,29);
R_Date("Akapana, ETH-6306",1460,60);
R_Date("Akapana, SMU-2285",1425,211);
R_Date("Akapana, SMU-2329",1403,211);
R_Date("Akapana, SMU-2468",1392,49);
R_Date("Akapana, SMU-2293",1388,116);
R_Date("Akapana, SMU-2336",1243,113);
R_Date("Akapana, ETH-5640",1170,65);
R_Date("Akapana, ETH-5639",1170,60);
R_Date("Akapana, SMU-2367",1152,78);
R_Date("Akapana, SMU-2330",1079,109);
R_Date("Akapana, SMU-2473",850,243);
R_Date("Akapana, INAH-972",1120,140);
R_Date("Museum, Wk-49169",1186,22);
R_Date("Akapana, AA-107584",1259,26);
R_Date("Akapana, Poz-122711",1024,29);
R_Date("Akapana, Poz-122712",991,38);
R_Date("Akapana, OxA-31463",1056,23);
R_Date("Akapana, OxA-31443",969,28);
R_Date("Akapana, Poz-122656",1149,28);
R_Date("Akapana, Poz-122657",1136,30);
R_Date("Akapana, Wk-49174",1109,20);
R_Date("Akapana, Poz-122660",1124,30);
R_Date("Akapana, Poz-122661",1149,29);
R_Date("Akapana, Poz-123576",993,27);
R_Date("Akapana, Poz-123631",1012,26);
R_Date("Akapana, Poz-122654",1060,30);
R_Date("Akapana, Poz-122655",1141,30);
R_Date("Akapana, Poz-122663",1039,30);
R_Date("Akapana, Poz-122664",1054,28);
R_Date("Akapana, Wk-50229",1184,14);
R_Date("Headless monolith, Wk-49173",1158,20);
R_Date("Headless monolith, Poz-122658",1100,29);
R_Date("Headless monolith, Poz-122659",1163,30);
R_Date("Museum, Wk-49170",1183,21);
 };
