# Supplementary material for: The center cannot hold: A Bayesian chronology for the collapse of Tiwanaku
Source: PLoS One. 2023 Nov 22;18(11):e0288798. doi: 10.1371/journal.pone.0288798 (PMC10664893; doi:10.1371/journal.pone.0288798)
Supplement: S4 File — (ZIP) [file pone.0288798.s005.zip › S4 File/Redwares_KDE_Plot.txt]

Start Redwares
Redwares_Kernel	-1.03	1.03	-2	2
Redwares_Scale	9.97466e-18	1	9.97466e-18	1
First Redwares
Last Redwares
Span Redwares
ETH_6306	606	658.5	573.5	683
Surface_of_terrace_1	615	691.5	578	741.5
SMU_2329_at_base_near_canal_mouth	613	699	570	744
SMU_2336_sala_sur	679.5	953	606.5	1027.5
AA_107584_puma_head_burial	709	868.5	686.5	881
ETH_5639_bones_above_kero_smash	777	988.5	718	1021
ETH_5640_terrace_2_offering	777	988.5	707	1022
Manzanilla_House	1000.5	1051.5	991.5	1142
TW060_Wk_49174	900.5	994	894	1020
TW090_Verano_Ind	994	1026	990.5	1035
TW056_Ind_3_Wk_49173	889.5	968	883.5	986.5
TW064_Ind_4_Monolito_descabezado	898	987.5	893	992
Beta_275871_A96_I_surface_A21_	705	833.5	685.5	875.5
Beta_275875_A111	1004	1045	992.5	1132.5
Beta_275863_D40_III	900	1012.5	893	1020.5
Beta_275864_D44_III	895.5	992.5	885.5	1016.5
Beta_275865_D139_IV	989	1017.5	907	1038.5
Beta_275866_D156_IV	879	977.5	778	993
Beta_275867_D143_IV	895	992.5	885.5	1010
Beta_275868_D148_V_wall_fill_	609	675	594.5	761
Beta_275869_D149_V_pit_that_cuts_wall_	648	766	615	774.5
Beta_275870_D36	1005	1035.5	991.5	1128
Beta_275875_A111	1004	1045	992.5	1132.5
TW110	904	1017.5	896.5	1023
AA-65280	596.5	639	567	649
AA_107586_three_chambered_burial	775.5	889	772	952.5
SMU_2471_AKE1_not_mound_	585	768.5	555	820
SMU_2278_AKE1	818.5	970.5	774	998.5
SMU_2469_AKE1	846	985	783	1010
SMU_2289_AKE1	840.5	974.5	780	992
AKE1_SMU_2277_AKE1	892.5	990.5	779.5	1020
SMU_2290_AKE1	888.5	995.5	803	1022
SMU_2276_AKE1	898	1014	884.5	1027
SMU_2740_AKE1	1001.5	1061	990.5	1190.5
Beta_55491_AKE1_Mound	575	660.5	548.5	772.5
UGAMS_26434_R_13_8_principal_occupation	897	926	892	986.5
UGAMS_26432_R_10_14_shaft_tomb_individual_11	895	930	891.5	983.5
UGAMS_26433_R_12_7_ash_layer	947.5	991	918.5	993.5
Wk_49175_human_bone_in_platform_fill	673	771.5	669.5	773
AA_107590_woman_with_elaborate_grave_goods	665.5	770.5	658.5	774
AA_107591_giant_urn_burial	660	766.5	650.5	774.5
SMU_2369	607	774.5	569.5	845.5
OS_10643	694.5	827.5	682	873.5
SMU_2472_collapsed_roof_beam	931.5	998.5	899.5	1022.5
F18_llamas_fetus_offering_Putuni	888	946	777.5	993.5
Redwares
End Redwares
Sequence()
@Start Redwares	600	635	574.5	645.5
@Redwares
@Redwares_Kernel	-1.01	1	-2	2.01
@Redwares_Scale	0.245	0.596	0.164	0.861
@First Redwares	610	640	591.5	649
@Last Redwares	1023.5	1040	1016	1054.5
@Span Redwares	391	425	378.5	450
@ETH_6306	624	661	600	685
@Surface_of_terrace_1	630	693.5	605	739.5
@SMU_2329_at_base_near_canal_mouth	630	697	605.5	741
@SMU_2336_sala_sur	681	949	650.5	1015.5
@AA_107584_puma_head_burial	707.5	870	686.5	881
@ETH_5639_bones_above_kero_smash	777.5	988	770.5	1021
@ETH_5640_terrace_2_offering	777.5	987	709	1021.5
@Manzanilla_House	1008	1035	994	1045.5
@TW060_Wk_49174	900	994.5	893	1020.5
@TW090_Verano_Ind	993.5	1026	990.5	1031.5
@TW056_Ind_3_Wk_49173	889.5	968	882.5	987.5
@TW064_Ind_4_Monolito_descabezado	897.5	988	892.5	992.5
@Beta_275871_A96_I_surface_A21_	704	834.5	685.5	875
@Beta_275875_A111	1010.5	1035.5	995	1044
@Beta_275863_D40_III	899.5	1013	893	1020.5
@Beta_275864_D44_III	896	992.5	885.5	1016
@Beta_275865_D139_IV	988	1017	907.5	1035.5
@Beta_275866_D156_IV	879	977	778	993.5
@Beta_275867_D143_IV	895	993	885.5	1008.5
@Beta_275868_D148_V_wall_fill_	639	673.5	603	762
@Beta_275869_D149_V_pit_that_cuts_wall_	647.5	766	630.5	775
@Beta_275870_D36	1010	1030.5	995.5	1040.5
@Beta_275875_A111	1010	1035.5	995	1044.5
@TW110	904.5	1017	895.5	1024
@AA-65280	619	645	601	653
@AA_107586_three_chambered_burial	776	889	771.5	953.5
@SMU_2471_AKE1_not_mound_	618.5	771	597	825.5
@SMU_2278_AKE1	816	970.5	774	999
@SMU_2469_AKE1	844	980.5	784.5	1009
@SMU_2289_AKE1	841	974.5	782.5	992
@AKE1_SMU_2277_AKE1	890.5	990.5	804.5	1020
@SMU_2290_AKE1	889	995.5	802.5	1022
@SMU_2276_AKE1	898	1013.5	885.5	1026
@SMU_2740_AKE1	1010.5	1036.5	994.5	1047
@Beta_55491_AKE1_Mound	609	760	595	774
@UGAMS_26434_R_13_8_principal_occupation	896.5	927	891.5	986.5
@UGAMS_26432_R_10_14_shaft_tomb_individual_11	894.5	930	891	983.5
@UGAMS_26433_R_12_7_ash_layer	947	991	916.5	994.5
@Wk_49175_human_bone_in_platform_fill	672.5	771.5	669	773.5
@AA_107590_woman_with_elaborate_grave_goods	665	770.5	658	774
@AA_107591_giant_urn_burial	659.5	766.5	650.5	774.5
@SMU_2369	638.5	773.5	607	848.5
@OS_10643	695	829	681.5	874.5
@SMU_2472_collapsed_roof_beam	931.5	998	900	1022.5
@F18_llamas_fetus_offering_Putuni	888	946.5	777	994
@End Redwares	1027	1052	1020	1073
