# Supplementary material for: The center cannot hold: A Bayesian chronology for the collapse of Tiwanaku
Source: PLoS One. 2023 Nov 22;18(11):e0288798. doi: 10.1371/journal.pone.0288798 (PMC10664893; doi:10.1371/journal.pone.0288798)
Supplement: S4 File — (ZIP) [file pone.0288798.s005.zip › S4 File/SMU_2469_AKE1.prior]

685.5	0
690.5	6.227e-7
695.5	0.0000031246
700.5	0.000004793
705.5	0.000007917
710.5	0.000012293
715.5	0.000017291
720.5	0.000027916
725.5	0.00003854
730.5	0.00004479
735.5	0.00005583
740.5	0.000065
745.5	0.00007938
750.5	0.00010354
755.5	0.00015271
760.5	0.00025375
765.5	0.0003623
770.5	0.0006487
775.5	0.0013242
780.5	0.0017292
785.5	0.0018742
790.5	0.0020325
795.5	0.0022494
800.5	0.0025323
805.5	0.0027712
810.5	0.0029415
815.5	0.0030698
820.5	0.003222
825.5	0.003402
830.5	0.003724
835.5	0.003978
840.5	0.00427
845.5	0.004389
850.5	0.004566
855.5	0.004635
860.5	0.0048
865.5	0.004897
870.5	0.005013
875.5	0.005162
880.5	0.005466
885.5	0.005493
890.5	0.00556
895.5	0.00526
900.5	0.004971
905.5	0.004609
910.5	0.004578
915.5	0.004635
920.5	0.004925
925.5	0.005081
930.5	0.005296
935.5	0.005383
940.5	0.005409
945.5	0.005464
950.5	0.005338
955.5	0.00523
960.5	0.005084
965.5	0.005005
970.5	0.004861
975.5	0.004627
980.5	0.004418
985.5	0.0044
990.5	0.003715
995.5	0.0024144
1000.5	0.0018769
1005.5	0.0019298
1010.5	0.0017917
1015.5	0.0013235
1020.5	0.0007367
1025.5	0.00031104
1030.5	0.00013604
1035.5	0.0000675
1040.5	0.00004208
1045.5	0.000026459
1050.5	0.000016457
1055.5	0.000009585
1060.5	0.000007289
1065.5	0.000007917
1070.5	0.000006249
1075.5	0.0000031246
1080.5	0.000003747
1085.5	0.000005415
1090.5	0.000004376
1095.5	0.0000022906
1100.5	0.0000018736
1105.5	0.0000025019
1110.5	8.34e-7
1115.5	6.227e-7
1120.5	2.0571e-7
