# Supplementary material for: The center cannot hold: A Bayesian chronology for the collapse of Tiwanaku
Source: PLoS One. 2023 Nov 22;18(11):e0288798. doi: 10.1371/journal.pone.0288798 (PMC10664893; doi:10.1371/journal.pone.0288798)
Supplement: S4 File — (ZIP) [file pone.0288798.s005.zip › S4 File/AA_107591_giant_urn_burial.prior]

595.5	0
600.5	0
605.5	0.0000020884
610.5	0.000011256
615.5	0.000004782
620.5	0.0000020884
625.5	0.000001253
630.5	4.177e-7
635.5	0.000003341
640.5	0.000030824
645.5	0.00028771
650.5	0.0016446
655.5	0.00584
660.5	0.012212
665.5	0.018257
670.5	0.020884
675.5	0.019061
680.5	0.013976
685.5	0.007859
690.5	0.003169
695.5	0.0019515
700.5	0.002624
705.5	0.0025552
710.5	0.001941
715.5	0.0016769
720.5	0.0014581
725.5	0.0013913
730.5	0.0013617
735.5	0.0017394
740.5	0.00442
745.5	0.010261
750.5	0.01443
755.5	0.016364
760.5	0.014576
765.5	0.013059
770.5	0.006799
775.5	0.00010187
780.5	0
785.5	0
790.5	0.0000018795
795.5	0.00000355
800.5	0.000001253
805.5	0.0000029237
810.5	0.000004782
815.5	0.0000029237
820.5	0.000013115
825.5	0.000006871
830.5	0.000004177
835.5	8.353e-7
840.5	4.177e-7
845.5	0
850.5	0
855.5	2.0884e-7
860.5	0
865.5	4.177e-7
870.5	0
875.5	0
880.5	0
