# Supplementary material for: The center cannot hold: A Bayesian chronology for the collapse of Tiwanaku
Source: PLoS One. 2023 Nov 22;18(11):e0288798. doi: 10.1371/journal.pone.0288798 (PMC10664893; doi:10.1371/journal.pone.0288798)
Supplement: S4 File — (ZIP) [file pone.0288798.s005.zip › S4 File/All_dates_calibration_only.txt]

IntCal20
SHCal20
Tiwanaku mix	29.499	59.5941	19.703	70.097	29.499	59.5941	19.703	70.097
Akapana East, AA-107585	666	772.5	661.5	774
Akapana East, AA-107586	775	889	771.5	955
Akapana East, SMU-2471	545	772	425.5	870.5
Akapana East, SMU-2278	679.5	951	607	1026
Akapana East, SMU-2469	774	987.5	654.5	1040.5
Akapana East, SMU-2289	775	972.5	708.5	994.5
Akapana East, SMU-2277	885	1016	773	1027
Akapana East, SMU-2290	778.5	1025	771.5	1150.5
Akapana East, SMU-2276	895.5	1036.5	883.5	1153.5
Akapana East, SMU-2470	1210.5	1607	1021.5	1665.5
Akapana East, SMU-2332	901	1181.5	774.5	1268.5
Akapana East, SMU-2331	993.5	1382	772	1445.5
Akapana East, SMU-2333	32	640.5	-365.5	886.5
Akapana East, Beta-55491	439.5	657.5	369	773
Muru Ur Pata, UGAMS-26432	900	992	893	1012
Muru Ur Pata, UGAMS-26433	892.5	974.5	886	991.5
Muru Ur Pata, UGAMS-26434	900.5	993.5	894.5	1019.5
Ch'iji Jawira, Poz-122665	680.5	772.5	666.5	844
Ch'iji Jawira, Poz-122666	682	771.5	666	835.5
Mollo Kontu, AA-107592	531.5	589	436.5	599.5
Mollo Kontu, AA-107593	553.5	635.5	546	639
Mollo Kontu, AA-107594	572	635.5	547	639
Mollo Kontu, AA-107595	571.5	635.5	547	639
Mollo Kontu, AA-107596	892.5	974.5	886	991.5
Mollo Kontu, AA-107597	1023.5	1130.5	995	1153.5
Mollo Kontu, AA-107598	1228	1267	1220.5	1275.5
Mollo Kontu, AA-107599	1284	1380.5	1279	1386
Mollo Kontu, Beta-275873	655.5	772	647	774.5
Mollo Kontu, AA-107601	989.5	1022.5	900	1028
Mollo Kontu, AA-107602	909	1021.5	897	1025.5
Mollo Kontu, Beta-275874	666	772	648.5	832
Mollo Kontu, Beta-275871	680	771.5	657.5	867.5
Mollo Kontu, Beta-275872	677.5	772.5	664	870.5
Mollo Kontu, Beta-275875	993	1128	986.5	1155.5
Mollo Kontu, Beta-275868	645.5	767.5	606.5	774
Mollo Kontu, Beta-275869	605.5	674.5	591.5	771.5
Mollo Kontu, Beta-275867	896.5	1017.5	888	1024.5
Mollo Kontu, Beta-275865	993	1128	986.5	1155.5
Mollo Kontu, Beta-275866	777.5	978	773	992.5
Mollo Kontu, Beta-275863	901	1023	890.5	1031
Mollo Kontu, Beta-275864	895	993	883.5	1024
Mollo Kontu, Beta-275870	905	1029.5	893	1129
Mollo Kontu, Poz-122713	898	993	891.5	1018.5
Mollo Kontu, Poz-122714	905.5	1022	895.5	1028
Putuni, Wk-49175	674.5	772.5	670.5	773.5
Putuni, AA-107590	666	772	660	774
Putuni, AA-107591	661	769	651.5	774.5
Putuni, SMU-2369	577	886	411	1022
Putuni, OS-10643	782.5	881.5	685.5	962
Putuni, SMU-2472	716.5	991	648	1130.5
Putuni, SMU-2466	775.5	987.5	712.5	1020
Putuni, SMU-2467	885.5	1017	773	1029
Putuni, SMU-2465	895.5	1021	773.5	1111
Putuni, OS-11306	480	582	435.5	594
Kheri Kala, M-1049	1054.5	1394.5	990.5	1449
Pumapunku, UCIAMS-62885	653.5	678.5	649	770
Pumapunku, UCIAMS-62886	677.5	772	660	826.5
Pumapunku, UCIAMS-62884	605.5	650.5	599.5	655
Pumapunku, AA-68183	784	878.5	683	949.5
Pumapunku, AA-68185	774	880	681.5	890.5
Pumapunku, AA-65282	680	833	674	876
Pumapunku, OS-17860	551	635	546	638.5
Pumapunku, AA-65280	571	771.5	435.5	833.5
Pumapunku, Poz-122667	993	1112	991	1150.5
Pumapunku, Poz-122668	1046	1158	1030.5	1181
Pumapunku, Poz-123574	689	840.5	682.5	880.5
Pumapunku, Poz-123630	681	772	666	837
Akapana, ETH-6306	576	658.5	440.5	771
Akapana, SMU-2285	426	875	134.5	1040
Akapana, SMU-2329	435.5	885.5	214	1132.5
Akapana, SMU-2468	609.5	770.5	598	774
Akapana, SMU-2293	571.5	833	429	954.5
Akapana, SMU-2336	680	954.5	605.5	1028
Akapana, ETH-5640	775.5	990	710	1022
Akapana, ETH-5639	775.5	990	717	1021.5
Akapana, SMU-2367	775.5	1014.5	681.5	1044.5
Akapana, SMU-2330	882.5	1151.5	714.5	1216
Akapana, SMU-2473	988	1400	666	1618.5
Akapana, INAH-972	773.5	1127	668	1210.5
Museum, Wk-49169	775	961.5	771.5	974
Akapana, AA-107584	718	871	687.5	881.5
Akapana, Poz-122711	994	1127	991.5	1150.5
Akapana, Poz-122712	1027.5	1149	995	1161
Akapana, OxA-31463	994	1023.5	986	1036
Akapana, OxA-31443	1041.5	1151.5	1028.5	1159.5
Akapana, Poz-122656	892.5	975.5	882.5	993.5
Akapana, Poz-122657	895.5	988	885	1013.5
Akapana, Wk-49174	900.5	994	895	1019.5
Akapana, Poz-122660	897	992	889.5	1017
Akapana, Poz-122661	892.5	975.5	776.5	994.5
Akapana, Poz-123576	1028.5	1135	1022	1154.5
Akapana, Poz-123631	1021.5	1131	993.5	1152
Akapana, Poz-122654	993	1025	899	1111
Akapana, Poz-122655	895	986.5	882.5	994.5
Akapana, Poz-122663	992	1039	988.5	1147.5
Akapana, Poz-122664	994	1025.5	903.5	1128.5
Akapana, Wk-50229	777	955	771.5	968.5
Headless monolith, Wk-49173	890.5	969	885.5	987.5
Headless monolith, Poz-122658	901	1019	894	1024
Headless monolith, Poz-122659	885	975	773.5	993
Museum, Wk-49170	775.5	962.5	771.5	975
@Tiwanaku mix	19.703	45.8594	-0.49505	67.7743
@Akapana East, AA-107585	667.5	772	663.5	773
@Akapana East, AA-107586	775.5	891.5	772	957.5
@Akapana East, SMU-2471	545.5	772	430	871
@Akapana East, SMU-2278	681	956.5	608.5	1028
@Akapana East, SMU-2469	774.5	988	655.5	1044
@Akapana East, SMU-2289	775.5	975.5	694.5	1016
@Akapana East, SMU-2277	886.5	1017.5	773	1029.5
@Akapana East, SMU-2290	881	1026	771.5	1150.5
@Akapana East, SMU-2276	895.5	1042.5	885.5	1153.5
@Akapana East, SMU-2470	1209	1611	1019	1793
@Akapana East, SMU-2332	902.5	1203	775.5	1269.5
@Akapana East, SMU-2331	995	1382.5	772.5	1444.5
@Akapana East, SMU-2333	32	641.5	-359.5	888
@Akapana East, Beta-55491	440	659.5	374.5	772.5
@Muru Ur Pata, UGAMS-26432	900.5	992.5	893.5	1017.5
@Muru Ur Pata, UGAMS-26433	894	975.5	887.5	990.5
@Muru Ur Pata, UGAMS-26434	901.5	1014	895.5	1020.5
@Ch'iji Jawira, Poz-122665	680.5	773.5	670.5	863.5
@Ch'iji Jawira, Poz-122666	682	772	668.5	840
@Mollo Kontu, AA-107592	534	586.5	437.5	601
@Mollo Kontu, AA-107593	573	635.5	546	640
@Mollo Kontu, AA-107594	575.5	635.5	547	640
@Mollo Kontu, AA-107595	574	635.5	546.5	640
@Mollo Kontu, AA-107596	894	975.5	888	990.5
@Mollo Kontu, AA-107597	1024.5	1132	998.5	1153.5
@Mollo Kontu, AA-107598	1229	1268	1220	1277
@Mollo Kontu, AA-107599	1285.5	1381	1278.5	1388
@Mollo Kontu, Beta-275873	656.5	771.5	644.5	775
@Mollo Kontu, AA-107601	991	1021.5	900.5	1029.5
@Mollo Kontu, AA-107602	981.5	1022.5	898.5	1027
@Mollo Kontu, Beta-275874	669	771.5	650	835.5
@Mollo Kontu, Beta-275871	679.5	771.5	660	870
@Mollo Kontu, Beta-275872	675.5	774	666	873
@Mollo Kontu, Beta-275875	993.5	1128.5	987.5	1155
@Mollo Kontu, Beta-275868	645.5	768	612	774
@Mollo Kontu, Beta-275869	606	678.5	590.5	772
@Mollo Kontu, Beta-275867	898	1017.5	889.5	1025
@Mollo Kontu, Beta-275865	993.5	1128.5	987	1155
@Mollo Kontu, Beta-275866	881	980.5	774	993
@Mollo Kontu, Beta-275863	902	1024	889	1036
@Mollo Kontu, Beta-275864	895.5	1012.5	886	1024
@Mollo Kontu, Beta-275870	905.5	1031.5	894	1136
@Mollo Kontu, Poz-122713	897.5	994	893	1019.5
@Mollo Kontu, Poz-122714	977	1023.5	895.5	1029.5
@Putuni, Wk-49175	676	772	672.5	773
@Putuni, AA-107590	667	771.5	662.5	773.5
@Putuni, AA-107591	661.5	769	653	774
@Putuni, SMU-2369	577.5	888.5	411	1023
@Putuni, OS-10643	775.5	882.5	688	963.5
@Putuni, SMU-2472	716	992	649	1135
@Putuni, SMU-2466	776.5	989	722.5	1021
@Putuni, SMU-2467	887.5	1017.5	772.5	1032.5
@Putuni, SMU-2465	895.5	1022	774.5	1133.5
@Putuni, OS-11306	483	586	436.5	596
@Kheri Kala, M-1049	1055	1394	994	1446.5
@Pumapunku, UCIAMS-62885	655	760	649	770.5
@Pumapunku, UCIAMS-62886	680	771	660.5	833
@Pumapunku, UCIAMS-62884	606	653	600.5	658
@Pumapunku, AA-68183	783	880	685.5	952.5
@Pumapunku, AA-68185	774	880	683	892
@Pumapunku, AA-65282	681.5	839.5	674.5	879
@Pumapunku, OS-17860	572.5	635.5	546	639.5
@Pumapunku, AA-65280	573	771.5	436.5	840.5
@Pumapunku, Poz-122667	994	1111	991	1151
@Pumapunku, Poz-122668	1045	1160	1030	1184.5
@Pumapunku, Poz-123574	692.5	845	684.5	881.5
@Pumapunku, Poz-123630	680.5	773	668	844
@Akapana, ETH-6306	576.5	661	440	770.5
@Akapana, SMU-2285	425.5	879	138.5	1130
@Akapana, SMU-2329	428.5	885	210	1148
@Akapana, SMU-2468	637	770.5	600.5	773.5
@Akapana, SMU-2293	571.5	836.5	432	957.5
@Akapana, SMU-2336	682	963	609	1029.5
@Akapana, ETH-5640	776.5	991	694	1023.5
@Akapana, ETH-5639	777	991	718.5	1022.5
@Akapana, SMU-2367	775.5	1017	683.5	1112
@Akapana, SMU-2330	885	1151	694.5	1218.5
@Akapana, SMU-2473	992.5	1399.5	667	1620
@Akapana, INAH-972	774	1127.5	673	1210.5
@Museum, Wk-49169	776	966	772.5	975.5
@Akapana, AA-107584	774	874.5	689.5	882
@Akapana, Poz-122711	995	1128	991.5	1150.5
@Akapana, Poz-122712	1028	1148.5	995.5	1176
@Akapana, OxA-31463	994.5	1025	985.5	1097
@Akapana, OxA-31443	1044	1151.5	1028	1162
@Akapana, Poz-122656	894.5	976	884.5	993.5
@Akapana, Poz-122657	896	989.5	886	1016
@Akapana, Wk-49174	902	1016	896	1021.5
@Akapana, Poz-122660	897.5	992.5	891	1018
@Akapana, Poz-122661	894	977.5	881	994.5
@Akapana, Poz-123576	1029.5	1138.5	1023.5	1154
@Akapana, Poz-123631	1022.5	1131.5	994	1153
@Akapana, Poz-122654	993	1026	901.5	1131.5
@Akapana, Poz-122655	895.5	987	884	1013
@Akapana, Poz-122663	991.5	1092.5	988	1148
@Akapana, Poz-122664	994	1026.5	909	1133.5
@Akapana, Wk-50229	881.5	956	772	972
@Headless monolith, Wk-49173	892	970.5	887	986
@Headless monolith, Poz-122658	902.5	1020.5	894	1025
@Headless monolith, Poz-122659	887.5	975	774	994
@Museum, Wk-49170	778.5	963	772.5	980
