# Supplementary material for: The center cannot hold: A Bayesian chronology for the collapse of Tiwanaku
Source: PLoS One. 2023 Nov 22;18(11):e0288798. doi: 10.1371/journal.pone.0288798 (PMC10664893; doi:10.1371/journal.pone.0288798)
Supplement: S4 File — (ZIP) [file pone.0288798.s005.zip › S4 File/Beta_275872_A103_I_surface_A21_.prior]

650.5	0
655.5	3.884e-7
660.5	0.000010545
665.5	0.00004941
670.5	0.00017168
675.5	0.0004564
680.5	0.0009811
685.5	0.001684
690.5	0.0024076
695.5	0.0029252
700.5	0.003549
705.5	0.003974
710.5	0.004496
715.5	0.00502
720.5	0.005474
725.5	0.006075
730.5	0.006604
735.5	0.00717
740.5	0.007483
745.5	0.007333
750.5	0.006878
755.5	0.006694
760.5	0.007804
765.5	0.009078
770.5	0.011425
775.5	0.005041
780.5	0.0013838
785.5	0.0026721
790.5	0.004708
795.5	0.005016
800.5	0.004317
805.5	0.004091
810.5	0.004585
815.5	0.005907
820.5	0.006848
825.5	0.006574
830.5	0.005491
835.5	0.004637
840.5	0.004043
845.5	0.003637
850.5	0.003503
855.5	0.003547
860.5	0.003621
865.5	0.003611
870.5	0.003352
875.5	0.0026879
880.5	0.0016504
885.5	0.0007043
890.5	0.00019746
895.5	0.0000416
900.5	0.000008786
905.5	0.000003713
910.5	0.0000023421
915.5	0.000003907
920.5	0.000006444
925.5	0.000011528
930.5	0.000028128
935.5	0.00004922
940.5	0.00006504
945.5	0.00007578
950.5	0.00005508
955.5	0.00003887
960.5	0.000018166
965.5	0.000012693
970.5	0.000005667
975.5	0.0000027306
980.5	0.000001371
985.5	0.0000021479
990.5	5.827e-7
