# Supplementary material for: The center cannot hold: A Bayesian chronology for the collapse of Tiwanaku
Source: PLoS One. 2023 Nov 22;18(11):e0288798. doi: 10.1371/journal.pone.0288798 (PMC10664893; doi:10.1371/journal.pone.0288798)
Supplement: S4 File — (ZIP) [file pone.0288798.s005.zip › S4 File/Monument_Construction.txt]

IntCal20	
SHCal20	
Tiwanaku mix	29.499	59.5941	19.703	70.097	29.499	59.5941	19.703	70.097	
Start	
Monument construction_Kernel	-1.03	1.03	-2	2	
Monument construction_Scale	9.97466e-18	1	9.97466e-18	1	
SMU-2329, at base near canal mouth	435.5	885.5	214	1132.5	
SMU-2468, summit	609.5	770.5	598	774	
ETH-6306	576	658.5	440.5	771	
SMU-2285, on top of first platform	426	875	134.5	1040	
SMU-2293, on top of first platform	571.5	833	429	954.5	
@SMU-2285, on top of first platform	579	773.5	436.5	888	
@SMU-2293, on top of first platform	579	773.5	436.5	888	
Surface of terrace 1. Level 6a, F2. Wall 2. Ceramic smash	579	773.5	436.5	888	
OS-17860	551	635	546	638.5	
AA-65280	571	771.5	435.5	833.5	
Foundation	
Green surface	
UCIAMS-62884, P-11	605.5	650.5	599.5	655	
UCIAMS-62885	653.5	678.5	649	770	
Between green and red surface	
Red surface	
UCIAMS-62886	677.5	772	660	826.5	
TW059, petrous bone, Northwest sector 1, Locus 2. Platform fill	685.5	744	677	845	
P-8, above red surface	
Sequence()	
Monument construction	
End	
Pumapunku & Akapana	
Boundary()	
TW097, Wk-50229, body within pebble surface	777	955	771.5	968.5	
Pebble surface placed	
TW090, Verano, Ind. 6	994.5	1026.5	990.5	1040.5	
Boundary()	
Sequence()	
Boundary()	
Late Tiwanaku community building_Kernel	-1.03	1.03	-2	2	
Late Tiwanaku community building_Scale	9.97466e-18	1	9.97466e-18	1	
Pebble surface placed	
SMU-2467	885.5	1017	773	1029	
SMU-2465	895.5	1021	773.5	1111	
SMU-2466	775.5	987.5	712.5	1020	
@SMU-2467	895.5	989	883.5	1017	
@SMU-2465	895.5	989	883.5	1017	
@SMU-2466	895.5	989	883.5	1017	
Feature 18, llamas fetus offering, Putuni	895.5	989	883.5	1017	
SMU-2472, collapsed roof beam	716.5	991	648	1130.5	
Sequence()	
Late Tiwanaku community building	
Boundary()	
Sequence()	
@Tiwanaku mix	20.9149	58.9881	19.703	70.602	
@Start	571	626	530.5	637.5	
@Monument construction	
@Monument construction_Kernel	-1.02	1	-2	2	
@Monument construction_Scale	0.608	1	0.345	1	
@SMU-2329, at base near canal mouth	611.5	699.5	569.5	745.5	
@SMU-2468, summit	636	686	596	756.5	
@ETH-6306	606	658	573	683	
@Surface of terrace 1. Level 6a, F2. Wall 2. Ceramic smash	613.5	692.5	577.5	744.5	
@SMU-2285, on top of first platform	613.5	692.5	577.5	744.5	
@SMU-2293, on top of first platform	613.5	692.5	577.5	744.5	
@OS-17860	585	637.5	569	642.5	
@AA-65280	596	639	566	649	
@Green surface	619	649.5	593.5	655	
@UCIAMS-62884, P-11	636	655	614	661	
@UCIAMS-62885	655.5	671	648.5	680	
@Red surface	663	690	654	711.5	
@UCIAMS-62886	675.5	714	667	752.5	
@TW059, petrous bone, Northwest sector 1, Locus 2. Platform fill	682	716	675.5	742	
@End	688.5	738	679.5	788	
@	804	954	443.5	973	
@TW097, Wk-50229, body within pebble surface	880.5	956.5	774.5	970	
@Pebble surface placed	938.5	999	892	1016	
@TW090, Verano, Ind. 6	994	1026	990.5	1035	
@	996.5	1108.5	988.5	1500.5	
@	868.5	977.5	615	1000	
@Late Tiwanaku community building	
@Late Tiwanaku community building_Kernel	-0.99	1.02	-2	2.02	
@Late Tiwanaku community building_Scale	0.73	1	0.522	1	
@=Pebble surface placed	938.5	999	892	1016	
@Feature 18, llamas fetus offering, Putuni	899.5	980.5	887.5	993	
@SMU-2467	899.5	980.5	887.5	993	
@SMU-2465	899.5	980.5	887.5	993	
@SMU-2466	899.5	980.5	887.5	993	
@SMU-2472, collapsed roof beam	928	998.5	890.5	1047.5	
@	940	1055	893	1315.5	
