# Supplementary material for: The center cannot hold: A Bayesian chronology for the collapse of Tiwanaku
Source: PLoS One. 2023 Nov 22;18(11):e0288798. doi: 10.1371/journal.pone.0288798 (PMC10664893; doi:10.1371/journal.pone.0288798)
Supplement: S4 File — (ZIP) [file pone.0288798.s005.zip › S4 File/AA_65280.prior]

375.5	0
380.5	0
385.5	0
390.5	1.1195e-7
395.5	1.1195e-7
400.5	0
405.5	1.1195e-7
410.5	1.1195e-7
415.5	3.172e-7
420.5	3.172e-7
425.5	3.172e-7
430.5	0.0000014553
435.5	0.0000027054
440.5	0.0000029107
445.5	0.00000375
450.5	0.000004366
455.5	0.000005523
460.5	0.000006661
465.5	0.000005206
470.5	0.000005933
475.5	0.000010523
480.5	0.000015412
485.5	0.000016867
490.5	0.000020841
495.5	0.00002823
500.5	0.000026663
505.5	0.000031346
510.5	0.00003844
515.5	0.00004187
520.5	0.00005407
525.5	0.00008094
530.5	0.00012635
535.5	0.00020927
540.5	0.0003686
545.5	0.0006076
550.5	0.0009768
555.5	0.0012976
560.5	0.0015826
565.5	0.0019397
570.5	0.0026483
575.5	0.00395
580.5	0.005597
585.5	0.007374
590.5	0.009148
595.5	0.011279
600.5	0.013578
605.5	0.015864
610.5	0.017338
615.5	0.018222
620.5	0.018628
625.5	0.018658
630.5	0.018205
635.5	0.015686
640.5	0.010326
645.5	0.004416
650.5	0.0012725
655.5	0.00024791
660.5	0.00004135
665.5	0.000004683
670.5	2.0524e-7
675.5	0
