# Supplementary material for: The center cannot hold: A Bayesian chronology for the collapse of Tiwanaku
Source: PLoS One. 2023 Nov 22;18(11):e0288798. doi: 10.1371/journal.pone.0288798 (PMC10664893; doi:10.1371/journal.pone.0288798)
Supplement: S4 File — (ZIP) [file pone.0288798.s005.zip › S4 File/AA_65282.prior]

655.5	0
660.5	4.137e-7
665.5	0.00000375
670.5	0.000045
675.5	0.00020208
680.5	0.0007063
685.5	0.0018087
690.5	0.003615
695.5	0.005618
700.5	0.007054
705.5	0.008075
710.5	0.008551
715.5	0.008655
720.5	0.008803
725.5	0.008605
730.5	0.008295
735.5	0.007697
740.5	0.006821
745.5	0.00516
750.5	0.004067
755.5	0.003839
760.5	0.004345
765.5	0.004928
770.5	0.007858
775.5	0.006269
780.5	0.0027167
785.5	0.00452
790.5	0.006248
795.5	0.006361
800.5	0.005471
805.5	0.004911
810.5	0.005081
815.5	0.005578
820.5	0.00578
825.5	0.005487
830.5	0.004708
835.5	0.003932
840.5	0.003245
845.5	0.0028375
850.5	0.0024338
855.5	0.0022483
860.5	0.0019871
865.5	0.001715
870.5	0.0014825
875.5	0.0010767
880.5	0.0007092
885.5	0.00030833
890.5	0.00010958
895.5	0.000022499
900.5	0.000005414
905.5	0.0000024999
910.5	8.362e-7
915.5	4.137e-7
