# Supplementary material for: The center cannot hold: A Bayesian chronology for the collapse of Tiwanaku
Source: PLoS One. 2023 Nov 22;18(11):e0288798. doi: 10.1371/journal.pone.0288798 (PMC10664893; doi:10.1371/journal.pone.0288798)
Supplement: S4 File — (ZIP) [file pone.0288798.s005.zip › S4 File/ETH_5640_terrace_2_offering.prior]

630.5	0
635.5	2.4758e-7
640.5	7.943e-7
645.5	0.0000030277
650.5	0.0000062
655.5	0.000015825
660.5	0.00003269
665.5	0.00007014
670.5	0.00012158
675.5	0.00019737
680.5	0.00031379
685.5	0.000509
690.5	0.0007727
695.5	0.0009207
700.5	0.0008286
705.5	0.0008701
710.5	0.0010121
715.5	0.0010551
720.5	0.0010835
725.5	0.0010569
730.5	0.0010761
735.5	0.0009717
740.5	0.0006947
745.5	0.0004193
750.5	0.00030595
755.5	0.00025139
760.5	0.00030571
765.5	0.0003364
770.5	0.0006736
775.5	0.0031474
780.5	0.004364
785.5	0.003795
790.5	0.0031223
795.5	0.002917
800.5	0.003168
805.5	0.003248
810.5	0.0031289
815.5	0.0028161
820.5	0.0026502
825.5	0.0027828
830.5	0.0030819
835.5	0.003335
840.5	0.003487
845.5	0.003573
850.5	0.003584
855.5	0.003566
860.5	0.003532
865.5	0.003502
870.5	0.003577
875.5	0.003822
880.5	0.00429
885.5	0.004789
890.5	0.005073
895.5	0.005005
900.5	0.004623
905.5	0.004246
910.5	0.00409
915.5	0.004233
920.5	0.004571
925.5	0.00484
930.5	0.004978
935.5	0.005137
940.5	0.005158
945.5	0.005125
950.5	0.005052
955.5	0.004978
960.5	0.004806
965.5	0.004727
970.5	0.004491
975.5	0.004179
980.5	0.003986
985.5	0.003899
990.5	0.003166
995.5	0.0014712
1000.5	0.0010626
1005.5	0.0014722
1010.5	0.0018197
1015.5	0.001636
1020.5	0.0010548
1025.5	0.0005014
1030.5	0.0002247
1035.5	0.00012753
1040.5	0.00009107
1045.5	0.00006721
1050.5	0.000029364
1055.5	0.000011807
1060.5	0.000014932
1065.5	0.000019693
1070.5	0.000014783
1075.5	0.000011358
1080.5	0.000021777
1085.5	0.00004965
1090.5	0.00007307
1095.5	0.00006394
1100.5	0.00006121
1105.5	0.00007014
1110.5	0.00006592
1115.5	0.0000622
1120.5	0.00006215
1125.5	0.00006215
1130.5	0.00005625
1135.5	0.00004772
1140.5	0.00004653
1145.5	0.00003681
1150.5	0.000023561
1155.5	0.000010022
1160.5	0.000003224
1165.5	0.0000011915
1170.5	0.0000019342
1175.5	0.0000018826
1180.5	6.963e-7
1185.5	4.952e-7
1190.5	1.96e-7
1195.5	4.487e-7
1200.5	3.456e-7
1205.5	4.487e-7
1210.5	3.456e-7
