# Supplementary material for: The center cannot hold: A Bayesian chronology for the collapse of Tiwanaku
Source: PLoS One. 2023 Nov 22;18(11):e0288798. doi: 10.1371/journal.pone.0288798 (PMC10664893; doi:10.1371/journal.pone.0288798)
Supplement: S4 File — (ZIP) [file pone.0288798.s005.zip › S4 File/Beta_275868_D148_V_wall_fill_.prior]

535.5	0
540.5	2.024e-7
545.5	0.0000014674
550.5	0.000009589
555.5	0.000008754
560.5	0.000010828
565.5	0.000016875
570.5	0.000030841
575.5	0.0000973
580.5	0.00019876
585.5	0.0003787
590.5	0.000571
595.5	0.0010912
600.5	0.0024762
605.5	0.005448
610.5	0.00818
615.5	0.007479
620.5	0.005127
625.5	0.003342
630.5	0.0030206
635.5	0.004812
640.5	0.010294
645.5	0.018497
650.5	0.02498
655.5	0.0253
660.5	0.021351
665.5	0.015706
670.5	0.010719
675.5	0.006953
680.5	0.004285
685.5	0.0023894
690.5	0.0012256
695.5	0.0008583
700.5	0.0009848
705.5	0.0009827
710.5	0.0008171
715.5	0.0007433
720.5	0.0006467
725.5	0.0006052
730.5	0.0005964
735.5	0.000715
740.5	0.001204
745.5	0.0020512
750.5	0.002305
755.5	0.0018742
760.5	0.0010696
765.5	0.0004894
770.5	0.00005728
775.5	0
780.5	0
785.5	0
