# Supplementary material for: The center cannot hold: A Bayesian chronology for the collapse of Tiwanaku
Source: PLoS One. 2023 Nov 22;18(11):e0288798. doi: 10.1371/journal.pone.0288798 (PMC10664893; doi:10.1371/journal.pone.0288798)
Supplement: S4 File — (ZIP) [file pone.0288798.s005.zip › S4 File/TW090_Verano_Ind.prior]

885.5	0
890.5	0
895.5	3.181e-7
900.5	0.00000656
905.5	0.00004719
910.5	0.00006989
915.5	0.00004958
920.5	0.000021668
925.5	0.000004691
930.5	8.349e-7
935.5	6.361e-7
940.5	6.361e-7
945.5	0.0000015505
950.5	0.000001471
955.5	0.000004493
960.5	0.000010218
965.5	0.000026041
970.5	0.000030017
975.5	0.00011104
980.5	0.00025333
985.5	0.00025874
990.5	0.0029036
995.5	0.030403
1000.5	0.03976
1005.5	0.026024
1010.5	0.01572
1015.5	0.018487
1020.5	0.029166
1025.5	0.023066
1030.5	0.007424
1035.5	0.0020924
1040.5	0.001109
1045.5	0.0004546
1050.5	0.0000623
1055.5	0.000005606
1060.5	0.000006997
1065.5	0.000011649
1070.5	0.000006759
1075.5	0.0000012325
1080.5	0.000011053
1085.5	0.00014667
1090.5	0.0003442
1095.5	0.00029051
1100.5	0.00023532
1105.5	0.00025481
1110.5	0.00021708
1115.5	0.00015116
1120.5	0.00019103
1125.5	0.00020447
1130.5	0.00015386
1135.5	0.00008679
1140.5	0.00006302
1145.5	0.0000396
1150.5	0.000008627
1155.5	3.976e-7
1160.5	0
1165.5	0
