# Supplementary material for: The center cannot hold: A Bayesian chronology for the collapse of Tiwanaku
Source: PLoS One. 2023 Nov 22;18(11):e0288798. doi: 10.1371/journal.pone.0288798 (PMC10664893; doi:10.1371/journal.pone.0288798)
Supplement: S4 File — (ZIP) [file pone.0288798.s005.zip › S4 File/LF_Tiwanaku.oxcal]

 Plot()
 {
  Curve("IntCal20","IntCal20.14c");
  Curve("SHCal20","SHCal20.14c");
  Mix_Curves("Tiwanaku mix","SHCal20","IntCal20",P(-1,101,[0,1,1,1,1,1,1,1,1,1,1,0,0,0,0,0,0,0,0,0,0,8,8,8,8,8,8,8,8,8,8,20,20,20,20,20,20,20,20,20,20,20,20,20,20,20,20,20,20,20,20,11,11,11,11,11,11,11,11,11,11,9,9,9,9,9,9,9,9,9,9,2,2,2,2,2,2,2,2,2,2,0,0,0,0,0,0,0,0,0,0,0,0,0,0,0,0,0,0,0,0,0]));  Sequence()
  {
   Boundary("Start LF Tiwanaku");
   KDE_Plot("LF Tiwanaku")
   {
    First("First LF");
    Last("Last LF");
    Span("Span LF");
    R_Date("GaK-192",1990,100);
    R_Date("GaK-193",1850,90);
    R_Date("P-532a",1956,76) & R_Date("P-532b",1847,75);
    R_Date("M-1050",1760,150);
    R_Date("M-1051",1780,150);
    R_Date("P-534",1866,62);
    R_Date("GaK-195",1750,100);
    R_Date("Hv-19",1645,80);
    R_Date("Hv-18",1630,130);
    R_Date("Kidder A Level 15",1817,103);
    R_Date("Kidder A Level 14",1692,104);
    R_Date("Kidder A Level 12",1707,93);
    R_Date("Kk'arana 1.5.4",1742,49);
    R_Date("Kk'arana 1.19.12",1798,49);
    R_Date("Kk'arana 1.12.8.B",1753,50);
   };
   Boundary("End LF Tiwanaku");
  };
 };
