# Supplementary material for: The center cannot hold: A Bayesian chronology for the collapse of Tiwanaku
Source: PLoS One. 2023 Nov 22;18(11):e0288798. doi: 10.1371/journal.pone.0288798 (PMC10664893; doi:10.1371/journal.pone.0288798)
Supplement: S4 File — (ZIP) [file pone.0288798.s005.zip › S4 File/OS_10643.prior]

640.5	0
645.5	2.1159e-7
650.5	0.0000014563
655.5	0.000006871
660.5	0.000025205
665.5	0.00009334
670.5	0.00022354
675.5	0.0005183
680.5	0.0010844
685.5	0.0022956
690.5	0.00413
695.5	0.005328
700.5	0.004647
705.5	0.004897
710.5	0.005801
715.5	0.006018
720.5	0.006439
725.5	0.006333
730.5	0.00627
735.5	0.005684
740.5	0.003509
745.5	0.0016615
750.5	0.0009867
755.5	0.0007031
760.5	0.0009625
765.5	0.0010777
770.5	0.003262
775.5	0.012447
780.5	0.011356
785.5	0.011373
790.5	0.010461
795.5	0.009594
800.5	0.009063
805.5	0.00805
810.5	0.007158
815.5	0.0064
820.5	0.005661
825.5	0.005174
830.5	0.00488
835.5	0.004402
840.5	0.00398
845.5	0.003494
850.5	0.0029354
855.5	0.0025781
860.5	0.0021669
865.5	0.0018904
870.5	0.0016371
875.5	0.00136
880.5	0.0009894
885.5	0.0006044
890.5	0.00026834
895.5	0.00008855
900.5	0.000026661
905.5	0.000003336
910.5	0.0000020786
915.5	6.223e-7
