# Supplementary material for: The center cannot hold: A Bayesian chronology for the collapse of Tiwanaku
Source: PLoS One. 2023 Nov 22;18(11):e0288798. doi: 10.1371/journal.pone.0288798 (PMC10664893; doi:10.1371/journal.pone.0288798)
Supplement: S4 File — (ZIP) [file pone.0288798.s005.zip › S4 File/SMU_2472_collapsed_roof_beam.prior]

765.5	0
770.5	0
775.5	0.0000018754
780.5	0.000023959
785.5	0.00005583
790.5	0.0000625
795.5	0.00006396
800.5	0.000075
805.5	0.00008166
810.5	0.00008666
815.5	0.00008501
820.5	0.00009396
825.5	0.00009354
830.5	0.00010375
835.5	0.00012083
840.5	0.00016104
845.5	0.00016687
850.5	0.00020624
855.5	0.0002277
860.5	0.00024479
865.5	0.00025125
870.5	0.00029145
875.5	0.0003183
880.5	0.0003606
885.5	0.0005225
890.5	0.0008171
895.5	0.0013488
900.5	0.0019685
905.5	0.0026458
910.5	0.00334
915.5	0.004137
920.5	0.005132
925.5	0.006146
930.5	0.007003
935.5	0.007879
940.5	0.008579
945.5	0.009176
950.5	0.009766
955.5	0.010247
960.5	0.010609
965.5	0.011312
970.5	0.011744
975.5	0.011962
980.5	0.012249
985.5	0.012758
990.5	0.011714
995.5	0.008126
1000.5	0.006546
1005.5	0.006374
1010.5	0.005624
1015.5	0.004234
1020.5	0.0024575
1025.5	0.0010779
1030.5	0.000505
1035.5	0.00025041
1040.5	0.00016334
1045.5	0.00010729
1050.5	0.00006708
1055.5	0.00003687
1060.5	0.00003854
1065.5	0.00003374
1070.5	0.000022913
1075.5	0.000019788
1080.5	0.000015628
1085.5	0.000017708
1090.5	0.000017708
1095.5	0.000008331
1100.5	0.000010206
1105.5	0.000006047
1110.5	0.0000031257
1115.5	0.0000022964
1120.5	0.0000010461
1125.5	6.251e-7
