# Supplementary material for: The center cannot hold: A Bayesian chronology for the collapse of Tiwanaku
Source: PLoS One. 2023 Nov 22;18(11):e0288798. doi: 10.1371/journal.pone.0288798 (PMC10664893; doi:10.1371/journal.pone.0288798)
Supplement: S4 File — (ZIP) [file pone.0288798.s005.zip › S4 File/AA_107598_Burial_M16.prior]

1150.5	0
1155.5	0
1160.5	0.000003702
1165.5	0.0000295
1170.5	0.000026948
1175.5	0.000024999
1180.5	0.00011329
1185.5	0.0003389
1190.5	0.0004365
1195.5	0.0003004
1200.5	0.00021837
1205.5	0.00025839
1210.5	0.0005729
1215.5	0.0017857
1220.5	0.006648
1225.5	0.014863
1230.5	0.018952
1235.5	0.019197
1240.5	0.019424
1245.5	0.019485
1250.5	0.018361
1255.5	0.017205
1260.5	0.017892
1265.5	0.018779
1270.5	0.01509
1275.5	0.00776
1280.5	0.0018883
1285.5	0.00029062
1290.5	0.00004669
1295.5	0.000005475
1300.5	9.743e-7
1305.5	0
1310.5	0
1315.5	0
1320.5	0
1325.5	0
1330.5	0
1335.5	0
1340.5	0
1345.5	0
1350.5	0
1355.5	0
1360.5	0
1365.5	1.9485e-7
1370.5	3.897e-7
1375.5	0.0000013639
1380.5	5.846e-7
1385.5	0
1390.5	0
