# Supplementary material for: The center cannot hold: A Bayesian chronology for the collapse of Tiwanaku
Source: PLoS One. 2023 Nov 22;18(11):e0288798. doi: 10.1371/journal.pone.0288798 (PMC10664893; doi:10.1371/journal.pone.0288798)
Supplement: S4 File — (ZIP) [file pone.0288798.s005.zip › S4 File/Beta_275875_A111.prior]

955.5	0
960.5	2.1539e-7
965.5	0.0000012615
970.5	0.0000027077
975.5	0.000012277
980.5	0.00003542
985.5	0.00008062
990.5	0.0004287
995.5	0.002916
1000.5	0.00659
1005.5	0.008663
1010.5	0.00966
1015.5	0.014029
1020.5	0.024025
1025.5	0.030769
1030.5	0.024375
1035.5	0.016256
1040.5	0.011516
1045.5	0.007899
1050.5	0.003765
1055.5	0.0015963
1060.5	0.0015252
1065.5	0.0016911
1070.5	0.0013044
1075.5	0.0009698
1080.5	0.0015994
1085.5	0.0029777
1090.5	0.003481
1095.5	0.0031567
1100.5	0.002764
1105.5	0.0027492
1110.5	0.0026108
1115.5	0.0022306
1120.5	0.0020839
1125.5	0.0019338
1130.5	0.0016315
1135.5	0.0013712
1140.5	0.0012081
1145.5	0.0009798
1150.5	0.000645
1155.5	0.00025188
1160.5	0.00008228
1165.5	0.000029169
1170.5	0.000028554
1175.5	0.00003292
1180.5	0.000014154
1185.5	0.000006031
1190.5	0.000004985
1195.5	0.000003969
1200.5	0.000004985
1205.5	0.000003754
1210.5	0.0000024923
1215.5	8.308e-7
1220.5	2.1539e-7
