# Supplementary material for: The center cannot hold: A Bayesian chronology for the collapse of Tiwanaku
Source: PLoS One. 2023 Nov 22;18(11):e0288798. doi: 10.1371/journal.pone.0288798 (PMC10664893; doi:10.1371/journal.pone.0288798)
Supplement: S4 File — (ZIP) [file pone.0288798.s005.zip › S4 File/SMU_2331_AKE1.prior]

945.5	0
950.5	6.347e-7
955.5	8.388e-7
960.5	0.000003536
965.5	0.000008342
970.5	0.000016662
975.5	0.0000352
980.5	0.00009813
985.5	0.00021896
990.5	0.0006694
995.5	0.0025006
1000.5	0.00533
1005.5	0.007663
1010.5	0.009231
1015.5	0.012796
1020.5	0.018912
1025.5	0.022669
1030.5	0.019667
1035.5	0.015307
1040.5	0.011379
1045.5	0.008656
1050.5	0.006902
1055.5	0.00567
1060.5	0.004715
1065.5	0.004069
1070.5	0.003713
1075.5	0.003393
1080.5	0.0030392
1085.5	0.0027942
1090.5	0.0025558
1095.5	0.002421
1100.5	0.0022231
1105.5	0.001976
1110.5	0.0019048
1115.5	0.0016921
1120.5	0.0016063
1125.5	0.0013887
1130.5	0.00126
1135.5	0.0011435
1140.5	0.001034
1145.5	0.0009306
1150.5	0.0008708
1155.5	0.00078
1160.5	0.0007413
1165.5	0.0006854
1170.5	0.0006142
1175.5	0.0005587
1180.5	0.0005173
1185.5	0.0004717
1190.5	0.0004383
1195.5	0.0003961
1200.5	0.0003798
1205.5	0.0003296
1210.5	0.00031333
1215.5	0.00028354
1220.5	0.00025645
1225.5	0.00025729
1230.5	0.00022812
1235.5	0.00020166
1240.5	0.00019167
1245.5	0.00016646
1250.5	0.00015812
1255.5	0.00015354
1260.5	0.00014438
1265.5	0.00012772
1270.5	0.00011396
1275.5	0.00010437
1280.5	0.00009458
1285.5	0.00007855
1290.5	0.00007397
1295.5	0.00006334
1300.5	0.00005853
1305.5	0.00004772
1310.5	0.00004729
1315.5	0.00004001
1320.5	0.00003292
1325.5	0.000027906
1330.5	0.000029583
1335.5	0.000021672
1340.5	0.000021876
1345.5	0.00002208
1350.5	0.000022284
1355.5	0.000021241
1360.5	0.000023961
1365.5	0.000024369
1370.5	0.000023961
1375.5	0.00002208
1380.5	0.000019178
1385.5	0.00001979
1390.5	0.000014372
1395.5	0.000011879
1400.5	0.000012083
1405.5	0.000008546
1410.5	0.000007911
1415.5	0.000007073
1420.5	0.000005622
1425.5	0.000003967
1430.5	0.000004171
1435.5	0.0000029243
1440.5	0.0000014508
1445.5	6.347e-7
1450.5	0.0000010428
1455.5	0.0000012468
1460.5	8.388e-7
1465.5	8.388e-7
1470.5	4.08e-7
1475.5	4.08e-7
