# Supplementary material for: The center cannot hold: A Bayesian chronology for the collapse of Tiwanaku
Source: PLoS One. 2023 Nov 22;18(11):e0288798. doi: 10.1371/journal.pone.0288798 (PMC10664893; doi:10.1371/journal.pone.0288798)
Supplement: S4 File — (ZIP) [file pone.0288798.s005.zip › S4 File/Akapana.txt]

IntCal20	
SHCal20	
Tiwanaku mix	29.499	59.5941	19.703	70.097	29.499	59.5941	19.703	70.097	
Start construction and early offerings	
Construction and early offerings_Kernel	-1.03	1.03	-2	2	
Construction and early offerings_Scale	9.97466e-18	1	9.97466e-18	1	
SMU-2329, at base near canal mouth	435.5	885.5	214	1132.5	
SMU-2468, summit	609.5	770.5	598	774	
ETH-6306, level 6b	576	658.5	440.5	771	
SMU-2285, on top of first platform	426	875	134.5	1040	
SMU-2293, on top of first platform	571.5	833	429	954.5	
@SMU-2285, on top of first platform	579	773.5	436.5	888	
@SMU-2293, on top of first platform	579	773.5	436.5	888	
Surface of terrace 1. Level 6a, F2. Wall 2. Ceramic smash	579	773.5	436.5	888	
Construction and early offerings	
End Construction and early offerings	
Sequence()	
SMU-2336, sala sur	680	954.5	605.5	1028	
AA-107584, burial with puma head ceramics	718	871	687.5	881.5	
SMU-2473, F11. Offering above square structure	988	1400	666	1618.5	
INAH-972, F11	773.5	1127	668	1210.5	
@SMU-2473, F11. Offering above square structure	892	1155	709.5	1260.5	
@INAH-972, F11	892	1155	709.5	1260.5	
Manzanilla House	892	1155	709.5	1260.5	
SMU-2367, terrace 1 offering 	775.5	1014.5	681.5	1044.5	
SMU-2330, base, carnivore at canal mouth	882.5	1151.5	714.5	1216	
ETH-5640, terrace 2, offering	775.5	990	710	1022	
Surface of terrace 1. Level 6a, F2. Wall 2. Ceramic smash	
ETH-5639, bones above ceramic smash	775.5	990	717	1021.5	
Ceramic smash and overlying bones	
TW001, Feature 6225	902	1018	896	1023	
TW006, Poz-122657, base of terrace 1	895	978	891	990.5	
TW060, Wk-49174	900.5	994	895	1019.5	
TW061, Feature 6225	1025	1128.5	1021	1151.5	
TW065, 16.A.25, F55	896.5	987	893	990.5	
TW102, locus 643. Disturbed context	1021.5	1129.5	993.5	1152	
Ind. I0978, OxA-31443	1041.5	1151.5	1028.5	1159.5	
Ind. I0977, OxA-31463	994	1023.5	986	1036	
TW097, Wk-50229, body within pebble surface	777	955	771.5	968.5	
Pebble surface placed	
TW090, Verano, Ind 6	994.5	1026.5	990.5	1040.5	
Verano	
TW056, Ind 3, Wk-49173	890.5	969	885.5	987.5	
TW064, Ind 4	898.5	988.5	893	992.5	
TW004, Wk-49169, Akapana PAAK 2004 (northwest corner?)	775	961.5	771.5	974	
TW008, Wk-49170, excavation for museum	775.5	962.5	771.5	975	
@Tiwanaku mix	29.701	69.996	19.703	80.297	
@Start construction and early offerings	552	657	330.5	755.5	
@Construction and early offerings	
@Construction and early offerings_Kernel	-1	1.01	-2	2.01	
@Construction and early offerings_Scale	0.711	1	0.418	1	
@SMU-2329, at base near canal mouth	591	688	492.5	818	
@SMU-2468, summit	607.5	677.5	589	770	
@ETH-6306, level 6b	605	662	548	760.5	
@Surface of terrace 1. Level 6a, F2. Wall 2. Ceramic smash	600.5	680.5	554.5	772	
@SMU-2285, on top of first platform	600.5	680.5	554.5	772	
@SMU-2293, on top of first platform	600.5	680.5	554.5	772	
@End Construction and early offerings	619	763	596.5	953.5	
@SMU-2336, sala sur	679.5	953	606.5	1027.5	
@AA-107584, burial with puma head ceramics	709	868.5	686.5	881	
@Manzanilla House	891	1155	694.5	1258.5	
@SMU-2473, F11. Offering above square structure	891	1155	694.5	1258.5	
@INAH-972, F11	891	1155	694.5	1258.5	
@SMU-2367, terrace 1 offering 	776	1013	680.5	1043.5	
@SMU-2330, base, carnivore at canal mouth	881.5	1151.5	709	1215.5	
@ETH-5640, terrace 2, offering	777	988.5	707	1022	
@=Surface of terrace 1. Level 6a, F2. Wall 2. Ceramic smash	600.5	680.5	554.5	772	
@ETH-5639, bones above ceramic smash	777	988.5	718	1021	
@TW001, Feature 6225	902.5	1017	895.5	1023	
@TW006, Poz-122657, base of terrace 1	895	978	890	989.5	
@TW060, Wk-49174	900.5	994	894	1020	
@TW061, Feature 6225	1023.5	1125.5	1019.5	1151	
@TW065, 16.A.25, F55	896.5	986	892	990.5	
@TW102, locus 643. Disturbed context	1020.5	1128.5	993.5	1151	
@Ind. I0978, OxA-31443	1040.5	1151	1028.5	1159.5	
@Ind. I0977, OxA-31463	994.5	1023	982.5	1037	
@TW097, Wk-50229, body within pebble surface	774.5	949.5	771.5	963	
@Pebble surface placed	903	1008	801.5	1028.5	
@TW090, Verano, Ind 6	995.5	1027.5	987.5	1128.5	
@TW056, Ind 3, Wk-49173	889.5	968	883.5	986.5	
@TW064, Ind 4	898	987.5	893	992	
@TW004, Wk-49169, Akapana PAAK 2004 (northwest corner?)	775.5	961.5	772	973.5	
@TW008, Wk-49170, excavation for museum	776	961.5	772	975	
