# Supplementary material for: The center cannot hold: A Bayesian chronology for the collapse of Tiwanaku
Source: PLoS One. 2023 Nov 22;18(11):e0288798. doi: 10.1371/journal.pone.0288798 (PMC10664893; doi:10.1371/journal.pone.0288798)
Supplement: S4 File — (ZIP) [file pone.0288798.s005.zip › S4 File/Residential_combine.oxcal]

 //Here I combined residential dates for T4, T5, and Terminal Tiwanaku
 //I am assuming rhythms were synched at AK East, Mollo Kontu, and the Putuni.
 //I only use burial dates when they reliably date a residential occupation – this only happens in the Putuni.
 //I am excluding one potential domestic date from the Akapana summit – it's an offering context that seems to be on a domestic surface, but this is unclear.
 //In one run, I added an ending boundary to Early Tiwanaku and a starting boundary to Late Tiwanaku. I got some weird shapes in the curves. The interval between them was ~160 (30-280 years, 95%).
 Plot()
 {
  Curve("IntCal20","IntCal20.14c");
  Curve("SHCal20","SHCal20.14c");
  Mix_Curves("Tiwanaku mix","SHCal20","IntCal20",P(-1,101,[0,1,1,1,1,1,1,1,1,1,1,0,0,0,0,0,0,0,0,0,0,8,8,8,8,8,8,8,8,8,8,20,20,20,20,20,20,20,20,20,20,20,20,20,20,20,20,20,20,20,20,11,11,11,11,11,11,11,11,11,11,9,9,9,9,9,9,9,9,9,9,2,2,2,2,2,2,2,2,2,2,0,0,0,0,0,0,0,0,0,0,0,0,0,0,0,0,0,0,0,0,0]));
  Sequence()
  {
   Boundary("Start Residential Dates");
   R_Date("sub-Putuni Transitional Context OS-11306",1560,25);
   KDE_Plot("Early Tiwanaku")
   {
    First("First Early Tiwanaku");
    Last("Last Early Tiwanaku");
    //Akapana East
    R_Date("SMU-2333, AKE1",1716,276);
    R_Date("Beta-55491, AKE1 Mound",1500,100);
    R_Date("SMU-2471, AKE1 (not mound)",1428,99);
    //Mollo Kontu
    Sequence("Mollo Kontu")
    {
     R_Date("Beta-275868, D148, V (wall fill)", 1380, 40);
     R_Date("Beta-275869, D149, V (pit that cuts wall)", 1410, 40);
    };
    //Putuni
    R_Date("SMU-2369",1360,155);
    R_Date("Wk-49175, human bone in platform fill",1322,21);
    R_Date("AA-107591, giant urn burial",1352,25);
    R_Date("AA-107590, woman with elaborate grave goods",1337,25);
    R_Date("OS-10643, use surface, Putuni",1230,40);
   };
   //   Boundary("End Early Tiwanaku");
   //Interval("Interval");
   //   Boundary("Start Late Tiwanaku");
   KDE_Plot("Late Tiwanaku")
   {
    First("First Late Tiwanaku");
    Last("Last Late Tiwanaku");
    //Akapana East
    R_Date("SMU-2469, AKE1",1191,101);
    R_Date("AKE1, SMU-2277, AKE1",1134,60);
    R_Date("SMU-2278, AKE1",1246,112);
    R_Date("SMU-2289, AKE1",1185,56);
    R_Date("SMU-2276, AKE1",1073,57);
    R_Date("SMU-2290, AKE1",1121,74);
    //Muru Ut Pata
    Sequence("Muru Ut Pata")
    {
     Phase()
     {
      R_Date("UGAMS-26434, R-13-8, principal occupation",1110,20);
      R_Date("UGAMS-26432, R-10-14, shaft tomb, individual 11",1120,20);
     };
     R_Date("UGAMS-26433, R-12-7, ash layer",1150,25);
    };
    //Mollo Kontu
    Sequence("Mollo Kontu Occupation III/IV")
    {
     R_Date("Beta-275867, D143, IV", 1110, 40);
     R_Date("Beta-275865, D139, IV", 1030, 40);
    };
    R_Date("Beta-275866, D156, IV", 1170, 40);
    R_Date("Beta-275863, D40, III", 1090, 40);
    R_Date("Beta-275864, D44, III", 1120, 40);
    Sequence("Putuni")
    {
     Combine("Putuni F18")
     {
      R_Date("SMU-2467",1132,61);
      R_Date("SMU-2465",1105,53);
      R_Date("SMU-2466",1174,59);
     };
     R_Date("SMU-2472, roof beam",1197,115);
    };
   };
   Boundary("Collapse");
   KDE_Plot("Terminal Tiwanaku")
   {
    First("First Terminal Tiwanaku");
    Last("Last Terminal Tiwanaku");
    Combine("Manzanilla House")
    {
     R_Date("SMU-2473, F11. Offering above square structure", 850, 243);
     R_Date("INAH-972, F11",1120,140);
    };
    //Akapana East 1 Mound
    R_Date("SMU-2332, AKE1",1017,115);
    R_Date("SMU-2331, AKE1",872,197);
    R_Date("SMU-2740 AKE1",632,183);
    //Mollo Kontu
    R_Date("Beta-275870, D36, I/II (latest)", 1070, 40);
    R_Date("Beta-275875, A111, I (pit midden, surface A21)", 1030, 40);
   };
   Boundary("End");
  };
    R_Combine("TW099/CJ-35250")
    {
     R_Date("Poz-122665", 1297, 30);
     R_Date("Poz-122666", 1301, 28);
    };
 };
