# Supplementary material for: The center cannot hold: A Bayesian chronology for the collapse of Tiwanaku
Source: PLoS One. 2023 Nov 22;18(11):e0288798. doi: 10.1371/journal.pone.0288798 (PMC10664893; doi:10.1371/journal.pone.0288798)
Supplement: S4 File — (ZIP) [file pone.0288798.s005.zip › S4 File/Redwares_KDE_Plot.oxcal]

 Plot()
 {
  //Priors are imported from other models and already calibrated
  Sequence()
  {
   Boundary("Start Redwares");
   KDE_Plot("Redwares")
   {
    First("First Redwares");
    Last("Last Redwares");
    Span("Span Redwares");
    Date(Prior("ETH_6306","ETH_6306.prior"));
    Date(Prior("Surface_of_terrace_1","Surface_of_terrace_1.prior"));
    Date(Prior("SMU_2329_at_base_near_canal_mouth","SMU_2329_at_base_near_canal_mouth.prior"));
    Date(Prior("SMU_2336_sala_sur","SMU_2336_sala_sur.prior"));
    Date(Prior("AA_107584_puma_head_burial","AA_107584_puma_head_burial.prior"));
    Date(Prior("ETH_5639_bones_above_kero_smash","ETH_5639_bones_above_kero_smash.prior"));
    Date(Prior("ETH_5640_terrace_2_offering","ETH_5640_terrace_2_offering.prior"));
    Date(Prior("Manzanilla_House","Manzanilla_House.prior"));
    Date(Prior("TW060_Wk_49174","TW060_Wk_49174.prior"));
    Date(Prior("TW090_Verano_Ind","TW090_Verano_Ind.prior"));
    Date(Prior("TW056_Ind_3_Wk_49173","TW056_Ind_3_Wk_49173.prior"));
    Date(Prior("TW064_Ind_4_Monolito_descabezado","TW064_Ind_4_Monolito_descabezado.prior"));
    Date(Prior("Beta_275871_A96_I_surface_A21_","Beta_275871_A96_I_surface_A21_.prior"));
    Date(Prior("Beta_275875_A111","Beta_275875_A111.prior"));
    Date(Prior("Beta_275863_D40_III","Beta_275863_D40_III.prior"));
    Date(Prior("Beta_275864_D44_III","Beta_275864_D44_III.prior"));
    Date(Prior("Beta_275865_D139_IV","Beta_275865_D139_IV.prior"));
    Date(Prior("Beta_275866_D156_IV","Beta_275866_D156_IV.prior"));
    Date(Prior("Beta_275867_D143_IV","Beta_275867_D143_IV.prior"));
    Date(Prior("Beta_275868_D148_V_wall_fill_","Beta_275868_D148_V_wall_fill_.prior"));
    Date(Prior("Beta_275869_D149_V_pit_that_cuts_wall_","Beta_275869_D149_V_pit_that_cuts_wall_.prior"));
    Date(Prior("Beta_275870_D36","Beta_275870_D36.prior"));
    Date(Prior("Beta_275875_A111","Beta_275875_A111.prior"));
    Date(Prior("TW110","TW110.prior"));
    Date(Prior("AA-65280","AA_65280.prior"));
    Date(Prior("AA_107586_three_chambered_burial","AA_107586_three_chambered_burial.prior"));
    Date(Prior("SMU_2471_AKE1_not_mound_","SMU_2471_AKE1_not_mound_.prior"));
    Date(Prior("SMU_2278_AKE1","SMU_2278_AKE1.prior"));
    Date(Prior("SMU_2469_AKE1","SMU_2469_AKE1.prior"));
    Date(Prior("SMU_2289_AKE1","SMU_2289_AKE1.prior"));
    Date(Prior("AKE1_SMU_2277_AKE1","AKE1_SMU_2277_AKE1.prior"));
    Date(Prior("SMU_2290_AKE1","SMU_2290_AKE1.prior"));
    Date(Prior("SMU_2276_AKE1","SMU_2276_AKE1.prior"));
    Date(Prior("SMU_2740_AKE1","SMU_2740_AKE1.prior"));
    Date(Prior("Beta_55491_AKE1_Mound","Beta_55491_AKE1_Mound.prior"));
    Date(Prior("UGAMS_26434_R_13_8_principal_occupation","UGAMS_26434_R_13_8_principal_occupation.prior"));
    Date(Prior("UGAMS_26432_R_10_14_shaft_tomb_individual_11","UGAMS_26432_R_10_14_shaft_tomb_individual_11.prior"));
    Date(Prior("UGAMS_26433_R_12_7_ash_layer","UGAMS_26433_R_12_7_ash_layer.prior"));
    Date(Prior("Wk_49175_human_bone_in_platform_fill","Wk_49175_human_bone_in_platform_fill.prior"));
    Date(Prior("AA_107590_woman_with_elaborate_grave_goods","AA_107590_woman_with_elaborate_grave_goods.prior"));
    Date(Prior("AA_107591_giant_urn_burial","AA_107591_giant_urn_burial.prior"));
    Date(Prior("SMU_2369","SMU_2369.prior"));
    Date(Prior("OS_10643","OS_10643.prior"));
    Date(Prior("SMU_2472_collapsed_roof_beam","SMU_2472_collapsed_roof_beam.prior"));
    Date(Prior("F18_llamas_fetus_offering_Putuni","F18_llamas_fetus_offering_Putuni.prior"));
   };
   Boundary("End Redwares");
  };
 };
