# Supplementary material for: The center cannot hold: A Bayesian chronology for the collapse of Tiwanaku
Source: PLoS One. 2023 Nov 22;18(11):e0288798. doi: 10.1371/journal.pone.0288798 (PMC10664893; doi:10.1371/journal.pone.0288798)
Supplement: S4 File — (ZIP) [file pone.0288798.s005.zip › S4 File/Akapana_East.oxcal]

 //The sigma boundary is giving me a good ending boundary that is just after the final occupation. It's justified because most of the Tiwanaku dates are from the final occupation. Not as extreme as a Tau boundary, which is used for burn events.
//Millard clarifies that a better move is to put boundaries between two phases that might have different depositional rates (or be more or less represented)

 Plot()
 {
  Curve("IntCal20","IntCal20.14c");
  Curve("SHCal20","SHCal20.14c");

//Based on Santiago's unpublished calculation. The curve for Tiwanaku is very close to normal, so I'm using 55±14 SH air instead of the bespoke inline array.
//Not sure if I should add him as an author here as well.
//This is better, the actual histogram.

Mix_Curves("Tiwanaku mix","SHCal20","IntCal20",P(-1,101,[0,1,1,1,1,1,1,1,1,1,1,0,0,0,0,0,0,0,0,0,0,8,8,8,8,8,8,8,8,8,8,20,20,20,20,20,20,20,20,20,20,20,20,20,20,20,20,20,20,20,20,11,11,11,11,11,11,11,11,11,11,9,9,9,9,9,9,9,9,9,9,2,2,2,2,2,2,2,2,2,2,0,0,0,0,0,0,0,0,0,0,0,0,0,0,0,0,0,0,0,0,0]));  Sequence()
  {
   Boundary("Start Akapana East");
   //AKE1 T4 dates
   KDE_Plot("Tiwanaku occupation")
   {
    //Akapana East 1 burial
    R_Date("AA-107585, cyst burial",1335,26);
    //Akapana East 2 burial, below final occupation surface
    R_Date("AA-107586, three-chambered burial",1209,25);
    Sequence("Dates that are in sequence")
    {
     //Boundary();
     KDE_Plot("Early T4 ceramics. occupation in AKE1M")
     {
      First("First early occupation");
      Last("Last early occupation");
      //child burial within the foundation of the compound wall for the Tiwanaku IV occupation of AKE1M (Janusek 1994:441).
      R_Date("SMU-2333, AKE1",1716,276);
      //Date from an occupation surface in structure 2
      R_Date("Beta-55491, AKE1 Mound",1500,100);
      R_Date("SMU-2471, AKE1 (not mound)",1428,99);
     };
Boundary("Early–Late boundary");
//Boundary("Start late occupation");
     //AKE T5 dates. Janusek 2003 (big green book):284
     KDE_Plot("Akapana East 1. South Complex. T5")
     {
      First("First AK East T5");
      Last("Last AK East T5");
      R_Date("SMU-2469, AKE1",1191,101);
      R_Date("AKE1, SMU-2277, AKE1",1134,60);
      R_Date("SMU-2278, AKE1",1246,112);
      R_Date("SMU-2289, AKE1",1185,56);
      R_Date("SMU-2276, AKE1",1073,57);
      R_Date("SMU-2290, AKE1",1121,74);
     };
    };
   };
   Boundary("Collapse");
   KDE_Plot("Post-collapse")
   {
    //Akapana East 1 Mound. Janusek 1994:377–8. Tiwanaku V ceramics
    R_Date("SMU-2332, AKE1",1017,115);
    R_Date("SMU-2331, AKE1",872,197);
    R_Date("SMU-2740 AKE1",632,183);
   };
   Boundary("End");
  };
 };
