# Supplementary material for: The center cannot hold: A Bayesian chronology for the collapse of Tiwanaku
Source: PLoS One. 2023 Nov 22;18(11):e0288798. doi: 10.1371/journal.pone.0288798 (PMC10664893; doi:10.1371/journal.pone.0288798)
Supplement: S4 File — (ZIP) [file pone.0288798.s005.zip › S4 File/SMU_2332_AKE1.prior]

925.5	0
930.5	0
935.5	2.1433e-7
940.5	8.335e-7
945.5	0
950.5	8.335e-7
955.5	0.0000027148
960.5	0.000007716
965.5	0.00001105
970.5	0.000020004
975.5	0.00004396
980.5	0.00010833
985.5	0.00024188
990.5	0.0007077
995.5	0.00261
1000.5	0.005491
1005.5	0.008006
1010.5	0.009932
1015.5	0.013852
1020.5	0.020422
1025.5	0.023814
1030.5	0.02006
1035.5	0.015228
1040.5	0.011166
1045.5	0.008507
1050.5	0.006306
1055.5	0.004775
1060.5	0.004017
1065.5	0.003702
1070.5	0.003239
1075.5	0.0029106
1080.5	0.00285
1085.5	0.0029198
1090.5	0.0028223
1095.5	0.0026187
1100.5	0.002409
1105.5	0.002236
1110.5	0.0020971
1115.5	0.0018612
1120.5	0.0017512
1125.5	0.0015779
1130.5	0.0014496
1135.5	0.0013031
1140.5	0.0011577
1145.5	0.0010829
1150.5	0.0009158
1155.5	0.0007546
1160.5	0.0005981
1165.5	0.00051
1170.5	0.0004685
1175.5	0.0004433
1180.5	0.0003911
1185.5	0.0003323
1190.5	0.00030125
1195.5	0.00027853
1200.5	0.00027603
1205.5	0.00026207
1210.5	0.00021645
1215.5	0.00017603
1220.5	0.00013083
1225.5	0.00008854
1230.5	0.0000677
1235.5	0.00005437
1240.5	0.00005437
1245.5	0.0000577
1250.5	0.00006647
1255.5	0.00005603
1260.5	0.0000548
1265.5	0.0000402
1270.5	0.0000327
1275.5	0.000021242
1280.5	0.000011455
1285.5	0.000007287
1290.5	0.000004382
1295.5	0.000001667
1300.5	0.0000018813
1305.5	0.0000012383
1310.5	0.0000010478
1315.5	6.192e-7
