# Supplementary material for: The center cannot hold: A Bayesian chronology for the collapse of Tiwanaku
Source: PLoS One. 2023 Nov 22;18(11):e0288798. doi: 10.1371/journal.pone.0288798 (PMC10664893; doi:10.1371/journal.pone.0288798)
Supplement: S4 File — (ZIP) [file pone.0288798.s005.zip › S4 File/TW064_Ind_4_Monolito_descabezado.prior]

760.5	0
765.5	0
770.5	0
775.5	0.00008557
780.5	0.0000934
785.5	0.000012796
790.5	4.956e-7
795.5	1.5249e-7
800.5	2.5414e-7
805.5	0.0000013343
810.5	8.387e-7
815.5	2.5414e-7
820.5	2.9227e-7
825.5	7.878e-7
830.5	0.000003126
835.5	0.000008133
840.5	0.00000779
845.5	0.000010661
850.5	0.000008628
855.5	0.000005401
860.5	0.000004066
865.5	0.000004765
870.5	0.000005451
875.5	0.000014537
880.5	0.00006919
885.5	0.0004407
890.5	0.0023939
895.5	0.007331
900.5	0.01181
905.5	0.01248
910.5	0.012431
915.5	0.012707
920.5	0.012341
925.5	0.010386
930.5	0.007652
935.5	0.005762
940.5	0.005062
945.5	0.005234
950.5	0.006307
955.5	0.008075
960.5	0.009903
965.5	0.011338
970.5	0.012391
975.5	0.012579
980.5	0.011742
985.5	0.011756
990.5	0.007064
995.5	0.000463
1000.5	0.00005615
1005.5	0.000344
1010.5	0.0009174
1015.5	0.000599
1020.5	0.00009678
1025.5	0.0000019823
1030.5	0
1035.5	0
1040.5	0
