# Supplementary material for: The center cannot hold: A Bayesian chronology for the collapse of Tiwanaku
Source: PLoS One. 2023 Nov 22;18(11):e0288798. doi: 10.1371/journal.pone.0288798 (PMC10664893; doi:10.1371/journal.pone.0288798)
Supplement: S4 File — (ZIP) [file pone.0288798.s005.zip › S4 File/AA_107596_Burial_M7.prior]

760.5	0
765.5	0
770.5	0
775.5	0.0004789
780.5	0.0009756
785.5	0.00025898
790.5	0.00005429
795.5	0.00003789
800.5	0.00006132
805.5	0.00009922
810.5	0.000075
815.5	0.0000334
820.5	0.000017381
825.5	0.000029693
830.5	0.00005997
835.5	0.0001248
840.5	0.00015039
845.5	0.00017285
850.5	0.0001705
855.5	0.00015312
860.5	0.00014004
865.5	0.00013633
870.5	0.00014922
875.5	0.00028359
880.5	0.0007652
885.5	0.0025211
890.5	0.006268
895.5	0.010232
900.5	0.01068
905.5	0.008846
910.5	0.008245
915.5	0.008919
920.5	0.010375
925.5	0.011142
930.5	0.010692
935.5	0.009626
940.5	0.009269
945.5	0.009014
950.5	0.009716
955.5	0.010375
960.5	0.010857
965.5	0.010631
970.5	0.01015
975.5	0.008524
980.5	0.007476
985.5	0.007503
990.5	0.003482
995.5	0.00019063
1000.5	0.000025972
1005.5	0.00014297
1010.5	0.0003883
1015.5	0.00024121
1020.5	0.00003925
1025.5	9.805e-7
1030.5	0
1035.5	0
1040.5	0
