# Supplementary material for: The center cannot hold: A Bayesian chronology for the collapse of Tiwanaku
Source: PLoS One. 2023 Nov 22;18(11):e0288798. doi: 10.1371/journal.pone.0288798 (PMC10664893; doi:10.1371/journal.pone.0288798)
Supplement: S4 File — (ZIP) [file pone.0288798.s005.zip › S4 File/AA_107586_three_chambered_burial.prior]

670.5	0
675.5	4.141e-7
680.5	0.0000010462
685.5	0.000009165
690.5	0.00003417
695.5	0.00008042
700.5	0.00005396
705.5	0.00009333
710.5	0.00015104
715.5	0.0001775
720.5	0.00019354
725.5	0.00016125
730.5	0.00015125
735.5	0.00011271
740.5	0.000027496
745.5	0.0000020815
750.5	8.283e-7
755.5	2.0706e-7
760.5	8.283e-7
765.5	4.141e-7
770.5	0.00013458
775.5	0.006256
780.5	0.010886
785.5	0.009508
790.5	0.006381
795.5	0.005682
800.5	0.006761
805.5	0.007305
810.5	0.006581
815.5	0.004999
820.5	0.004111
825.5	0.004687
830.5	0.005987
835.5	0.007159
840.5	0.007969
845.5	0.008436
850.5	0.008671
855.5	0.008512
860.5	0.008262
865.5	0.008456
870.5	0.008694
875.5	0.009739
880.5	0.010898
885.5	0.009584
890.5	0.005351
895.5	0.001725
900.5	0.0004298
905.5	0.00013938
910.5	0.00009584
915.5	0.00013334
920.5	0.00030396
925.5	0.0007706
930.5	0.001465
935.5	0.002186
940.5	0.002686
945.5	0.0025981
950.5	0.0020417
955.5	0.0013692
960.5	0.0008077
965.5	0.000456
970.5	0.00027854
975.5	0.00010416
980.5	0.0000775
985.5	0.00006
990.5	0.000011247
995.5	0
1000.5	0
