# Supplementary material for: The center cannot hold: A Bayesian chronology for the collapse of Tiwanaku
Source: PLoS One. 2023 Nov 22;18(11):e0288798. doi: 10.1371/journal.pone.0288798 (PMC10664893; doi:10.1371/journal.pone.0288798)
Supplement: S4 File — (ZIP) [file pone.0288798.s005.zip › S4 File/SMU_2471_AKE1_not_mound_.prior]

440.5	0
445.5	6.253e-7
450.5	8.362e-7
455.5	0.000001876
460.5	0.0000014616
465.5	0.000001876
470.5	0.0000025014
475.5	0.0000012507
480.5	0.00000333
485.5	0.000005832
490.5	0.000009795
495.5	0.00001042
500.5	0.00001042
505.5	0.000012289
510.5	0.000017502
515.5	0.000021247
520.5	0.000022294
525.5	0.00003562
530.5	0.00004958
535.5	0.00008313
540.5	0.00016958
545.5	0.0003506
550.5	0.0005621
555.5	0.000829
560.5	0.0010806
565.5	0.0013671
570.5	0.0018721
575.5	0.002581
580.5	0.003237
585.5	0.003783
590.5	0.004256
595.5	0.004814
600.5	0.005424
605.5	0.005724
610.5	0.006176
615.5	0.006051
620.5	0.005972
625.5	0.005999
630.5	0.006032
635.5	0.00651
640.5	0.006893
645.5	0.007271
650.5	0.00713
655.5	0.006957
660.5	0.006377
665.5	0.00594
670.5	0.00542
675.5	0.004919
680.5	0.00433
685.5	0.003678
690.5	0.003124
695.5	0.0028385
700.5	0.0029842
705.5	0.0029204
710.5	0.0027671
715.5	0.0026446
720.5	0.002611
725.5	0.0026506
730.5	0.0026283
735.5	0.0027813
740.5	0.003285
745.5	0.003939
750.5	0.004377
755.5	0.00453
760.5	0.0043
765.5	0.004205
770.5	0.00341
775.5	0.0010856
780.5	0.0005154
785.5	0.0006902
790.5	0.0008977
795.5	0.0009088
800.5	0.0007906
805.5	0.00073
810.5	0.0007267
815.5	0.0008117
820.5	0.0007881
825.5	0.0007121
830.5	0.000626
835.5	0.0004783
840.5	0.0003942
845.5	0.0003504
850.5	0.00030042
855.5	0.00026688
860.5	0.00024437
865.5	0.00021708
870.5	0.0001775
875.5	0.00012417
880.5	0.00008792
885.5	0.00004917
890.5	0.000019793
895.5	0.000007497
900.5	0.000003956
905.5	6.253e-7
910.5	0
