# Supplementary material for: The center cannot hold: A Bayesian chronology for the collapse of Tiwanaku
Source: PLoS One. 2023 Nov 22;18(11):e0288798. doi: 10.1371/journal.pone.0288798 (PMC10664893; doi:10.1371/journal.pone.0288798)
Supplement: S4 File — (ZIP) [file pone.0288798.s005.zip › S4 File/Beta_275870_D36.prior]

945.5	0
950.5	8.21e-7
955.5	0.0000024972
960.5	0.00000561
965.5	0.000007286
970.5	0.000016659
975.5	0.00004478
980.5	0.00013437
985.5	0.00028269
990.5	0.0009921
995.5	0.003381
1000.5	0.006813
1005.5	0.01154
1010.5	0.016457
1015.5	0.024566
1020.5	0.03421
1025.5	0.03202
1030.5	0.019773
1035.5	0.011244
1040.5	0.007429
1045.5	0.004624
1050.5	0.0016067
1055.5	0.0004906
1060.5	0.0004938
1065.5	0.0006433
1070.5	0.0004613
1075.5	0.0003321
1080.5	0.0006765
1085.5	0.0018654
1090.5	0.0027796
1095.5	0.0024106
1100.5	0.0020923
1105.5	0.002144
1110.5	0.0019758
1115.5	0.0015854
1120.5	0.0015562
1125.5	0.0015079
1130.5	0.0012179
1135.5	0.000875
1140.5	0.0007598
1145.5	0.0005921
1150.5	0.00028854
1155.5	0.00007437
1160.5	0.000012931
1165.5	0.000004789
1170.5	0.000004789
1175.5	0.0000052
1180.5	0.0000020867
1185.5	6.157e-7
1190.5	0
1195.5	6.157e-7
1200.5	2.0525e-7
