# Supplementary material for: The center cannot hold: A Bayesian chronology for the collapse of Tiwanaku
Source: PLoS One. 2023 Nov 22;18(11):e0288798. doi: 10.1371/journal.pone.0288798 (PMC10664893; doi:10.1371/journal.pone.0288798)
Supplement: S4 File — (ZIP) [file pone.0288798.s005.zip › S4 File/AA_107601_F10_1991_excavations.prior]

765.5	0
770.5	0
775.5	0
780.5	3.874e-7
785.5	0
790.5	0
795.5	0
800.5	0
805.5	0
810.5	0
815.5	0
820.5	0
825.5	0
830.5	0
835.5	0
840.5	0
845.5	0
850.5	0
855.5	0
860.5	0
865.5	0
870.5	0
875.5	0
880.5	0
885.5	0.000003719
890.5	0.00004394
895.5	0.0004471
900.5	0.0020012
905.5	0.004218
910.5	0.005008
915.5	0.004097
920.5	0.0022686
925.5	0.0010613
930.5	0.0004949
935.5	0.00025879
940.5	0.00018633
945.5	0.00021348
950.5	0.00030001
955.5	0.0005559
960.5	0.0010133
965.5	0.0016213
970.5	0.0024439
975.5	0.004478
980.5	0.006019
985.5	0.00627
990.5	0.015024
995.5	0.022938
1000.5	0.018713
1005.5	0.024118
1010.5	0.02583
1015.5	0.025203
1020.5	0.017846
1025.5	0.005538
1030.5	0.0008961
1035.5	0.00020839
1040.5	0.00011621
1045.5	0.00005292
1050.5	0.000008782
1055.5	2.0664e-7
1060.5	0.000001369
1065.5	0.0000015498
1070.5	3.874e-7
1075.5	0.000001369
1080.5	0.0000025313
1085.5	0.00001759
1090.5	0.00007558
1095.5	0.00005664
1100.5	0.00004727
1105.5	0.0000537
1110.5	0.00003887
1115.5	0.000029291
1120.5	0.00003515
1125.5	0.00005587
1130.5	0.00004024
1135.5	0.000020121
1140.5	0.000019915
1145.5	0.000007026
1150.5	7.749e-7
1155.5	0
1160.5	0
