# Supplementary material for: The center cannot hold: A Bayesian chronology for the collapse of Tiwanaku
Source: PLoS One. 2023 Nov 22;18(11):e0288798. doi: 10.1371/journal.pone.0288798 (PMC10664893; doi:10.1371/journal.pone.0288798)
Supplement: S4 File — (ZIP) [file pone.0288798.s005.zip › S4 File/SMU_2290_AKE1.prior]

680.5	0
685.5	2.0775e-7
690.5	6.233e-7
695.5	0.0000012534
700.5	0.0000016689
705.5	0.0000018767
710.5	0.000003539
715.5	0.000006877
720.5	0.000004377
725.5	0.000007915
730.5	0.00001
735.5	0.000012915
740.5	0.000007292
745.5	0.000008331
750.5	0.000005831
755.5	0.000009792
760.5	0.000018961
765.5	0.00003396
770.5	0.00009187
775.5	0.0006906
780.5	0.0012348
785.5	0.001146
790.5	0.0009471
795.5	0.0010096
800.5	0.0011602
805.5	0.0013369
810.5	0.0013769
815.5	0.0012465
820.5	0.0012071
825.5	0.0013848
830.5	0.001666
835.5	0.0018946
840.5	0.00207
845.5	0.0022531
850.5	0.0022881
855.5	0.0023108
860.5	0.0023385
865.5	0.00238
870.5	0.0024769
875.5	0.0027313
880.5	0.00338
885.5	0.00425
890.5	0.005312
895.5	0.006205
900.5	0.006759
905.5	0.006925
910.5	0.006858
915.5	0.006854
920.5	0.006753
925.5	0.006592
930.5	0.006246
935.5	0.006094
940.5	0.005869
945.5	0.005979
950.5	0.006157
955.5	0.006323
960.5	0.006515
965.5	0.00659
970.5	0.006786
975.5	0.006889
980.5	0.006808
985.5	0.006748
990.5	0.006458
995.5	0.004837
1000.5	0.003937
1005.5	0.003817
1010.5	0.003444
1015.5	0.0025306
1020.5	0.001455
1025.5	0.0006371
1030.5	0.00026021
1035.5	0.00012667
1040.5	0.00007313
1045.5	0.00004354
1050.5	0.000026045
1055.5	0.0000125
1060.5	0.000011669
1065.5	0.000014169
1070.5	0.000005623
1075.5	0.000004377
1080.5	0.000008331
1085.5	0.000008539
1090.5	0.000005415
1095.5	0.000005208
1100.5	0.000003961
1105.5	0.0000018767
1110.5	0.0000010388
1115.5	8.31e-7
1120.5	2.0775e-7
