# Supplementary material for: The center cannot hold: A Bayesian chronology for the collapse of Tiwanaku
Source: PLoS One. 2023 Nov 22;18(11):e0288798. doi: 10.1371/journal.pone.0288798 (PMC10664893; doi:10.1371/journal.pone.0288798)
Supplement: S4 File — (ZIP) [file pone.0288798.s005.zip › S4 File/Feature_12_2001_Excavations.prior]

425.5	0
430.5	0
435.5	5.922e-7
440.5	0.0000023404
445.5	0.000003919
450.5	0.000006655
455.5	0.0000027352
460.5	0.0000015509
465.5	1.9738e-7
470.5	1.9738e-7
475.5	0.0000017483
480.5	0.000009192
485.5	0.000017962
490.5	0.000012886
495.5	0.0000086
500.5	0.000004878
505.5	0.000007811
510.5	0.000003919
515.5	0.000002143
520.5	0.0000031299
525.5	0.000008995
530.5	0.00005233
535.5	0.0002504
540.5	0.0011135
545.5	0.004093
550.5	0.008566
555.5	0.011357
560.5	0.011214
565.5	0.011483
570.5	0.015768
575.5	0.023611
580.5	0.028198
585.5	0.027498
590.5	0.023306
595.5	0.014994
600.5	0.006415
605.5	0.0016193
610.5	0.0006006
615.5	0.000765
620.5	0.0017984
625.5	0.003301
630.5	0.0029229
635.5	0.0009172
640.5	0.00005527
645.5	0.0000017483
650.5	0
655.5	0
