# Supplementary material for: The center cannot hold: A Bayesian chronology for the collapse of Tiwanaku
Source: PLoS One. 2023 Nov 22;18(11):e0288798. doi: 10.1371/journal.pone.0288798 (PMC10664893; doi:10.1371/journal.pone.0288798)
Supplement: S4 File — (ZIP) [file pone.0288798.s005.zip › S4 File/CJ_35250_TW099.prior]

640.5	0
645.5	0
650.5	0
655.5	0.000004373
660.5	0.00004708
665.5	0.00028813
670.5	0.001034
675.5	0.0028212
680.5	0.006018
685.5	0.010296
690.5	0.012566
695.5	0.012357
700.5	0.012375
705.5	0.012134
710.5	0.0115
715.5	0.011223
720.5	0.011043
725.5	0.011366
730.5	0.011414
735.5	0.011671
740.5	0.012278
745.5	0.008709
750.5	0.005678
755.5	0.004347
760.5	0.005581
765.5	0.006557
770.5	0.009632
775.5	0.0017417
780.5	0.000012704
785.5	0.00007604
790.5	0.0004206
795.5	0.0005348
800.5	0.0003437
805.5	0.0003027
810.5	0.0005073
815.5	0.0008992
820.5	0.0012675
825.5	0.000984
830.5	0.0005735
835.5	0.0003465
840.5	0.00018584
845.5	0.00015687
850.5	0.00012562
855.5	0.00013042
860.5	0.00014667
865.5	0.00013188
870.5	0.00010813
875.5	0.00004979
880.5	0.000014376
885.5	8.294e-7
890.5	0
