# Supplementary material for: The center cannot hold: A Bayesian chronology for the collapse of Tiwanaku
Source: PLoS One. 2023 Nov 22;18(11):e0288798. doi: 10.1371/journal.pone.0288798 (PMC10664893; doi:10.1371/journal.pone.0288798)
Supplement: S4 File — (ZIP) [file pone.0288798.s005.zip › S4 File/SMU_2289_AKE1.prior]

690.5	0
695.5	2.1092e-7
700.5	0.0000018772
705.5	0.00000521
710.5	0.000005835
715.5	0.000009372
720.5	0.000011664
725.5	0.000015207
730.5	0.00001958
735.5	0.000026252
740.5	0.00001771
745.5	0.000014378
750.5	0.000014167
755.5	0.000021457
760.5	0.00003833
765.5	0.00006833
770.5	0.00019667
775.5	0.0012925
780.5	0.0021258
785.5	0.002109
790.5	0.0019754
795.5	0.0020163
800.5	0.0023915
805.5	0.0027248
810.5	0.0027804
815.5	0.0027192
820.5	0.0026527
825.5	0.0030029
830.5	0.003471
835.5	0.00395
840.5	0.004357
845.5	0.004569
850.5	0.004739
855.5	0.004857
860.5	0.004857
865.5	0.004953
870.5	0.005117
875.5	0.005697
880.5	0.00631
885.5	0.007031
890.5	0.00698
895.5	0.00624
900.5	0.005051
905.5	0.004283
910.5	0.004139
915.5	0.004386
920.5	0.005003
925.5	0.005701
930.5	0.006238
935.5	0.006565
940.5	0.006608
945.5	0.006537
950.5	0.00642
955.5	0.006073
960.5	0.005675
965.5	0.005283
970.5	0.004971
975.5	0.004242
980.5	0.003849
985.5	0.003816
990.5	0.0026169
995.5	0.000755
1000.5	0.0004275
1005.5	0.0005796
1010.5	0.0007025
1015.5	0.0004719
1020.5	0.00017667
1025.5	0.00003709
1030.5	0.000006665
1035.5	0.0000025029
1040.5	8.366e-7
1045.5	2.1092e-7
1050.5	0
