# Supplementary material for: The center cannot hold: A Bayesian chronology for the collapse of Tiwanaku
Source: PLoS One. 2023 Nov 22;18(11):e0288798. doi: 10.1371/journal.pone.0288798 (PMC10664893; doi:10.1371/journal.pone.0288798)
Supplement: S4 File — (ZIP) [file pone.0288798.s005.zip › S4 File/SMU_2276_AKE1.prior]

690.5	0
695.5	0
700.5	0
705.5	4.144e-7
710.5	0
715.5	0
720.5	2.1311e-7
725.5	2.1311e-7
730.5	2.1311e-7
735.5	4.144e-7
740.5	0
745.5	2.1311e-7
750.5	0
755.5	0
760.5	0
765.5	2.1311e-7
770.5	0.00000354
775.5	0.00015438
780.5	0.0003894
785.5	0.00022146
790.5	0.00012396
795.5	0.000115
800.5	0.00017209
805.5	0.00018542
810.5	0.00019063
815.5	0.00014458
820.5	0.00012917
825.5	0.00016021
830.5	0.00021583
835.5	0.00029271
840.5	0.0003783
845.5	0.0004087
850.5	0.0003983
855.5	0.0003865
860.5	0.000381
865.5	0.0003742
870.5	0.0003975
875.5	0.0005448
880.5	0.0008329
885.5	0.0015698
890.5	0.0029719
895.5	0.00497
900.5	0.0071
905.5	0.008725
910.5	0.009115
915.5	0.008423
920.5	0.007434
925.5	0.006229
930.5	0.005048
935.5	0.004324
940.5	0.004138
945.5	0.004255
950.5	0.00462
955.5	0.005345
960.5	0.006042
965.5	0.006833
970.5	0.007284
975.5	0.008462
980.5	0.0093
985.5	0.009136
990.5	0.010777
995.5	0.01184
1000.5	0.010329
1005.5	0.009024
1010.5	0.007348
1015.5	0.005615
1020.5	0.003629
1025.5	0.0017075
1030.5	0.0007848
1035.5	0.0003706
1040.5	0.00022313
1045.5	0.00014604
1050.5	0.00007375
1055.5	0.000028131
1060.5	0.000022708
1065.5	0.000029788
1070.5	0.000018126
1075.5	0.000011875
1080.5	0.000012088
1085.5	0.000020838
1090.5	0.000021453
1095.5	0.000014586
1100.5	0.000006666
1105.5	0.000009377
1110.5	0.000004996
1115.5	0.0000027112
1120.5	0.0000020838
1125.5	8.288e-7
1130.5	0.0000010419
