# Supplementary material for: The center cannot hold: A Bayesian chronology for the collapse of Tiwanaku
Source: PLoS One. 2023 Nov 22;18(11):e0288798. doi: 10.1371/journal.pone.0288798 (PMC10664893; doi:10.1371/journal.pone.0288798)
Supplement: S4 File — (ZIP) [file pone.0288798.s005.zip › S4 File/AA_107597_Burial_M6.prior]

970.5	0
975.5	7.867e-7
980.5	0.0000015589
985.5	0.0000021416
990.5	0.00004473
995.5	0.0014871
1000.5	0.0027771
1005.5	0.0013121
1010.5	0.0006043
1015.5	0.0009039
1020.5	0.003314
1025.5	0.010312
1030.5	0.014569
1035.5	0.013259
1040.5	0.011476
1045.5	0.009379
1050.5	0.004554
1055.5	0.0018084
1060.5	0.0019639
1065.5	0.0025926
1070.5	0.0020131
1075.5	0.0014834
1080.5	0.0031279
1085.5	0.007483
1090.5	0.009913
1095.5	0.009218
1100.5	0.008834
1105.5	0.009325
1110.5	0.009471
1115.5	0.008691
1120.5	0.008784
1125.5	0.00874
1130.5	0.008163
1135.5	0.007077
1140.5	0.006753
1145.5	0.005907
1150.5	0.003351
1155.5	0.0009635
1160.5	0.00013378
1165.5	0.00004121
1170.5	0.0000543
1175.5	0.00006074
1180.5	0.00002481
1185.5	0.000004108
1190.5	0.0000027389
1195.5	0.0000023456
1200.5	0.000006643
1205.5	0.000005084
1210.5	0.0000017628
1215.5	7.867e-7
1220.5	0
1225.5	0
