# Supplementary material for: The center cannot hold: A Bayesian chronology for the collapse of Tiwanaku
Source: PLoS One. 2023 Nov 22;18(11):e0288798. doi: 10.1371/journal.pone.0288798 (PMC10664893; doi:10.1371/journal.pone.0288798)
Supplement: S4 File — (ZIP) [file pone.0288798.s005.zip › S4 File/SMU_2329_at_base_near_canal_mouth.prior]

375.5	0
380.5	2.0665e-7
385.5	2.0665e-7
390.5	3.1446e-7
395.5	5.211e-7
400.5	3.1446e-7
405.5	3.1446e-7
410.5	8.356e-7
415.5	0.00000115
420.5	0.0000014555
425.5	0.0000021833
430.5	0.000003225
435.5	0.0000023989
440.5	0.000004061
445.5	0.000004483
450.5	0.000004375
455.5	0.00000531
460.5	0.000007295
465.5	0.000007709
470.5	0.000007709
475.5	0.000010314
480.5	0.00001292
485.5	0.000017394
490.5	0.00002115
495.5	0.000024169
500.5	0.00003167
505.5	0.00003605
510.5	0.00004021
515.5	0.00005344
520.5	0.00006729
525.5	0.00009021
530.5	0.00011125
535.5	0.00016552
540.5	0.00022177
545.5	0.00030823
550.5	0.0004065
555.5	0.0005452
560.5	0.0006757
565.5	0.0008644
570.5	0.0011036
575.5	0.0014404
580.5	0.0018636
585.5	0.0023464
590.5	0.0029051
595.5	0.003472
600.5	0.004116
605.5	0.004801
610.5	0.005434
615.5	0.006144
620.5	0.006723
625.5	0.007392
630.5	0.007943
635.5	0.008435
640.5	0.008683
645.5	0.008901
650.5	0.008966
655.5	0.008985
660.5	0.008968
665.5	0.008958
670.5	0.008771
675.5	0.008661
680.5	0.008381
685.5	0.007922
690.5	0.007184
695.5	0.006313
700.5	0.005506
705.5	0.004694
710.5	0.00387
715.5	0.003208
720.5	0.0026313
725.5	0.0021683
730.5	0.0017943
735.5	0.0014845
740.5	0.0012267
745.5	0.0010142
750.5	0.0008301
755.5	0.0006874
760.5	0.0005434
765.5	0.0004293
770.5	0.0003216
775.5	0.00019698
780.5	0.00013875
785.5	0.00011761
790.5	0.00010823
795.5	0.00008344
800.5	0.00006375
805.5	0.0000524
810.5	0.00004208
815.5	0.00003583
820.5	0.00003115
825.5	0.000025732
830.5	0.000023126
835.5	0.00002177
840.5	0.000009065
845.5	0.000012498
850.5	0.000011455
855.5	0.000008544
860.5	0.000007394
865.5	0.000005517
870.5	0.000006145
875.5	0.000004169
880.5	0.000003225
885.5	0.0000031266
890.5	0.00000177
895.5	0.0000019766
900.5	0.0000012489
905.5	7.278e-7
910.5	9.344e-7
915.5	6.289e-7
920.5	3.1446e-7
925.5	2.0665e-7
930.5	3.1446e-7
935.5	4.133e-7
940.5	3.1446e-7
945.5	1.0781e-7
