# Supplementary material for: The center cannot hold: A Bayesian chronology for the collapse of Tiwanaku
Source: PLoS One. 2023 Nov 22;18(11):e0288798. doi: 10.1371/journal.pone.0288798 (PMC10664893; doi:10.1371/journal.pone.0288798)
Supplement: S4 File — (ZIP) [file pone.0288798.s005.zip › S4 File/Tombs_violent_deaths_others.log]

OxCal v4.4.4 Bronk Ramsey (2021); r:5
Atmospheric data from Reimer et al (2020)
Start Tombs Boundary()
Tombs_Kernel N(0,1)
  68.3% probability
    -1 (68.3%) 1
  95.4% probability
    -2 (95.4%) 2
Tombs_Scale U(0,1)
  68.3% probability
    0 (68.3%) 1
  95.4% probability
    0 (95.4%) 1
First Tombs First()
Last Tombs Last()
Span Tombs Span()
AA_107584_puma_head_burial Prior(AA_107584_puma_head_burial.prior)
  68.3% probability
    708AD (17.2%) 736AD
    787AD (43.5%) 843AD
    855AD ( 7.5%) 868AD
  95.4% probability
    686AD (28.6%) 742AD
    768AD (66.8%) 880AD
CJ_35250_TW099 Prior(CJ_35250_TW099.prior)
  68.3% probability
    685AD (68.3%) 743AD
  95.4% probability
    672AD (95.4%) 776AD
Feature_12_2001_Excavations Prior(Feature_12_2001_Excavations.prior)
  68.3% probability
    565AD (68.3%) 597AD
  95.4% probability
    543AD (93.3%) 604AD
    624AD ( 2.2%) 630AD
AA_107594_F19 Prior(AA_107594_F19.prior)
  68.3% probability
    568AD (68.3%) 606AD
  95.4% probability
    549AD (95.4%) 634AD
AA_107595_F22 Prior(AA_107595_F22.prior)
  68.3% probability
    566AD (68.3%) 605AD
  95.4% probability
    548AD (95.4%) 634AD
Beta_275871_A96_I_surface_A21_ Prior(Beta_275871_A96_I_surface_A21_.prior)
  68.3% probability
    704AD (57.1%) 776AD
    812AD (11.2%) 833AD
  95.4% probability
    685AD (63.1%) 778AD
    785AD (32.4%) 875AD
Beta_275872_A103_I_surface_A21_ Prior(Beta_275872_A103_I_surface_A21_.prior)
  68.3% probability
    710AD (47.7%) 776AD
    790AD ( 4.5%) 798AD
    809AD (16.1%) 836AD
  95.4% probability
    690AD (54.5%) 778AD
    784AD (41.0%) 876AD
AA_107585_cyst_burial Prior(AA_107585_cyst_burial.prior)
  68.3% probability
    666AD (24.7%) 688AD
    739AD (43.6%) 771AD
  95.4% probability
    660AD (95.4%) 774AD
AA_107586_three_chambered_burial Prior(AA_107586_three_chambered_burial.prior)
  68.3% probability
    775AD (12.9%) 790AD
    798AD ( 8.0%) 810AD
    832AD (47.3%) 888AD
  95.4% probability
    772AD (90.8%) 895AD
    932AD ( 4.7%) 952AD
AA_107590_woman_with_elaborate_grave_goods Prior(AA_107590_woman_with_elaborate_grave_goods.prior)
  68.3% probability
    665AD (28.8%) 687AD
    742AD (39.5%) 770AD
  95.4% probability
    658AD (95.4%) 774AD
AA_107591_giant_urn_burial Prior(AA_107591_giant_urn_burial.prior)
  68.3% probability
    660AD (39.9%) 682AD
    747AD (28.3%) 766AD
  95.4% probability
    650AD (55.4%) 714AD
    735AD (40.0%) 774AD
F18_llamas_fetus_offering_Putuni Prior(F18_llamas_fetus_offering_Putuni.prior)
  68.3% probability
    888AD (68.3%) 946AD
  95.4% probability
    777AD ( 0.8%) 784AD
    874AD (94.6%) 993AD
( KDE_Plot Tombs
Tombs KDE_Plot()
n=12
) KDE_Plot Tombs
End Tombs Boundary()
( Sequence 
Sequence()
) Sequence 
Start Violent Deaths Boundary()
Violent Deaths_Kernel N(0,1)
  68.3% probability
    -1 (68.3%) 1
  95.4% probability
    -2 (95.4%) 2
Violent Deaths_Scale U(0,1)
  68.3% probability
    0 (68.3%) 1
  95.4% probability
    0 (95.4%) 1
First Violent Deaths First()
Last Violent Deaths Last()
Span Violent Deaths Span()
TW056_Ind_3_Wk_49173 Prior(TW056_Ind_3_Wk_49173.prior)
  68.3% probability
    889AD (12.2%) 900AD
    921AD (56.1%) 968AD
  95.4% probability
    883AD (95.4%) 986AD
TW064_Ind_4_Monolito_descabezado Prior(TW064_Ind_4_Monolito_descabezado.prior)
  68.3% probability
    898AD (35.2%) 926AD
    960AD (33.0%) 987AD
  95.4% probability
    892AD (95.4%) 992AD
AA_107602_F19_1991_excavations Prior(AA_107602_F19_1991_excavations.prior)
  68.3% probability
    980AD (68.3%) 1022AD
  95.4% probability
    897AD (15.3%) 925AD
    961AD (80.1%) 1026AD
ETH_5639_bones_above_kero_smash Prior(ETH_5639_bones_above_kero_smash.prior)
  68.3% probability
    776AD ( 4.1%) 787AD
    840AD ( 7.1%) 860AD
    868AD (57.1%) 988AD
  95.4% probability
    718AD ( 0.9%) 730AD
    770AD (94.5%) 1020AD
ETH_5640_terrace_2_offering Prior(ETH_5640_terrace_2_offering.prior)
  68.3% probability
    776AD ( 4.3%) 788AD
    840AD (64.0%) 988AD
  95.4% probability
    706AD ( 3.1%) 736AD
    770AD (92.4%) 1022AD
TW090_Verano_Ind Prior(TW090_Verano_Ind.prior)
  68.3% probability
    994AD (44.3%) 1007AD
    1016AD (23.9%) 1026AD
  95.4% probability
    990AD (95.4%) 1034AD
TW097_Wk_50229_body_within_pebble_surface Prior(TW097_Wk_50229_body_within_pebble_surface.prior)
  68.3% probability
    880AD (26.5%) 895AD
    930AD (41.7%) 956AD
  95.4% probability
    774AD ( 3.2%) 785AD
    840AD ( 1.7%) 852AD
    870AD (35.3%) 900AD
    921AD (55.2%) 970AD
( KDE_Plot Violent Deaths
Violent Deaths KDE_Plot()
n=7
) KDE_Plot Violent Deaths
End Violent Deaths Boundary()
( Sequence 
Sequence()
) Sequence 
Start human bone, NOT tomb or violent deaths Boundary()
Human bone, NOT tomb or violent deaths_Kernel N(0,1)
  68.3% probability
    -1 (68.3%) 1
  95.4% probability
    -2 (95.4%) 2
Human bone, NOT tomb or violent deaths_Scale U(0,1)
  68.3% probability
    0 (68.3%) 1
  95.4% probability
    0 (95.4%) 1
First bone NOT tomb or violent death First()
Last bone NOT tomb or violent death Last()
AA_107601_F10_1991_excavations Prior(AA_107601_F10_1991_excavations.prior)
  68.3% probability
    990AD (68.3%) 1021AD
  95.4% probability
    900AD ( 8.0%) 922AD
    967AD (87.4%) 1029AD
TW110 Prior(TW110.prior)
  68.3% probability
    904AD (16.6%) 917AD
    972AD (35.6%) 995AD
    1005AD (16.1%) 1017AD
  95.4% probability
    896AD (27.0%) 928AD
    957AD (68.4%) 1022AD
ETH_6306 Prior(ETH_6306.prior)
  68.3% probability
    606AD (68.3%) 658AD
  95.4% probability
    573AD (95.4%) 682AD
SMU_2329_at_base_near_canal_mouth Prior(SMU_2329_at_base_near_canal_mouth.prior)
  68.3% probability
    612AD (68.3%) 698AD
  95.4% probability
    570AD (95.4%) 744AD
SMU_2468_summit Prior(SMU_2468_summit.prior)
  68.3% probability
    636AD (68.3%) 685AD
  95.4% probability
    595AD (94.1%) 720AD
    744AD ( 1.3%) 755AD
TW008_Wk_49170_excavation_for_museum Prior(TW008_Wk_49170_excavation_for_museum.prior)
  68.3% probability
    776AD ( 7.3%) 785AD
    874AD (26.7%) 898AD
    924AD (34.3%) 961AD
  95.4% probability
    772AD (10.1%) 792AD
    798AD ( 2.3%) 812AD
    827AD (42.9%) 905AD
    916AD (40.2%) 974AD
TW004_Wk_49169_Akapana_PAAK_2004_northwest_corner_ Prior(TW004_Wk_49169_Akapana_PAAK_2004_northwest_corner_.prior)
  68.3% probability
    775AD ( 9.0%) 787AD
    842AD ( 3.9%) 852AD
    870AD (26.9%) 898AD
    925AD (28.5%) 961AD
  95.4% probability
    772AD (15.8%) 814AD
    825AD (45.4%) 904AD
    916AD (34.3%) 973AD
TW102_locus_643 Prior(TW102_locus_643.prior)
  68.3% probability
    1020AD (36.4%) 1046AD
    1086AD (31.9%) 1128AD
  95.4% probability
    993AD ( 5.9%) 1008AD
    1014AD (42.6%) 1052AD
    1080AD (47.0%) 1150AD
Ind_I0977_OxA_31463 Prior(Ind_I0977_OxA_31463.prior)
  68.3% probability
    994AD (68.3%) 1022AD
  95.4% probability
    982AD (95.4%) 1036AD
Ind_I0978_OxA_31443 Prior(Ind_I0978_OxA_31443.prior)
  68.3% probability
    1040AD ( 9.2%) 1052AD
    1080AD (59.0%) 1150AD
  95.4% probability
    1028AD (95.4%) 1159AD
TW006_base_of_terrace_1 Prior(TW006_base_of_terrace_1.prior)
  68.3% probability
    894AD (40.0%) 934AD
    950AD (28.3%) 978AD
  95.4% probability
    890AD (95.4%) 989AD
TW006_base_of_terrace_1 Prior(TW006_base_of_terrace_1.prior)
  68.3% probability
    894AD (40.0%) 934AD
    950AD (28.3%) 978AD
  95.4% probability
    890AD (95.4%) 989AD
TW065_16 Prior(TW065_16.prior)
  68.3% probability
    896AD (36.2%) 930AD
    955AD (32.1%) 986AD
  95.4% probability
    892AD (95.4%) 990AD
TW061_Feature_6225 Prior(TW061_Feature_6225.prior)
  68.3% probability
    1023AD (35.9%) 1046AD
    1088AD (32.4%) 1125AD
  95.4% probability
    1019AD (41.0%) 1052AD
    1080AD (54.4%) 1150AD
TW059_Ind Prior(TW059_Ind.prior)
  68.3% probability
    682AD (68.3%) 715AD
  95.4% probability
    676AD (95.4%) 740AD
AA_107596_Burial_M7 Prior(AA_107596_Burial_M7.prior)
  68.3% probability
    894AD (11.1%) 905AD
    915AD (57.2%) 974AD
  95.4% probability
    886AD (95.4%) 990AD
AA_107597_Burial_M6 Prior(AA_107597_Burial_M6.prior)
  68.3% probability
    1024AD (27.5%) 1046AD
    1086AD (40.8%) 1131AD
  95.4% probability
    996AD ( 1.5%) 1003AD
    1017AD (93.9%) 1153AD
AA_107598_Burial_M16 Prior(AA_107598_Burial_M16.prior)
  68.3% probability
    1228AD (68.3%) 1267AD
  95.4% probability
    1219AD (95.4%) 1277AD
AA_107599_Burial_M8 Prior(AA_107599_Burial_M8.prior)
  68.3% probability
    1284AD (39.4%) 1304AD
    1364AD (28.9%) 1380AD
  95.4% probability
    1278AD (55.2%) 1319AD
    1356AD (40.3%) 1387AD
Beta_275873_A91_III_surface_A2_ Prior(Beta_275873_A91_III_surface_A2_.prior)
  68.3% probability
    650AD (68.3%) 704AD
  95.4% probability
    645AD (95.4%) 758AD
TW100_Pumapunku_burial Prior(TW100_Pumapunku_burial.prior)
  68.3% probability
    1026AD (32.9%) 1049AD
    1084AD (35.4%) 1126AD
  95.4% probability
    1021AD (42.3%) 1070AD
    1076AD (53.1%) 1151AD
SMU_2333_AKE1 Prior(SMU_2333_AKE1.prior)
  68.3% probability
    566AD (59.1%) 688AD
    740AD ( 9.2%) 770AD
  95.4% probability
    550AD (95.4%) 826AD
Wk_49175_human_bone_in_platform_fill Prior(Wk_49175_human_bone_in_platform_fill.prior)
  68.3% probability
    672AD (23.9%) 692AD
    738AD (44.3%) 771AD
  95.4% probability
    669AD (95.4%) 772AD
( KDE_Plot Human bone, NOT tomb or violent deaths
Human bone, NOT tomb or violent deaths KDE_Plot()
n=23
) KDE_Plot Human bone, NOT tomb or violent deaths
End Human bone, NOT tomb or violent deaths Boundary()
( Sequence 
Sequence()
) Sequence 
i : Using logs - function probability low
Posterior 
( MCMC(30000)
Overall agreement  86.6%
Dynamic agreement  92.1%
Start Tombs Posterior 
  68.3% probability
    534AD (68.3%) 584AD
  95.4% probability
    467AD (95.4%) 599AD
Tombs Posterior 
Tombs_Kernel Posterior 
  68.3% probability
    -1 (68.3%) 1
  95.4% probability
    -2 (95.4%) 2
 Agreement 100.1%
Tombs_Scale Posterior 
  68.3% probability
    1 (68.3%) 1
  95.4% probability
    0 (95.4%) 1
 Agreement 100.0%
First Tombs Posterior 
  68.3% probability
    566AD (68.3%) 592AD
  95.4% probability
    545AD (95.4%) 600AD
Last Tombs Posterior 
  68.3% probability
    779AD ( 5.8%) 791AD
    800AD ( 3.8%) 808AD
    832AD ( 9.5%) 854AD
    877AD (49.2%) 928AD
  95.4% probability
    776AD (95.4%) 944AD
Span Tombs Posterior 
  68.3% probability
    252 (68.3%) 358
  95.4% probability
    192 (95.4%) 378
AA_107584_puma_head_burial Posterior 
  68.3% probability
    693AD (28.4%) 738AD
    773AD ( 1.9%) 776AD
    785AD (37.9%) 837AD
  95.4% probability
    684AD (33.9%) 744AD
    767AD (61.6%) 878AD
 Agreement  98.4%
CJ_35250_TW099 Posterior 
  68.3% probability
    684AD (68.3%) 744AD
  95.4% probability
    672AD (95.4%) 776AD
 Agreement  99.2%
Feature_12_2001_Excavations Posterior 
  68.3% probability
    570AD (68.3%) 598AD
  95.4% probability
    548AD (90.4%) 606AD
    620AD ( 5.1%) 632AD
 Agreement 102.4%
AA_107594_F19 Posterior 
  68.3% probability
    571AD (68.3%) 606AD
  95.4% probability
    558AD (95.4%) 636AD
 Agreement 102.1%
AA_107595_F22 Posterior 
  68.3% probability
    570AD (68.3%) 606AD
  95.4% probability
    558AD (95.4%) 636AD
 Agreement 102.1%
Beta_275871_A96_I_surface_A21_ Posterior 
  68.3% probability
    704AD (61.0%) 776AD
    814AD ( 7.2%) 828AD
  95.4% probability
    684AD (95.4%) 866AD
 Agreement 101.6%
Beta_275872_A103_I_surface_A21_ Posterior 
  68.3% probability
    707AD (52.2%) 777AD
    790AD ( 4.6%) 799AD
    810AD (11.5%) 832AD
  95.4% probability
    687AD (95.4%) 871AD
 Agreement 101.3%
AA_107585_cyst_burial Posterior 
  68.3% probability
    666AD (25.1%) 689AD
    738AD (43.2%) 772AD
  95.4% probability
    660AD (95.4%) 774AD
 Agreement  98.2%
AA_107586_three_chambered_burial Posterior 
  68.3% probability
    773AD (43.2%) 813AD
    834AD (18.0%) 858AD
    872AD ( 7.2%) 882AD
  95.4% probability
    770AD (95.4%) 893AD
 Agreement 101.6%
AA_107590_woman_with_elaborate_grave_goods Posterior 
  68.3% probability
    664AD (29.1%) 688AD
    741AD (39.2%) 770AD
  95.4% probability
    658AD (48.9%) 722AD
    730AD (46.5%) 774AD
 Agreement  98.2%
AA_107591_giant_urn_burial Posterior 
  68.3% probability
    659AD (39.7%) 682AD
    746AD (28.6%) 766AD
  95.4% probability
    650AD (55.1%) 710AD
    734AD (40.3%) 774AD
 Agreement  97.8%
F18_llamas_fetus_offering_Putuni Posterior 
  68.3% probability
    772AD (20.2%) 790AD
    838AD ( 1.5%) 842AD
    880AD (46.6%) 930AD
  95.4% probability
    770AD (28.5%) 816AD
    825AD (66.9%) 946AD
 Agreement  69.0%
End Tombs Posterior 
  68.3% probability
    838AD (68.3%) 962AD
  95.4% probability
    780AD (95.4%) 1008AD
Start Violent Deaths Posterior 
  68.3% probability
    883AD (52.0%) 948AD
    979AD (16.3%) 989AD
  95.4% probability
    820AD (76.6%) 964AD
    972AD (18.8%) 990AD
Violent Deaths Posterior 
Violent Deaths_Kernel Posterior 
  68.3% probability
    -1 (68.3%) 1
  95.4% probability
    -2 (95.4%) 2
 Agreement 100.0%
Violent Deaths_Scale Posterior 
  68.3% probability
    1 (68.3%) 1
  95.4% probability
    0 (95.4%) 1
 Agreement 100.0%
First Violent Deaths Posterior 
  68.3% probability
    886AD ( 7.1%) 895AD
    913AD (45.3%) 954AD
    980AD (15.9%) 989AD
  95.4% probability
    864AD (95.4%) 990AD
Last Violent Deaths Posterior 
  68.3% probability
    982AD (68.3%) 1014AD
  95.4% probability
    980AD (95.4%) 1026AD
Span Violent Deaths Posterior 
  68.3% probability
    0 (17.6%) 6
    48 (50.7%) 106
  95.4% probability
    0 (18.8%) 8
    30 (76.6%) 150
TW056_Ind_3_Wk_49173 Posterior 
  68.3% probability
    934AD (46.8%) 970AD
    978AD (21.4%) 988AD
  95.4% probability
    890AD ( 3.7%) 902AD
    914AD (91.7%) 991AD
 Agreement  89.6%
TW064_Ind_4_Monolito_descabezado Posterior 
  68.3% probability
    950AD (68.3%) 992AD
  95.4% probability
    900AD (95.4%) 994AD
 Agreement 100.2%
AA_107602_F19_1991_excavations Posterior 
  68.3% probability
    976AD (68.3%) 1012AD
  95.4% probability
    900AD ( 6.9%) 925AD
    956AD (88.5%) 1024AD
 Agreement  93.4%
ETH_5639_bones_above_kero_smash Posterior 
  68.3% probability
    936AD (68.3%) 990AD
  95.4% probability
    882AD (95.4%) 1015AD
 Agreement 111.3%
ETH_5640_terrace_2_offering Posterior 
  68.3% probability
    936AD (68.3%) 991AD
  95.4% probability
    883AD (95.4%) 1016AD
 Agreement 112.0%
TW090_Verano_Ind Posterior 
  68.3% probability
    981AD (68.3%) 1010AD
  95.4% probability
    979AD (95.4%) 1025AD
 Agreement  83.1%
TW097_Wk_50229_body_within_pebble_surface Posterior 
  68.3% probability
    932AD (53.6%) 960AD
    980AD (14.7%) 988AD
  95.4% probability
    880AD ( 7.9%) 898AD
    923AD (87.6%) 990AD
 Agreement  78.3%
End Violent Deaths Posterior 
  68.3% probability
    980AD (14.3%) 989AD
    996AD (54.0%) 1034AD
  95.4% probability
    976AD (95.4%) 1071AD
Start human bone, NOT tomb or violent deaths Posterior 
  68.3% probability
    581AD (68.3%) 646AD
  95.4% probability
    522AD (95.4%) 665AD
Human bone, NOT tomb or violent deaths Posterior 
Human bone, NOT tomb or violent deaths_Kernel Posterior 
  68.3% probability
    -1 (68.3%) 1
  95.4% probability
    -2 (95.4%) 2
 Agreement 100.0%
Human bone, NOT tomb or violent deaths_Scale Posterior 
  68.3% probability
    0 (68.3%) 1
  95.4% probability
    0 (95.4%) 1
 Agreement 100.0%
First bone NOT tomb or violent death Posterior 
  68.3% probability
    612AD (68.3%) 656AD
  95.4% probability
    582AD (95.4%) 670AD
Last bone NOT tomb or violent death Posterior 
  68.3% probability
    1280AD (68.3%) 1302AD
  95.4% probability
    1272AD (93.4%) 1320AD
    1365AD ( 2.0%) 1375AD
AA_107601_F10_1991_excavations Posterior 
  68.3% probability
    990AD (68.3%) 1021AD
  95.4% probability
    899AD ( 8.2%) 922AD
    966AD (87.2%) 1030AD
 Agreement  97.8%
TW110 Posterior 
  68.3% probability
    904AD (15.7%) 916AD
    972AD (37.1%) 996AD
    1005AD (15.5%) 1016AD
  95.4% probability
    895AD (27.1%) 930AD
    955AD (68.4%) 1024AD
 Agreement  96.0%
ETH_6306 Posterior 
  68.3% probability
    621AD (68.3%) 666AD
  95.4% probability
    586AD (95.4%) 690AD
 Agreement 102.0%
SMU_2329_at_base_near_canal_mouth Posterior 
  68.3% probability
    630AD (68.3%) 700AD
  95.4% probability
    595AD (95.4%) 745AD
 Agreement 105.7%
SMU_2468_summit Posterior 
  68.3% probability
    640AD (68.3%) 683AD
  95.4% probability
    603AD (94.2%) 720AD
    744AD ( 1.2%) 754AD
 Agreement 104.0%
TW008_Wk_49170_excavation_for_museum Posterior 
  68.3% probability
    776AD ( 6.9%) 786AD
    874AD (26.7%) 899AD
    924AD (34.7%) 962AD
  95.4% probability
    771AD (10.1%) 793AD
    798AD ( 2.1%) 812AD
    827AD (42.9%) 906AD
    915AD (40.4%) 974AD
 Agreement  97.0%
TW004_Wk_49169_Akapana_PAAK_2004_northwest_corner_ Posterior 
  68.3% probability
    774AD ( 9.0%) 788AD
    844AD ( 3.1%) 850AD
    870AD (27.4%) 898AD
    925AD (28.8%) 961AD
  95.4% probability
    771AD (15.7%) 814AD
    824AD (45.5%) 904AD
    916AD (34.2%) 973AD
 Agreement  97.1%
TW102_locus_643 Posterior 
  68.3% probability
    1020AD (37.9%) 1046AD
    1088AD (30.3%) 1125AD
  95.4% probability
    993AD (48.8%) 1052AD
    1080AD (46.7%) 1150AD
 Agreement  97.4%
Ind_I0977_OxA_31463 Posterior 
  68.3% probability
    994AD (68.3%) 1022AD
  95.4% probability
    982AD (95.4%) 1037AD
 Agreement  97.0%
Ind_I0978_OxA_31443 Posterior 
  68.3% probability
    1040AD ( 8.8%) 1051AD
    1080AD (59.4%) 1150AD
  95.4% probability
    1028AD (95.4%) 1160AD
 Agreement  99.5%
TW006_base_of_terrace_1 Posterior 
  68.3% probability
    895AD (39.7%) 934AD
    950AD (28.6%) 978AD
  95.4% probability
    889AD (95.4%) 989AD
 Agreement  99.2%
TW006_base_of_terrace_1 Posterior 
  68.3% probability
    895AD (39.6%) 934AD
    950AD (28.7%) 978AD
  95.4% probability
    889AD (95.4%) 990AD
 Agreement  99.2%
TW065_16 Posterior 
  68.3% probability
    896AD (36.3%) 930AD
    954AD (31.9%) 985AD
  95.4% probability
    891AD (95.4%) 990AD
 Agreement  99.1%
TW061_Feature_6225 Posterior 
  68.3% probability
    1023AD (36.1%) 1046AD
    1088AD (32.2%) 1121AD
  95.4% probability
    1018AD (41.2%) 1053AD
    1080AD (54.2%) 1150AD
 Agreement  97.3%
TW059_Ind Posterior 
  68.3% probability
    682AD (68.3%) 716AD
  95.4% probability
    675AD (95.4%) 740AD
 Agreement  98.2%
AA_107596_Burial_M7 Posterior 
  68.3% probability
    894AD (10.6%) 905AD
    915AD (57.6%) 974AD
  95.4% probability
    886AD (95.4%) 990AD
 Agreement  99.4%
AA_107597_Burial_M6 Posterior 
  68.3% probability
    1023AD (26.8%) 1046AD
    1086AD (41.5%) 1132AD
  95.4% probability
    998AD ( 1.1%) 1002AD
    1016AD (94.4%) 1154AD
 Agreement  98.4%
AA_107598_Burial_M16 Posterior 
  68.3% probability
    1228AD (68.3%) 1266AD
  95.4% probability
    1218AD (95.4%) 1278AD
 Agreement  99.0%
AA_107599_Burial_M8 Posterior 
  68.3% probability
    1280AD (68.3%) 1302AD
  95.4% probability
    1272AD (93.4%) 1320AD
    1365AD ( 2.0%) 1375AD
 Agreement 102.4%
Beta_275873_A91_III_surface_A2_ Posterior 
  68.3% probability
    650AD (68.3%) 702AD
  95.4% probability
    645AD (95.4%) 758AD
 Agreement  99.5%
TW100_Pumapunku_burial Posterior 
  68.3% probability
    1025AD (33.1%) 1050AD
    1084AD (35.2%) 1126AD
  95.4% probability
    1020AD (42.3%) 1070AD
    1076AD (53.2%) 1151AD
 Agreement  98.1%
SMU_2333_AKE1 Posterior 
  68.3% probability
    615AD (52.1%) 714AD
    734AD (16.2%) 770AD
  95.4% probability
    580AD (95.4%) 838AD
 Agreement  92.3%
Wk_49175_human_bone_in_platform_fill Posterior 
  68.3% probability
    672AD (23.5%) 694AD
    698AD ( 3.2%) 702AD
    736AD (41.6%) 771AD
  95.4% probability
    668AD (95.4%) 773AD
 Agreement  98.3%
End Human bone, NOT tomb or violent deaths Posterior 
  68.3% probability
    1286AD (68.3%) 1336AD
  95.4% probability
    1277AD (95.4%) 1402AD
) MCMC(4608000)
