# Supplementary material for: The center cannot hold: A Bayesian chronology for the collapse of Tiwanaku
Source: PLoS One. 2023 Nov 22;18(11):e0288798. doi: 10.1371/journal.pone.0288798 (PMC10664893; doi:10.1371/journal.pone.0288798)
Supplement: S4 File — (ZIP) [file pone.0288798.s005.zip › S4 File/AA_107585_cyst_burial.prior]

610.5	0
615.5	2.03e-7
620.5	0
625.5	2.03e-7
630.5	0
635.5	0
640.5	0.000003748
645.5	0.00003499
650.5	0.00025459
655.5	0.0012246
660.5	0.003596
665.5	0.007169
670.5	0.010562
675.5	0.01279
680.5	0.012904
685.5	0.010407
690.5	0.006418
695.5	0.00462
700.5	0.005711
705.5	0.005573
710.5	0.00444
715.5	0.004169
720.5	0.003826
725.5	0.003927
730.5	0.00393
735.5	0.004649
740.5	0.008553
745.5	0.013266
750.5	0.015168
755.5	0.015615
760.5	0.015104
765.5	0.014687
770.5	0.010225
775.5	0.0004254
780.5	0.0000012492
785.5	0.000006668
790.5	0.00004166
795.5	0.00005646
800.5	0.000029996
805.5	0.000026046
810.5	0.00004605
815.5	0.00009104
820.5	0.00014458
825.5	0.00011917
830.5	0.00005771
835.5	0.00003249
840.5	0.000021455
845.5	0.000015412
850.5	0.000010415
855.5	0.000007714
860.5	0.000010837
865.5	0.000012711
870.5	0.000010415
875.5	0.000004591
880.5	0.0000010462
885.5	2.03e-7
