# Supplementary material for: The center cannot hold: A Bayesian chronology for the collapse of Tiwanaku
Source: PLoS One. 2023 Nov 22;18(11):e0288798. doi: 10.1371/journal.pone.0288798 (PMC10664893; doi:10.1371/journal.pone.0288798)
Supplement: S4 File — (ZIP) [file pone.0288798.s005.zip › S4 File/Muru_Ut_Pata.log]

OxCal v4.4.4 Bronk Ramsey (2021); r:5
Atmospheric data from Reimer et al (2020)
IntCal20 Curve(IntCal20.14c)
Atmospheric data from Reimer et al (2020)
SHCal20 Curve(SHCal20.14c)
Atmospheric data from Hogg et al (2020)
Tiwanaku mix Mix_Curves(SHCal20,IntCal20,0,0,P(-1,101,Array(),1.0099))
  68.3% probability
    29 (68.3%) 60
  95.4% probability
    20 (95.4%) 70
  68.3% probability
    29 (68.3%) 60
  95.4% probability
    20 (95.4%) 70
Start Muru Ur Pata Boundary()
Main occupation_Kernel N(0,1)
  68.3% probability
    -1 (68.3%) 1
  95.4% probability
    -2 (95.4%) 2
Main occupation_Scale U(0,1)
  68.3% probability
    0 (68.3%) 1
  95.4% probability
    0 (95.4%) 1
UGAMS-26434, R-13-8, principal occupation R_Date(1110,20)
  68.3% probability
    900AD (29.3%) 920AD
    969AD (39.0%) 993AD
  95.4% probability
    894AD (37.7%) 932AD
    950AD (49.3%) 995AD
    1002AD ( 8.5%) 1019AD
UGAMS-26432, R-10-14, shaft tomb, individual 11 R_Date(1120,20)
  68.3% probability
    900AD (32.3%) 922AD
    968AD (35.9%) 992AD
  95.4% probability
    892AD (44.3%) 938AD
    945AD (50.4%) 994AD
    1009AD ( 0.7%) 1012AD
( KDE_Plot Main occupation
Main occupation KDE_Plot()
n=2
) KDE_Plot Main occupation
UGAMS-26433, R-12-7, ash layer R_Date(1150,25)
  68.3% probability
    892AD (11.3%) 904AD
    916AD (56.9%) 974AD
  95.4% probability
    886AD (95.4%) 991AD
End Muru Ur Pata Boundary()
( Sequence 
Sequence()
) Sequence 
i : Using logs - local probility low
Posterior 
( MCMC(30000)
Overall agreement  96.0%
Dynamic agreement  97.7%
Tiwanaku mix Posterior 
  68.3% probability
    34 (41.3%) 51
    54 (13.7%) 60
    63 (13.2%) 69
  95.4% probability
    22 (94.2%) 72
    75 ( 1.3%) 78
 Agreement  94.6%
Start Muru Ur Pata Posterior 
  68.3% probability
    868AD (54.4%) 922AD
    954AD (13.8%) 980AD
  95.4% probability
    730AD (95.4%) 992AD
Main occupation Posterior 
Main occupation_Kernel Posterior 
  68.3% probability
    -1 (68.3%) 1
  95.4% probability
    -2 (95.4%) 2
 Agreement 100.2%
Main occupation_Scale Posterior 
  68.3% probability
    0 ( 5.8%) 0
    0 ( 7.3%) 0
    0 ( 1.7%) 0
    0 ( 1.6%) 0
    0 ( 1.1%) 0
    0 ( 2.6%) 0
    0 ( 5.9%) 0
    0 ( 3.8%) 0
    0 ( 4.2%) 1
    1 ( 6.8%) 1
    1 ( 0.6%) 1
    1 ( 5.7%) 1
    1 ( 7.0%) 1
    1 ( 5.2%) 1
    1 ( 3.3%) 1
    1 ( 5.7%) 1
  95.4% probability
    0 (29.3%) 0
    0 (66.1%) 1
 Agreement 100.0%
UGAMS-26434, R-13-8, principal occupation Posterior 
  68.3% probability
    898AD (59.9%) 925AD
    972AD ( 8.4%) 980AD
  95.4% probability
    892AD (67.8%) 935AD
    950AD (27.6%) 990AD
 Agreement  94.7%
UGAMS-26432, R-10-14, shaft tomb, individual 11 Posterior 
  68.3% probability
    897AD (58.7%) 927AD
    970AD ( 9.6%) 980AD
  95.4% probability
    892AD (67.6%) 936AD
    950AD (27.9%) 988AD
 Agreement 101.6%
UGAMS-26433, R-12-7, ash layer Posterior 
  68.3% probability
    912AD (36.4%) 939AD
    964AD (31.9%) 990AD
  95.4% probability
    908AD (95.4%) 992AD
 Agreement  99.1%
End Muru Ur Pata Posterior 
  68.3% probability
    914AD (68.3%) 998AD
  95.4% probability
    898AD (95.4%) 1130AD
) MCMC(504000)
