# Supplementary material for: The center cannot hold: A Bayesian chronology for the collapse of Tiwanaku
Source: PLoS One. 2023 Nov 22;18(11):e0288798. doi: 10.1371/journal.pone.0288798 (PMC10664893; doi:10.1371/journal.pone.0288798)
Supplement: S4 File — (ZIP) [file pone.0288798.s005.zip › S4 File/AA_107594_F19.prior]

425.5	0
430.5	0
435.5	1.8344e-7
440.5	3.931e-7
445.5	0.0000013627
450.5	0.0000017558
455.5	0.0000017558
460.5	9.696e-7
465.5	0.0000011793
470.5	0.0000019654
475.5	0.0000021489
480.5	0.000004874
485.5	0.000011714
490.5	0.000007809
495.5	0.000003905
500.5	0.000003328
505.5	0.000003512
510.5	0.0000023323
515.5	0.0000023323
520.5	9.696e-7
525.5	0.000007626
530.5	0.000025577
535.5	0.00011562
540.5	0.0004729
545.5	0.0018998
550.5	0.004891
555.5	0.006847
560.5	0.006354
565.5	0.006138
570.5	0.008871
575.5	0.016074
580.5	0.02339
585.5	0.026206
590.5	0.02474
595.5	0.020754
600.5	0.013875
605.5	0.007692
610.5	0.004678
615.5	0.004428
620.5	0.005545
625.5	0.006427
630.5	0.005741
635.5	0.003464
640.5	0.0010855
645.5	0.00020136
650.5	0.000024817
655.5	9.696e-7
660.5	3.931e-7
665.5	0
