# Supplementary material for: The center cannot hold: A Bayesian chronology for the collapse of Tiwanaku
Source: PLoS One. 2023 Nov 22;18(11):e0288798. doi: 10.1371/journal.pone.0288798 (PMC10664893; doi:10.1371/journal.pone.0288798)
Supplement: S4 File — (ZIP) [file pone.0288798.s005.zip › S4 File/UGAMS_26433_R_12_7_ash_layer.prior]

880.5	0
885.5	0
890.5	0
895.5	0.000009156
900.5	0.00009896
905.5	0.0004821
910.5	0.0013762
915.5	0.0031435
920.5	0.005839
925.5	0.008299
930.5	0.009466
935.5	0.009785
940.5	0.009702
945.5	0.010089
950.5	0.011117
955.5	0.012568
960.5	0.013944
965.5	0.01549
970.5	0.017283
975.5	0.017138
980.5	0.017792
985.5	0.021749
990.5	0.012055
995.5	0.0006154
1000.5	0.00006666
1005.5	0.0003583
1010.5	0.00091
1015.5	0.0005521
1020.5	0.00007001
1025.5	0.0000029143
1030.5	0
1035.5	0
