# Supplementary material for: The center cannot hold: A Bayesian chronology for the collapse of Tiwanaku
Source: PLoS One. 2023 Nov 22;18(11):e0288798. doi: 10.1371/journal.pone.0288798 (PMC10664893; doi:10.1371/journal.pone.0288798)
Supplement: S4 File — (ZIP) [file pone.0288798.s005.zip › S4 File/F18_llamas_fetus_offering_Putuni.prior]

755.5	0
760.5	0
765.5	0
770.5	6.313e-7
775.5	0.0003617
780.5	0.0015288
785.5	0.0006327
790.5	0.00020353
795.5	0.00015146
800.5	0.00024313
805.5	0.00031021
810.5	0.0002475
815.5	0.00014916
820.5	0.00011771
825.5	0.00017542
830.5	0.0003352
835.5	0.0005642
840.5	0.0006742
845.5	0.0007277
850.5	0.0006854
855.5	0.0006071
860.5	0.0005633
865.5	0.0005277
870.5	0.0005858
875.5	0.0008548
880.5	0.0018077
885.5	0.004261
890.5	0.009013
895.5	0.014248
900.5	0.016187
905.5	0.015489
910.5	0.014724
915.5	0.014135
920.5	0.013508
925.5	0.011879
930.5	0.009974
935.5	0.008403
940.5	0.007208
945.5	0.006604
950.5	0.006353
955.5	0.006406
960.5	0.006186
965.5	0.005759
970.5	0.005005
975.5	0.004316
980.5	0.003338
985.5	0.0026567
990.5	0.0015706
995.5	0.00025729
1000.5	0.00008645
1005.5	0.000125
1010.5	0.00016187
1015.5	0.00007792
1020.5	0.000012286
1025.5	0.0000024928
1030.5	4.209e-7
1035.5	0
1040.5	0
