# Supplementary material for: The center cannot hold: A Bayesian chronology for the collapse of Tiwanaku
Source: PLoS One. 2023 Nov 22;18(11):e0288798. doi: 10.1371/journal.pone.0288798 (PMC10664893; doi:10.1371/journal.pone.0288798)
Supplement: S4 File — (ZIP) [file pone.0288798.s005.zip › S4 File/TW004_Wk_49169_Akapana_PAAK_2004_northwest_corner_.prior]

690.5	0
695.5	8.944e-7
700.5	7.453e-7
705.5	0.0000014906
710.5	0.000004606
715.5	0.000005709
720.5	0.000005799
725.5	0.000003876
730.5	0.000003771
735.5	0.0000031303
740.5	3.428e-7
745.5	1.0434e-7
750.5	0
755.5	0
760.5	0
765.5	0
770.5	0.000010569
775.5	0.004382
780.5	0.011154
785.5	0.005872
790.5	0.0019868
795.5	0.0013727
800.5	0.0021012
805.5	0.0026485
810.5	0.0022176
815.5	0.0011761
820.5	0.0009162
825.5	0.0013716
830.5	0.0023157
835.5	0.003486
840.5	0.004224
845.5	0.004515
850.5	0.004441
855.5	0.004223
860.5	0.003886
865.5	0.003744
870.5	0.004149
875.5	0.006001
880.5	0.010032
885.5	0.014906
890.5	0.014438
895.5	0.007694
900.5	0.0026135
905.5	0.0010079
910.5	0.0007207
915.5	0.0010179
920.5	0.0020845
925.5	0.004321
930.5	0.007086
935.5	0.009559
940.5	0.010416
945.5	0.010249
950.5	0.008819
955.5	0.006735
960.5	0.004625
965.5	0.003163
970.5	0.0020017
975.5	0.0009563
980.5	0.0006153
985.5	0.000595
990.5	0.00011642
995.5	5.963e-7
1000.5	0
1005.5	2.9813e-7
1010.5	8.944e-7
1015.5	1.9378e-7
