# Supplementary material for: The center cannot hold: A Bayesian chronology for the collapse of Tiwanaku
Source: PLoS One. 2023 Nov 22;18(11):e0288798. doi: 10.1371/journal.pone.0288798 (PMC10664893; doi:10.1371/journal.pone.0288798)
Supplement: S4 File — (ZIP) [file pone.0288798.s005.zip › S4 File/Tombs_violent_deaths_others.js]

ocd[0]={};
ocd[0].likelihood={};
ocd[0].posterior={};
ocd[0].likelihood.comment=[];
ocd[0].likelihood.comment[0]="OxCal v4.4.4 Bronk Ramsey (2021); r:5";
ocd[0].calib=0;
calib[0]={};
calib[0].ref="Atmospheric data from Reimer et al (2020)";
calib[0].start=-53049.5;
calib[0].resolution=5;
calib[0].bp=[50100.0,50095.2,50090.5,50085.8,50081.0,50076.5,50072.1,50067.6,50063.0,50058.0,50052.9,50047.8,50043.0,50038.8,50034.9,50031.0,50027.0,50022.6,50018.1,50013.5,50009.0,50004.7,50000.4,49996.2,49992.0,49988.0,49984.0,49980.0,49976.0,49971.8,49967.5,49963.2,49959.0,49954.9,49950.9,49946.9,49943.0,49939.2,49935.4,49931.7,49928.0,49924.3,49920.6,49916.8,49913.0,49909.0,49904.9,49900.8,49897.0,49893.6,49890.5,49887.4,49884.0,49880.2,49876.1,49871.9,49868.0,49864.3,49860.8,49857.4,49854.0,49850.7,49847.4,49844.2,49841.0,49837.7,49834.4,49831.2,49828.0,49824.9,49821.9,49819.0,49816.0,49813.0,49810.0,49807.0,49804.0,49801.0,49797.9,49794.9,49792.0,49789.2,49786.5,49783.8,49781.0,49778.0,49775.0,49772.0,49769.0,49766.2,49763.4,49760.7,49758.0,49755.2,49752.4,49749.6,49747.0,49744.6,49742.4,49740.3,49738.0,49735.5,49733.0,49730.5,49728.0,49725.7,49723.4,49721.2,49719.0,49717.0,49715.0,49713.0,49711.0,49708.8,49706.4,49704.1,49702.0,49700.1,49698.4,49696.7,49695.0,49693.2,49691.5,49689.8,49688.0,49686.2,49684.5,49682.8,49681.0,49679.2,49677.4,49675.7,49674.0,49672.4,49670.9,49669.4,49668.0,49666.7,49665.4,49664.2,49663.0,49661.7,49660.4,49659.2,49658.0,49656.9,49655.9,49655.0,49654.0,49653.0,49651.9,49650.9,49650.0,49649.2,49648.4,49647.7,49647.0,49646.2,49645.4,49644.7,49644.0,49643.4,49642.9,49642.5,49642.0,49641.5,49640.9,49640.4,49640.0,49639.7,49639.4,49639.2,49639.0,49638.9,49638.9,49639.0,49639.0,49639.0,49639.1,49639.1,49639.0,49638.8,49638.4,49638.1,49638.0,49638.3,49638.8,49639.4,49640.0,49640.5,49641.0,49641.5,49642.0,49642.5,49642.9,49643.4,49644.0,49644.7,49645.4,49646.2,49647.0,49647.7,49648.4,49649.2,49650.0,49650.9,49651.9,49652.9,49654.0,49655.2,49656.4,49657.7,49659.0,49660.2,49661.4,49662.6,49664.0,49665.6,49667.4,49669.2,49671.0,49672.8,49674.5,49676.2,49678.0,49679.7,49681.4,49683.1,49685.0,49687.1,49689.4,49691.7,49694.0,49696.2,49698.4,49700.7,49703.0,49705.4,49707.9,49710.5,49713.0,49715.5,49717.9,49720.4,49723.0,49725.9,49728.9,49732.0,49735.0,49737.8,49740.5,49743.2,49746.0,49748.9,49751.8,49754.8,49758.0,49761.6,49765.4,49769.3,49773.0,49776.3,49779.5,49782.7,49786.0,49789.6,49793.4,49797.2,49801.0,49804.8,49808.5,49812.2,49816.0,49819.7,49823.4,49827.1,49831.0,49835.1,49839.4,49843.8,49848.0,49852.1,49856.1,49860.0,49864.0,49868.0,49871.9,49875.9,49880.0,49884.4,49889.0,49893.6,49898.0,49902.1,49906.1,49910.0,49914.0,49918.2,49922.4,49926.7,49931.0,49935.2,49939.5,49943.8,49948.0,49952.2,49956.5,49960.8,49965.0,49969.2,49973.5,49977.8,49982.0,49986.2,49990.5,49994.8,49999.0,50003.2,50007.5,50011.8,50016.0,50020.3,50024.6,50028.9,50033.0,50036.9,50040.6,50044.2,50048.0,50052.0,50056.1,50060.1,50064.0,50067.6,50071.0,50074.4,50078.0,50081.9,50086.1,50090.2,50094.0,50097.5,50100.7,50103.8,50107.0,50110.3,50113.6,50116.8,50120.0,50123.1,50126.1,50129.1,50132.0,50134.8,50137.6,50140.3,50143.0,50145.8,50148.6,50151.3,50154.0,50156.6,50159.2,50161.7,50164.0,50166.0,50167.7,50169.3,50171.0,50172.8,50174.6,50176.3,50178.0,50179.6,50181.2,50182.7,50184.0,50185.2,50186.2,50187.1,50188.0,50188.8,50189.6,50190.3,50191.0,50191.6,50192.2,50192.7,50193.0,50193.0,50192.8,50192.5,50192.0,50191.4,50190.6,50189.7,50189.0,50188.5,50188.2,50187.8,50187.0,50185.6,50183.9,50181.9,50180.0,50178.1,50176.1,50174.1,50172.0,50169.9,50167.8,50165.5,50163.0,50160.3,50157.3,50154.2,50151.0,50147.7,50144.2,50140.7,50137.0,50133.2,50129.2,50125.2,50121.0,50116.6,50112.1,50107.5,50103.0,50098.6,50094.2,50089.7,50085.0,50080.0,50074.8,50069.4,50064.0,50058.6,50053.1,50047.6,50042.0,50036.4,50030.8,50025.0,50019.0,50012.7,50006.1,49999.5,49993.0,49986.8,49980.7,49974.5,49968.0,49961.0,49953.6,49946.2,49939.0,49932.2,49925.6,49918.9,49912.0,49904.7,49897.2,49889.6,49882.0,49874.3,49866.6,49858.8,49851.0,49843.1,49835.1,49827.0,49819.0,49811.0,49803.1,49795.1,49787.0,49778.8,49770.6,49762.3,49754.0,49745.6,49737.1,49728.5,49720.0,49711.5,49703.1,49694.6,49686.0,49677.3,49668.6,49659.8,49651.0,49642.3,49633.6,49624.9,49616.0,49606.9,49597.6,49588.2,49579.0,49570.0,49561.0,49552.0,49543.0,49533.8,49524.6,49515.3,49506.0,49496.7,49487.4,49478.2,49469.0,49460.0,49451.0,49442.0,49433.0,49423.8,49414.6,49405.3,49396.0,49386.5,49376.9,49367.4,49358.0,49348.9,49339.9,49331.0,49322.0,49312.8,49303.6,49294.3,49285.0,49275.8,49266.5,49257.2,49248.0,49238.7,49229.4,49220.2,49211.0,49201.9,49192.9,49184.0,49175.0,49166.0,49157.0,49148.0,49139.0,49130.0,49120.9,49111.9,49103.0,49094.4,49085.9,49077.5,49069.0,49060.5,49052.1,49043.6,49035.0,49026.3,49017.4,49008.6,49000.0,48991.6,48983.4,48975.2,48967.0,48958.7,48950.3,48942.0,48934.0,48926.3,48918.9,48911.5,48904.0,48896.3,48888.6,48880.8,48873.0,48865.2,48857.4,48849.6,48842.0,48834.6,48827.4,48820.2,48813.0,48805.7,48798.4,48791.1,48784.0,48777.1,48770.4,48763.7,48757.0,48750.2,48743.4,48736.6,48730.0,48723.6,48717.3,48711.1,48705.0,48698.9,48692.9,48686.9,48681.0,48675.2,48669.4,48663.7,48658.0,48652.5,48647.0,48641.5,48636.0,48630.2,48624.4,48618.6,48613.0,48607.8,48602.9,48598.0,48593.0,48587.8,48582.4,48577.1,48572.0,48567.3,48562.9,48558.6,48554.0,48549.1,48544.0,48538.9,48534.0,48529.3,48524.8,48520.3,48516.0,48511.9,48507.9,48504.0,48500.0,48495.8,48491.4,48487.1,48483.0,48479.1,48475.3,48471.6,48468.0,48464.4,48460.9,48457.5,48454.0,48450.5,48446.9,48443.4,48440.0,48436.9,48433.9,48431.0,48428.0,48424.8,48421.5,48418.2,48415.0,48412.0,48409.0,48406.0,48403.0,48399.8,48396.4,48393.1,48390.0,48387.3,48384.8,48382.4,48380.0,48377.5,48374.9,48372.4,48370.0,48367.7,48365.4,48363.2,48361.0,48358.8,48356.5,48354.2,48352.0,48349.7,48347.4,48345.2,48343.0,48340.9,48338.9,48336.9,48335.0,48333.2,48331.5,48329.8,48328.0,48326.0,48324.0,48322.0,48320.0,48318.2,48316.4,48314.7,48313.0,48311.4,48309.8,48308.3,48307.0,48306.0,48305.1,48304.2,48303.0,48301.2,48299.1,48296.9,48295.0,48293.5,48292.2,48291.0,48290.0,48289.2,48288.5,48287.8,48287.0,48285.9,48284.7,48283.4,48282.0,48280.5,48279.0,48277.5,48276.0,48274.6,48273.3,48272.1,48271.0,48270.2,48269.5,48268.8,48268.0,48266.8,48265.5,48264.2,48263.0,48262.1,48261.4,48260.8,48260.0,48259.1,48258.1,48257.0,48256.0,48255.0,48253.9,48252.9,48252.0,48251.2,48250.4,48249.7,48249.0,48248.3,48247.6,48246.8,48246.0,48245.0,48244.0,48243.0,48242.0,48241.2,48240.5,48239.8,48239.0,48238.0,48237.0,48236.0,48235.0,48234.2,48233.5,48232.8,48232.0,48231.0,48230.0,48229.0,48228.0,48227.2,48226.5,48225.8,48225.0,48224.1,48223.1,48222.0,48221.0,48220.0,48218.9,48217.9,48217.0,48216.2,48215.6,48214.9,48214.0,48212.9,48211.6,48210.3,48209.0,48207.7,48206.4,48205.1,48204.0,48203.2,48202.6,48201.9,48201.0,48199.7,48198.1,48196.4,48195.0,48193.9,48192.9,48192.0,48191.0,48189.8,48188.6,48187.3,48186.0,48184.5,48183.0,48181.5,48180.0,48178.7,48177.6,48176.4,48175.0,48173.4,48171.6,48169.8,48168.0,48166.3,48164.6,48162.9,48161.0,48158.8,48156.5,48154.2,48152.0,48150.1,48148.4,48146.8,48145.0,48143.1,48141.1,48139.1,48137.0,48134.9,48132.7,48130.4,48128.0,48125.4,48122.6,48119.8,48117.0,48114.2,48111.5,48108.8,48106.0,48103.3,48100.6,48097.9,48095.0,48091.9,48088.6,48085.2,48082.0,48078.9,48075.9,48073.0,48070.0,48067.1,48064.2,48061.3,48058.0,48054.2,48050.0,48045.8,48042.0,48038.8,48035.9,48033.0,48030.0,48026.6,48023.1,48019.5,48016.0,48012.7,48009.5,48006.3,48003.0,47999.5,47996.0,47992.5,47989.0,47985.7,47982.4,47979.2,47976.0,47972.8,47969.6,47966.3,47963.0,47959.5,47955.9,47952.4,47949.0,47945.9,47943.0,47940.1,47937.0,47933.6,47930.1,47926.5,47923.0,47919.5,47916.0,47912.5,47909.0,47905.5,47902.1,47898.6,47895.0,47891.3,47887.6,47883.8,47880.0,47876.1,47872.2,47868.2,47864.0,47859.6,47855.1,47850.5,47846.0,47841.5,47837.1,47832.6,47828.0,47823.2,47818.2,47813.1,47808.0,47802.8,47797.6,47792.3,47787.0,47781.8,47776.6,47771.4,47766.0,47760.4,47754.7,47748.9,47743.0,47737.1,47731.1,47725.0,47719.0,47713.0,47707.1,47701.1,47695.0,47688.6,47682.1,47675.5,47669.0,47662.5,47656.1,47649.6,47643.0,47636.3,47629.6,47622.8,47616.0,47609.1,47602.1,47595.0,47588.0,47581.0,47574.1,47567.1,47560.0,47552.8,47545.6,47538.3,47531.0,47523.8,47516.5,47509.2,47502.0,47494.7,47487.4,47480.1,47473.0,47466.2,47459.5,47452.8,47446.0,47438.8,47431.5,47424.2,47417.0,47410.1,47403.4,47396.7,47390.0,47383.3,47376.6,47369.8,47363.0,47356.0,47348.8,47341.7,47335.0,47328.8,47322.9,47317.0,47311.0,47304.6,47297.9,47291.3,47285.0,47279.0,47273.3,47267.7,47262.0,47256.2,47250.4,47244.7,47239.0,47233.4,47227.9,47222.4,47217.0,47211.7,47206.4,47201.2,47196.0,47190.7,47185.3,47180.0,47175.0,47170.3,47165.8,47161.4,47157.0,47152.5,47147.9,47143.4,47139.0,47134.6,47130.3,47126.1,47122.0,47118.1,47114.4,47110.7,47107.0,47103.2,47099.4,47095.6,47092.0,47088.6,47085.3,47082.1,47079.0,47075.9,47072.8,47069.8,47067.0,47064.4,47061.9,47059.5,47057.0,47054.2,47051.4,47048.6,47046.0,47043.8,47041.8,47039.9,47038.0,47036.0,47033.9,47031.9,47030.0,47028.3,47026.8,47025.4,47024.0,47022.6,47021.3,47020.1,47019.0,47018.1,47017.4,47016.7,47016.0,47015.2,47014.3,47013.5,47013.0,47012.8,47012.9,47013.1,47013.0,47012.6,47012.1,47011.5,47011.0,47010.7,47010.4,47010.2,47010.0,47009.9,47009.9,47010.0,47010.0,47010.0,47010.0,47010.0,47010.0,47010.0,47010.1,47010.1,47010.0,47009.8,47009.6,47009.3,47009.0,47008.6,47008.1,47007.6,47007.0,47006.3,47005.6,47004.8,47004.0,47003.3,47002.8,47002.0,47001.0,46999.5,46997.6,46995.7,46994.0,46992.7,46991.7,46990.6,46989.0,46986.8,46984.1,46981.4,46979.0,46977.1,46975.6,46974.0,46972.0,46969.5,46966.8,46963.8,46961.0,46958.3,46955.7,46953.0,46950.0,46946.7,46943.2,46939.6,46936.0,46932.3,46928.6,46924.8,46921.0,46917.1,46913.1,46909.1,46905.0,46900.8,46896.6,46892.3,46888.0,46883.6,46879.2,46874.7,46870.0,46865.0,46859.7,46854.3,46849.0,46843.8,46838.6,46833.4,46828.0,46822.4,46816.6,46810.8,46805.0,46799.3,46793.6,46787.9,46782.0,46775.9,46769.6,46763.2,46757.0,46751.0,46745.1,46739.2,46733.0,46726.5,46719.8,46712.9,46706.0,46699.0,46692.0,46685.0,46678.0,46671.2,46664.4,46657.7,46651.0,46644.3,46637.6,46630.8,46624.0,46617.0,46610.0,46603.0,46596.0,46589.2,46582.5,46575.8,46569.0,46562.0,46555.0,46548.0,46541.0,46534.2,46527.4,46520.7,46514.0,46507.2,46500.4,46493.7,46487.0,46480.4,46473.9,46467.5,46461.0,46454.5,46447.9,46441.4,46435.0,46428.7,46422.4,46416.2,46410.0,46403.8,46397.5,46391.2,46385.0,46378.7,46372.4,46366.2,46360.0,46353.9,46347.9,46342.0,46336.0,46329.9,46323.8,46317.8,46312.0,46306.6,46301.5,46296.4,46291.0,46285.1,46279.0,46272.9,46267.0,46261.6,46256.4,46251.2,46246.0,46240.6,46235.1,46229.5,46224.0,46218.5,46213.0,46207.5,46202.0,46196.5,46191.0,46185.5,46180.0,46174.5,46168.9,46163.4,46158.0,46152.7,46147.5,46142.3,46137.0,46131.6,46126.1,46120.6,46115.0,46109.3,46103.4,46097.6,46092.0,46086.7,46081.5,46076.3,46071.0,46065.4,46059.6,46053.8,46048.0,46042.2,46036.5,46030.8,46025.0,46019.2,46013.5,46007.8,46002.0,45996.3,45990.6,45984.8,45979.0,45973.1,45967.1,45961.0,45955.0,45949.0,45943.0,45937.0,45931.0,45925.0,45919.0,45913.0,45907.0,45901.0,45895.1,45889.1,45883.0,45876.6,45870.0,45863.4,45857.0,45850.9,45844.9,45839.0,45833.0,45827.1,45821.2,45815.2,45809.0,45802.4,45795.6,45788.7,45782.0,45775.6,45769.4,45763.3,45757.0,45750.6,45744.1,45737.6,45731.0,45724.3,45717.6,45710.8,45704.0,45697.2,45690.5,45683.8,45677.0,45670.2,45663.5,45656.8,45650.0,45643.3,45636.6,45629.9,45623.0,45615.8,45608.4,45601.1,45594.0,45587.3,45580.9,45574.5,45568.0,45561.3,45554.6,45547.8,45541.0,45534.2,45527.5,45520.8,45514.0,45507.2,45500.4,45493.7,45487.0,45480.4,45473.9,45467.5,45461.0,45454.5,45447.9,45441.4,45435.0,45428.9,45422.9,45417.0,45411.0,45404.8,45398.5,45392.2,45386.0,45379.8,45373.7,45367.7,45362.0,45356.7,45351.8,45347.0,45342.0,45336.8,45331.6,45326.3,45321.0,45315.7,45310.4,45305.1,45300.0,45295.1,45290.3,45285.6,45281.0,45276.4,45271.8,45267.3,45263.0,45258.9,45254.9,45251.0,45247.0,45242.8,45238.4,45234.1,45230.0,45226.3,45222.9,45219.5,45216.0,45212.3,45208.5,45204.7,45201.0,45197.4,45193.9,45190.5,45187.0,45183.5,45180.1,45176.6,45173.0,45169.3,45165.4,45161.6,45158.0,45154.6,45151.4,45148.3,45145.0,45141.5,45138.0,45134.5,45131.0,45127.7,45124.6,45121.4,45118.0,45114.3,45110.5,45106.7,45103.0,45099.6,45096.3,45093.1,45090.0,45087.0,45084.0,45081.0,45078.0,45074.8,45071.6,45068.3,45065.0,45061.7,45058.4,45055.2,45052.0,45048.9,45045.9,45042.9,45040.0,45037.2,45034.6,45031.9,45029.0,45025.8,45022.5,45019.2,45016.0,45013.1,45010.4,45007.7,45005.0,45002.2,44999.4,44996.7,44994.0,44991.4,44988.9,44986.4,44984.0,44981.7,44979.5,44977.3,44975.0,44972.5,44969.9,44967.4,44965.0,44962.9,44960.9,44959.0,44957.0,44954.8,44952.5,44950.2,44948.0,44946.0,44944.1,44942.1,44940.0,44937.6,44935.1,44932.5,44930.0,44927.5,44925.0,44922.5,44920.0,44917.6,44915.2,44912.8,44910.0,44906.8,44903.3,44899.7,44896.0,44892.4,44888.7,44884.9,44881.0,44877.0,44872.8,44868.5,44864.0,44859.3,44854.3,44849.2,44844.0,44838.7,44833.2,44827.6,44822.0,44816.4,44810.8,44805.0,44799.0,44792.7,44786.2,44779.6,44773.0,44766.5,44760.1,44753.6,44747.0,44740.2,44733.2,44726.1,44719.0,44711.8,44704.6,44697.3,44690.0,44682.8,44675.6,44668.4,44661.0,44653.4,44645.6,44637.8,44630.0,44622.2,44614.5,44606.8,44599.0,44591.2,44583.4,44575.7,44568.0,44560.4,44552.9,44545.5,44538.0,44530.5,44522.9,44515.4,44508.0,44500.7,44493.4,44486.2,44479.0,44471.9,44464.9,44457.9,44451.0,44444.1,44437.2,44430.5,44424.0,44417.8,44411.8,44405.9,44400.0,44394.1,44388.2,44382.4,44377.0,44372.0,44367.2,44362.7,44358.0,44353.2,44348.2,44343.5,44339.0,44334.9,44331.1,44327.4,44324.0,44320.7,44317.6,44314.7,44312.0,44309.5,44307.2,44305.0,44303.0,44301.1,44299.2,44297.6,44296.0,44294.6,44293.4,44292.2,44291.0,44289.7,44288.4,44287.1,44286.0,44285.1,44284.3,44283.6,44283.0,44282.5,44282.0,44281.5,44281.0,44280.3,44279.6,44278.8,44278.0,44277.3,44276.6,44275.8,44275.0,44274.1,44273.2,44272.2,44271.0,44269.6,44268.1,44266.5,44265.0,44263.5,44262.1,44260.6,44259.0,44257.4,44255.8,44254.1,44252.0,44249.6,44246.8,44243.9,44241.0,44238.1,44235.2,44232.2,44229.0,44225.7,44222.2,44218.6,44215.0,44211.4,44207.8,44204.0,44200.0,44195.8,44191.3,44186.7,44182.0,44177.2,44172.3,44167.3,44162.0,44156.5,44150.8,44145.0,44139.0,44132.9,44126.8,44120.4,44114.0,44107.5,44100.8,44094.0,44087.0,44079.8,44072.3,44064.7,44057.0,44049.2,44041.2,44033.1,44025.0,44016.9,44008.8,44000.6,43992.0,43983.1,43973.8,43964.4,43955.0,43945.6,43936.2,43926.7,43917.0,43907.0,43896.8,43886.4,43876.0,43865.6,43855.2,43844.7,43834.0,43823.2,43812.2,43801.1,43790.0,43778.8,43767.5,43756.2,43745.0,43733.9,43722.9,43712.0,43701.0,43690.0,43678.9,43667.9,43657.0,43646.3,43635.8,43625.4,43615.0,43604.6,43594.2,43583.9,43574.0,43564.4,43555.2,43546.1,43537.0,43527.8,43518.7,43509.7,43501.0,43492.6,43484.4,43476.6,43469.0,43461.9,43455.1,43448.5,43442.0,43435.6,43429.2,43423.1,43417.0,43411.1,43405.2,43399.6,43394.0,43388.6,43383.2,43378.1,43373.0,43368.1,43363.3,43358.6,43354.0,43349.4,43344.9,43340.5,43336.0,43331.5,43326.9,43322.4,43318.0,43313.7,43309.4,43305.2,43301.0,43297.0,43293.0,43289.0,43285.0,43280.8,43276.6,43272.3,43268.0,43263.8,43259.6,43255.3,43251.0,43246.6,43242.1,43237.5,43233.0,43228.6,43224.2,43219.7,43215.0,43210.0,43204.8,43199.4,43194.0,43188.6,43183.1,43177.5,43172.0,43166.6,43161.3,43155.9,43150.0,43143.6,43136.8,43129.9,43123.0,43116.2,43109.5,43102.8,43096.0,43089.3,43082.6,43075.9,43069.0,43061.9,43054.6,43047.2,43040.0,43033.0,43026.0,43019.0,43012.0,43004.8,42997.6,42990.3,42983.0,42975.7,42968.4,42961.1,42954.0,42947.1,42940.4,42933.8,42927.0,42920.0,42912.9,42905.9,42899.0,42892.3,42885.7,42879.2,42873.0,42867.1,42861.4,42855.8,42850.0,42844.0,42837.9,42831.8,42826.0,42820.5,42815.3,42810.2,42805.0,42799.7,42794.4,42789.2,42784.0,42779.0,42774.0,42769.0,42764.0,42758.8,42753.4,42748.1,42743.0,42738.1,42733.4,42728.7,42724.0,42719.3,42714.6,42709.9,42705.0,42699.9,42694.6,42689.3,42684.0,42678.8,42673.6,42668.3,42663.0,42657.6,42652.1,42646.6,42641.0,42635.3,42629.5,42623.7,42618.0,42612.5,42607.1,42601.6,42596.0,42590.1,42584.1,42578.0,42572.0,42566.0,42560.1,42554.1,42548.0,42541.6,42535.1,42528.5,42522.0,42515.7,42509.4,42503.2,42497.0,42490.8,42484.6,42478.3,42472.0,42465.6,42459.1,42452.6,42446.0,42439.3,42432.6,42425.8,42419.0,42412.2,42405.5,42398.8,42392.0,42385.2,42378.5,42371.8,42365.0,42358.3,42351.6,42344.8,42338.0,42331.1,42324.1,42317.0,42310.0,42303.0,42296.1,42289.1,42282.0,42274.8,42267.6,42260.3,42253.0,42245.6,42238.1,42230.6,42223.0,42215.3,42207.6,42199.8,42192.0,42184.1,42176.2,42168.2,42160.0,42151.7,42143.2,42134.6,42126.0,42117.4,42108.7,42099.9,42091.0,42081.9,42072.8,42063.4,42054.0,42044.4,42034.7,42024.9,42015.0,42005.1,41995.2,41985.2,41975.0,41964.7,41954.2,41943.7,41933.0,41922.1,41911.1,41900.0,41889.0,41878.1,41867.2,41856.2,41845.0,41833.4,41821.6,41809.7,41798.0,41786.7,41775.6,41764.4,41753.0,41741.2,41729.1,41716.9,41705.0,41693.4,41682.0,41670.6,41659.0,41647.1,41635.1,41623.0,41611.0,41599.2,41587.4,41575.7,41564.0,41552.4,41540.9,41529.4,41518.0,41506.7,41495.4,41484.2,41473.0,41461.7,41450.4,41439.2,41428.0,41416.9,41405.8,41394.8,41384.0,41373.3,41362.8,41352.4,41342.0,41331.7,41321.4,41311.2,41301.0,41290.9,41280.9,41270.9,41261.0,41251.1,41241.2,41231.4,41222.0,41213.0,41204.2,41195.7,41187.0,41178.2,41169.4,41160.6,41152.0,41143.6,41135.2,41127.1,41119.0,41111.1,41103.3,41095.6,41088.0,41080.4,41072.9,41065.5,41058.0,41050.5,41042.9,41035.4,41028.0,41020.9,41013.9,41007.0,41000.0,40993.0,40986.1,40979.1,40972.0,40964.8,40957.5,40950.2,40943.0,40935.9,40928.9,40922.0,40915.0,40908.0,40901.0,40894.0,40887.0,40880.0,40872.9,40865.9,40859.0,40852.2,40845.4,40838.7,40832.0,40825.2,40818.4,40811.7,40805.0,40798.4,40791.9,40785.4,40779.0,40772.7,40766.4,40760.2,40754.0,40747.9,40741.9,40735.9,40730.0,40724.2,40718.4,40712.7,40707.0,40701.4,40695.9,40690.5,40685.0,40679.4,40673.8,40668.3,40663.0,40658.0,40653.2,40648.6,40644.0,40639.4,40634.8,40630.3,40626.0,40621.8,40617.8,40613.9,40610.0,40606.1,40602.2,40598.5,40595.0,40591.7,40588.7,40585.8,40583.0,40580.3,40577.8,40575.3,40573.0,40570.8,40568.7,40566.7,40565.0,40563.5,40562.2,40561.0,40560.0,40559.1,40558.2,40557.6,40557.0,40556.5,40556.2,40556.0,40556.0,40556.3,40556.8,40557.4,40558.0,40558.6,40559.3,40560.1,40561.0,40562.1,40563.4,40564.7,40566.0,40567.2,40568.4,40569.6,40571.0,40572.6,40574.3,40576.1,40578.0,40579.9,40581.9,40583.9,40586.0,40588.2,40590.5,40592.8,40595.0,40597.1,40599.2,40601.2,40603.0,40604.7,40606.3,40607.8,40609.0,40610.1,40611.0,40611.7,40612.0,40611.9,40611.6,40610.9,40610.0,40608.8,40607.4,40605.7,40604.0,40602.3,40600.4,40598.4,40596.0,40593.2,40590.0,40586.6,40583.0,40579.3,40575.3,40571.2,40567.0,40562.7,40558.3,40553.8,40549.0,40544.0,40538.8,40533.5,40528.0,40522.5,40516.8,40511.0,40505.0,40498.7,40492.2,40485.6,40479.0,40472.5,40466.1,40459.6,40453.0,40446.1,40439.1,40432.0,40425.0,40418.0,40411.1,40404.1,40397.0,40389.6,40382.1,40374.5,40367.0,40359.5,40352.1,40344.6,40337.0,40329.1,40321.1,40313.0,40305.0,40297.0,40289.0,40281.0,40273.0,40265.0,40257.1,40249.1,40241.0,40232.7,40224.2,40215.7,40207.0,40198.1,40189.0,40179.9,40171.0,40162.4,40154.0,40145.6,40137.0,40128.2,40119.2,40110.1,40101.0,40091.8,40082.6,40073.3,40064.0,40054.6,40045.1,40035.5,40026.0,40016.6,40007.2,39997.7,39988.0,39978.0,39967.8,39957.4,39947.0,39936.6,39926.2,39915.7,39905.0,39894.2,39883.3,39872.3,39861.0,39849.5,39837.8,39826.0,39814.0,39801.9,39789.7,39777.4,39765.0,39752.6,39740.1,39727.5,39715.0,39702.5,39690.1,39677.6,39665.0,39652.1,39639.1,39626.0,39613.0,39600.0,39586.9,39573.9,39561.0,39548.4,39535.9,39523.5,39511.0,39498.5,39486.0,39473.5,39461.0,39448.5,39435.9,39423.4,39411.0,39398.8,39386.8,39374.8,39363.0,39351.4,39339.9,39328.5,39317.0,39305.5,39293.9,39282.4,39271.0,39259.8,39248.8,39237.9,39227.0,39216.2,39205.4,39194.7,39184.0,39173.2,39162.4,39151.7,39141.0,39130.5,39120.0,39109.5,39099.0,39088.4,39077.7,39066.9,39056.0,39044.9,39033.6,39022.3,39011.0,38999.8,38988.7,38977.5,38966.0,38954.2,38942.2,38930.1,38918.0,38905.8,38893.6,38881.3,38869.0,38856.6,38844.2,38831.7,38819.0,38806.0,38792.8,38779.4,38766.0,38752.6,38739.2,38725.7,38712.0,38698.2,38684.2,38670.2,38656.0,38641.7,38627.2,38612.7,38598.0,38583.2,38568.2,38553.2,38538.0,38522.7,38507.2,38491.6,38476.0,38460.4,38444.8,38429.0,38413.0,38396.7,38380.2,38363.6,38347.0,38330.5,38314.0,38297.5,38281.0,38264.5,38248.1,38231.6,38215.0,38198.3,38181.5,38164.7,38148.0,38131.4,38114.9,38098.4,38082.0,38065.6,38049.3,38033.1,38017.0,38001.1,37985.4,37969.7,37954.0,37938.2,37922.4,37906.7,37891.0,37875.4,37859.8,37844.3,37829.0,37813.8,37798.8,37783.8,37769.0,37754.4,37739.9,37725.5,37711.0,37696.5,37681.9,37667.4,37653.0,37638.8,37624.8,37610.9,37597.0,37583.1,37569.3,37555.6,37542.0,37528.6,37515.4,37502.2,37489.0,37475.7,37462.3,37449.0,37436.0,37423.3,37410.8,37398.4,37386.0,37373.5,37360.9,37348.4,37336.0,37323.6,37311.2,37299.0,37287.0,37275.3,37263.8,37252.4,37241.0,37229.5,37217.9,37206.4,37195.0,37183.6,37172.3,37161.1,37150.0,37139.1,37128.4,37117.7,37107.0,37096.2,37085.4,37074.6,37064.0,37053.6,37043.2,37033.1,37023.0,37013.1,37003.2,36993.6,36984.0,36974.6,36965.3,36956.1,36947.0,36937.9,36928.8,36919.8,36911.0,36902.5,36894.2,36886.0,36878.0,36870.0,36862.2,36854.5,36847.0,36839.7,36832.6,36825.7,36819.0,36812.5,36806.2,36800.0,36794.0,36788.0,36782.2,36776.5,36771.0,36765.7,36760.6,36755.7,36751.0,36746.5,36742.1,36738.0,36734.0,36730.3,36726.8,36723.4,36720.0,36716.7,36713.4,36710.2,36707.0,36703.9,36700.9,36697.9,36695.0,36692.2,36689.5,36686.8,36684.0,36681.1,36678.1,36675.0,36672.0,36669.0,36666.0,36663.0,36660.0,36657.1,36654.2,36651.2,36648.0,36644.5,36640.7,36636.8,36633.0,36629.3,36625.6,36621.9,36618.0,36614.0,36609.8,36605.5,36601.0,36596.3,36591.4,36586.3,36581.0,36575.5,36569.7,36563.8,36558.0,36552.3,36546.8,36541.0,36535.0,36528.6,36521.8,36514.9,36508.0,36501.1,36494.1,36487.1,36480.0,36472.9,36465.7,36458.4,36451.0,36443.4,36435.6,36427.8,36420.0,36412.3,36404.6,36396.8,36389.0,36381.1,36373.1,36365.1,36357.0,36348.8,36340.6,36332.3,36324.0,36315.5,36307.0,36298.5,36290.0,36281.7,36273.5,36265.3,36257.0,36248.5,36240.0,36231.5,36223.0,36214.7,36206.5,36198.3,36190.0,36181.6,36173.1,36164.5,36156.0,36147.5,36138.9,36130.4,36122.0,36113.7,36105.4,36097.2,36089.0,36080.9,36072.9,36065.0,36057.0,36049.0,36041.0,36033.0,36025.0,36017.0,36008.9,36000.9,35993.0,35985.2,35977.4,35969.7,35962.0,35954.2,35946.4,35938.7,35931.0,35923.4,35915.9,35908.5,35901.0,35893.5,35885.9,35878.4,35871.0,35863.9,35856.9,35850.0,35843.0,35836.0,35829.0,35822.0,35815.0,35807.9,35800.8,35793.8,35787.0,35780.5,35774.3,35768.2,35762.0,35755.7,35749.4,35743.2,35737.0,35730.9,35724.8,35718.8,35713.0,35707.3,35701.8,35696.4,35691.0,35685.6,35680.3,35675.1,35670.0,35665.1,35660.4,35655.7,35651.0,35646.2,35641.4,35636.7,35632.0,35627.4,35622.9,35618.4,35614.0,35609.7,35605.5,35601.3,35597.0,35592.6,35588.1,35583.6,35579.0,35574.3,35569.6,35564.8,35560.0,35555.1,35550.1,35545.1,35540.0,35534.8,35529.6,35524.3,35519.0,35513.8,35508.6,35503.4,35498.0,35492.4,35486.6,35480.8,35475.0,35469.3,35463.6,35457.9,35452.0,35445.9,35439.7,35433.4,35427.0,35420.6,35414.1,35407.6,35401.0,35394.3,35387.5,35380.7,35374.0,35367.5,35361.1,35354.6,35348.0,35341.1,35334.1,35327.0,35320.0,35313.0,35305.9,35298.9,35292.0,35285.4,35278.9,35272.5,35266.0,35259.5,35252.9,35246.4,35240.0,35233.8,35227.8,35221.9,35216.0,35210.2,35204.4,35198.7,35193.0,35187.4,35181.8,35176.3,35171.0,35165.8,35160.8,35155.8,35151.0,35146.3,35141.8,35137.4,35133.0,35128.6,35124.3,35120.1,35116.0,35112.0,35108.2,35104.5,35101.0,35097.7,35094.6,35091.7,35089.0,35086.5,35084.2,35082.1,35080.0,35077.9,35075.9,35073.9,35072.0,35070.2,35068.4,35066.7,35065.0,35063.4,35061.9,35060.5,35059.0,35057.5,35055.9,35054.4,35053.0,35051.7,35050.5,35049.3,35048.0,35046.6,35045.1,35043.6,35042.0,35040.4,35038.7,35036.9,35035.0,35032.9,35030.7,35028.4,35026.0,35023.6,35021.2,35018.7,35016.0,35013.2,35010.3,35007.3,35004.0,35000.5,34996.8,34992.9,34989.0,34985.1,34981.1,34977.1,34973.0,34968.8,34964.6,34960.3,34956.0,34951.6,34947.2,34942.7,34938.0,34933.1,34928.1,34923.0,34918.0,34913.0,34908.1,34903.1,34898.0,34892.8,34887.6,34882.3,34877.0,34871.7,34866.4,34861.2,34856.0,34850.9,34845.9,34841.0,34836.0,34831.0,34826.1,34821.1,34816.0,34810.8,34805.5,34800.2,34795.0,34790.0,34785.0,34780.0,34775.0,34769.8,34764.6,34759.3,34754.0,34748.7,34743.4,34738.2,34733.0,34728.0,34723.1,34718.1,34713.0,34707.7,34702.2,34696.6,34691.0,34685.3,34679.6,34673.8,34668.0,34662.2,34656.5,34650.8,34645.0,34639.3,34633.6,34627.8,34622.0,34616.0,34610.0,34604.0,34598.0,34592.2,34586.5,34580.8,34575.0,34569.0,34563.0,34557.0,34551.0,34545.2,34539.4,34533.7,34528.0,34522.2,34516.4,34510.7,34505.0,34499.4,34493.9,34488.5,34483.0,34477.5,34472.0,34466.5,34461.0,34455.5,34450.0,34444.5,34439.0,34433.5,34428.0,34422.5,34417.0,34411.5,34406.0,34400.5,34395.0,34389.5,34384.1,34378.6,34373.0,34367.3,34361.6,34355.8,34350.0,34344.3,34338.6,34332.8,34327.0,34321.1,34315.1,34309.0,34303.0,34297.0,34291.1,34285.1,34279.0,34272.7,34266.2,34259.6,34253.0,34246.4,34239.7,34232.9,34226.0,34218.9,34211.6,34204.3,34197.0,34189.8,34182.6,34175.3,34168.0,34160.6,34153.1,34145.6,34138.0,34130.3,34122.6,34114.8,34107.0,34099.1,34091.1,34083.0,34075.0,34067.0,34059.1,34051.1,34043.0,34034.6,34026.1,34017.5,34009.0,34000.5,33992.1,33983.6,33975.0,33966.3,33957.6,33948.8,33940.0,33931.2,33922.4,33913.7,33905.0,33896.4,33887.9,33879.5,33871.0,33862.5,33853.9,33845.4,33837.0,33828.8,33820.8,33812.8,33805.0,33797.3,33789.7,33782.2,33775.0,33768.0,33761.2,33754.5,33748.0,33741.5,33735.1,33728.9,33723.0,33717.6,33712.6,33707.8,33703.0,33698.1,33693.2,33688.5,33684.0,33679.7,33675.7,33671.8,33668.0,33664.3,33660.7,33657.2,33654.0,33651.0,33648.3,33645.7,33643.0,33640.2,33637.4,33634.6,33632.0,33629.6,33627.3,33625.1,33623.0,33620.9,33618.9,33616.9,33615.0,33613.2,33611.4,33609.7,33608.0,33606.4,33604.9,33603.4,33602.0,33600.7,33599.4,33598.2,33597.0,33595.7,33594.4,33593.1,33592.0,33591.1,33590.4,33589.7,33589.0,33588.2,33587.5,33586.8,33586.0,33585.2,33584.5,33583.8,33583.0,33582.2,33581.4,33580.7,33580.0,33579.5,33579.1,33578.6,33578.0,33577.1,33576.1,33575.0,33574.0,33573.2,33572.6,33571.9,33571.0,33569.9,33568.6,33567.2,33566.0,33565.0,33564.0,33563.0,33562.0,33560.9,33559.7,33558.4,33557.0,33555.4,33553.6,33551.8,33550.0,33548.2,33546.5,33544.8,33543.0,33541.3,33539.6,33537.8,33536.0,33534.1,33532.1,33530.1,33528.0,33525.8,33523.6,33521.3,33519.0,33516.8,33514.6,33512.3,33510.0,33507.6,33505.1,33502.5,33500.0,33497.5,33494.9,33492.4,33490.0,33487.7,33485.4,33483.2,33481.0,33478.8,33476.5,33474.2,33472.0,33469.7,33467.4,33465.1,33463.0,33461.1,33459.4,33457.7,33456.0,33454.2,33452.5,33450.8,33449.0,33447.2,33445.5,33443.8,33442.0,33440.2,33438.5,33436.8,33435.0,33433.2,33431.4,33429.7,33428.0,33426.5,33425.0,33423.5,33422.0,33420.3,33418.6,33416.8,33415.0,33413.2,33411.4,33409.7,33408.0,33406.5,33405.0,33403.5,33402.0,33400.3,33398.5,33396.7,33395.0,33393.4,33391.9,33390.5,33389.0,33387.5,33386.0,33384.5,33383.0,33381.5,33380.0,33378.5,33377.0,33375.5,33373.9,33372.4,33371.0,33369.7,33368.4,33367.2,33366.0,33364.9,33363.9,33363.0,33362.0,33361.0,33359.9,33358.9,33358.0,33357.3,33356.8,33356.4,33356.0,33355.7,33355.5,33355.3,33355.0,33354.5,33353.9,33353.3,33353.0,33353.1,33353.4,33353.8,33354.0,33354.1,33354.1,33354.0,33354.0,33354.0,33353.9,33353.9,33354.0,33354.2,33354.5,33354.8,33355.0,33355.0,33355.0,33355.0,33355.0,33355.2,33355.6,33355.9,33356.0,33355.9,33355.6,33355.3,33355.0,33354.8,33354.5,33354.2,33354.0,33353.8,33353.7,33353.5,33353.0,33352.2,33351.2,33350.1,33349.0,33347.9,33346.8,33345.5,33344.0,33342.3,33340.4,33338.3,33336.0,33333.5,33330.9,33328.0,33325.0,33321.8,33318.4,33314.9,33311.0,33306.8,33302.3,33297.7,33293.0,33288.4,33283.8,33279.0,33274.0,33268.8,33263.3,33257.7,33252.0,33246.2,33240.2,33234.2,33228.0,33221.7,33215.2,33208.6,33202.0,33195.3,33188.6,33181.8,33175.0,33168.2,33161.5,33154.8,33148.0,33141.2,33134.5,33127.8,33121.0,33114.2,33107.4,33100.6,33094.0,33087.6,33081.3,33075.1,33069.0,33062.9,33056.8,33050.8,33045.0,33039.4,33034.1,33028.9,33024.0,33019.4,33015.0,33010.9,33007.0,33003.4,33000.1,32997.0,32994.0,32991.1,32988.3,32985.6,32983.0,32980.4,32977.8,32975.3,32973.0,32970.9,32968.9,32967.0,32965.0,32962.8,32960.5,32958.2,32956.0,32953.9,32951.9,32950.0,32948.0,32946.0,32944.1,32942.1,32940.0,32937.8,32935.6,32933.3,32931.0,32928.8,32926.5,32924.2,32922.0,32919.8,32917.6,32915.4,32913.0,32910.4,32907.7,32904.9,32902.0,32899.1,32896.1,32893.1,32890.0,32886.8,32883.6,32880.3,32877.0,32873.6,32870.2,32866.7,32863.0,32859.2,32855.2,32851.1,32847.0,32842.8,32838.6,32834.3,32830.0,32825.6,32821.2,32816.7,32812.0,32807.2,32802.2,32797.2,32792.0,32786.7,32781.2,32775.6,32770.0,32764.3,32758.6,32752.8,32747.0,32741.1,32735.2,32729.2,32723.0,32716.5,32709.7,32702.8,32696.0,32689.3,32682.6,32675.8,32669.0,32662.0,32655.0,32648.0,32641.0,32634.2,32627.4,32620.7,32614.0,32607.4,32600.9,32594.4,32588.0,32581.6,32575.2,32569.0,32563.0,32557.3,32551.8,32546.4,32541.0,32535.6,32530.3,32525.1,32520.0,32515.1,32510.3,32505.6,32501.0,32496.4,32491.9,32487.4,32483.0,32478.6,32474.2,32470.0,32466.0,32462.3,32458.8,32455.4,32452.0,32448.4,32444.8,32441.3,32438.0,32435.0,32432.3,32429.7,32427.0,32424.2,32421.5,32418.8,32416.0,32413.2,32410.4,32407.7,32405.0,32402.4,32399.9,32397.5,32395.0,32392.5,32390.1,32387.6,32385.0,32382.3,32379.6,32376.8,32374.0,32371.1,32368.1,32365.1,32362.0,32358.8,32355.5,32352.2,32349.0,32346.0,32343.1,32340.1,32337.0,32333.7,32330.2,32326.6,32323.0,32319.3,32315.6,32311.8,32308.0,32304.3,32300.6,32296.8,32293.0,32289.1,32285.1,32281.1,32277.0,32272.8,32268.6,32264.3,32260.0,32255.6,32251.1,32246.6,32242.0,32237.4,32232.7,32227.9,32223.0,32217.9,32212.6,32207.3,32202.0,32196.8,32191.6,32186.4,32181.0,32175.4,32169.8,32163.9,32158.0,32151.9,32145.7,32139.4,32133.0,32126.6,32120.1,32113.6,32107.0,32100.4,32093.8,32087.0,32080.0,32072.7,32065.2,32057.6,32050.0,32042.6,32035.2,32027.7,32020.0,32012.0,32003.8,31995.4,31987.0,31978.6,31970.2,31961.7,31953.0,31944.2,31935.2,31926.1,31917.0,31907.8,31898.6,31889.3,31880.0,31870.6,31861.1,31851.5,31842.0,31832.5,31822.9,31813.4,31804.0,31794.7,31785.4,31776.2,31767.0,31757.7,31748.4,31739.2,31730.0,31720.9,31711.8,31702.8,31694.0,31685.3,31676.7,31668.2,31660.0,31652.0,31644.2,31636.6,31629.0,31621.4,31613.8,31606.3,31599.0,31592.0,31585.1,31578.5,31572.0,31565.7,31559.7,31553.8,31548.0,31542.3,31536.7,31531.2,31526.0,31521.0,31516.2,31511.5,31507.0,31502.6,31498.2,31494.1,31490.0,31486.0,31482.2,31478.5,31475.0,31471.8,31468.8,31465.9,31463.0,31460.1,31457.3,31454.6,31452.0,31449.6,31447.3,31445.1,31443.0,31440.9,31438.8,31436.8,31435.0,31433.4,31431.9,31430.5,31429.0,31427.3,31425.6,31423.8,31422.0,31420.2,31418.5,31416.8,31415.0,31413.3,31411.7,31410.0,31408.0,31405.7,31403.2,31400.6,31398.0,31395.5,31393.1,31390.6,31388.0,31385.4,31382.7,31379.9,31377.0,31373.9,31370.6,31367.3,31364.0,31360.8,31357.6,31354.3,31351.0,31347.6,31344.1,31340.6,31337.0,31333.3,31329.6,31325.8,31322.0,31318.3,31314.6,31310.8,31307.0,31303.1,31299.1,31295.0,31291.0,31287.0,31283.1,31279.1,31275.0,31270.8,31266.6,31262.3,31258.0,31253.6,31249.1,31244.6,31240.0,31235.3,31230.6,31225.8,31221.0,31216.1,31211.2,31206.2,31201.0,31195.7,31190.2,31184.6,31179.0,31173.4,31167.8,31162.0,31156.0,31149.7,31143.2,31136.6,31130.0,31123.4,31116.7,31109.9,31103.0,31095.9,31088.7,31081.4,31074.0,31066.6,31059.2,31051.7,31044.0,31036.2,31028.2,31020.2,31012.0,31003.7,30995.2,30986.7,30978.0,30969.1,30960.1,30951.0,30942.0,30933.0,30924.1,30915.1,30906.0,30896.6,30887.1,30877.5,30868.0,30858.7,30849.4,30840.2,30831.0,30821.9,30812.9,30803.9,30795.0,30786.1,30777.2,30768.5,30760.0,30751.7,30743.6,30735.7,30728.0,30720.5,30713.1,30706.0,30699.0,30692.1,30685.4,30679.0,30673.0,30667.5,30662.4,30657.6,30653.0,30648.4,30644.0,30639.8,30636.0,30632.6,30629.4,30626.6,30624.0,30621.6,30619.6,30617.7,30616.0,30614.5,30613.1,30612.0,30611.0,30610.2,30609.7,30609.3,30609.0,30608.8,30608.8,30608.9,30609.0,30609.2,30609.4,30609.7,30610.0,30610.2,30610.5,30610.8,30611.0,30611.3,30611.6,30611.9,30612.0,30611.9,30611.6,30611.3,30611.0,30610.8,30610.8,30610.5,30610.0,30609.1,30607.8,30606.4,30605.0,30603.7,30602.3,30600.8,30599.0,30596.8,30594.4,30591.7,30589.0,30586.2,30583.2,30580.2,30577.0,30573.7,30570.4,30566.8,30563.0,30558.8,30554.4,30549.7,30545.0,30540.2,30535.3,30530.3,30525.0,30519.5,30513.9,30508.0,30502.0,30495.8,30489.3,30482.7,30476.0,30469.2,30462.2,30455.2,30448.0,30440.7,30433.2,30425.6,30418.0,30410.3,30402.6,30394.8,30387.0,30379.3,30371.7,30364.0,30356.0,30347.7,30339.1,30330.5,30322.0,30313.7,30305.5,30297.3,30289.0,30280.5,30272.0,30263.5,30255.0,30246.7,30238.5,30230.3,30222.0,30213.5,30205.0,30196.5,30188.0,30179.7,30171.5,30163.3,30155.0,30146.5,30138.0,30129.5,30121.0,30112.7,30104.5,30096.3,30088.0,30079.6,30071.1,30062.5,30054.0,30045.5,30037.0,30028.5,30020.0,30011.5,30003.1,29994.6,29986.0,29977.3,29968.6,29959.8,29951.0,29942.2,29933.5,29924.8,29916.0,29907.2,29898.5,29889.8,29881.0,29872.3,29863.6,29854.8,29846.0,29837.0,29828.0,29819.0,29810.0,29801.2,29792.4,29783.7,29775.0,29766.2,29757.4,29748.7,29740.0,29731.4,29722.9,29714.4,29706.0,29697.7,29689.4,29681.2,29673.0,29664.7,29656.4,29648.1,29640.0,29632.1,29624.3,29616.6,29609.0,29601.4,29593.9,29586.4,29579.0,29571.6,29564.3,29557.1,29550.0,29543.1,29536.2,29529.6,29523.0,29516.6,29510.4,29504.2,29498.0,29491.7,29485.3,29479.0,29473.0,29467.3,29461.8,29456.4,29451.0,29445.5,29439.9,29434.4,29429.0,29423.8,29418.8,29413.9,29409.0,29404.2,29399.4,29394.7,29390.0,29385.4,29380.9,29376.4,29372.0,29367.7,29363.4,29359.2,29355.0,29350.7,29346.4,29342.1,29338.0,29334.1,29330.4,29326.7,29323.0,29319.2,29315.5,29311.8,29308.0,29304.2,29300.5,29296.8,29293.0,29289.2,29285.4,29281.7,29278.0,29274.5,29271.0,29267.5,29264.0,29260.3,29256.6,29252.8,29249.0,29245.1,29241.1,29237.0,29233.0,29229.0,29225.1,29221.1,29217.0,29212.9,29208.7,29204.4,29200.0,29195.4,29190.7,29185.9,29181.0,29176.1,29171.1,29166.0,29161.0,29156.0,29151.1,29146.1,29141.0,29135.8,29130.6,29125.3,29120.0,29114.5,29108.9,29103.4,29098.0,29092.9,29087.9,29083.0,29078.0,29073.0,29067.9,29062.9,29058.0,29053.3,29048.8,29044.3,29040.0,29035.8,29031.7,29027.7,29024.0,29020.5,29017.1,29014.0,29011.0,29008.2,29005.6,29003.2,29001.0,28999.0,28997.2,28995.6,28994.0,28992.4,28990.9,28989.4,28988.0,28986.6,28985.3,28984.1,28983.0,28982.1,28981.4,28980.7,28980.0,28979.3,28978.6,28977.8,28977.0,28976.1,28975.1,28974.1,28973.0,28971.9,28970.7,28969.4,28968.0,28966.4,28964.7,28962.9,28961.0,28959.1,28957.2,28955.2,28953.0,28950.7,28948.2,28945.7,28943.0,28940.2,28937.2,28934.2,28931.0,28927.7,28924.2,28920.6,28917.0,28913.3,28909.6,28905.8,28902.0,28898.1,28894.2,28890.2,28886.0,28881.7,28877.2,28872.7,28868.0,28863.1,28858.1,28853.0,28848.0,28843.0,28838.1,28833.1,28828.0,28822.8,28817.6,28812.3,28807.0,28801.6,28796.1,28790.5,28785.0,28779.5,28774.0,28768.5,28763.0,28757.5,28752.0,28746.5,28741.0,28735.5,28730.0,28724.5,28719.0,28713.5,28707.9,28702.4,28697.0,28691.7,28686.5,28681.3,28676.0,28670.5,28664.9,28659.4,28654.0,28648.9,28643.9,28639.0,28634.0,28629.0,28623.9,28618.9,28614.0,28609.2,28604.5,28599.8,28595.0,28590.0,28584.9,28579.9,28575.0,28570.4,28565.9,28561.5,28557.0,28552.5,28548.0,28543.5,28539.0,28534.5,28529.9,28525.4,28521.0,28516.7,28512.5,28508.3,28504.0,28499.5,28495.0,28490.5,28486.0,28481.7,28477.4,28473.2,28469.0,28464.9,28460.9,28457.0,28453.0,28449.0,28444.9,28440.9,28437.0,28433.4,28429.9,28426.5,28423.0,28419.4,28415.8,28412.3,28409.0,28406.0,28403.2,28400.5,28398.0,28395.6,28393.2,28391.1,28389.0,28387.1,28385.2,28383.6,28382.0,28380.6,28379.2,28378.1,28377.0,28376.0,28375.2,28374.5,28374.0,28373.8,28373.8,28373.9,28374.0,28374.1,28374.2,28374.5,28375.0,28375.7,28376.6,28377.7,28379.0,28380.5,28382.2,28384.1,28386.0,28387.9,28389.8,28391.8,28394.0,28396.4,28398.9,28401.5,28404.0,28406.5,28409.1,28411.6,28414.0,28416.3,28418.6,28420.8,28423.0,28425.3,28427.6,28429.9,28432.0,28434.0,28435.8,28437.5,28439.0,28440.2,28441.2,28442.1,28443.0,28444.0,28445.1,28446.1,28447.0,28447.7,28448.2,28448.6,28449.0,28449.3,28449.6,28449.8,28450.0,28450.1,28450.1,28450.1,28450.0,28449.9,28449.7,28449.4,28449.0,28448.5,28447.8,28447.0,28446.0,28444.7,28443.2,28441.6,28440.0,28438.4,28436.8,28435.0,28433.0,28430.8,28428.4,28425.8,28423.0,28420.0,28416.9,28413.5,28410.0,28406.3,28402.4,28398.3,28394.0,28389.5,28384.7,28379.8,28375.0,28370.3,28365.6,28360.9,28356.0,28350.9,28345.7,28340.4,28335.0,28329.5,28324.0,28318.5,28313.0,28307.7,28302.4,28297.2,28292.0,28286.7,28281.4,28276.1,28271.0,28266.1,28261.4,28256.8,28252.0,28247.0,28242.0,28237.0,28232.0,28227.2,28222.4,28217.7,28213.0,28208.2,28203.4,28198.7,28194.0,28189.5,28185.0,28180.5,28176.0,28171.3,28166.6,28161.8,28157.0,28152.2,28147.4,28142.7,28138.0,28133.5,28129.0,28124.5,28120.0,28115.3,28110.6,28105.8,28101.0,28096.1,28091.1,28086.0,28081.0,28076.0,28071.0,28066.0,28061.0,28056.0,28051.1,28046.1,28041.0,28035.7,28030.2,28024.6,28019.0,28013.3,28007.6,28001.8,27996.0,27990.3,27984.6,27978.8,27973.0,27967.1,27961.2,27955.2,27949.0,27942.5,27935.7,27928.8,27922.0,27915.3,27908.6,27901.9,27895.0,27887.9,27880.6,27873.3,27866.0,27858.8,27851.6,27844.4,27837.0,27829.4,27821.6,27813.8,27806.0,27798.2,27790.5,27782.8,27775.0,27767.2,27759.5,27751.8,27744.0,27736.2,27728.4,27720.6,27713.0,27705.6,27698.3,27691.1,27684.0,27676.9,27669.9,27662.9,27656.0,27649.1,27642.2,27635.5,27629.0,27622.7,27616.7,27610.8,27605.0,27599.3,27593.6,27588.2,27583.0,27578.1,27573.6,27569.2,27565.0,27561.0,27557.1,27553.5,27550.0,27546.7,27543.6,27540.6,27538.0,27535.7,27533.7,27531.8,27530.0,27528.2,27526.4,27524.7,27523.0,27521.4,27519.9,27518.4,27517.0,27515.7,27514.5,27513.3,27512.0,27510.6,27509.2,27507.7,27506.0,27504.2,27502.3,27500.3,27498.0,27495.5,27492.9,27490.0,27487.0,27483.8,27480.3,27476.7,27473.0,27469.3,27465.4,27461.4,27457.0,27452.2,27447.1,27441.6,27436.0,27430.1,27424.1,27417.7,27411.0,27404.0,27396.8,27389.1,27381.0,27372.4,27363.3,27353.8,27344.0,27333.8,27323.3,27312.4,27301.0,27289.2,27276.9,27264.2,27251.0,27237.4,27223.4,27209.0,27194.0,27178.4,27162.2,27145.7,27129.0,27112.1,27094.8,27077.4,27060.0,27042.6,27025.1,27007.5,26990.0,26972.4,26954.7,26937.1,26920.0,26903.3,26886.8,26870.7,26855.0,26839.7,26824.7,26810.1,26796.0,26782.3,26769.1,26756.3,26744.0,26732.2,26720.9,26710.2,26700.0,26690.5,26681.6,26673.2,26665.0,26657.0,26649.3,26642.0,26635.0,26628.6,26622.6,26616.8,26611.0,26605.1,26599.3,26593.6,26588.0,26582.6,26577.4,26572.3,26567.0,26561.6,26556.2,26550.7,26545.0,26539.2,26533.2,26527.1,26521.0,26514.9,26508.8,26502.5,26496.0,26489.2,26482.2,26475.1,26468.0,26461.0,26454.1,26447.1,26440.0,26432.8,26425.5,26418.2,26411.0,26403.9,26396.8,26389.8,26383.0,26376.3,26369.6,26363.2,26357.0,26351.1,26345.4,26340.1,26335.0,26330.3,26325.9,26321.8,26318.0,26314.5,26311.4,26308.5,26306.0,26303.8,26301.9,26300.3,26299.0,26298.1,26297.5,26297.2,26297.0,26296.9,26297.1,26297.4,26298.0,26298.9,26300.2,26301.6,26303.0,26304.4,26305.9,26307.4,26309.0,26310.7,26312.4,26314.2,26316.0,26317.8,26319.6,26321.4,26323.0,26324.4,26325.7,26326.9,26328.0,26329.2,26330.3,26331.3,26332.0,26332.4,26332.4,26332.3,26332.0,26331.6,26331.0,26330.2,26329.0,26327.5,26325.8,26323.6,26321.0,26317.8,26314.2,26310.2,26306.0,26301.6,26297.1,26292.2,26287.0,26281.4,26275.6,26269.4,26263.0,26256.3,26249.3,26242.2,26235.0,26227.8,26220.6,26213.3,26206.0,26198.5,26191.0,26183.5,26176.0,26168.6,26161.2,26154.0,26147.0,26140.2,26133.6,26127.1,26121.0,26115.2,26109.6,26104.3,26099.0,26093.8,26088.7,26083.7,26079.0,26074.5,26070.2,26066.1,26062.0,26057.9,26053.9,26050.0,26046.0,26042.0,26038.1,26034.1,26030.0,26025.9,26021.8,26017.5,26013.0,26008.4,26003.6,25998.5,25993.0,25987.0,25980.7,25974.0,25967.0,25959.7,25952.2,25944.3,25936.0,25927.3,25918.3,25908.9,25899.0,25888.5,25877.6,25866.3,25855.0,25843.7,25832.3,25820.8,25809.0,25797.0,25784.7,25772.3,25760.0,25747.7,25735.4,25723.1,25711.0,25699.1,25687.2,25675.6,25664.0,25652.6,25641.3,25630.1,25619.0,25607.8,25596.7,25585.7,25575.0,25564.7,25554.6,25544.8,25535.0,25525.2,25515.6,25506.1,25497.0,25488.3,25480.0,25471.9,25464.0,25456.2,25448.5,25441.1,25434.0,25427.3,25420.9,25414.9,25409.0,25403.4,25398.0,25392.9,25388.0,25383.4,25379.1,25374.9,25371.0,25367.2,25363.6,25360.1,25357.0,25354.2,25351.7,25349.3,25347.0,25344.6,25342.3,25340.1,25338.0,25336.1,25334.4,25332.7,25331.0,25329.2,25327.5,25325.8,25324.0,25322.2,25320.5,25318.8,25317.0,25315.3,25313.6,25311.8,25310.0,25308.0,25305.9,25303.9,25302.0,25300.4,25298.9,25297.5,25296.0,25294.5,25292.9,25291.4,25290.0,25288.7,25287.4,25286.2,25285.0,25283.8,25282.6,25281.3,25280.0,25278.5,25277.0,25275.5,25274.0,25272.7,25271.4,25270.2,25269.0,25267.8,25266.5,25265.2,25264.0,25262.7,25261.4,25260.2,25259.0,25257.9,25256.9,25255.9,25255.0,25254.1,25253.3,25252.6,25252.0,25251.6,25251.2,25251.1,25251.0,25251.1,25251.2,25251.6,25252.0,25252.6,25253.3,25254.1,25255.0,25256.0,25257.1,25258.1,25259.0,25259.8,25260.4,25260.9,25261.0,25260.7,25260.1,25259.1,25258.0,25256.7,25255.3,25253.5,25251.0,25247.8,25244.1,25239.8,25235.0,25229.8,25224.2,25218.0,25211.0,25203.2,25194.8,25185.6,25176.0,25165.8,25154.9,25143.6,25132.0,25120.0,25107.6,25094.9,25082.0,25068.9,25055.6,25042.2,25029.0,25015.9,25002.9,24989.9,24977.0,24964.1,24951.1,24938.4,24926.0,24914.0,24902.4,24891.0,24880.0,24869.2,24858.8,24848.6,24839.0,24829.8,24821.0,24812.7,24805.0,24797.9,24791.4,24785.5,24780.0,24775.1,24770.8,24766.9,24763.0,24759.3,24755.8,24752.4,24749.0,24745.7,24742.4,24739.2,24736.0,24732.7,24729.4,24726.2,24723.0,24719.9,24716.9,24713.9,24711.0,24708.2,24705.4,24702.7,24700.0,24697.4,24694.9,24692.4,24690.0,24687.7,24685.5,24683.3,24681.0,24678.6,24676.1,24673.5,24671.0,24668.6,24666.2,24663.7,24661.0,24658.1,24654.9,24651.6,24648.0,24644.1,24640.0,24635.6,24631.0,24626.1,24621.1,24615.7,24610.0,24603.9,24597.5,24590.8,24584.0,24577.0,24569.8,24562.5,24555.0,24547.4,24539.8,24531.9,24524.0,24515.9,24507.6,24499.3,24491.0,24482.7,24474.4,24466.2,24458.0,24449.9,24441.9,24434.0,24426.0,24418.0,24409.9,24401.9,24394.0,24386.3,24378.8,24371.3,24364.0,24356.8,24349.8,24342.8,24336.0,24329.3,24322.7,24316.2,24310.0,24304.0,24298.2,24292.6,24287.0,24281.4,24275.8,24270.3,24265.0,24260.0,24255.2,24250.5,24246.0,24241.5,24237.2,24233.0,24229.0,24225.2,24221.7,24218.3,24215.0,24211.8,24208.7,24205.7,24203.0,24200.5,24198.1,24196.0,24194.0,24192.3,24190.8,24189.4,24188.0,24186.7,24185.4,24184.2,24183.0,24182.0,24181.1,24180.1,24179.0,24177.7,24176.2,24174.6,24173.0,24171.4,24169.8,24168.1,24166.0,24163.6,24160.9,24158.0,24155.0,24151.9,24148.7,24145.4,24142.0,24138.6,24135.1,24131.6,24128.0,24124.3,24120.5,24116.7,24113.0,24109.4,24105.9,24102.5,24099.0,24095.5,24091.9,24088.4,24085.0,24081.8,24078.7,24075.7,24073.0,24070.5,24068.2,24066.0,24064.0,24062.1,24060.3,24058.6,24057.0,24055.4,24053.9,24052.4,24051.0,24049.7,24048.4,24047.2,24046.0,24044.8,24043.6,24042.3,24041.0,24039.6,24038.1,24036.5,24035.0,24033.5,24032.1,24030.6,24029.0,24027.1,24025.1,24023.0,24021.0,24019.0,24017.1,24015.1,24013.0,24010.9,24008.7,24006.4,24004.0,24001.4,23998.7,23995.9,23993.0,23990.1,23987.1,23984.1,23981.0,23977.8,23974.6,23971.3,23968.0,23964.6,23961.2,23957.7,23954.0,23950.2,23946.3,23942.3,23938.0,23933.5,23928.9,23924.0,23919.0,23913.8,23908.5,23902.9,23897.0,23890.7,23884.1,23877.2,23870.0,23862.5,23854.8,23846.6,23838.0,23828.9,23819.4,23809.4,23799.0,23788.1,23776.8,23765.0,23753.0,23740.7,23728.0,23715.1,23702.0,23688.7,23675.2,23661.6,23648.0,23634.3,23620.5,23606.7,23593.0,23579.3,23565.7,23552.2,23539.0,23526.1,23513.5,23501.1,23489.0,23477.1,23465.4,23454.0,23443.0,23432.5,23422.3,23412.5,23403.0,23393.8,23384.8,23376.2,23368.0,23360.2,23352.7,23345.6,23339.0,23332.8,23327.1,23321.8,23317.0,23312.6,23308.7,23305.2,23302.0,23299.2,23296.8,23294.8,23293.0,23291.6,23290.5,23289.7,23289.0,23288.5,23288.2,23288.0,23288.0,23288.1,23288.4,23288.8,23289.0,23289.1,23289.2,23289.2,23289.0,23288.5,23287.8,23287.0,23286.0,23285.0,23283.9,23282.6,23281.0,23279.1,23277.0,23274.6,23272.0,23269.1,23266.1,23262.7,23259.0,23255.0,23250.6,23246.0,23241.0,23235.8,23230.2,23224.4,23218.0,23211.2,23203.9,23196.2,23188.0,23179.4,23170.3,23160.8,23151.0,23140.8,23130.3,23119.4,23108.0,23096.0,23083.6,23070.8,23058.0,23045.2,23032.2,23019.2,23006.0,22992.6,22979.0,22965.4,22952.0,22938.8,22925.7,22912.7,22900.0,22887.4,22874.9,22862.8,22851.0,22839.7,22828.9,22818.3,22808.0,22797.8,22787.9,22778.2,22769.0,22760.2,22751.9,22743.8,22736.0,22728.4,22720.9,22713.8,22707.0,22700.6,22694.6,22688.8,22683.0,22677.1,22671.2,22665.4,22660.0,22654.9,22650.2,22645.6,22641.0,22636.4,22631.9,22627.4,22623.0,22618.7,22614.6,22610.4,22606.0,22601.4,22596.6,22591.8,22587.0,22582.3,22577.8,22573.0,22568.0,22562.6,22556.9,22551.0,22545.0,22538.9,22532.8,22526.4,22520.0,22513.4,22506.6,22499.7,22493.0,22486.4,22479.9,22473.5,22467.0,22460.5,22453.9,22447.4,22441.0,22434.8,22428.8,22422.8,22417.0,22411.2,22405.6,22400.1,22395.0,22390.3,22385.9,22381.9,22378.0,22374.3,22370.9,22367.7,22365.0,22362.7,22360.8,22359.3,22358.0,22357.0,22356.4,22356.0,22356.0,22356.3,22356.9,22357.9,22359.0,22360.4,22362.1,22364.0,22366.0,22368.1,22370.2,22372.6,22375.0,22377.6,22380.2,22383.1,22386.0,22389.1,22392.3,22395.6,22399.0,22402.5,22406.0,22409.5,22413.0,22416.3,22419.6,22422.8,22426.0,22429.1,22432.2,22435.2,22438.0,22440.6,22442.9,22445.1,22447.0,22448.6,22450.1,22451.2,22452.0,22452.5,22452.8,22452.6,22452.0,22450.9,22449.4,22447.5,22445.0,22442.0,22438.6,22434.6,22430.0,22424.6,22418.6,22412.0,22405.0,22397.5,22389.6,22381.1,22372.0,22362.0,22351.4,22340.3,22329.0,22317.6,22305.9,22294.1,22282.0,22269.7,22257.1,22244.5,22232.0,22219.7,22207.4,22195.2,22183.0,22170.8,22158.6,22146.6,22135.0,22123.7,22112.8,22102.1,22092.0,22082.3,22073.1,22064.3,22056.0,22048.1,22040.7,22033.7,22027.0,22020.7,22014.8,22009.2,22004.0,21999.2,21994.8,21990.8,21987.0,21983.5,21980.4,21977.5,21975.0,21972.8,21970.9,21969.4,21968.0,21966.9,21966.0,21965.4,21965.0,21964.9,21965.1,21965.5,21966.0,21966.6,21967.3,21968.1,21969.0,21970.0,21971.0,21972.0,21973.0,21973.9,21974.8,21975.5,21976.0,21976.3,21976.4,21976.4,21976.0,21975.4,21974.6,21973.5,21972.0,21970.1,21967.8,21965.1,21962.0,21958.6,21954.8,21950.6,21946.0,21940.9,21935.4,21929.4,21923.0,21916.2,21909.0,21901.3,21893.0,21884.0,21874.4,21864.4,21854.0,21843.3,21832.1,21820.7,21809.0,21797.1,21784.9,21772.5,21760.0,21747.4,21734.7,21721.9,21709.0,21696.0,21682.9,21669.8,21657.0,21644.4,21632.0,21619.8,21608.0,21596.5,21585.3,21574.5,21564.0,21554.0,21544.4,21535.1,21526.0,21517.1,21508.4,21500.1,21492.0,21484.4,21477.1,21470.0,21463.0,21456.1,21449.3,21442.6,21436.0,21429.4,21422.9,21416.5,21410.0,21403.5,21397.1,21390.6,21384.0,21377.4,21370.7,21363.9,21357.0,21349.9,21342.8,21335.4,21328.0,21320.4,21312.7,21304.9,21297.0,21289.0,21281.0,21273.0,21265.0,21257.2,21249.4,21241.7,21234.0,21226.4,21218.8,21211.3,21204.0,21196.9,21190.1,21183.4,21177.0,21170.9,21165.1,21159.4,21154.0,21148.7,21143.5,21138.6,21134.0,21129.8,21125.9,21122.4,21119.0,21115.9,21112.9,21110.3,21108.0,21106.1,21104.4,21103.1,21102.0,21101.1,21100.5,21100.1,21100.0,21100.1,21100.5,21101.1,21102.0,21103.2,21104.8,21106.4,21108.0,21109.5,21111.1,21112.6,21114.0,21115.4,21116.8,21118.0,21119.0,21119.8,21120.4,21120.9,21121.0,21121.0,21120.8,21120.2,21119.0,21117.2,21114.9,21112.1,21109.0,21105.5,21101.7,21097.5,21093.0,21088.2,21083.0,21077.6,21072.0,21066.3,21060.4,21054.3,21048.0,21041.5,21034.8,21028.0,21021.0,21013.9,21006.6,20999.3,20992.0,20984.8,20977.5,20970.2,20963.0,20955.7,20948.4,20941.2,20934.0,20926.9,20919.9,20913.0,20906.0,20899.0,20891.9,20884.9,20878.0,20871.3,20864.7,20858.2,20852.0,20846.0,20840.2,20834.5,20829.0,20823.6,20818.2,20813.1,20808.0,20803.0,20798.2,20793.5,20789.0,20784.8,20780.8,20776.9,20773.0,20769.0,20765.0,20761.0,20757.0,20753.0,20749.1,20745.1,20741.0,20736.8,20732.6,20728.3,20724.0,20719.6,20715.1,20710.6,20706.0,20701.0,20696.0,20691.0,20686.0,20681.0,20676.0,20671.0,20666.0,20660.5,20655.0,20650.5,20646.0,20641.0,20636.0,20631.5,20627.0,20623.0,20619.0,20615.5,20612.0,20609.0,20606.0,20603.5,20601.0,20599.0,20597.0,20595.0,20593.0,20591.0,20589.0,20588.0,20587.0,20585.5,20584.0,20583.0,20582.0,20581.0,20580.0,20578.5,20577.0,20576.0,20575.0,20574.0,20573.0,20571.5,20570.0,20568.5,20567.0,20565.5,20564.0,20562.0,20560.0,20558.5,20557.0,20554.5,20552.0,20549.0,20546.0,20543.0,20540.0,20537.0,20534.0,20530.5,20527.0,20523.0,20519.0,20514.5,20510.0,20505.5,20501.0,20496.5,20492.0,20486.5,20481.0,20476.0,20471.0,20465.5,20460.0,20454.5,20449.0,20443.0,20437.0,20431.5,20426.0,20421.0,20416.0,20411.0,20406.0,20401.5,20397.0,20392.5,20388.0,20384.0,20380.0,20376.5,20373.0,20370.5,20368.0,20365.0,20362.0,20360.0,20358.0,20356.5,20355.0,20354.0,20353.0,20352.0,20351.0,20351.0,20351.0,20351.0,20351.0,20351.5,20352.0,20352.5,20353.0,20353.0,20353.0,20353.5,20354.0,20353.5,20353.0,20353.0,20353.0,20352.0,20351.0,20349.5,20348.0,20346.0,20344.0,20341.5,20339.0,20336.0,20333.0,20329.0,20325.0,20320.5,20316.0,20310.5,20305.0,20299.0,20293.0,20286.0,20279.0,20272.0,20265.0,20257.5,20250.0,20242.5,20235.0,20227.5,20220.0,20212.0,20204.0,20196.5,20189.0,20182.0,20175.0,20167.5,20160.0,20153.5,20147.0,20140.0,20133.0,20127.0,20121.0,20115.0,20109.0,20103.5,20098.0,20092.5,20087.0,20082.5,20078.0,20074.0,20070.0,20066.5,20063.0,20060.0,20057.0,20054.0,20051.0,20049.0,20047.0,20045.5,20044.0,20042.5,20041.0,20039.5,20038.0,20036.0,20034.0,20032.5,20031.0,20029.5,20028.0,20026.0,20024.0,20022.5,20021.0,20019.5,20018.0,20016.0,20014.0,20012.0,20010.0,20007.5,20005.0,20002.5,20000.0,19997.0,19994.0,19991.0,19988.0,19983.5,19979.0,19975.0,19971.0,19965.5,19960.0,19954.0,19948.0,19941.5,19935.0,19927.5,19920.0,19911.5,19903.0,19894.0,19885.0,19874.5,19864.0,19852.0,19840.0,19827.5,19815.0,19801.0,19787.0,19772.5,19758.0,19742.5,19727.0,19711.5,19696.0,19680.0,19664.0,19648.0,19632.0,19616.5,19601.0,19585.5,19570.0,19555.5,19541.0,19527.0,19513.0,19500.5,19488.0,19476.5,19465.0,19455.0,19445.0,19436.5,19428.0,19421.5,19415.0,19410.5,19406.0,19404.5,19403.0,19404.0,19405.0,19408.0,19411.0,19416.5,19422.0,19429.0,19436.0,19443.5,19451.0,19458.5,19466.0,19473.5,19481.0,19488.5,19496.0,19502.5,19509.0,19515.5,19522.0,19527.5,19533.0,19538.0,19543.0,19547.5,19552.0,19555.5,19559.0,19561.5,19564.0,19566.0,19568.0,19568.5,19569.0,19568.5,19568.0,19566.5,19565.0,19562.0,19559.0,19554.5,19550.0,19544.5,19539.0,19532.5,19526.0,19519.0,19512.0,19504.0,19496.0,19488.5,19481.0,19473.0,19465.0,19457.0,19449.0,19442.0,19435.0,19429.0,19423.0,19417.5,19412.0,19407.5,19403.0,19399.5,19396.0,19393.0,19390.0,19387.0,19384.0,19382.0,19380.0,19377.5,19375.0,19373.0,19371.0,19368.5,19366.0,19363.0,19360.0,19357.0,19354.0,19351.0,19348.0,19344.5,19341.0,19337.5,19334.0,19330.0,19326.0,19322.5,19319.0,19315.0,19311.0,19307.0,19303.0,19299.5,19296.0,19292.0,19288.0,19284.0,19280.0,19276.5,19273.0,19269.0,19265.0,19261.5,19258.0,19254.5,19251.0,19247.0,19243.0,19238.5,19234.0,19229.5,19225.0,19219.0,19213.0,19206.5,19200.0,19192.5,19185.0,19176.5,19168.0,19158.5,19149.0,19138.0,19127.0,19116.0,19105.0,19093.5,19082.0,19069.5,19057.0,19044.5,19032.0,19019.0,19006.0,18993.5,18981.0,18968.0,18955.0,18942.5,18930.0,18918.0,18906.0,18895.0,18884.0,18874.0,18864.0,18855.5,18847.0,18840.0,18833.0,18827.5,18822.0,18817.5,18813.0,18810.0,18807.0,18805.0,18803.0,18801.5,18800.0,18799.0,18798.0,18797.0,18796.0,18795.0,18794.0,18793.5,18793.0,18792.5,18792.0,18791.5,18791.0,18790.5,18790.0,18789.5,18789.0,18789.0,18789.0,18788.5,18788.0,18787.5,18787.0,18786.5,18786.0,18785.5,18785.0,18784.5,18784.0,18783.5,18783.0,18782.0,18781.0,18780.0,18779.0,18777.5,18776.0,18774.5,18773.0,18771.5,18770.0,18767.5,18765.0,18762.5,18760.0,18757.0,18754.0,18751.0,18748.0,18744.5,18741.0,18737.0,18733.0,18729.0,18725.0,18720.5,18716.0,18711.0,18706.0,18700.5,18695.0,18689.0,18683.0,18677.0,18671.0,18664.5,18658.0,18651.0,18644.0,18636.5,18629.0,18621.5,18614.0,18606.0,18598.0,18589.5,18581.0,18572.0,18563.0,18554.0,18545.0,18536.0,18527.0,18517.5,18508.0,18498.5,18489.0,18479.5,18470.0,18461.0,18452.0,18443.0,18434.0,18425.5,18417.0,18408.5,18400.0,18392.5,18385.0,18377.5,18370.0,18363.5,18357.0,18350.5,18344.0,18338.0,18332.0,18326.5,18321.0,18316.0,18311.0,18306.0,18301.0,18296.0,18291.0,18286.0,18281.0,18276.5,18272.0,18267.5,18263.0,18258.5,18254.0,18250.0,18246.0,18242.0,18238.0,18233.5,18229.0,18225.5,18222.0,18218.0,18214.0,18210.0,18206.0,18202.0,18198.0,18193.5,18189.0,18184.5,18180.0,18175.5,18171.0,18166.0,18161.0,18156.0,18151.0,18145.5,18140.0,18134.0,18128.0,18122.5,18117.0,18111.0,18105.0,18099.0,18093.0,18087.0,18081.0,18075.0,18069.0,18063.0,18057.0,18051.0,18045.0,18039.5,18034.0,18028.5,18023.0,18018.0,18013.0,18008.0,18003.0,17998.5,17994.0,17989.5,17985.0,17981.0,17977.0,17973.5,17970.0,17966.0,17962.0,17958.5,17955.0,17952.0,17949.0,17945.5,17942.0,17939.0,17936.0,17932.5,17929.0,17925.5,17922.0,17918.5,17915.0,17911.5,17908.0,17904.5,17901.0,17897.0,17893.0,17889.0,17885.0,17881.0,17877.0,17873.0,17869.0,17865.0,17861.0,17857.0,17853.0,17849.0,17845.0,17841.0,17837.0,17833.5,17830.0,17826.5,17823.0,17820.0,17817.0,17814.0,17811.0,17808.5,17806.0,17804.0,17802.0,17800.5,17799.0,17797.5,17796.0,17795.0,17794.0,17793.5,17793.0,17792.5,17792.0,17792.0,17792.0,17793.0,17794.0,17794.5,17795.0,17796.5,17798.0,17799.0,17800.0,17801.5,17803.0,17804.5,17806.0,17807.0,17808.0,17809.5,17811.0,17812.0,17813.0,17813.0,17813.0,17813.0,17813.0,17812.5,17812.0,17811.0,17810.0,17808.0,17806.0,17803.0,17800.0,17796.0,17792.0,17787.5,17783.0,17776.5,17770.0,17763.0,17756.0,17747.5,17739.0,17730.0,17721.0,17711.5,17702.0,17692.5,17683.0,17673.5,17664.0,17655.5,17647.0,17639.0,17631.0,17624.0,17617.0,17611.5,17606.0,17601.5,17597.0,17593.5,17590.0,17587.5,17585.0,17583.5,17582.0,17581.5,17581.0,17580.0,17579.0,17579.0,17579.0,17578.5,17578.0,17577.5,17577.0,17576.0,17575.0,17574.0,17573.0,17572.0,17571.0,17569.5,17568.0,17567.0,17566.0,17564.5,17563.0,17561.0,17559.0,17557.5,17556.0,17554.5,17553.0,17551.0,17549.0,17547.5,17546.0,17544.5,17543.0,17541.0,17539.0,17537.5,17536.0,17534.0,17532.0,17530.0,17528.0,17526.0,17524.0,17522.0,17520.0,17517.5,17515.0,17512.0,17509.0,17506.0,17503.0,17500.0,17497.0,17493.0,17489.0,17485.0,17481.0,17476.5,17472.0,17467.0,17462.0,17457.0,17452.0,17446.5,17441.0,17435.0,17429.0,17423.0,17417.0,17410.5,17404.0,17397.0,17390.0,17383.0,17376.0,17368.5,17361.0,17353.5,17346.0,17338.0,17330.0,17322.0,17314.0,17306.0,17298.0,17290.0,17282.0,17274.5,17267.0,17259.0,17251.0,17243.5,17236.0,17229.5,17223.0,17216.5,17210.0,17204.5,17199.0,17193.5,17188.0,17183.5,17179.0,17174.5,17170.0,17166.0,17162.0,17158.5,17155.0,17152.0,17149.0,17146.0,17143.0,17141.0,17139.0,17137.0,17135.0,17133.5,17132.0,17131.0,17130.0,17129.5,17129.0,17128.5,17128.0,17128.0,17128.0,17127.5,17127.0,17126.5,17126.0,17125.5,17125.0,17123.5,17122.0,17120.0,17118.0,17115.5,17113.0,17110.0,17107.0,17103.0,17099.0,17094.0,17089.0,17083.0,17077.0,17071.0,17065.0,17058.0,17051.0,17044.0,17037.0,17029.5,17022.0,17014.5,17007.0,16999.0,16991.0,16983.5,16976.0,16968.0,16960.0,16952.5,16945.0,16938.0,16931.0,16924.0,16917.0,16911.0,16905.0,16899.0,16893.0,16887.5,16882.0,16877.0,16872.0,16867.5,16863.0,16858.5,16854.0,16850.5,16847.0,16843.0,16839.0,16835.5,16832.0,16828.5,16825.0,16821.5,16818.0,16814.0,16810.0,16806.5,16803.0,16799.0,16795.0,16791.0,16787.0,16782.5,16778.0,16774.0,16770.0,16765.5,16761.0,16757.0,16753.0,16748.5,16744.0,16740.0,16736.0,16732.0,16728.0,16724.0,16720.0,16716.0,16712.0,16708.5,16705.0,16701.5,16698.0,16694.5,16691.0,16687.5,16684.0,16681.0,16678.0,16674.5,16671.0,16667.5,16664.0,16660.0,16656.0,16652.0,16648.0,16644.0,16640.0,16636.0,16632.0,16628.0,16624.0,16620.0,16616.0,16612.0,16608.0,16604.5,16601.0,16597.5,16594.0,16591.0,16588.0,16585.5,16583.0,16580.5,16578.0,16576.0,16574.0,16572.0,16570.0,16568.0,16566.0,16564.0,16562.0,16560.0,16558.0,16555.5,16553.0,16550.0,16547.0,16544.0,16541.0,16537.5,16534.0,16529.5,16525.0,16519.5,16514.0,16508.0,16502.0,16495.0,16488.0,16480.5,16473.0,16465.5,16458.0,16450.5,16443.0,16435.5,16428.0,16420.5,16413.0,16406.5,16400.0,16393.5,16387.0,16381.5,16376.0,16371.0,16366.0,16362.0,16358.0,16355.0,16352.0,16350.0,16348.0,16347.0,16346.0,16346.0,16346.0,16346.5,16347.0,16348.5,16350.0,16352.0,16354.0,16357.0,16360.0,16363.0,16366.0,16369.5,16373.0,16376.0,16379.0,16381.0,16383.0,16384.0,16385.0,16384.0,16383.0,16380.5,16378.0,16374.0,16370.0,16364.5,16359.0,16352.0,16345.0,16337.0,16329.0,16320.0,16311.0,16301.5,16292.0,16282.0,16272.0,16262.0,16252.0,16242.0,16232.0,16222.5,16213.0,16204.5,16196.0,16187.5,16179.0,16171.5,16164.0,16157.0,16150.0,16143.0,16136.0,16130.0,16124.0,16117.5,16111.0,16105.5,16100.0,16094.5,16089.0,16083.5,16078.0,16073.0,16068.0,16063.0,16058.0,16053.0,16048.0,16044.0,16040.0,16036.0,16032.0,16028.0,16024.0,16021.0,16018.0,16015.0,16012.0,16009.0,16006.0,16004.0,16002.0,15999.5,15997.0,15995.5,15994.0,15992.5,15991.0,15989.5,15988.0,15986.5,15985.0,15984.0,15983.0,15982.0,15981.0,15979.5,15978.0,15976.5,15975.0,15973.5,15972.0,15970.0,15968.0,15966.0,15964.0,15961.5,15959.0,15955.5,15952.0,15948.0,15944.0,15939.5,15935.0,15930.0,15925.0,15919.5,15914.0,15908.5,15903.0,15897.0,15891.0,15884.5,15878.0,15872.0,15866.0,15860.0,15854.0,15848.5,15843.0,15837.5,15832.0,15827.5,15823.0,15818.5,15814.0,15810.0,15806.0,15802.5,15799.0,15795.5,15792.0,15789.0,15786.0,15783.0,15780.0,15776.5,15773.0,15770.0,15767.0,15763.5,15760.0,15756.5,15753.0,15749.0,15745.0,15740.5,15736.0,15731.5,15727.0,15722.0,15717.0,15711.5,15706.0,15700.0,15694.0,15687.5,15681.0,15674.5,15668.0,15660.5,15653.0,15645.5,15638.0,15630.0,15622.0,15614.0,15606.0,15597.5,15589.0,15580.5,15572.0,15563.0,15554.0,15545.0,15536.0,15527.0,15518.0,15509.0,15500.0,15491.5,15483.0,15474.5,15466.0,15458.5,15451.0,15444.0,15437.0,15430.5,15424.0,15418.5,15413.0,15407.5,15402.0,15396.5,15391.0,15386.0,15381.0,15375.0,15369.0,15362.5,15356.0,15348.5,15341.0,15332.5,15324.0,15314.0,15304.0,15293.0,15282.0,15270.0,15258.0,15246.0,15234.0,15222.0,15210.0,15198.5,15187.0,15176.5,15166.0,15156.5,15147.0,15139.0,15131.0,15124.0,15117.0,15111.5,15106.0,15103.0,15100.0,15098.5,15097.0,15097.5,15098.0,15101.0,15104.0,15109.0,15114.0,15121.0,15128.0,15135.5,15143.0,15151.0,15159.0,15167.0,15175.0,15182.5,15190.0,15196.5,15203.0,15209.5,15216.0,15221.0,15226.0,15229.5,15233.0,15236.0,15239.0,15240.5,15242.0,15242.5,15243.0,15243.0,15243.0,15241.5,15240.0,15238.5,15237.0,15233.5,15230.0,15226.0,15222.0,15216.5,15211.0,15204.0,15197.0,15188.5,15180.0,15169.5,15159.0,15147.0,15135.0,15121.5,15108.0,15093.0,15078.0,15062.5,15047.0,15030.5,15014.0,14997.5,14981.0,14965.0,14949.0,14933.0,14917.0,14902.0,14887.0,14873.0,14859.0,14846.5,14834.0,14823.0,14812.0,14802.0,14792.0,14784.0,14776.0,14769.0,14762.0,14756.0,14750.0,14745.5,14741.0,14737.5,14734.0,14731.5,14729.0,14726.5,14724.0,14722.5,14721.0,14719.5,14718.0,14716.5,14715.0,14713.0,14711.0,14709.5,14708.0,14706.0,14704.0,14702.0,14700.0,14698.0,14696.0,14694.0,14692.0,14689.5,14687.0,14685.0,14683.0,14680.5,14678.0,14675.5,14673.0,14670.5,14668.0,14665.5,14663.0,14660.0,14657.0,14653.5,14650.0,14646.5,14643.0,14639.0,14635.0,14631.0,14627.0,14622.5,14618.0,14613.5,14609.0,14604.0,14599.0,14594.0,14589.0,14583.5,14578.0,14573.0,14568.0,14562.5,14557.0,14551.5,14546.0,14541.0,14536.0,14530.5,14525.0,14520.0,14515.0,14510.5,14506.0,14501.5,14497.0,14493.5,14490.0,14486.5,14483.0,14480.0,14477.0,14474.5,14472.0,14470.5,14469.0,14467.0,14465.0,14464.0,14463.0,14462.5,14462.0,14461.0,14460.0,14460.0,14460.0,14460.0,14460.0,14460.0,14460.0,14460.5,14461.0,14461.5,14462.0,14462.5,14463.0,14463.5,14464.0,14464.0,14464.0,14464.5,14465.0,14465.0,14465.0,14464.5,14464.0,14464.0,14464.0,14463.5,14463.0,14462.0,14461.0,14460.0,14459.0,14457.0,14455.0,14453.5,14452.0,14449.5,14447.0,14444.5,14442.0,14438.5,14435.0,14431.5,14428.0,14424.0,14420.0,14415.5,14411.0,14405.5,14400.0,14394.5,14389.0,14383.0,14377.0,14370.0,14363.0,14355.5,14348.0,14340.0,14332.0,14323.5,14315.0,14306.5,14298.0,14289.0,14280.0,14271.0,14262.0,14253.5,14245.0,14237.0,14229.0,14221.0,14213.0,14205.5,14198.0,14191.5,14185.0,14179.5,14174.0,14169.5,14165.0,14161.5,14158.0,14155.5,14153.0,14151.5,14150.0,14149.0,14148.0,14148.0,14148.0,14148.5,14149.0,14149.5,14150.0,14151.0,14152.0,14153.0,14154.0,14155.5,14157.0,14157.5,14158.0,14158.5,14159.0,14159.0,14159.0,14158.0,14157.0,14155.5,14154.0,14151.0,14148.0,14144.0,14140.0,14134.5,14129.0,14122.5,14116.0,14107.5,14099.0,14089.5,14080.0,14070.5,14061.0,14051.0,14041.0,14031.5,14022.0,14013.5,14005.0,13996.5,13988.0,13981.0,13974.0,13967.0,13960.0,13953.5,13947.0,13941.5,13936.0,13931.0,13926.0,13921.0,13916.0,13912.0,13908.0,13904.0,13900.0,13896.0,13892.0,13889.0,13886.0,13882.5,13879.0,13876.0,13873.0,13870.0,13867.0,13864.5,13862.0,13859.5,13857.0,13855.0,13853.0,13850.5,13848.0,13846.0,13844.0,13842.5,13841.0,13839.0,13837.0,13835.5,13834.0,13832.0,13830.0,13828.5,13827.0,13825.5,13824.0,13822.5,13821.0,13819.5,13818.0,13816.5,13815.0,13813.0,13811.0,13809.5,13808.0,13806.0,13804.0,13802.0,13800.0,13797.5,13795.0,13792.5,13790.0,13787.5,13785.0,13782.5,13780.0,13777.0,13774.0,13771.0,13768.0,13765.0,13762.0,13758.5,13755.0,13751.5,13748.0,13744.5,13741.0,13737.0,13733.0,13729.5,13726.0,13722.0,13718.0,13714.0,13710.0,13706.0,13702.0,13698.0,13694.0,13690.0,13686.0,13682.0,13678.0,13674.5,13671.0,13667.5,13664.0,13660.5,13657.0,13654.5,13652.0,13649.0,13646.0,13643.5,13641.0,13638.5,13636.0,13634.0,13632.0,13629.5,13627.0,13625.0,13623.0,13620.5,13618.0,13615.5,13613.0,13610.5,13608.0,13605.0,13602.0,13598.5,13595.0,13591.5,13588.0,13584.5,13581.0,13576.5,13572.0,13567.5,13563.0,13558.5,13554.0,13549.0,13544.0,13539.5,13535.0,13530.0,13525.0,13520.5,13516.0,13511.5,13507.0,13502.5,13498.0,13494.0,13490.0,13486.0,13482.0,13478.0,13474.0,13470.0,13466.0,13462.5,13459.0,13455.0,13451.0,13447.5,13444.0,13440.5,13437.0,13433.5,13430.0,13426.5,13423.0,13420.0,13417.0,13413.5,13410.0,13407.0,13404.0,13401.0,13398.0,13395.5,13393.0,13390.5,13388.0,13385.5,13383.0,13380.5,13378.0,13375.5,13373.0,13370.5,13368.0,13365.5,13363.0,13359.5,13356.0,13353.0,13350.0,13346.5,13343.0,13339.0,13335.0,13330.5,13326.0,13321.5,13317.0,13313.0,13309.0,13304.5,13300.0,13295.5,13291.0,13287.0,13283.0,13279.0,13275.0,13271.5,13268.0,13265.0,13262.0,13259.5,13257.0,13254.5,13252.0,13249.5,13247.0,13245.0,13243.0,13240.5,13238.0,13235.5,13233.0,13230.5,13228.0,13225.0,13222.0,13219.0,13216.0,13212.5,13209.0,13205.5,13202.0,13198.0,13194.0,13190.5,13187.0,13182.5,13178.0,13174.0,13170.0,13165.5,13161.0,13157.0,13153.0,13148.5,13144.0,13139.5,13135.0,13131.0,13127.0,13123.0,13119.0,13115.5,13112.0,13108.0,13104.0,13100.0,13096.0,13092.5,13089.0,13085.0,13081.0,13077.5,13074.0,13069.5,13065.0,13061.0,13057.0,13052.5,13048.0,13044.0,13040.0,13035.5,13031.0,13026.0,13021.0,13016.5,13012.0,13007.5,13003.0,12998.5,12994.0,12989.5,12985.0,12981.0,12977.0,12973.0,12969.0,12965.5,12962.0,12958.0,12954.0,12951.0,12948.0,12945.0,12942.0,12939.0,12936.0,12933.5,12931.0,12929.0,12927.0,12924.5,12922.0,12920.5,12919.0,12917.0,12915.0,12913.5,12912.0,12911.0,12910.0,12908.5,12907.0,12906.0,12905.0,12903.5,12902.0,12901.0,12900.0,12898.0,12896.0,12894.0,12892.0,12889.5,12887.0,12884.0,12881.0,12877.5,12874.0,12870.0,12866.0,12861.0,12856.0,12851.0,12846.0,12841.0,12836.0,12830.5,12825.0,12819.5,12814.0,12808.5,12803.0,12798.0,12793.0,12788.0,12783.0,12779.0,12775.0,12770.5,12766.0,12762.0,12758.0,12754.5,12751.0,12747.5,12744.0,12740.5,12737.0,12733.5,12730.0,12726.5,12723.0,12719.0,12715.0,12711.0,12707.0,12702.0,12697.0,12692.0,12687.0,12682.0,12677.0,12672.0,12667.0,12662.5,12658.0,12654.0,12650.0,12646.0,12642.0,12639.0,12636.0,12633.5,12631.0,12628.5,12626.0,12624.0,12622.0,12619.0,12616.0,12613.5,12611.0,12607.5,12604.0,12599.5,12595.0,12591.0,12585.0,12580.0,12575.0,12569.0,12564.0,12558.0,12553.0,12548.0,12543.0,12538.0,12534.0,12529.0,12525.0,12522.0,12519.0,12516.0,12514.0,12512.0,12510.0,12508.0,12507.0,12505.0,12504.0,12502.0,12500.0,12497.0,12494.0,12491.0,12487.0,12482.0,12477.0,12471.0,12464.0,12457.0,12449.0,12441.0,12432.0,12423.0,12414.0,12406.0,12397.0,12389.0,12382.0,12375.0,12370.0,12366.0,12364.0,12364.0,12366.0,12369.0,12375.0,12381.0,12389.0,12398.0,12408.0,12417.0,12427.0,12436.0,12445.0,12452.0,12459.0,12465.0,12470.0,12474.0,12477.0,12479.0,12480.0,12480.0,12480.0,12479.0,12478.0,12477.0,12476.0,12474.0,12473.0,12471.0,12470.0,12468.0,12466.0,12464.0,12463.0,12461.0,12458.0,12456.0,12454.0,12452.0,12449.0,12447.0,12445.0,12442.0,12440.0,12437.0,12435.0,12432.0,12430.0,12428.0,12426.0,12423.0,12421.0,12419.0,12417.0,12415.0,12414.0,12412.0,12410.0,12408.0,12407.0,12405.0,12403.0,12402.0,12401.0,12400.0,12398.0,12398.0,12397.0,12396.0,12396.0,12396.0,12396.0,12396.0,12396.0,12397.0,12397.0,12398.0,12398.0,12397.0,12397.0,12395.0,12393.0,12390.0,12386.0,12382.0,12377.0,12371.0,12365.0,12359.0,12353.0,12347.0,12343.0,12338.0,12335.0,12332.0,12330.0,12328.0,12327.0,12326.0,12325.0,12324.0,12323.0,12322.0,12320.0,12318.0,12316.0,12314.0,12312.0,12310.0,12308.0,12305.0,12302.0,12299.0,12295.0,12291.0,12287.0,12282.0,12278.0,12274.0,12269.0,12265.0,12261.0,12258.0,12255.0,12253.0,12252.0,12250.0,12248.0,12245.0,12240.0,12235.0,12228.0,12221.0,12213.0,12204.0,12194.0,12185.0,12174.0,12163.0,12152.0,12141.0,12130.0,12119.0,12108.0,12096.0,12086.0,12075.0,12065.0,12055.0,12046.0,12037.0,12030.0,12023.0,12016.0,12011.0,12007.0,12004.0,12002.0,12001.0,12002.0,12004.0,12008.0,12013.0,12020.0,12028.0,12036.0,12044.0,12051.0,12058.0,12062.0,12065.0,12067.0,12066.0,12065.0,12060.0,12055.0,12048.0,12040.0,12032.0,12025.0,12019.0,12014.0,12011.0,12011.0,12014.0,12018.0,12022.0,12024.0,12021.0,12013.0,11997.0,11974.0,11944.0,11918.0,11901.0,11892.0,11890.0,11889.0,11879.0,11864.0,11850.0,11841.0,11834.0,11824.0,11812.0,11803.0,11800.0,11802.0,11809.0,11818.0,11827.0,11834.0,11836.0,11836.0,11837.0,11840.0,11844.0,11845.0,11841.0,11833.0,11823.0,11814.0,11808.0,11807.0,11813.0,11826.0,11840.0,11845.0,11837.0,11820.0,11797.0,11772.0,11749.0,11732.0,11716.0,11701.0,11681.0,11663.0,11658.0,11665.0,11680.0,11701.0,11723.0,11741.0,11751.0,11749.0,11738.0,11723.0,11706.0,11689.0,11672.0,11656.0,11642.0,11630.0,11619.0,11612.0,11607.0,11603.0,11596.0,11584.0,11571.0,11560.0,11552.0,11547.0,11543.0,11541.0,11538.0,11535.0,11530.0,11525.0,11519.0,11514.0,11511.0,11511.0,11515.0,11519.0,11523.0,11524.0,11522.0,11519.0,11512.0,11504.0,11495.0,11487.0,11481.0,11477.0,11473.0,11464.0,11451.0,11434.0,11416.0,11399.0,11385.0,11375.0,11370.0,11372.0,11378.0,11386.0,11392.0,11396.0,11395.0,11389.0,11380.0,11367.0,11352.0,11338.0,11330.0,11329.0,11333.0,11341.0,11349.0,11356.0,11358.0,11355.0,11346.0,11332.0,11314.0,11295.0,11273.0,11251.0,11234.0,11227.0,11230.0,11240.0,11251.0,11257.0,11254.0,11240.0,11224.0,11213.0,11205.0,11190.0,11161.0,11131.0,11112.0,11100.0,11088.0,11075.0,11066.0,11061.0,11057.0,11053.0,11053.0,11055.0,11055.0,11055.0,11060.0,11066.0,11069.0,11067.0,11062.0,11057.0,11052.0,11048.0,11047.0,11047.0,11048.0,11047.0,11043.0,11038.0,11036.0,11037.0,11041.0,11046.0,11047.0,11043.0,11035.0,11027.0,11022.0,11017.0,11009.0,11000.0,10991.0,10982.0,10973.0,10965.0,10961.0,10963.0,10971.0,10982.0,10989.0,10989.0,10979.0,10964.0,10947.0,10930.0,10917.0,10909.0,10906.0,10905.0,10905.0,10908.0,10913.0,10913.0,10913.0,10912.0,10912.0,10908.0,10896.0,10872.0,10846.0,10823.0,10803.0,10783.0,10763.0,10742.0,10717.0,10696.0,10684.0,10677.0,10666.0,10656.0,10651.0,10644.0,10634.0,10622.0,10610.0,10599.0,10591.0,10586.0,10585.0,10585.0,10588.0,10596.0,10605.0,10606.0,10596.0,10575.0,10551.0,10530.0,10514.0,10508.0,10503.0,10494.0,10481.0,10473.0,10471.0,10472.0,10472.0,10472.0,10473.0,10479.0,10494.0,10513.0,10529.0,10544.0,10553.0,10557.0,10557.0,10555.0,10551.0,10541.0,10523.0,10504.0,10485.0,10464.0,10442.0,10423.0,10408.0,10396.0,10386.0,10380.0,10377.0,10375.0,10371.0,10363.0,10351.0,10341.0,10337.0,10339.0,10345.0,10355.0,10366.0,10375.0,10377.0,10375.0,10373.0,10369.0,10366.0,10367.0,10376.0,10392.0,10410.0,10424.0,10422.0,10403.0,10378.0,10361.0,10357.0,10365.0,10378.0,10393.0,10405.0,10417.0,10422.0,10420.0,10408.0,10392.0,10382.0,10384.0,10381.0,10366.0,10357.0,10363.0,10373.0,10384.0,10395.0,10405.0,10419.0,10419.0,10410.0,10405.0,10390.0,10374.0,10374.0,10378.0,10373.0,10364.0,10354.0,10351.0,10356.0,10361.0,10359.0,10355.0,10353.0,10355.0,10355.0,10360.0,10371.0,10378.0,10369.0,10348.0,10333.0,10328.0,10336.0,10341.0,10338.0,10338.0,10342.0,10339.0,10331.0,10330.0,10327.0,10316.0,10310.0,10312.0,10317.0,10316.0,10318.0,10322.0,10320.0,10306.0,10294.0,10289.0,10289.0,10296.0,10294.0,10285.0,10277.0,10277.0,10283.0,10281.0,10270.0,10251.0,10231.0,10215.0,10207.0,10206.0,10209.0,10213.0,10217.0,10222.0,10228.0,10229.0,10220.0,10209.0,10202.0,10198.0,10197.0,10199.0,10201.0,10204.0,10206.0,10206.0,10202.0,10195.0,10182.0,10167.0,10150.0,10136.0,10124.0,10119.0,10120.0,10125.0,10133.0,10141.0,10147.0,10149.0,10147.0,10140.0,10131.0,10121.0,10110.0,10101.0,10094.0,10091.0,10090.0,10090.0,10091.0,10091.0,10090.0,10086.0,10078.0,10067.0,10054.0,10047.0,10050.0,10065.0,10084.0,10097.0,10097.0,10085.0,10072.0,10064.0,10063.0,10065.0,10065.0,10061.0,10053.0,10041.0,10029.0,10018.0,10011.0,10010.0,10013.0,10019.0,10025.0,10027.0,10026.0,10025.0,10028.0,10032.0,10035.0,10033.0,10032.0,10036.0,10046.0,10057.0,10062.0,10057.0,10044.0,10030.0,10021.0,10018.0,10018.0,10019.0,10018.0,10016.0,10011.0,10008.0,10007.0,10011.0,10017.0,10021.0,10024.0,10029.0,10037.0,10045.0,10049.0,10043.0,10027.0,10003.0,9977.0,9955.0,9945.0,9951.0,9966.0,9980.0,9987.0,9987.0,9982.0,9975.0,9967.0,9961.0,9957.0,9956.0,9952.0,9945.0,9938.0,9933.0,9932.0,9932.0,9933.0,9935.0,9935.0,9934.0,9928.0,9916.0,9900.0,9888.0,9881.0,9872.0,9857.0,9837.0,9820.0,9809.0,9803.0,9799.0,9794.0,9786.0,9775.0,9759.0,9743.0,9728.0,9718.0,9708.0,9693.0,9680.0,9671.0,9667.0,9664.0,9662.0,9658.0,9655.0,9653.0,9654.0,9656.0,9658.0,9658.0,9653.0,9645.0,9637.0,9631.0,9628.0,9626.0,9623.0,9614.0,9593.0,9566.0,9547.0,9540.0,9542.0,9547.0,9550.0,9558.0,9570.0,9580.0,9588.0,9589.0,9583.0,9571.0,9556.0,9541.0,9530.0,9525.0,9529.0,9540.0,9555.0,9569.0,9578.0,9584.0,9591.0,9601.0,9609.0,9608.0,9609.0,9616.0,9623.0,9627.0,9630.0,9630.0,9629.0,9626.0,9622.0,9619.0,9614.0,9602.0,9586.0,9574.0,9569.0,9573.0,9581.0,9589.0,9595.0,9598.0,9599.0,9597.0,9594.0,9590.0,9587.0,9582.0,9577.0,9572.0,9565.0,9558.0,9550.0,9543.0,9536.0,9529.0,9523.0,9518.0,9512.0,9507.0,9503.0,9498.0,9494.0,9490.0,9486.0,9482.0,9477.0,9471.0,9463.0,9453.0,9443.0,9436.0,9432.0,9431.0,9432.0,9433.0,9429.0,9419.0,9404.0,9389.0,9381.0,9384.0,9392.0,9402.0,9413.0,9424.0,9429.0,9425.0,9418.0,9412.0,9405.0,9395.0,9379.0,9361.0,9345.0,9334.0,9326.0,9319.0,9314.0,9314.0,9319.0,9327.0,9334.0,9336.0,9333.0,9326.0,9314.0,9301.0,9286.0,9272.0,9257.0,9243.0,9231.0,9225.0,9229.0,9242.0,9260.0,9274.0,9283.0,9283.0,9274.0,9262.0,9252.0,9247.0,9243.0,9239.0,9231.0,9223.0,9219.0,9220.0,9222.0,9222.0,9218.0,9213.0,9206.0,9201.0,9199.0,9204.0,9211.0,9214.0,9207.0,9194.0,9187.0,9192.0,9203.0,9213.0,9215.0,9211.0,9203.0,9194.0,9186.0,9180.0,9176.0,9174.0,9173.0,9174.0,9173.0,9166.0,9150.0,9124.0,9099.0,9077.0,9058.0,9040.0,9030.0,9027.0,9026.0,9021.0,9011.0,8998.0,8986.0,8973.0,8959.0,8945.0,8936.0,8932.0,8929.0,8922.0,8910.0,8901.0,8899.0,8900.0,8899.0,8895.0,8887.0,8875.0,8861.0,8852.0,8852.0,8857.0,8861.0,8861.0,8861.0,8862.0,8868.0,8882.0,8900.0,8915.0,8917.0,8906.0,8892.0,8884.0,8883.0,8890.0,8900.0,8901.0,8887.0,8875.0,8872.0,8876.0,8888.0,8905.0,8921.0,8929.0,8922.0,8905.0,8887.0,8876.0,8873.0,8875.0,8879.0,8883.0,8885.0,8885.0,8881.0,8875.0,8864.0,8851.0,8836.0,8820.0,8805.0,8792.0,8784.0,8781.0,8785.0,8790.0,8793.0,8794.0,8796.0,8800.0,8806.0,8811.0,8813.0,8812.0,8809.0,8807.0,8805.0,8804.0,8804.0,8804.0,8803.0,8800.0,8796.0,8791.0,8786.0,8781.0,8778.0,8775.0,8774.0,8773.0,8772.0,8771.0,8770.0,8769.0,8767.0,8765.0,8762.0,8759.0,8754.0,8747.0,8736.0,8724.0,8714.0,8709.0,8708.0,8707.0,8702.0,8695.0,8693.0,8698.0,8705.0,8708.0,8706.0,8701.0,8699.0,8702.0,8704.0,8699.0,8691.0,8684.0,8680.0,8679.0,8682.0,8687.0,8696.0,8702.0,8696.0,8679.0,8655.0,8623.0,8585.0,8547.0,8514.0,8489.0,8475.0,8475.0,8487.0,8496.0,8498.0,8493.0,8482.0,8467.0,8452.0,8438.0,8426.0,8416.0,8407.0,8401.0,8396.0,8394.0,8391.0,8386.0,8376.0,8363.0,8351.0,8344.0,8339.0,8327.0,8311.0,8297.0,8294.0,8300.0,8308.0,8310.0,8306.0,8310.0,8320.0,8329.0,8336.0,8344.0,8350.0,8352.0,8347.0,8338.0,8328.0,8320.0,8314.0,8308.0,8303.0,8297.0,8290.0,8281.0,8271.0,8260.0,8249.0,8239.0,8231.0,8227.0,8224.0,8223.0,8224.0,8226.0,8228.0,8231.0,8234.0,8236.0,8236.0,8233.0,8225.0,8215.0,8209.0,8211.0,8221.0,8235.0,8249.0,8258.0,8261.0,8259.0,8252.0,8241.0,8228.0,8217.0,8205.0,8188.0,8173.0,8171.0,8175.0,8181.0,8184.0,8182.0,8174.0,8160.0,8148.0,8143.0,8143.0,8146.0,8149.0,8159.0,8173.0,8186.0,8191.0,8183.0,8165.0,8142.0,8124.0,8111.0,8092.0,8075.0,8063.0,8041.0,8016.0,7998.0,7983.0,7970.0,7961.0,7958.0,7964.0,7971.0,7971.0,7970.0,7969.0,7965.0,7960.0,7957.0,7964.0,7979.0,7992.0,7996.0,7991.0,7978.0,7966.0,7969.0,7981.0,7991.0,7993.0,7982.0,7968.0,7957.0,7950.0,7947.0,7949.0,7959.0,7976.0,7991.0,7999.0,7995.0,7987.0,7984.0,7985.0,7987.0,7986.0,7981.0,7971.0,7955.0,7942.0,7935.0,7934.0,7934.0,7933.0,7932.0,7935.0,7941.0,7944.0,7937.0,7925.0,7916.0,7917.0,7921.0,7920.0,7912.0,7906.0,7902.0,7903.0,7909.0,7919.0,7929.0,7934.0,7929.0,7918.0,7903.0,7886.0,7867.0,7854.0,7852.0,7859.0,7868.0,7873.0,7867.0,7848.0,7821.0,7794.0,7775.0,7771.0,7775.0,7782.0,7788.0,7791.0,7789.0,7781.0,7763.0,7737.0,7726.0,7727.0,7731.0,7726.0,7713.0,7702.0,7703.0,7712.0,7722.0,7725.0,7723.0,7721.0,7720.0,7721.0,7721.0,7718.0,7708.0,7695.0,7687.0,7687.0,7690.0,7688.0,7677.0,7660.0,7644.0,7629.0,7615.0,7605.0,7602.0,7596.0,7582.0,7566.0,7552.0,7538.0,7524.0,7515.0,7514.0,7514.0,7502.0,7486.0,7479.0,7474.0,7463.0,7453.0,7445.0,7441.0,7438.0,7436.0,7436.0,7436.0,7430.0,7420.0,7414.0,7417.0,7428.0,7440.0,7447.0,7449.0,7452.0,7457.0,7463.0,7467.0,7464.0,7456.0,7447.0,7439.0,7433.0,7427.0,7419.0,7407.0,7388.0,7366.0,7342.0,7319.0,7302.0,7292.0,7287.0,7288.0,7291.0,7295.0,7299.0,7301.0,7301.0,7299.0,7296.0,7293.0,7293.0,7295.0,7298.0,7303.0,7308.0,7313.0,7318.0,7321.0,7323.0,7322.0,7320.0,7315.0,7308.0,7299.0,7286.0,7270.0,7251.0,7230.0,7209.0,7192.0,7181.0,7178.0,7181.0,7185.0,7186.0,7183.0,7173.0,7158.0,7142.0,7129.0,7123.0,7124.0,7124.0,7115.0,7093.0,7066.0,7044.0,7029.0,7019.0,7013.0,7015.0,7029.0,7053.0,7073.0,7083.0,7082.0,7071.0,7054.0,7036.0,7025.0,7022.0,7022.0,7016.0,7006.0,6993.0,6980.0,6970.0,6966.0,6973.0,6985.0,6995.0,6995.0,6982.0,6964.0,6950.0,6942.0,6938.0,6939.0,6941.0,6943.0,6942.0,6937.0,6931.0,6924.0,6920.0,6916.0,6914.0,6913.0,6912.0,6912.0,6910.0,6906.0,6900.0,6891.0,6878.0,6863.0,6846.0,6827.0,6809.0,6796.0,6788.0,6785.0,6787.0,6791.0,6797.0,6801.0,6801.0,6793.0,6779.0,6764.0,6754.0,6752.0,6754.0,6752.0,6744.0,6729.0,6706.0,6677.0,6648.0,6625.0,6612.0,6609.0,6616.0,6631.0,6652.0,6672.0,6681.0,6674.0,6651.0,6625.0,6608.0,6603.0,6604.0,6605.0,6602.0,6595.0,6586.0,6577.0,6569.0,6563.0,6563.0,6569.0,6579.0,6590.0,6592.0,6560.0,6501.0,6449.0,6428.0,6417.0,6414.0,6423.0,6432.0,6439.0,6444.0,6455.0,6467.0,6471.0,6464.0,6455.0,6451.0,6451.0,6453.0,6452.0,6447.0,6435.0,6420.0,6404.0,6390.0,6381.0,6377.0,6377.0,6378.0,6380.0,6380.0,6377.0,6371.0,6361.0,6348.0,6331.0,6312.0,6293.0,6277.0,6266.0,6259.0,6256.0,6257.0,6261.0,6268.0,6277.0,6287.0,6297.0,6306.0,6312.0,6315.0,6313.0,6303.0,6284.0,6254.0,6215.0,6177.0,6147.0,6131.0,6133.0,6144.0,6158.0,6168.0,6176.0,6182.0,6186.0,6189.0,6191.0,6193.0,6195.0,6194.0,6193.0,6189.0,6184.0,6179.0,6175.0,6175.0,6178.0,6183.0,6187.0,6189.0,6186.0,6181.0,6174.0,6167.0,6159.0,6151.0,6142.0,6133.0,6124.0,6117.0,6112.0,6109.0,6109.0,6110.0,6109.0,6105.0,6096.0,6081.0,6067.0,6060.0,6058.0,6058.0,6060.0,6062.0,6063.0,6062.0,6058.0,6050.0,6039.0,6027.0,6017.0,6015.0,6020.0,6025.0,6025.0,6019.0,6009.0,5997.0,5990.0,5989.0,5987.0,5982.0,5987.0,6002.0,6015.0,6016.0,6003.0,5984.0,5968.0,5955.0,5945.0,5937.0,5938.0,5945.0,5954.0,5957.0,5950.0,5934.0,5916.0,5902.0,5891.0,5884.0,5881.0,5880.0,5882.0,5886.0,5890.0,5894.0,5898.0,5899.0,5895.0,5883.0,5866.0,5849.0,5834.0,5825.0,5820.0,5817.0,5814.0,5807.0,5796.0,5786.0,5780.0,5780.0,5782.0,5779.0,5773.0,5769.0,5772.0,5780.0,5789.0,5794.0,5790.0,5781.0,5769.0,5757.0,5750.0,5749.0,5749.0,5746.0,5742.0,5740.0,5743.0,5748.0,5752.0,5751.0,5743.0,5726.0,5706.0,5691.0,5684.0,5684.0,5687.0,5691.0,5693.0,5691.0,5684.0,5673.0,5658.0,5645.0,5642.0,5650.0,5662.0,5669.0,5662.0,5643.0,5623.0,5598.0,5576.0,5560.0,5557.0,5567.0,5581.0,5594.0,5598.0,5594.0,5586.0,5581.0,5578.0,5580.0,5584.0,5587.0,5583.0,5572.0,5556.0,5539.0,5520.0,5501.0,5482.0,5463.0,5444.0,5424.0,5406.0,5391.0,5381.0,5379.0,5385.0,5397.0,5413.0,5427.0,5437.0,5439.0,5434.0,5425.0,5413.0,5399.0,5385.0,5372.0,5359.0,5345.0,5330.0,5316.0,5302.0,5292.0,5287.0,5291.0,5303.0,5321.0,5339.0,5353.0,5358.0,5352.0,5336.0,5316.0,5296.0,5279.0,5270.0,5270.0,5278.0,5290.0,5303.0,5314.0,5319.0,5318.0,5310.0,5304.0,5307.0,5317.0,5326.0,5328.0,5326.0,5323.0,5319.0,5314.0,5307.0,5297.0,5276.0,5248.0,5228.0,5207.0,5200.0,5207.0,5218.0,5230.0,5239.0,5244.0,5242.0,5232.0,5218.0,5202.0,5187.0,5175.0,5165.0,5154.0,5140.0,5122.0,5103.0,5085.0,5070.0,5059.0,5053.0,5052.0,5053.0,5053.0,5051.0,5046.0,5041.0,5038.0,5031.0,5027.0,5035.0,5054.0,5066.0,5070.0,5075.0,5081.0,5084.0,5082.0,5080.0,5081.0,5083.0,5084.0,5084.0,5079.0,5072.0,5059.0,5043.0,5027.0,5016.0,5008.0,5001.0,4994.0,4986.0,4980.0,4974.0,4969.0,4968.0,4969.0,4973.0,4977.0,4978.0,4979.0,4982.0,4983.0,4969.0,4946.0,4928.0,4919.0,4919.0,4924.0,4931.0,4937.0,4947.0,4958.0,4953.0,4933.0,4907.0,4882.0,4856.0,4825.0,4794.0,4774.0,4761.0,4755.0,4756.0,4756.0,4753.0,4750.0,4751.0,4757.0,4766.0,4773.0,4773.0,4770.0,4773.0,4786.0,4799.0,4803.0,4796.0,4783.0,4764.0,4744.0,4723.0,4706.0,4694.0,4688.0,4684.0,4673.0,4653.0,4636.0,4628.0,4630.0,4639.0,4651.0,4660.0,4668.0,4672.0,4672.0,4670.0,4675.0,4685.0,4697.0,4705.0,4706.0,4701.0,4694.0,4691.0,4698.0,4706.0,4706.0,4690.0,4662.0,4629.0,4600.0,4577.0,4560.0,4549.0,4540.0,4531.0,4518.0,4506.0,4495.0,4487.0,4482.0,4478.0,4475.0,4475.0,4480.0,4484.0,4480.0,4473.0,4475.0,4480.0,4476.0,4464.0,4458.0,4464.0,4470.0,4478.0,4488.0,4495.0,4498.0,4499.0,4506.0,4518.0,4526.0,4529.0,4524.0,4514.0,4503.0,4495.0,4487.0,4482.0,4482.0,4486.0,4496.0,4507.0,4514.0,4514.0,4510.0,4506.0,4506.0,4503.0,4500.0,4499.0,4489.0,4470.0,4451.0,4436.0,4427.0,4421.0,4414.0,4409.0,4411.0,4421.0,4432.0,4438.1,4439.6,4438.6,4436.8,4428.8,4413.5,4401.6,4393.8,4383.6,4372.0,4364.2,4364.4,4370.0,4376.6,4380.8,4383.4,4383.8,4382.6,4380.8,4380.0,4380.8,4383.0,4384.0,4381.8,4375.6,4365.8,4353.6,4338.4,4321.8,4305.2,4290.0,4275.0,4259.0,4241.0,4220.4,4200.0,4182.2,4170.0,4161.8,4154.2,4145.8,4136.4,4127.4,4119.4,4113.4,4111.0,4114.1,4123.0,4138.8,4157.6,4176.2,4190.0,4195.7,4192.2,4183.2,4175.2,4170.8,4169.0,4167.2,4163.6,4155.2,4143.8,4133.9,4130.5,4135.4,4146.2,4158.8,4169.6,4174.2,4168.7,4155.0,4141.3,4135.9,4138.2,4140.6,4137.6,4129.0,4118.0,4109.3,4107.6,4112.6,4119.0,4122.0,4118.8,4110.8,4098.0,4083.6,4075.7,4077.0,4081.8,4083.8,4086.0,4089.4,4088.8,4079.0,4059.5,4035.2,4013.8,4001.4,3995.8,3994.0,3994.6,3997.0,4004.0,4014.0,4021.8,4026.0,4034.4,4044.0,4045.4,4035.0,4017.0,3999.8,3993.4,3996.0,3995.8,3975.4,3945.2,3922.0,3904.3,3894.9,3892.2,3892.0,3890.6,3889.2,3889.6,3894.6,3903.2,3904.2,3895.4,3885.0,3877.0,3874.2,3878.6,3887.0,3895.6,3900.4,3900.6,3900.0,3899.6,3894.7,3883.0,3868.4,3858.2,3855.2,3859.4,3866.0,3869.2,3869.8,3867.6,3862.6,3854.0,3841.0,3826.6,3815.4,3805.0,3796.6,3791.7,3793.5,3803.2,3816.4,3827.4,3830.7,3824.8,3816.7,3813.0,3816.2,3823.3,3821.6,3804.4,3779.2,3755.8,3740.4,3736.2,3741.0,3749.6,3758.4,3766.2,3772.6,3775.6,3770.4,3756.2,3737.0,3717.2,3701.0,3690.6,3686.0,3681.0,3675.8,3674.2,3677.4,3684.8,3694.0,3703.4,3711.6,3716.6,3717.8,3715.8,3712.0,3708.4,3704.8,3700.2,3692.0,3677.8,3661.6,3648.2,3638.0,3628.0,3619.2,3615.2,3619.4,3634.0,3648.2,3650.0,3637.8,3623.2,3616.6,3616.6,3616.8,3613.0,3605.6,3596.8,3589.2,3584.0,3579.0,3573.2,3569.0,3567.2,3568.4,3570.0,3568.6,3562.3,3551.8,3537.6,3520.6,3502.0,3484.5,3471.0,3463.7,3464.2,3472.6,3488.6,3507.4,3521.1,3522.1,3512.4,3499.0,3489.3,3485.2,3486.4,3492.2,3500.8,3508.8,3512.2,3507.1,3493.0,3476.3,3464.4,3462.6,3466.0,3464.5,3451.7,3431.0,3410.6,3397.3,3393.3,3398.3,3411.5,3427.4,3437.6,3435.3,3422.4,3405.0,3388.5,3383.0,3381.8,3380.4,3375.4,3373.6,3377.4,3387.4,3390.4,3381.8,3378.8,3375.0,3366.8,3350.4,3335.8,3320.0,3311.4,3310.8,3302.4,3307.6,3309.2,3312.4,3316.4,3324.4,3322.4,3315.8,3312.4,3321.4,3316.0,3305.0,3295.4,3276.6,3271.4,3279.8,3266.4,3263.2,3248.6,3227.2,3207.3,3191.9,3187.6,3195.2,3206.3,3213.5,3214.6,3210.8,3203.8,3195.2,3186.0,3177.4,3169.4,3162.0,3153.6,3143.4,3130.8,3118.4,3108.4,3102.0,3096.8,3090.2,3081.0,3070.4,3060.0,3050.8,3045.2,3044.6,3049.4,3057.2,3064.8,3073.8,3088.9,3098.7,3096.4,3086.2,3079.0,3074.2,3067.8,3057.2,3050.0,3046.8,3043.6,3038.0,3034.0,3032.2,3026.0,3014.0,3000.7,2996.4,3002.4,3009.6,3010.4,3006.0,3000.2,2991.8,2979.0,2967.8,2963.2,2959.6,2952.6,2944.8,2939.3,2939.8,2947.2,2955.8,2958.3,2951.0,2940.6,2934.5,2943.1,2958.4,2963.4,2954.8,2938.8,2923.6,2913.4,2905.8,2899.2,2897.4,2900.4,2904.0,2904.2,2901.0,2897.6,2898.3,2902.8,2905.5,2901.1,2889.0,2874.9,2866.2,2867.1,2873.0,2878.7,2877.7,2867.7,2852.4,2837.7,2829.3,2827.0,2826.8,2824.6,2819.4,2813.0,2807.0,2803.6,2803.4,2807.4,2814.6,2820.8,2821.4,2815.7,2804.6,2792.4,2782.4,2776.2,2771.4,2762.8,2748.6,2732.0,2719.2,2715.6,2719.8,2727.2,2733.0,2737.2,2739.0,2739.5,2739.0,2737.0,2733.6,2725.5,2709.8,2697.0,2691.4,2682.6,2671.2,2645.0,2621.7,2607.8,2588.2,2573.2,2571.8,2556.4,2534.0,2520.6,2516.6,2507.6,2495.4,2480.8,2474.0,2468.4,2463.2,2462.2,2458.8,2447.8,2447.0,2461.2,2462.0,2465.4,2477.4,2489.2,2503.3,2516.4,2509.4,2488.6,2452.6,2445.0,2461.4,2477.0,2487.6,2492.2,2499.8,2501.6,2495.2,2492.6,2498.4,2507.4,2511.7,2506.9,2496.2,2489.0,2490.2,2494.0,2491.7,2484.8,2480.6,2482.4,2481.4,2467.7,2446.3,2432.5,2434.4,2441.5,2440.7,2432.4,2425.4,2425.0,2428.2,2430.6,2430.8,2428.8,2425.4,2422.0,2420.4,2419.6,2417.0,2412.0,2408.9,2409.4,2414.0,2419.0,2422.6,2422.6,2418.6,2409.6,2395.5,2375.5,2351.6,2326.0,2301.6,2281.7,2268.0,2260.8,2256.0,2251.0,2243.2,2229.6,2211.0,2191.8,2175.1,2164.2,2162.7,2168.4,2179.6,2191.8,2202.2,2207.1,2208.8,2208.4,2210.2,2216.2,2226.2,2236.8,2243.4,2242.8,2237.2,2230.4,2227.4,2232.1,2243.1,2243.4,2225.5,2211.4,2211.8,2218.0,2217.2,2201.8,2178.6,2159.2,2152.6,2157.2,2162.3,2154.8,2139.0,2127.2,2121.2,2118.6,2112.8,2105.0,2104.8,2108.0,2112.0,2114.6,2112.4,2109.8,2107.8,2104.0,2097.8,2090.0,2080.2,2074.6,2077.0,2083.4,2091.4,2098.8,2100.2,2088.6,2070.0,2050.6,2032.2,2017.2,2010.2,2009.6,2008.0,2011.4,2027.0,2038.4,2032.6,2015.2,2004.4,2000.4,1994.2,1982.0,1970.8,1967.8,1970.2,1975.2,1980.8,1980.2,1970.6,1960.2,1953.4,1951.6,1944.4,1929.6,1921.6,1932.2,1946.6,1949.2,1941.8,1934.6,1922.6,1901.8,1884.2,1878.4,1881.6,1885.6,1887.0,1884.4,1881.2,1879.4,1876.8,1876.0,1876.0,1877.4,1881.6,1884.7,1882.6,1872.8,1859.0,1845.2,1837.3,1835.6,1832.4,1820.8,1803.8,1788.2,1774.6,1758.2,1735.0,1713.6,1708.8,1722.8,1742.8,1757.8,1767.2,1774.8,1783.2,1781.6,1775.0,1772.0,1766.8,1758.4,1744.0,1739.2,1730.0,1725.3,1714.8,1711.4,1712.6,1705.4,1705.4,1705.6,1699.0,1693.2,1694.8,1693.6,1696.2,1682.6,1668.4,1652.6,1629.6,1618.2,1609.2,1596.2,1583.6,1576.8,1582.8,1584.0,1585.2,1596.0,1602.8,1594.4,1578.4,1573.2,1575.0,1582.7,1594.6,1597.3,1592.8,1593.6,1601.2,1601.8,1595.0,1581.8,1565.6,1550.0,1537.2,1531.4,1527.4,1519.0,1509.4,1501.4,1496.4,1493.2,1489.8,1483.0,1470.2,1451.0,1436.3,1433.9,1439.4,1446.8,1452.4,1449.3,1435.6,1417.0,1395.6,1373.6,1353.0,1334.0,1318.4,1306.2,1295.4,1286.4,1278.4,1277.6,1282.6,1269.0,1252.6,1254.2,1253.9,1261.6,1264.2,1263.4,1275.2,1293.0,1300.8,1307.8,1291.0,1288.0,1297.4,1209.9,1173.3,1191.4,1216.2,1227.0,1220.6,1217.9,1218.8,1223.6,1218.5,1207.4,1196.4,1190.2,1188.2,1190.0,1193.8,1197.8,1201.2,1202.0,1200.6,1194.6,1182.8,1166.4,1147.0,1127.4,1111.5,1102.4,1101.8,1108.2,1118.0,1128.0,1136.0,1138.8,1137.6,1133.0,1126.2,1119.0,1113.5,1113.1,1118.0,1108.4,1092.6,1095.0,1088.6,1045.6,1029.0,1043.4,1050.6,1046.2,1034.2,1010.0,991.6,972.6,959.2,951.7,935.4,916.2,919.6,921.8,921.0,921.8,934.6,951.8,956.4,948.0,944.6,953.0,960.3,957.4,952.4,947.2,942.8,939.8,946.0,949.4,943.6,928.0,906.5,889.7,882.4,880.6,868.6,864.4,870.6,880.2,878.4,871.2,868.0,859.2,835.5,812.7,803.2,797.4,800.0,805.0,808.4,805.4,799.4,784.8,767.4,749.2,718.8,696.8,686.0,677.2,658.7,637.2,626.2,625.0,617.2,596.8,581.2,583.4,587.0,588.0,590.6,603.2,622.4,638.2,656.0,662.9,647.0,632.8,614.8,588.6,568.4,554.2,534.8,526.2,520.6,500.4,488.8,478.0,462.6,446.4,429.6,415.2,394.8,393.6,391.4,382.8,371.7,368.0,365.0,358.4,355.0,351.0,344.8,340.9,336.0,320.7,303.8,299.6,307.4,309.0,309.4,317.2,324.4,323.4,323.0,330.2,334.6,334.6,340.4,350.0,355.8,364.8,358.8,355.4,340.8,329.8,325.6,306.4,286.6,267.2,252.2,243.4,228.8,209.6,187.4,176.2,170.6,156.2,141.0,125.2,110.4,107.8,103.0,96.8,107.2,127.0,149.0,161.0,170.2,179.6,176.2,163.6,162.2,176.6,183.6,175.4,189.4,213.4,226.2,206.0,168.8,155.0,133.0,110.6,104.4,100.0,99.1,116.4,128.2,125.2,124.4,126.4,125.5,127.4,124.6,129.1,118.8,115.7,109.6,99.2,96.2,102.6,116.8,123.8,136.9,149.4,162.4,160.9,170.2,187.4];
calib[0].sigma=[1024.0,1022.5,1021.0,1019.5,1018.0,1016.7,1015.5,1014.3,1013.0,1011.5,1009.9,1008.4,1007.0,1005.9,1005.0,1004.1,1003.0,1001.6,1000.1,998.5,997.0,995.5,993.9,992.4,991.0,989.9,988.9,988.0,987.0,985.8,984.6,983.3,982.0,980.5,979.0,977.5,976.0,974.7,973.4,972.2,971.0,969.8,968.6,967.3,966.0,964.5,963.0,961.5,960.0,958.7,957.5,956.3,955.0,953.5,951.9,950.4,949.0,947.9,946.9,946.0,945.0,943.8,942.6,941.3,940.0,938.6,937.1,935.5,934.0,932.5,930.9,929.4,928.0,926.9,926.1,925.2,924.0,922.4,920.6,918.8,917.0,915.4,913.8,912.3,911.0,909.9,909.1,908.2,907.0,905.4,903.6,901.7,900.0,898.6,897.4,896.3,895.0,893.6,892.1,890.5,889.0,887.5,886.1,884.6,883.0,881.2,879.4,877.6,876.0,874.9,874.0,873.1,872.0,870.4,868.6,866.8,865.0,863.4,861.9,860.5,859.0,857.5,856.0,854.5,853.0,851.5,850.1,848.6,847.0,845.1,843.0,840.9,839.0,837.4,835.9,834.5,833.0,831.5,830.1,828.6,827.0,825.4,823.7,821.9,820.0,817.8,815.4,813.0,811.0,809.5,808.4,807.3,806.0,804.4,802.6,800.8,799.0,797.3,795.6,793.9,792.0,789.8,787.5,785.2,783.0,781.1,779.4,777.8,776.0,774.1,772.1,770.0,768.0,766.0,764.0,762.0,760.0,758.0,756.1,754.1,752.0,749.8,747.4,745.1,743.0,741.2,739.5,737.8,736.0,733.9,731.6,729.3,727.0,724.7,722.4,720.2,718.0,716.0,714.0,712.0,710.0,707.8,705.6,703.3,701.0,698.5,696.0,693.5,691.0,688.7,686.4,684.2,682.0,680.0,678.1,676.1,674.0,671.6,669.1,666.5,664.0,661.7,659.4,657.2,655.0,652.8,650.6,648.3,646.0,643.5,641.0,638.5,636.0,633.7,631.5,629.3,627.0,624.6,622.1,619.5,617.0,614.5,611.9,609.4,607.0,604.7,602.4,600.2,598.0,595.8,593.5,591.2,589.0,586.7,584.4,582.2,580.0,577.9,575.9,574.0,572.0,570.0,568.1,566.1,564.0,561.5,558.9,556.3,554.0,552.3,550.9,549.6,548.0,545.9,543.5,541.1,539.0,537.3,535.8,534.4,533.0,531.5,530.0,528.5,527.0,525.5,523.9,522.4,521.0,519.7,518.4,517.2,516.0,514.9,513.9,512.9,512.0,511.2,510.4,509.7,509.0,508.2,507.4,506.6,506.0,505.6,505.4,505.3,505.0,504.5,504.0,503.5,503.0,502.6,502.2,502.0,502.0,502.3,502.9,503.5,504.0,504.3,504.6,504.8,505.0,505.0,504.8,504.7,505.0,505.7,506.8,508.0,509.0,509.8,510.6,511.3,512.0,512.7,513.4,514.2,515.0,515.9,516.9,517.9,519.0,520.2,521.5,522.8,524.0,525.0,526.0,527.0,528.0,529.2,530.5,531.8,533.0,534.0,534.9,535.9,537.0,538.4,539.9,541.5,543.0,544.3,545.6,546.8,548.0,549.1,550.1,551.0,552.0,553.0,553.9,554.9,556.0,557.2,558.6,559.9,561.0,561.9,562.6,563.2,564.0,565.0,566.1,567.1,568.0,568.7,569.2,569.6,570.0,570.3,570.5,570.7,571.0,571.5,572.1,572.6,573.0,573.2,573.2,573.1,573.0,572.8,572.6,572.3,572.0,571.8,571.6,571.4,571.0,570.4,569.6,568.7,568.0,567.5,567.1,566.6,566.0,565.1,564.1,563.0,562.0,561.2,560.6,559.9,559.0,557.7,556.1,554.5,553.0,551.7,550.4,549.2,548.0,546.8,545.5,544.2,543.0,541.8,540.6,539.3,538.0,536.6,535.1,533.6,532.0,530.3,528.5,526.7,525.0,523.4,521.9,520.4,519.0,517.7,516.5,515.3,514.0,512.5,511.0,509.5,508.0,506.7,505.4,504.2,503.0,501.8,500.5,499.2,498.0,496.7,495.4,494.2,493.0,491.9,490.9,489.9,489.0,488.2,487.4,486.7,486.0,485.5,485.0,484.5,484.0,483.3,482.5,481.7,481.0,480.4,479.9,479.4,479.0,478.7,478.4,478.2,478.0,477.7,477.4,477.2,477.0,476.9,476.9,477.0,477.0,477.0,476.9,476.9,477.0,477.1,477.3,477.6,478.0,478.7,479.5,480.3,481.0,481.4,481.6,481.7,482.0,482.4,482.8,483.3,484.0,484.9,486.0,487.1,488.0,488.6,489.1,489.5,490.0,490.7,491.5,492.3,493.0,493.5,494.0,494.5,495.0,495.7,496.4,497.2,498.0,498.8,499.5,500.2,501.0,501.8,502.6,503.3,504.0,504.5,505.0,505.5,506.0,506.7,507.6,508.4,509.0,509.4,509.6,509.8,510.0,510.2,510.5,510.8,511.0,511.3,511.6,511.8,512.0,512.1,512.1,512.1,512.0,511.8,511.5,511.2,511.0,511.0,511.1,511.1,511.0,510.6,510.1,509.5,509.0,508.5,508.1,507.6,507.0,506.3,505.6,504.8,504.0,503.3,502.6,501.8,501.0,500.0,499.0,498.0,497.0,496.2,495.6,494.9,494.0,492.7,491.1,489.4,488.0,486.9,485.9,485.0,484.0,482.8,481.5,480.2,479.0,478.0,477.0,476.0,475.0,473.8,472.6,471.3,470.0,468.7,467.4,466.2,465.0,464.0,463.0,462.0,461.0,459.8,458.4,457.1,456.0,455.1,454.4,453.8,453.0,452.1,451.1,450.0,449.0,447.9,446.8,445.8,445.0,444.6,444.5,444.4,444.0,443.1,442.0,440.9,440.0,439.5,439.3,439.2,439.0,438.8,438.5,438.2,438.0,437.7,437.3,437.0,437.0,437.3,437.9,438.6,439.0,439.1,439.1,439.0,439.0,439.2,439.4,439.7,440.0,440.5,441.0,441.5,442.0,442.2,442.4,442.6,443.0,443.8,444.9,446.1,447.0,447.6,448.1,448.5,449.0,449.7,450.4,451.2,452.0,452.8,453.6,454.3,455.0,455.5,455.9,456.4,457.0,457.9,459.1,460.2,461.0,461.4,461.6,461.7,462.0,462.6,463.4,464.3,465.0,465.6,466.1,466.6,467.0,467.3,467.6,467.8,468.0,468.2,468.5,468.8,469.0,469.3,469.6,469.9,470.0,469.9,469.6,469.3,469.0,468.8,468.5,468.2,468.0,467.8,467.7,467.5,467.0,466.2,465.1,464.0,463.0,462.2,461.5,460.8,460.0,459.1,458.1,457.1,456.0,454.8,453.6,452.3,451.0,449.6,448.1,446.6,445.0,443.3,441.5,439.7,438.0,436.5,435.0,433.5,432.0,430.3,428.5,426.7,425.0,423.4,421.9,420.5,419.0,417.5,416.0,414.5,413.0,411.5,409.9,408.4,407.0,405.7,404.4,403.2,402.0,400.9,399.8,398.8,398.0,397.4,396.9,396.5,396.0,395.5,395.0,394.5,394.0,393.4,392.8,392.3,392.0,392.1,392.4,392.8,393.0,393.0,393.0,393.0,393.0,393.2,393.4,393.7,394.0,394.5,395.0,395.5,396.0,396.3,396.5,396.7,397.0,397.4,397.9,398.5,399.0,399.5,400.1,400.6,401.0,401.1,401.1,401.0,401.0,401.0,401.1,401.1,401.0,400.8,400.6,400.3,400.0,399.6,399.1,398.6,398.0,397.3,396.6,395.8,395.0,394.1,393.1,392.0,391.0,390.0,389.0,388.0,387.0,386.0,384.9,383.9,383.0,382.2,381.4,380.7,380.0,379.2,378.4,377.6,377.0,376.6,376.3,376.1,376.0,376.0,376.0,376.0,376.0,375.8,375.5,375.2,375.0,374.9,374.9,374.9,375.0,375.2,375.5,375.8,376.0,376.1,376.2,376.2,376.0,375.4,374.6,373.8,373.0,372.5,372.0,371.5,371.0,370.3,369.5,368.7,368.0,367.5,367.0,366.5,366.0,365.2,364.4,363.6,363.0,362.8,362.9,363.0,363.0,362.8,362.6,362.3,362.0,361.5,361.0,360.5,360.0,359.7,359.5,359.3,359.0,358.5,357.9,357.4,357.0,356.9,356.9,357.0,357.0,356.8,356.5,356.2,356.0,355.9,355.8,355.8,356.0,356.4,356.9,357.5,358.0,358.5,359.0,359.5,360.0,360.5,361.0,361.5,362.0,362.6,363.2,363.8,364.0,363.7,363.1,362.5,362.0,361.9,362.0,362.1,362.0,361.7,361.2,360.7,360.0,359.1,358.0,356.9,356.0,355.4,354.9,354.5,354.0,353.5,353.0,352.5,352.0,351.5,350.9,350.4,350.0,349.8,349.8,349.9,350.0,350.2,350.4,350.7,351.0,351.2,351.5,351.8,352.0,352.3,352.6,352.8,353.0,353.1,353.1,353.1,353.0,352.8,352.4,352.1,352.0,352.2,352.6,353.0,353.0,352.5,351.6,350.7,350.0,349.6,349.4,349.3,349.0,348.5,348.0,347.5,347.0,346.7,346.5,346.3,346.0,345.5,345.0,344.5,344.0,343.7,343.4,343.2,343.0,342.9,342.9,342.9,343.0,343.2,343.4,343.7,344.0,344.4,344.9,345.5,346.0,346.5,346.9,347.4,348.0,348.9,349.9,351.0,352.0,353.0,353.9,354.9,356.0,357.2,358.5,359.8,361.0,362.1,363.1,364.1,365.0,365.8,366.6,367.3,368.0,368.8,369.6,370.4,371.0,371.4,371.7,371.9,372.0,372.1,372.1,372.1,372.0,371.8,371.6,371.3,371.0,370.8,370.5,370.2,370.0,369.8,369.5,369.2,369.0,368.7,368.4,368.2,368.0,367.9,367.9,368.0,368.0,367.9,367.8,367.8,368.0,368.5,369.3,370.2,371.0,371.8,372.5,373.2,374.0,374.8,375.6,376.3,377.0,377.6,378.1,378.5,379.0,379.5,380.1,380.6,381.0,381.1,381.1,381.0,381.0,381.0,381.1,381.1,381.0,380.6,380.0,379.4,379.0,378.9,378.9,379.0,379.0,378.8,378.5,378.2,378.0,377.9,377.9,378.0,378.0,378.0,378.0,378.0,378.0,377.9,377.8,377.8,378.0,378.6,379.4,380.3,381.0,381.3,381.5,381.7,382.0,382.6,383.4,384.3,385.0,385.6,386.2,386.7,387.0,387.2,387.2,387.1,387.0,386.8,386.6,386.3,386.0,385.6,385.1,384.6,384.0,383.3,382.6,381.8,381.0,380.0,379.0,378.0,377.0,376.2,375.4,374.7,374.0,373.2,372.5,371.8,371.0,370.2,369.5,368.8,368.0,367.2,366.4,365.6,365.0,364.6,364.4,364.3,364.0,363.5,362.9,362.4,362.0,361.9,361.9,362.0,362.0,362.0,362.1,362.1,362.0,361.8,361.6,361.3,361.0,360.7,360.4,360.2,360.0,360.0,360.2,360.3,360.0,359.3,358.2,357.1,356.0,355.0,354.1,353.1,352.0,350.8,349.6,348.3,347.0,345.5,344.0,342.5,341.0,339.7,338.5,337.3,336.0,334.5,332.9,331.4,330.0,328.9,327.9,327.0,326.0,324.9,323.8,322.7,322.0,321.7,321.8,321.9,322.0,322.0,321.9,321.9,322.0,322.1,322.3,322.6,323.0,323.6,324.3,325.1,326.0,326.9,327.9,328.9,330.0,331.2,332.5,333.8,335.0,336.1,337.1,338.1,339.0,339.8,340.6,341.3,342.0,342.6,343.1,343.5,344.0,344.5,345.1,345.6,346.0,346.3,346.6,346.8,347.0,347.2,347.4,347.7,348.0,348.4,348.9,349.5,350.0,350.5,350.9,351.4,352.0,352.7,353.4,354.2,355.0,355.9,356.9,357.9,359.0,360.2,361.4,362.7,364.0,365.3,366.6,367.8,369.0,370.0,371.0,372.0,373.0,374.2,375.5,376.8,378.0,379.1,380.1,381.0,382.0,383.0,384.1,385.1,386.0,386.7,387.2,387.7,388.0,388.2,388.2,388.2,388.0,387.7,387.2,386.6,386.0,385.3,384.6,383.8,383.0,382.1,381.2,380.2,379.0,377.6,376.1,374.5,373.0,371.7,370.4,369.2,368.0,366.8,365.5,364.2,363.0,361.7,360.4,359.1,358.0,357.1,356.3,355.6,355.0,354.4,353.9,353.5,353.0,352.5,351.9,351.4,351.0,350.9,350.9,351.0,351.0,351.0,351.0,351.0,351.0,351.0,350.9,350.9,351.0,351.2,351.6,351.9,352.0,351.9,351.6,351.3,351.0,350.8,350.6,350.4,350.0,349.4,348.6,347.7,347.0,346.5,346.0,345.5,345.0,344.3,343.4,342.6,342.0,341.6,341.4,341.2,341.0,340.7,340.4,340.2,340.0,339.9,339.9,339.9,340.0,340.2,340.4,340.7,341.0,341.3,341.6,341.8,342.0,342.1,342.2,342.2,342.0,341.6,341.0,340.4,340.0,340.0,340.1,340.2,340.0,339.2,338.1,337.0,336.0,335.4,335.0,334.6,334.0,333.1,332.1,331.0,330.0,329.2,328.4,327.7,327.0,326.4,325.8,325.3,325.0,324.9,324.9,325.0,325.0,324.8,324.4,324.1,324.0,324.1,324.4,324.8,325.0,325.0,325.0,325.0,325.0,325.2,325.5,325.8,326.0,326.1,326.1,326.1,326.0,325.8,325.5,325.2,325.0,325.0,325.1,325.2,325.0,324.5,323.8,322.9,322.0,321.1,320.2,319.2,318.0,316.6,315.0,313.4,312.0,310.9,309.9,309.0,308.0,307.0,306.0,305.0,304.0,303.0,301.9,300.9,300.0,299.2,298.4,297.7,297.0,296.2,295.5,294.8,294.0,293.3,292.6,291.8,291.0,290.1,289.1,288.0,287.0,286.1,285.2,284.2,283.0,281.4,279.6,277.8,276.0,274.4,272.8,271.3,270.0,268.9,267.9,267.0,266.0,264.7,263.3,262.0,261.0,260.5,260.4,260.3,260.0,259.3,258.5,257.7,257.0,256.6,256.4,256.3,256.0,255.6,255.1,254.6,254.0,253.4,252.7,251.9,251.0,249.9,248.6,247.2,246.0,245.0,244.0,243.0,242.0,240.8,239.4,238.1,237.0,236.1,235.4,234.7,234.0,233.2,232.4,231.7,231.0,230.4,229.8,229.3,229.0,228.9,229.0,229.1,229.0,228.6,228.0,227.4,227.0,226.9,226.9,227.0,227.0,226.9,226.7,226.4,226.0,225.3,224.4,223.6,223.0,222.8,222.9,223.0,223.0,222.8,222.4,222.1,222.0,222.3,222.9,223.6,224.0,224.2,224.2,224.1,224.0,223.8,223.6,223.3,223.0,222.8,222.5,222.2,222.0,221.7,221.4,221.2,221.0,220.9,220.8,220.8,221.0,221.4,222.0,222.6,223.0,223.1,223.1,223.0,223.0,223.0,223.0,223.0,223.0,223.0,222.9,222.9,223.0,223.4,223.9,224.5,225.0,225.5,226.0,226.5,227.0,227.5,227.9,228.4,229.0,229.9,230.9,232.0,233.0,234.0,235.1,236.1,237.0,237.9,238.7,239.4,240.0,240.4,240.6,240.8,241.0,241.2,241.5,241.8,242.0,242.2,242.4,242.7,243.0,243.4,243.9,244.5,245.0,245.5,246.0,246.5,247.0,247.5,248.1,248.6,249.0,249.3,249.5,249.7,250.0,250.5,251.0,251.5,252.0,252.4,252.8,253.0,253.0,252.8,252.3,251.7,251.0,250.2,249.2,248.1,247.0,245.8,244.6,243.3,242.0,240.7,239.4,238.1,237.0,236.1,235.4,234.7,234.0,233.2,232.4,231.7,231.0,230.4,229.8,229.3,229.0,228.9,228.9,229.0,229.0,229.1,229.2,229.2,229.0,228.4,227.5,226.6,226.0,225.8,225.9,226.1,226.0,225.6,224.9,224.3,224.0,224.1,224.4,224.8,225.0,225.0,225.0,225.0,225.0,225.2,225.4,225.7,226.0,226.3,226.7,227.0,227.0,226.7,226.1,225.5,225.0,224.7,224.5,224.3,224.0,223.6,223.1,222.6,222.0,221.3,220.4,219.6,219.0,218.6,218.3,218.1,218.0,218.0,218.0,218.0,218.0,217.8,217.4,217.1,217.0,217.3,217.9,218.5,219.0,219.3,219.6,219.8,220.0,220.3,220.6,220.8,221.0,221.1,221.1,221.1,221.0,220.8,220.6,220.3,220.0,219.8,219.6,219.3,219.0,218.5,218.0,217.5,217.0,216.7,216.4,216.2,216.0,215.9,215.9,215.9,216.0,216.2,216.5,216.8,217.0,217.0,217.0,217.0,217.0,217.2,217.5,217.8,218.0,218.1,218.1,218.1,218.0,217.8,217.6,217.3,217.0,216.6,216.2,215.7,215.0,214.1,213.1,212.0,211.0,210.2,209.4,208.7,208.0,207.4,206.9,206.5,206.0,205.4,204.8,204.3,204.0,204.0,204.2,204.6,205.0,205.4,205.9,206.5,207.0,207.5,208.0,208.5,209.0,209.5,210.0,210.5,211.0,211.5,212.1,212.6,213.0,213.4,213.7,213.9,214.0,213.9,213.6,213.2,213.0,212.9,212.9,213.0,213.0,213.0,212.9,212.9,213.0,213.2,213.4,213.7,214.0,214.2,214.4,214.6,215.0,215.6,216.4,217.3,218.0,218.5,218.9,219.4,220.0,220.9,221.9,223.0,224.0,224.8,225.6,226.3,227.0,227.6,228.1,228.6,229.0,229.4,229.8,230.0,230.0,229.7,229.2,228.6,228.0,227.5,227.1,226.6,226.0,225.3,224.5,223.7,223.0,222.4,221.9,221.5,221.0,220.5,219.9,219.4,219.0,218.7,218.4,218.2,218.0,217.7,217.4,217.2,217.0,216.9,216.9,217.0,217.0,217.0,217.1,217.1,217.0,216.8,216.6,216.3,216.0,215.8,215.6,215.4,215.0,214.4,213.6,212.8,212.0,211.3,210.6,209.8,209.0,208.0,207.0,206.0,205.0,204.1,203.2,202.5,202.0,201.8,201.9,202.0,202.0,201.8,201.4,201.1,201.0,201.1,201.3,201.6,202.0,202.4,202.9,203.5,204.0,204.5,205.1,205.6,206.0,206.1,206.1,206.0,206.0,206.0,206.1,206.1,206.0,205.8,205.6,205.3,205.0,204.5,203.9,203.4,203.0,202.8,202.8,202.9,203.0,203.2,203.4,203.7,204.0,204.2,204.4,204.7,205.0,205.4,205.9,206.5,207.0,207.5,208.1,208.6,209.0,209.3,209.6,209.8,210.0,210.2,210.5,210.8,211.0,211.2,211.4,211.7,212.0,212.4,212.9,213.5,214.0,214.5,215.0,215.5,216.0,216.5,217.0,217.5,218.0,218.5,219.1,219.6,220.0,220.3,220.6,220.8,221.0,221.1,221.1,221.1,221.0,220.8,220.6,220.3,220.0,219.8,219.6,219.3,219.0,218.5,217.9,217.4,217.0,216.9,216.9,217.0,217.0,217.0,217.0,217.0,217.0,217.0,217.0,217.0,217.0,217.0,217.1,217.1,217.0,216.9,216.7,216.4,216.0,215.4,214.7,213.9,213.0,212.1,211.1,210.0,209.0,208.0,207.0,206.0,205.0,204.0,202.9,201.9,201.0,200.2,199.4,198.7,198.0,197.2,196.5,195.8,195.0,194.2,193.4,192.7,192.0,191.4,190.9,190.5,190.0,189.5,189.1,188.6,188.0,187.3,186.6,185.8,185.0,184.1,183.1,182.0,181.0,180.0,179.1,178.1,177.0,175.8,174.4,173.1,172.0,171.1,170.3,169.6,169.0,168.4,167.9,167.4,167.0,166.7,166.4,166.2,166.0,165.9,165.9,166.0,166.0,166.0,166.1,166.1,166.0,165.8,165.5,165.2,165.0,165.0,165.0,165.0,165.0,164.8,164.5,164.2,164.0,163.9,163.9,163.9,164.0,164.2,164.5,164.8,165.0,165.1,165.1,165.1,165.0,164.8,164.4,164.1,164.0,164.1,164.4,164.7,165.0,165.2,165.5,165.8,166.0,166.2,166.4,166.7,167.0,167.5,168.0,168.5,169.0,169.3,169.6,169.8,170.0,170.2,170.4,170.7,171.0,171.5,172.0,172.5,173.0,173.3,173.5,173.7,174.0,174.5,175.1,175.6,176.0,176.1,176.1,176.0,176.0,176.0,176.0,176.0,176.0,176.0,175.9,175.9,176.0,176.4,177.1,177.7,178.0,177.9,177.6,177.2,177.0,177.0,177.0,177.0,177.0,176.8,176.5,176.2,176.0,175.9,175.9,176.0,176.0,176.0,175.9,175.9,176.0,176.2,176.5,176.8,177.0,177.1,177.1,177.1,177.0,176.8,176.5,176.2,176.0,176.0,176.1,176.1,176.0,175.6,175.0,174.4,174.0,173.9,173.9,174.0,174.0,173.8,173.5,173.2,173.0,173.0,173.1,173.1,173.0,172.6,172.1,171.5,171.0,170.7,170.4,170.2,170.0,170.0,170.0,170.0,170.0,169.8,169.6,169.3,169.0,168.8,168.6,168.3,168.0,167.6,167.1,166.5,166.0,165.5,164.9,164.4,164.0,163.7,163.4,163.2,163.0,162.8,162.5,162.2,162.0,161.8,161.5,161.2,161.0,160.8,160.5,160.2,160.0,159.8,159.5,159.2,159.0,158.7,158.4,158.1,158.0,158.2,158.5,158.8,159.0,158.9,158.6,158.3,158.0,157.7,157.4,157.2,157.0,156.9,156.9,156.9,157.0,157.2,157.4,157.7,158.0,158.3,158.6,158.8,159.0,159.1,159.1,159.1,159.0,158.8,158.5,158.2,158.0,157.9,157.9,157.9,158.0,158.2,158.4,158.7,159.0,159.4,159.9,160.5,161.0,161.5,162.1,162.6,163.0,163.3,163.5,163.7,164.0,164.4,164.9,165.5,166.0,166.5,167.1,167.6,168.0,168.3,168.5,168.7,169.0,169.4,169.9,170.5,171.0,171.5,171.9,172.4,173.0,173.9,175.0,176.1,177.0,177.7,178.2,178.6,179.0,179.3,179.6,179.8,180.0,180.1,180.1,180.0,180.0,180.0,180.0,180.0,180.0,180.0,180.0,180.0,180.0,180.0,179.9,179.9,180.0,180.2,180.5,180.8,181.0,181.0,181.0,181.0,181.0,181.2,181.5,181.8,182.0,182.1,182.2,182.2,182.0,181.6,181.1,180.5,180.0,179.5,179.0,178.5,178.0,177.5,177.0,176.5,176.0,175.5,174.9,174.4,174.0,173.7,173.4,173.2,173.0,172.8,172.5,172.2,172.0,171.8,171.6,171.3,171.0,170.6,170.1,169.5,169.0,168.5,168.1,167.6,167.0,166.3,165.6,164.8,164.0,163.1,162.1,161.0,160.0,159.0,158.0,157.0,156.0,155.0,154.0,153.0,152.0,151.0,149.9,148.9,148.0,147.4,146.9,146.5,146.0,145.5,145.1,144.6,144.0,143.3,142.4,141.6,141.0,140.7,140.5,140.3,140.0,139.4,138.6,137.8,137.0,136.2,135.5,134.8,134.0,133.2,132.4,131.6,131.0,130.6,130.4,130.2,130.0,129.8,129.5,129.2,129.0,128.7,128.4,128.2,128.0,128.0,128.0,128.0,128.0,127.8,127.6,127.3,127.0,126.5,125.9,125.4,125.0,124.9,124.9,125.0,125.0,125.0,125.0,125.0,125.0,125.0,124.9,124.9,125.0,125.2,125.5,125.8,126.0,126.1,126.1,126.1,126.0,125.8,125.6,125.3,125.0,124.8,124.5,124.2,124.0,123.7,123.4,123.1,123.0,123.1,123.4,123.7,124.0,124.2,124.4,124.7,125.0,125.5,126.0,126.5,127.0,127.3,127.6,127.8,128.0,128.3,128.6,128.8,129.0,129.1,129.1,129.0,129.0,129.0,129.1,129.1,129.0,128.8,128.4,128.1,128.0,128.1,128.4,128.7,129.0,129.3,129.6,129.8,130.0,130.1,130.1,130.0,130.0,130.0,130.1,130.1,130.0,129.8,129.6,129.3,129.0,128.8,128.5,128.2,128.0,127.7,127.4,127.1,127.0,127.1,127.4,127.8,128.0,128.1,128.1,128.0,128.0,128.0,128.1,128.1,128.0,127.8,127.5,127.2,127.0,126.9,126.9,127.0,127.0,127.0,127.0,127.0,127.0,127.0,127.1,127.1,127.0,126.8,126.6,126.3,126.0,125.8,125.5,125.2,125.0,124.7,124.4,124.2,124.0,123.9,123.9,124.0,124.0,124.0,123.9,123.9,124.0,124.2,124.6,124.9,125.0,124.9,124.6,124.3,124.0,123.7,123.4,123.2,123.0,122.9,122.9,123.0,123.0,123.0,122.9,122.9,123.0,123.2,123.5,123.8,124.0,124.1,124.1,124.0,124.0,124.0,124.0,124.0,124.0,124.0,123.9,123.9,124.0,124.2,124.4,124.7,125.0,125.2,125.4,125.7,126.0,126.4,126.9,127.5,128.0,128.5,129.1,129.6,130.0,130.1,130.1,130.0,130.0,130.0,130.0,130.0,130.0,130.0,130.0,130.0,130.0,130.0,129.9,129.9,130.0,130.2,130.4,130.7,131.0,131.2,131.5,131.8,132.0,132.3,132.6,132.8,133.0,133.1,133.1,133.0,133.0,133.0,133.0,133.0,133.0,133.0,132.9,132.9,133.0,133.2,133.5,133.8,134.0,134.0,134.0,134.0,134.0,134.2,134.6,134.9,135.0,134.9,134.6,134.3,134.0,133.8,133.6,133.3,133.0,132.6,132.1,131.5,131.0,130.5,129.9,129.4,129.0,128.7,128.5,128.3,128.0,127.5,127.0,126.5,126.0,125.7,125.4,125.2,125.0,124.8,124.5,124.2,124.0,123.7,123.4,123.2,123.0,122.9,122.9,123.0,123.0,123.0,123.0,123.0,123.0,123.0,123.0,123.0,123.0,123.0,123.0,123.0,123.0,123.0,123.0,123.0,123.0,123.0,122.9,122.9,123.0,123.2,123.5,123.8,124.0,124.0,124.0,124.0,124.0,124.2,124.4,124.7,125.0,125.3,125.6,125.8,126.0,126.0,126.0,126.0,126.0,126.2,126.4,126.7,127.0,127.2,127.5,127.8,128.0,128.2,128.5,128.8,129.0,129.3,129.6,129.8,130.0,130.0,130.0,130.0,130.0,130.2,130.4,130.7,131.0,131.2,131.5,131.8,132.0,132.2,132.5,132.8,133.0,133.3,133.6,133.8,134.0,134.1,134.2,134.2,134.0,133.6,133.1,132.5,132.0,131.5,130.9,130.4,130.0,129.7,129.5,129.3,129.0,128.5,127.9,127.4,127.0,126.9,126.9,127.0,127.0,126.8,126.6,126.3,126.0,125.8,125.6,125.3,125.0,124.5,124.0,123.5,123.0,122.7,122.4,122.2,122.0,121.7,121.4,121.1,121.0,121.1,121.4,121.7,122.0,122.3,122.6,122.8,123.0,123.1,123.1,123.0,123.0,123.0,123.0,123.0,123.0,123.0,122.9,122.9,123.0,123.2,123.4,123.7,124.0,124.4,124.9,125.5,126.0,126.5,127.1,127.6,128.0,128.3,128.6,128.8,129.0,129.1,129.1,129.0,129.0,129.0,129.0,129.0,129.0,129.0,128.9,128.9,129.0,129.2,129.5,129.8,130.0,130.0,130.0,130.0,130.0,130.2,130.5,130.8,131.0,131.1,131.1,131.0,131.0,131.0,131.1,131.1,131.0,130.8,130.6,130.3,130.0,129.6,129.1,128.6,128.0,127.3,126.4,125.6,125.0,124.6,124.4,124.3,124.0,123.5,123.0,122.5,122.0,121.7,121.4,121.2,121.0,120.8,120.6,120.3,120.0,119.6,119.1,118.5,118.0,117.5,116.9,116.4,116.0,115.7,115.4,115.2,115.0,114.7,114.4,114.1,114.0,114.1,114.4,114.7,115.0,115.2,115.4,115.7,116.0,116.5,117.1,117.6,118.0,118.1,118.1,118.0,118.0,118.0,118.0,118.0,118.0,118.0,118.0,118.0,118.0,118.0,118.0,118.0,118.0,118.0,118.0,118.0,118.0,118.0,118.1,118.1,118.0,117.8,117.6,117.3,117.0,116.5,116.0,115.5,115.0,114.7,114.4,114.2,114.0,113.9,113.9,113.9,114.0,114.2,114.4,114.7,115.0,115.4,115.9,116.5,117.0,117.5,118.0,118.5,119.0,119.5,120.1,120.6,121.0,121.3,121.6,121.8,122.0,122.0,121.9,121.9,122.0,122.4,123.0,123.6,124.0,124.1,124.1,124.0,124.0,124.2,124.5,124.8,125.0,125.1,125.2,125.2,125.0,124.7,124.2,123.7,123.0,122.1,121.1,120.0,119.0,118.2,117.4,116.7,116.0,115.2,114.4,113.7,113.0,112.4,111.9,111.5,111.0,110.5,110.1,109.6,109.0,108.3,107.4,106.6,106.0,105.6,105.4,105.3,105.0,104.5,103.9,103.4,103.0,102.9,102.9,103.0,103.0,103.0,103.0,103.0,103.0,103.0,103.0,103.0,103.0,103.0,103.0,103.0,103.0,103.0,102.9,102.9,103.0,103.2,103.4,103.7,104.0,104.2,104.4,104.7,105.0,105.5,106.0,106.5,107.0,107.3,107.6,107.8,108.0,108.1,108.1,108.1,108.0,107.8,107.5,107.2,107.0,106.9,106.9,107.0,107.0,107.0,107.0,107.0,107.0,107.0,106.9,106.9,107.0,107.2,107.6,107.9,108.0,107.9,107.6,107.3,107.0,106.8,106.6,106.4,106.0,105.4,104.6,103.7,103.0,102.5,102.0,101.5,101.0,100.3,99.4,98.6,98.0,97.6,97.4,97.2,97.0,96.8,96.5,96.2,96.0,95.8,95.6,95.3,95.0,94.5,94.0,93.5,93.0,92.6,92.3,92.1,92.0,92.1,92.4,92.8,93.0,93.0,93.0,93.0,93.0,93.2,93.4,93.7,94.0,94.2,94.4,94.7,95.0,95.5,96.0,96.5,97.0,97.3,97.6,97.8,98.0,98.3,98.6,98.8,99.0,99.0,99.0,99.0,99.0,99.2,99.5,99.8,100.0,100.0,99.9,99.8,100.0,100.6,101.4,102.2,103.0,103.6,104.1,104.6,105.0,105.3,105.6,105.8,106.0,106.1,106.1,106.1,106.0,105.8,105.6,105.3,105.0,104.7,104.4,104.1,104.0,104.1,104.4,104.8,105.0,105.1,105.1,105.0,105.0,105.0,105.0,105.0,105.0,105.0,105.1,105.1,105.0,104.6,104.0,103.4,103.0,102.9,102.9,103.0,103.0,102.8,102.5,102.2,102.0,101.9,101.9,102.0,102.0,102.0,102.1,102.1,102.0,101.6,101.1,100.5,100.0,99.7,99.5,99.3,99.0,98.5,97.9,97.3,97.0,97.1,97.4,97.8,98.0,98.0,98.0,98.0,98.0,98.2,98.5,98.8,99.0,99.1,99.1,99.1,99.0,98.8,98.6,98.3,98.0,97.7,97.4,97.1,97.0,97.1,97.4,97.8,98.0,98.0,98.0,98.0,98.0,98.2,98.6,98.9,99.0,98.8,98.5,98.2,98.0,98.1,98.4,98.7,99.0,99.2,99.5,99.8,100.0,100.3,100.6,100.8,101.0,101.0,101.0,101.0,101.0,101.2,101.4,101.7,102.0,102.2,102.4,102.7,103.0,103.4,103.9,104.5,105.0,105.5,106.1,106.6,107.0,107.4,107.7,107.9,108.0,107.9,107.6,107.2,107.0,106.9,106.9,107.0,107.0,107.0,106.9,106.9,107.0,107.4,107.9,108.5,109.0,109.5,110.1,110.6,111.0,111.3,111.6,111.8,112.0,112.1,112.1,112.0,112.0,112.0,112.1,112.1,112.0,111.8,111.4,111.1,111.0,111.1,111.4,111.7,112.0,112.3,112.6,112.8,113.0,113.1,113.1,113.0,113.0,113.0,113.1,113.1,113.0,112.8,112.5,112.2,112.0,111.9,111.9,112.0,112.0,112.0,112.0,112.0,112.0,112.0,112.1,112.1,112.0,111.8,111.6,111.3,111.0,110.8,110.5,110.2,110.0,109.7,109.4,109.2,109.0,108.9,108.9,108.9,109.0,109.2,109.4,109.7,110.0,110.2,110.4,110.7,111.0,111.4,111.9,112.5,113.0,113.5,114.1,114.6,115.0,115.3,115.6,115.8,116.0,116.2,116.4,116.7,117.0,117.4,117.9,118.4,119.0,119.7,120.4,121.2,122.0,122.7,123.4,124.2,125.0,126.0,127.0,128.0,129.0,129.8,130.6,131.3,132.0,132.6,133.2,133.7,134.0,134.2,134.2,134.1,134.0,133.8,133.6,133.3,133.0,132.8,132.5,132.2,132.0,131.8,131.5,131.2,131.0,130.8,130.5,130.2,130.0,129.7,129.4,129.2,129.0,128.9,128.9,129.0,129.0,129.0,129.1,129.1,129.0,128.6,128.1,127.5,127.0,126.5,126.1,125.6,125.0,124.3,123.6,122.8,122.0,121.2,120.5,119.8,119.0,118.2,117.4,116.6,116.0,115.6,115.4,115.2,115.0,114.7,114.4,114.2,114.0,114.0,114.0,114.0,114.0,113.8,113.6,113.3,113.0,112.8,112.6,112.3,112.0,111.6,111.2,110.7,110.0,109.1,108.0,106.9,106.0,105.4,104.9,104.5,104.0,103.5,102.9,102.4,102.0,101.7,101.4,101.2,101.0,100.8,100.5,100.2,100.0,99.7,99.4,99.2,99.0,98.9,98.9,98.9,99.0,99.2,99.5,99.8,100.0,100.0,100.0,100.0,100.0,100.2,100.4,100.7,101.0,101.2,101.4,101.6,102.0,102.6,103.4,104.2,105.0,105.8,106.5,107.2,108.0,108.8,109.6,110.3,111.0,111.5,112.0,112.5,113.0,113.7,114.4,115.2,116.0,116.7,117.4,118.2,119.0,119.9,120.9,122.0,123.0,124.0,125.0,126.0,127.0,128.0,129.1,130.1,131.0,131.9,132.7,133.4,134.0,134.4,134.6,134.8,135.0,135.2,135.5,135.8,136.0,136.2,136.5,136.8,137.0,137.2,137.4,137.7,138.0,138.4,138.9,139.5,140.0,140.5,141.1,141.6,142.0,142.2,142.2,142.1,142.0,141.8,141.6,141.3,141.0,140.6,140.1,139.6,139.0,138.3,137.5,136.7,136.0,135.4,134.9,134.5,134.0,133.5,133.0,132.5,132.0,131.5,131.1,130.6,130.0,129.3,128.5,127.7,127.0,126.5,126.0,125.5,125.0,124.3,123.4,122.6,122.0,121.6,121.3,121.1,121.0,120.9,120.9,121.0,121.0,121.0,120.9,120.9,121.0,121.2,121.4,121.7,122.0,122.5,123.0,123.5,124.0,124.3,124.6,124.8,125.0,125.2,125.5,125.8,126.0,126.3,126.6,126.9,127.0,126.9,126.6,126.2,126.0,125.9,125.9,126.0,126.0,126.0,126.1,126.1,126.0,125.8,125.6,125.3,125.0,124.6,124.1,123.5,123.0,122.5,121.9,121.4,121.0,120.7,120.4,120.2,120.0,119.9,119.9,120.0,120.0,120.0,119.9,119.9,120.0,120.2,120.4,120.7,121.0,121.3,121.6,121.9,122.0,121.9,121.6,121.3,121.0,120.7,120.4,120.2,120.0,119.9,119.9,119.9,120.0,120.2,120.4,120.7,121.0,121.4,121.9,122.5,123.0,123.5,124.1,124.6,125.0,125.3,125.6,125.8,126.0,126.2,126.5,126.8,127.0,127.3,127.6,127.8,128.0,128.1,128.1,128.1,128.0,127.8,127.4,127.1,127.0,127.1,127.3,127.6,128.0,128.4,128.9,129.5,130.0,130.5,130.9,131.4,132.0,132.9,133.9,135.0,136.0,137.0,138.1,139.1,140.0,140.8,141.6,142.3,143.0,143.8,144.6,145.4,146.0,146.4,146.6,146.8,147.0,147.2,147.5,147.8,148.0,148.3,148.6,148.8,149.0,149.1,149.1,149.0,149.0,149.0,148.9,148.9,149.0,149.2,149.5,149.8,150.0,150.0,150.0,150.0,150.0,150.2,150.6,150.9,151.0,150.9,150.6,150.3,150.0,149.8,149.6,149.4,149.0,148.4,147.7,146.9,146.0,145.1,144.2,143.2,142.0,140.6,139.1,137.5,136.0,134.5,132.9,131.4,130.0,128.7,127.4,126.2,125.0,123.7,122.4,121.1,120.0,119.1,118.3,117.6,117.0,116.4,115.8,115.3,115.0,114.8,114.8,114.9,115.0,115.2,115.5,115.8,116.0,116.1,116.1,116.0,116.0,116.0,116.1,116.1,116.0,115.9,115.8,115.5,115.0,114.2,113.2,112.1,111.0,110.0,108.9,107.9,107.0,106.2,105.4,104.7,104.0,103.4,102.8,102.3,102.0,101.9,101.9,102.0,102.0,102.0,101.9,101.9,102.0,102.2,102.5,102.8,103.0,103.0,102.9,102.9,103.0,103.4,103.9,104.5,105.0,105.5,106.1,106.6,107.0,107.2,107.2,107.2,107.0,106.6,106.1,105.5,105.0,104.5,103.9,103.4,103.0,102.7,102.4,102.2,102.0,101.9,101.9,102.0,102.0,102.0,102.0,102.0,102.0,102.0,102.0,102.0,102.0,102.0,102.1,102.1,102.0,101.8,101.5,101.2,101.0,100.9,100.9,101.0,101.0,101.0,100.9,100.9,101.0,101.2,101.4,101.7,102.0,102.3,102.6,102.8,103.0,103.1,103.1,103.1,103.0,102.8,102.6,102.3,102.0,101.6,101.2,100.7,100.0,99.1,98.1,97.0,96.0,95.1,94.3,93.6,93.0,92.6,92.4,92.2,92.0,91.7,91.4,91.2,91.0,90.9,90.9,91.0,91.0,91.0,91.0,91.0,91.0,91.0,90.9,90.9,91.0,91.2,91.4,91.7,92.0,92.3,92.6,92.8,93.0,93.0,93.0,93.0,93.0,93.2,93.6,93.9,94.0,93.9,93.6,93.3,93.0,92.7,92.4,92.2,92.0,91.9,91.9,92.0,92.0,92.0,91.9,91.9,92.0,92.2,92.4,92.7,93.0,93.5,94.1,94.6,95.0,95.1,95.1,95.0,95.0,95.0,95.0,95.0,95.0,95.0,94.9,94.9,95.0,95.2,95.4,95.7,96.0,96.2,96.4,96.6,97.0,97.6,98.4,99.3,100.0,100.5,101.0,101.5,102.0,102.7,103.6,104.4,105.0,105.4,105.6,105.8,106.0,106.2,106.5,106.8,107.0,107.2,107.4,107.7,108.0,108.4,108.8,109.3,110.0,110.9,111.9,113.0,114.0,115.0,116.0,117.0,118.0,119.0,120.1,121.1,122.0,122.9,123.7,124.4,125.0,125.4,125.7,125.9,126.0,126.1,126.1,126.0,126.0,126.0,126.0,126.0,126.0,126.0,126.0,126.0,126.0,126.0,125.9,125.9,126.0,126.2,126.6,126.9,127.0,126.9,126.7,126.4,126.0,125.6,125.1,124.5,124.0,123.5,122.9,122.4,122.0,121.7,121.4,121.2,121.0,120.8,120.6,120.3,120.0,119.6,119.1,118.5,118.0,117.5,117.0,116.5,116.0,115.5,115.0,114.5,114.0,113.5,112.9,112.4,112.0,111.7,111.6,111.4,111.0,110.4,109.6,108.8,108.0,107.3,106.6,105.8,105.0,104.1,103.1,102.0,101.0,100.0,98.9,97.9,97.0,96.3,95.8,95.4,95.0,94.7,94.4,94.2,94.0,94.0,94.0,94.0,94.0,93.8,93.6,93.3,93.0,92.7,92.4,92.2,92.0,91.9,91.9,91.9,92.0,92.2,92.4,92.7,93.0,93.4,93.9,94.4,95.0,95.7,96.4,97.2,98.0,99.0,100.1,101.2,102.0,102.5,102.8,102.9,103.0,103.1,103.1,103.1,103.0,102.8,102.6,102.3,102.0,101.6,101.1,100.6,100.0,99.3,98.5,97.7,97.0,96.4,95.9,95.4,95.0,94.7,94.4,94.2,94.0,93.9,93.9,94.0,94.0,94.0,94.0,94.0,94.0,94.0,93.9,93.9,94.0,94.2,94.5,94.8,95.0,95.1,95.1,95.0,95.0,95.0,95.1,95.1,95.0,94.8,94.5,94.2,94.0,93.9,93.9,93.9,94.0,94.2,94.4,94.7,95.0,95.4,95.8,96.3,97.0,97.9,98.9,100.0,101.0,101.8,102.5,103.2,104.0,105.0,106.1,107.1,108.0,108.6,109.1,109.5,110.0,110.5,111.0,111.5,112.0,112.5,113.1,113.6,114.0,114.3,114.6,114.8,115.0,115.2,115.5,115.8,116.0,116.2,116.5,116.8,117.0,117.3,117.6,117.9,118.0,117.9,117.6,117.3,117.0,116.8,116.6,116.4,116.0,115.4,114.7,113.9,113.0,112.1,111.2,110.2,109.0,107.5,105.7,103.8,102.0,100.2,98.4,96.6,95.0,93.6,92.3,91.1,90.0,88.9,87.9,86.9,86.0,85.2,84.4,83.7,83.0,82.4,81.8,81.3,81.0,80.9,80.9,81.0,81.0,81.0,81.1,81.1,81.0,80.8,80.5,80.2,80.0,79.9,79.9,80.0,80.0,80.0,80.0,80.0,80.0,80.0,79.9,79.9,80.0,80.3,80.8,81.3,82.0,82.8,83.8,84.9,86.0,87.1,88.2,89.5,91.0,92.8,94.8,96.9,99.0,101.2,103.4,105.7,108.0,110.5,113.1,115.7,118.0,120.0,121.9,123.5,125.0,126.3,127.4,128.3,129.0,129.6,129.9,130.1,130.0,129.6,129.1,128.2,127.0,125.4,123.4,121.3,119.0,116.6,114.1,111.5,109.0,106.5,104.0,101.5,99.0,96.5,93.9,91.4,89.0,86.8,84.8,82.8,81.0,79.3,77.7,76.2,75.0,74.0,73.2,72.5,72.0,71.6,71.3,71.1,71.0,70.9,70.9,70.9,71.0,71.2,71.4,71.7,72.0,72.2,72.5,72.8,73.0,73.2,73.5,73.8,74.0,74.2,74.5,74.8,75.0,75.3,75.6,75.9,76.0,75.9,75.6,75.3,75.0,74.8,74.6,74.4,74.0,73.4,72.6,71.7,71.0,70.5,70.0,69.5,69.0,68.3,67.4,66.6,66.0,65.6,65.4,65.2,65.0,64.7,64.4,64.1,64.0,64.1,64.4,64.8,65.0,65.0,65.0,65.0,65.0,65.2,65.4,65.7,66.0,66.3,66.6,66.8,67.0,67.1,67.1,67.0,67.0,67.0,67.0,67.0,67.0,67.0,67.0,67.0,67.0,67.0,67.1,67.1,67.0,66.8,66.4,66.1,66.0,66.1,66.4,66.8,67.0,67.0,67.0,67.0,67.0,67.2,67.4,67.7,68.0,68.4,68.9,69.5,70.0,70.5,71.0,71.5,72.0,72.5,73.1,73.6,74.0,74.3,74.6,74.8,75.0,75.3,75.6,75.8,76.0,76.1,76.2,76.2,76.0,75.6,75.1,74.5,74.0,73.7,73.5,73.3,73.0,72.5,72.0,71.5,71.0,70.7,70.4,70.2,70.0,69.7,69.4,69.2,69.0,68.9,68.9,68.9,69.0,69.2,69.4,69.7,70.0,70.4,70.9,71.4,72.0,72.6,73.3,74.1,75.0,76.1,77.4,78.7,80.0,81.3,82.6,83.8,85.0,86.1,87.1,88.1,89.0,89.9,90.7,91.4,92.0,92.4,92.6,92.8,93.0,93.3,93.7,94.0,94.0,93.7,93.2,92.6,92.0,91.5,91.1,90.6,90.0,89.3,88.6,87.8,87.0,86.3,85.6,84.8,84.0,83.0,82.0,81.0,80.0,79.2,78.5,77.8,77.0,76.1,75.1,74.0,73.0,72.0,71.0,70.0,69.0,68.0,66.9,65.9,65.0,64.4,63.9,63.5,63.0,62.5,61.9,61.4,61.0,60.7,60.4,60.2,60.0,59.9,59.9,60.0,60.0,60.0,59.9,59.9,60.0,60.2,60.5,60.8,61.0,61.1,61.1,61.0,61.0,61.0,61.1,61.1,61.0,60.8,60.5,60.2,60.0,60.0,60.0,60.0,60.0,59.8,59.5,59.2,59.0,59.0,59.0,59.0,59.0,58.8,58.5,58.2,58.0,57.9,57.9,58.0,58.0,58.0,58.0,58.0,58.0,58.0,58.1,58.1,58.0,57.8,57.4,57.1,57.0,57.1,57.3,57.6,58.0,58.5,59.0,59.5,60.0,60.3,60.6,60.8,61.0,61.3,61.6,61.9,62.0,61.9,61.6,61.3,61.0,60.8,60.6,60.3,60.0,59.5,58.9,58.3,58.0,58.0,58.3,58.7,59.0,59.2,59.3,59.5,60.0,60.8,61.9,63.0,64.0,64.8,65.4,66.1,67.0,68.1,69.3,70.6,72.0,73.4,74.9,76.4,78.0,79.8,81.7,83.5,85.0,86.1,86.9,87.6,88.0,88.3,88.4,88.3,88.0,87.5,86.8,86.0,85.0,83.9,82.6,81.2,80.0,79.0,78.0,77.0,76.0,74.8,73.5,72.2,71.0,69.9,68.9,67.9,67.0,66.1,65.2,64.5,64.0,63.8,63.9,64.0,64.0,63.8,63.6,63.3,63.0,62.7,62.4,62.2,62.0,62.0,62.0,62.0,62.0,61.8,61.6,61.3,61.0,60.7,60.4,60.2,60.0,59.9,59.8,59.8,60.0,60.4,60.9,61.5,62.0,62.3,62.5,62.7,63.0,63.4,63.9,64.5,65.0,65.5,66.1,66.6,67.0,67.3,67.6,67.8,68.0,68.1,68.1,68.1,68.0,67.8,67.4,67.1,67.0,67.1,67.3,67.6,68.0,68.4,68.9,69.5,70.0,70.5,70.9,71.4,72.0,72.7,73.5,74.3,75.0,75.6,76.2,76.7,77.0,77.0,76.8,76.4,76.0,75.6,75.1,74.6,74.0,73.3,72.6,71.8,71.0,70.2,69.5,68.8,68.0,67.2,66.3,65.5,65.0,64.8,64.8,64.9,65.0,65.0,64.9,64.9,65.0,65.2,65.4,65.7,66.0,66.3,66.6,66.8,67.0,67.1,67.1,67.1,67.0,66.8,66.6,66.3,66.0,65.5,64.9,64.4,64.0,63.8,63.8,63.9,64.0,64.2,64.5,64.8,65.0,65.1,65.1,65.1,65.0,64.8,64.6,64.3,64.0,63.6,63.1,62.5,62.0,61.5,60.9,60.4,60.0,59.7,59.4,59.2,59.0,58.9,58.9,59.0,59.0,59.0,59.0,59.0,59.0,59.0,59.1,59.1,59.0,58.8,58.4,58.1,58.0,58.1,58.3,58.6,59.0,59.4,59.9,60.4,61.0,61.7,62.6,63.4,64.0,64.4,64.6,64.8,65.0,65.2,65.4,65.6,66.0,66.7,67.5,68.3,69.0,69.4,69.7,69.9,70.0,70.1,70.1,70.1,70.0,69.8,69.5,69.2,69.0,68.9,68.9,68.9,69.0,69.2,69.4,69.7,70.0,70.2,70.4,70.7,71.0,71.5,72.0,72.5,73.0,73.2,73.4,73.6,74.0,74.7,75.7,76.8,78.0,79.3,80.7,82.2,84.0,86.0,88.3,90.7,93.0,95.3,97.6,99.9,102.0,104.0,105.9,107.6,109.0,110.1,110.8,111.4,112.0,112.6,113.2,113.7,114.0,114.1,114.1,114.0,114.0,114.0,114.1,114.1,114.0,113.9,113.9,113.6,113.0,111.9,110.5,108.8,107.0,105.0,102.8,100.4,98.0,95.6,93.1,90.6,88.0,85.2,82.3,79.5,77.0,74.9,73.0,71.4,70.0,68.9,68.0,67.4,67.0,66.9,67.2,67.6,68.0,68.4,68.9,69.5,70.0,70.5,71.0,71.5,72.0,72.5,73.1,73.6,74.0,74.4,74.7,74.9,75.0,74.9,74.8,74.4,74.0,73.4,72.7,71.9,71.0,70.1,69.1,68.1,67.0,65.8,64.4,63.1,62.0,61.2,60.6,60.2,60.0,60.0,60.2,60.5,61.0,61.6,62.2,63.1,64.0,65.1,66.4,67.8,69.0,70.1,71.1,72.1,73.0,73.8,74.6,75.3,76.0,76.6,77.1,77.6,78.0,78.3,78.6,78.8,79.0,79.1,79.1,79.1,79.0,78.8,78.6,78.3,78.0,77.6,77.2,76.7,76.0,75.2,74.2,73.1,72.0,70.8,69.6,68.3,67.0,65.7,64.4,63.1,62.0,61.1,60.3,59.6,59.0,58.4,57.8,57.3,57.0,56.9,56.9,57.0,57.0,56.8,56.5,56.2,56.0,55.9,55.9,56.0,56.0,56.0,55.9,55.9,56.0,56.3,56.8,57.4,58.0,58.7,59.5,60.3,61.0,61.6,62.1,62.6,63.0,63.3,63.6,63.8,64.0,64.1,64.1,64.0,64.0,64.0,64.1,64.1,64.0,63.8,63.6,63.3,63.0,62.8,62.6,62.3,62.0,61.6,61.1,60.5,60.0,59.5,58.9,58.4,58.0,57.8,57.7,57.7,58.0,58.4,58.9,59.8,61.0,62.7,64.8,67.3,70.0,73.1,76.6,80.2,84.0,87.9,91.9,96.0,100.0,103.9,107.8,111.5,115.0,118.4,121.6,124.6,127.0,128.9,130.4,131.4,132.0,132.2,132.1,131.4,130.0,127.9,125.1,121.7,118.0,113.8,109.1,104.1,99.0,93.6,87.8,82.1,77.0,72.2,67.6,63.7,61.0,59.7,59.4,60.2,62.0,65.1,69.3,74.2,79.0,83.9,89.0,94.1,99.0,103.6,108.1,112.3,116.0,119.1,121.8,124.1,126.0,127.6,128.8,129.6,130.0,130.0,129.6,128.9,128.0,126.9,125.5,123.9,122.0,119.8,117.4,114.7,112.0,109.1,106.1,103.0,100.0,97.0,94.1,91.1,88.0,84.6,80.9,77.3,74.0,70.9,68.1,65.4,63.0,60.8,58.9,57.2,56.0,55.2,54.8,54.7,55.0,55.8,57.0,58.5,60.0,61.6,63.4,65.3,67.0,68.7,70.3,71.8,73.0,73.8,74.4,74.7,75.0,75.2,75.3,75.3,75.0,74.5,73.8,72.9,72.0,71.1,70.2,69.2,68.0,66.6,65.0,63.4,62.0,60.8,59.6,58.7,58.0,57.5,57.1,57.2,58.0,59.7,62.1,64.9,68.0,71.4,75.2,79.1,83.0,86.9,90.8,94.6,98.0,101.0,103.7,106.0,108.0,109.5,110.7,111.5,112.0,112.2,112.1,111.6,111.0,110.1,108.8,107.4,106.0,104.6,103.2,101.7,100.0,98.1,96.1,94.0,92.0,90.0,88.0,86.0,84.0,82.0,80.0,78.0,76.0,74.0,71.9,69.9,68.0,66.1,64.2,62.5,61.0,59.8,58.8,57.9,57.0,56.1,55.3,54.6,54.0,53.6,53.3,53.1,53.0,53.0,53.0,53.0,53.0,52.8,52.5,52.2,52.0,51.9,51.9,51.9,52.0,52.2,52.5,52.8,53.0,53.0,53.0,53.0,53.0,53.2,53.4,53.7,54.0,54.3,54.7,55.0,55.0,54.7,54.2,53.6,53.0,52.5,52.0,51.5,51.0,50.4,49.8,49.3,49.0,49.0,49.2,49.6,50.0,50.5,51.0,51.5,52.0,52.3,52.6,52.8,53.0,53.3,53.6,53.9,54.0,53.9,53.6,53.2,53.0,52.9,52.9,53.0,53.0,53.0,52.9,52.9,53.0,53.2,53.4,53.7,54.0,54.5,55.0,55.5,56.0,56.3,56.5,56.7,57.0,57.4,57.8,58.3,59.0,60.0,61.3,62.7,64.0,65.3,66.6,67.8,69.0,70.2,71.4,72.4,73.0,73.1,72.9,72.5,72.0,71.4,70.7,69.9,69.0,68.1,67.1,66.1,65.0,63.8,62.5,61.2,60.0,58.9,57.8,56.8,56.0,55.4,54.9,54.5,54.0,53.5,53.0,52.5,52.0,51.5,51.0,50.5,50.0,49.5,49.0,48.5,48.0,47.5,46.9,46.4,46.0,45.8,45.8,45.9,46.0,46.2,46.5,46.8,47.0,47.1,47.1,47.0,47.0,47.0,47.1,47.1,47.0,46.5,46.0,45.5,45.0,45.0,45.0,45.0,45.0,45.0,45.0,45.0,45.0,45.5,46.0,46.0,46.0,46.0,46.0,46.0,46.0,45.5,45.0,44.5,44.0,44.0,44.0,44.0,44.0,44.0,44.0,44.5,45.0,45.0,45.0,45.5,46.0,46.5,47.0,47.0,47.0,47.5,48.0,48.5,49.0,49.5,50.0,50.5,51.0,51.5,52.0,53.0,54.0,54.0,54.0,54.0,54.0,54.0,54.0,54.0,54.0,54.0,54.0,54.0,54.0,54.0,54.0,54.5,55.0,55.0,55.0,55.5,56.0,56.0,56.0,56.0,56.0,56.0,56.0,56.5,57.0,57.0,57.0,57.0,57.0,57.0,57.0,57.0,57.0,56.5,56.0,55.5,55.0,54.5,54.0,54.0,54.0,54.5,55.0,55.5,56.0,57.0,58.0,59.0,60.0,61.0,62.0,63.0,64.0,64.5,65.0,65.5,66.0,66.5,67.0,67.5,68.0,69.0,70.0,70.0,70.0,70.0,70.0,69.0,68.0,67.0,66.0,65.0,64.0,63.5,63.0,62.5,62.0,62.0,62.0,62.5,63.0,63.5,64.0,64.5,65.0,66.0,67.0,68.0,69.0,71.5,74.0,76.0,78.0,80.5,83.0,85.5,88.0,89.5,91.0,91.0,91.0,90.5,90.0,89.0,88.0,86.0,84.0,81.5,79.0,76.0,73.0,70.5,68.0,65.5,63.0,61.0,59.0,57.0,55.0,54.0,53.0,52.0,51.0,50.5,50.0,50.0,50.0,50.0,50.0,50.5,51.0,51.0,51.0,51.0,51.0,51.0,51.0,50.5,50.0,50.0,50.0,50.0,50.0,50.0,50.0,49.5,49.0,48.5,48.0,47.5,47.0,47.0,47.0,46.5,46.0,46.0,46.0,46.5,47.0,47.0,47.0,47.5,48.0,48.5,49.0,49.5,50.0,50.5,51.0,51.5,52.0,53.0,54.0,55.0,56.0,57.5,59.0,60.5,62.0,63.0,64.0,65.5,67.0,68.5,70.0,71.0,72.0,73.0,74.0,75.0,76.0,77.0,78.0,78.5,79.0,79.0,79.0,78.5,78.0,77.0,76.0,74.5,73.0,71.0,69.0,67.0,65.0,63.0,61.0,60.0,59.0,59.0,59.0,59.0,59.0,60.0,61.0,61.5,62.0,63.0,64.0,65.0,66.0,67.0,68.0,69.0,70.0,70.0,70.0,69.5,69.0,68.5,68.0,67.0,66.0,64.5,63.0,62.0,61.0,59.5,58.0,57.0,56.0,55.0,54.0,54.0,54.0,54.0,54.0,54.0,54.0,54.5,55.0,55.5,56.0,56.5,57.0,57.0,57.0,57.0,57.0,57.5,58.0,58.0,58.0,58.0,58.0,58.5,59.0,58.5,58.0,58.0,58.0,57.5,57.0,56.0,55.0,54.0,53.0,52.0,51.0,50.0,49.0,48.5,48.0,48.0,48.0,48.0,48.0,48.0,48.0,48.5,49.0,48.5,48.0,48.0,48.0,47.5,47.0,47.0,47.0,46.5,46.0,45.5,45.0,45.0,45.0,45.0,45.0,45.0,45.0,45.5,46.0,46.5,47.0,47.0,47.0,47.5,48.0,48.0,48.0,48.0,48.0,48.0,48.0,48.0,48.0,48.5,49.0,49.0,49.0,50.0,51.0,52.0,53.0,54.5,56.0,57.5,59.0,61.0,63.0,65.5,68.0,70.5,73.0,76.0,79.0,81.5,84.0,86.0,88.0,89.0,90.0,90.0,90.0,89.5,89.0,87.0,85.0,83.0,81.0,78.5,76.0,74.0,72.0,69.5,67.0,65.0,63.0,60.5,58.0,55.5,53.0,51.5,50.0,49.5,49.0,48.5,48.0,48.5,49.0,49.0,49.0,49.0,49.0,49.0,49.0,49.0,49.0,49.5,50.0,50.5,51.0,51.5,52.0,52.5,53.0,53.0,53.0,52.0,51.0,50.5,50.0,49.5,49.0,48.5,48.0,49.0,50.0,51.0,52.0,53.5,55.0,56.5,58.0,59.0,60.0,60.5,61.0,61.0,61.0,61.0,61.0,60.5,60.0,59.5,59.0,58.0,57.0,56.0,55.0,54.0,53.0,52.0,51.0,50.5,50.0,50.0,50.0,50.5,51.0,52.5,54.0,56.5,59.0,61.5,64.0,67.0,70.0,72.5,75.0,77.0,79.0,80.5,82.0,82.5,83.0,82.5,82.0,81.5,81.0,79.5,78.0,76.5,75.0,73.0,71.0,69.0,67.0,65.5,64.0,62.0,60.0,58.5,57.0,55.5,54.0,52.5,51.0,49.5,48.0,47.0,46.0,45.0,44.0,43.5,43.0,43.0,43.0,42.5,42.0,42.0,42.0,41.5,41.0,41.0,41.0,41.5,42.0,42.0,42.0,42.5,43.0,43.5,44.0,43.5,43.0,43.0,43.0,43.0,43.0,42.5,42.0,42.0,42.0,42.0,42.0,42.5,43.0,43.5,44.0,44.0,44.0,44.5,45.0,45.0,45.0,45.0,45.0,45.5,46.0,46.0,46.0,46.0,46.0,46.5,47.0,47.0,47.0,47.5,48.0,48.5,49.0,49.0,49.0,49.0,49.0,49.0,49.0,49.0,49.0,48.5,48.0,48.0,48.0,48.0,48.0,48.0,48.0,48.0,48.0,48.0,48.0,47.5,47.0,46.5,46.0,46.0,46.0,45.5,45.0,45.0,45.0,44.5,44.0,43.5,43.0,42.5,42.0,42.0,42.0,42.0,42.0,42.5,43.0,43.0,43.0,43.5,44.0,44.0,44.0,44.0,44.0,44.5,45.0,45.5,46.0,46.0,46.0,46.5,47.0,47.0,47.0,47.5,48.0,47.5,47.0,47.0,47.0,46.5,46.0,46.0,46.0,46.0,46.0,46.0,46.0,46.0,46.0,46.5,47.0,47.0,47.0,46.5,46.0,46.0,46.0,46.0,46.0,46.0,46.0,46.0,46.0,46.0,46.0,46.0,46.0,45.5,45.0,45.0,45.0,45.0,45.0,45.5,46.0,47.5,49.0,50.0,51.0,52.5,54.0,55.5,57.0,58.0,59.0,59.0,59.0,59.0,59.0,58.0,57.0,56.5,56.0,55.5,55.0,54.0,53.0,52.0,51.0,49.5,48.0,47.0,46.0,44.5,43.0,42.5,42.0,41.5,41.0,41.0,41.0,40.5,40.0,40.0,40.0,40.0,40.0,40.5,41.0,41.0,41.0,41.0,41.0,40.5,40.0,40.0,40.0,39.5,39.0,38.5,38.0,38.0,38.0,37.5,37.0,37.5,38.0,38.0,38.0,38.5,39.0,39.5,40.0,40.0,40.0,40.5,41.0,41.0,41.0,41.5,42.0,42.0,42.0,42.5,43.0,43.5,44.0,44.5,45.0,45.5,46.0,47.0,48.0,48.5,49.0,49.0,49.0,49.0,49.0,48.5,48.0,47.5,47.0,46.5,46.0,45.5,45.0,45.0,45.0,45.5,46.0,46.5,47.0,48.0,49.0,50.0,51.0,52.0,53.0,54.0,55.0,55.0,55.0,55.0,55.0,54.5,54.0,53.0,52.0,51.0,50.0,49.0,48.0,47.5,47.0,46.5,46.0,45.0,44.0,43.5,43.0,43.0,43.0,42.5,42.0,42.5,43.0,43.0,43.0,43.0,43.0,43.0,43.0,43.0,43.0,43.0,43.0,42.5,42.0,42.0,42.0,42.0,42.0,41.5,41.0,41.0,41.0,40.5,40.0,40.0,40.0,40.0,40.0,40.5,41.0,41.0,41.0,41.5,42.0,42.5,43.0,43.5,44.0,44.0,44.0,44.5,45.0,45.0,45.0,45.0,45.0,45.0,45.0,45.0,45.0,45.0,45.0,45.0,45.0,45.0,45.0,45.0,45.0,45.0,45.0,45.0,45.0,45.0,45.0,45.0,45.0,44.5,44.0,43.5,43.0,42.5,42.0,41.5,41.0,41.0,41.0,40.5,40.0,40.0,40.0,40.0,40.0,40.0,40.0,40.0,40.0,40.5,41.0,41.0,41.0,41.0,41.0,41.0,41.0,41.0,41.0,41.0,41.0,41.0,41.0,41.0,41.0,41.0,41.0,41.0,41.0,41.0,41.0,40.5,40.0,40.0,40.0,40.0,40.0,40.0,40.0,40.0,40.0,40.0,40.0,40.0,40.0,40.0,40.0,40.5,41.0,41.5,42.0,42.5,43.0,43.0,43.0,43.5,44.0,44.0,44.0,44.0,44.0,44.5,45.0,45.0,45.0,45.5,46.0,46.0,46.0,46.0,46.0,45.5,45.0,45.0,45.0,44.5,44.0,44.5,45.0,45.0,45.0,45.0,45.0,44.5,44.0,43.5,43.0,42.5,42.0,42.0,42.0,42.0,42.0,42.0,42.0,42.0,42.0,42.5,43.0,43.0,43.0,43.0,43.0,43.0,43.0,43.5,44.0,44.0,44.0,44.0,44.0,43.5,43.0,43.0,43.0,42.5,42.0,41.5,41.0,41.0,41.0,41.0,41.0,41.0,41.0,41.0,41.0,41.0,41.0,41.5,42.0,42.5,43.0,44.0,45.0,45.0,45.0,45.5,46.0,45.5,45.0,45.0,45.0,45.0,45.0,45.5,46.0,46.0,46.0,46.5,47.0,47.0,47.0,48.0,49.0,49.5,50.0,50.5,51.0,51.0,51.0,51.0,51.0,51.0,51.0,51.0,51.0,50.5,50.0,49.5,49.0,48.5,48.0,47.0,46.0,45.5,45.0,44.0,43.0,42.5,42.0,41.0,40.0,39.0,38.0,37.5,37.0,37.0,37.0,37.0,37.0,36.5,36.0,36.0,36.0,36.0,36.0,36.5,37.0,37.0,37.0,36.5,36.0,36.0,36.0,36.0,36.0,36.0,36.0,36.5,37.0,37.0,37.0,37.0,37.0,37.0,37.0,36.5,36.0,36.0,36.0,36.0,36.0,36.0,36.0,36.5,37.0,37.0,37.0,36.5,36.0,36.0,36.0,35.5,35.0,35.0,35.0,35.0,35.0,35.0,35.0,35.5,36.0,36.0,36.0,36.5,37.0,37.5,38.0,38.5,39.0,39.5,40.0,40.0,40.0,39.5,39.0,39.0,39.0,38.5,38.0,37.5,37.0,36.5,36.0,36.0,36.0,35.5,35.0,35.0,35.0,35.0,35.0,35.0,35.0,35.0,35.0,35.5,36.0,36.0,36.0,36.0,36.0,36.0,36.0,36.0,36.0,35.5,35.0,35.0,35.0,35.0,35.0,35.0,35.0,35.0,35.0,35.0,35.0,35.0,35.0,35.0,35.0,35.0,35.0,35.0,35.0,35.0,35.0,35.0,35.0,35.0,35.0,35.5,36.0,36.5,37.0,37.0,37.0,37.0,37.0,36.5,36.0,35.5,35.0,34.5,34.0,34.0,34.0,34.0,34.0,34.0,34.0,34.0,34.0,34.5,35.0,35.5,36.0,36.5,37.0,38.0,39.0,40.0,41.0,42.5,44.0,45.0,46.0,47.5,49.0,50.5,52.0,54.0,56.0,57.0,58.0,58.5,59.0,58.5,58.0,57.0,56.0,54.5,53.0,51.5,50.0,48.5,47.0,46.0,45.0,44.0,43.0,42.5,42.0,42.0,42.0,42.5,43.0,43.5,44.0,45.0,46.0,46.5,47.0,46.5,46.0,45.5,45.0,44.5,44.0,43.0,42.0,41.0,40.0,39.5,39.0,38.0,37.0,37.0,37.0,37.0,37.0,37.5,38.0,39.0,40.0,40.5,41.0,41.5,42.0,43.0,44.0,45.0,46.0,47.5,49.0,50.5,52.0,53.0,54.0,56.0,58.0,59.5,61.0,62.5,64.0,65.0,66.0,66.5,67.0,67.0,67.0,67.0,67.0,66.5,66.0,65.0,64.0,62.5,61.0,59.5,58.0,56.0,54.0,52.0,50.0,48.5,47.0,46.0,45.0,44.0,43.0,42.0,41.0,40.5,40.0,39.5,39.0,39.0,39.0,39.0,39.0,39.0,39.0,39.0,39.0,39.0,39.0,38.5,38.0,38.0,38.0,38.5,39.0,39.5,40.0,40.5,41.0,41.5,42.0,42.0,42.0,42.0,42.0,41.5,41.0,41.0,41.0,41.0,41.0,41.0,41.0,41.5,42.0,42.5,43.0,43.5,44.0,45.0,46.0,47.0,48.0,49.5,51.0,52.5,54.0,55.5,57.0,58.0,59.0,60.0,61.0,62.0,63.0,63.0,63.0,62.5,62.0,61.5,61.0,60.0,59.0,58.0,57.0,56.0,55.0,54.0,53.0,51.5,50.0,48.5,47.0,45.5,44.0,43.0,42.0,41.5,41.0,41.0,41.0,41.5,42.0,42.5,43.0,43.5,44.0,44.5,45.0,45.0,45.0,45.0,45.0,44.5,44.0,44.0,44.0,43.5,43.0,42.5,42.0,41.5,41.0,40.5,40.0,39.0,38.0,37.5,37.0,36.5,36.0,35.5,35.0,35.0,35.0,35.5,36.0,36.5,37.0,37.5,38.0,39.0,40.0,40.5,41.0,41.5,42.0,43.0,44.0,45.0,46.0,47.0,48.0,49.5,51.0,52.5,54.0,55.0,56.0,57.5,59.0,60.0,61.0,62.0,63.0,64.0,65.0,66.0,67.0,67.5,68.0,68.5,69.0,69.5,70.0,69.5,69.0,68.5,68.0,66.5,65.0,63.0,61.0,58.0,55.0,52.0,49.0,46.0,43.0,42.0,41.0,41.5,42.0,44.0,46.0,48.0,50.0,51.5,53.0,53.0,53.0,52.5,52.0,50.5,49.0,47.0,45.0,43.5,42.0,41.0,40.0,39.5,39.0,40.0,41.0,42.0,43.0,44.5,46.0,47.0,48.0,48.0,48.0,47.5,47.0,46.0,45.0,44.0,43.0,42.5,42.0,41.5,41.0,40.5,40.0,39.5,39.0,38.5,38.0,37.5,37.0,36.5,36.0,36.0,36.0,36.0,36.0,36.0,36.0,36.0,36.0,36.5,37.0,37.0,37.0,37.0,37.0,37.0,37.0,36.5,36.0,35.5,35.0,34.5,34.0,34.0,34.0,34.5,35.0,35.0,35.0,35.5,36.0,36.0,36.0,36.0,36.0,35.5,35.0,35.0,35.0,35.0,35.0,35.0,35.0,35.5,36.0,36.5,37.0,37.5,38.0,38.5,39.0,39.5,40.0,40.0,40.0,40.0,40.0,40.0,40.0,39.5,39.0,39.0,39.0,39.0,39.0,39.0,39.0,39.0,39.0,39.5,40.0,40.5,41.0,41.5,42.0,42.5,43.0,43.0,43.0,42.5,42.0,41.5,41.0,41.0,41.0,40.5,40.0,40.0,40.0,40.0,40.0,40.5,41.0,41.0,41.0,41.5,42.0,42.0,42.0,42.0,42.0,41.5,41.0,40.5,40.0,39.5,39.0,38.0,37.0,37.0,37.0,36.5,36.0,36.0,36.0,36.0,36.0,36.5,37.0,37.0,37.0,37.5,38.0,38.0,38.0,37.5,37.0,36.5,36.0,36.0,36.0,36.0,36.0,36.0,36.0,36.0,36.0,36.0,36.0,36.0,36.0,36.0,36.0,35.5,35.0,34.5,34.0,34.0,34.0,34.0,34.0,34.0,34.0,34.5,35.0,35.0,35.0,35.5,36.0,35.5,35.0,35.0,35.0,34.5,34.0,33.5,33.0,33.0,33.0,33.0,33.0,33.0,33.0,33.0,33.0,33.0,33.0,33.0,33.0,33.0,33.0,33.0,33.0,33.5,34.0,35.0,36.0,36.5,37.0,37.5,38.0,38.0,38.0,37.5,37.0,37.0,37.0,36.5,36.0,36.0,36.0,36.0,36.0,36.0,36.0,36.5,37.0,37.0,37.0,37.5,38.0,38.0,38.0,38.0,38.0,38.0,38.0,38.0,38.0,38.5,39.0,39.5,40.0,40.0,40.0,39.5,39.0,39.0,39.0,39.0,39.0,39.5,40.0,40.0,40.0,40.5,41.0,41.0,41.0,41.0,41.0,40.5,40.0,40.0,40.0,40.5,41.0,41.5,42.0,42.5,43.0,43.0,43.0,42.5,42.0,41.5,41.0,40.0,39.0,38.5,38.0,37.5,37.0,36.5,36.0,36.0,36.0,36.0,36.0,36.0,36.0,35.5,35.0,35.0,35.0,35.5,36.0,36.5,37.0,37.5,38.0,39.5,41.0,42.0,43.0,43.5,44.0,44.5,45.0,45.0,45.0,45.0,45.0,45.0,45.0,45.0,45.0,45.0,45.0,44.5,44.0,43.5,43.0,43.0,43.0,42.5,42.0,42.0,42.0,42.0,42.0,42.0,42.0,42.0,42.0,41.5,41.0,40.5,40.0,39.5,39.0,39.0,39.0,39.5,40.0,40.0,40.0,40.5,41.0,41.5,42.0,42.5,43.0,43.0,43.0,43.0,43.0,43.0,43.0,43.5,44.0,44.0,44.0,44.0,44.0,43.5,43.0,42.5,42.0,41.0,40.0,39.0,38.0,37.0,36.0,36.0,36.0,35.5,35.0,35.0,35.0,35.0,35.0,35.0,35.0,35.5,36.0,36.5,37.0,37.5,38.0,38.5,39.0,39.5,40.0,40.5,41.0,41.0,41.0,41.0,41.0,40.5,40.0,39.5,39.0,38.0,37.0,36.5,36.0,36.0,36.0,35.5,35.0,35.5,36.0,36.0,36.0,36.5,37.0,37.5,38.0,39.0,39.0,39.0,40.0,40.0,39.0,39.0,38.0,38.0,37.0,36.0,36.0,35.0,34.0,33.0,32.0,31.0,30.0,30.0,29.0,29.0,29.0,29.0,29.0,29.0,30.0,30.0,31.0,32.0,34.0,35.0,37.0,39.0,41.0,43.0,44.0,45.0,46.0,47.0,47.0,46.0,45.0,44.0,42.0,40.0,38.0,37.0,36.0,36.0,38.0,40.0,42.0,45.0,48.0,50.0,51.0,51.0,51.0,50.0,48.0,46.0,43.0,40.0,37.0,34.0,32.0,30.0,29.0,28.0,27.0,27.0,27.0,27.0,28.0,28.0,28.0,29.0,29.0,29.0,29.0,29.0,29.0,30.0,29.0,30.0,30.0,30.0,30.0,30.0,30.0,30.0,30.0,29.0,29.0,29.0,29.0,28.0,28.0,28.0,28.0,28.0,27.0,27.0,27.0,27.0,27.0,27.0,27.0,27.0,27.0,26.0,26.0,26.0,25.0,25.0,25.0,24.0,24.0,24.0,23.0,23.0,23.0,23.0,23.0,23.0,23.0,23.0,23.0,24.0,25.0,27.0,30.0,33.0,36.0,40.0,43.0,47.0,49.0,51.0,52.0,52.0,50.0,47.0,43.0,39.0,34.0,30.0,26.0,23.0,22.0,22.0,22.0,22.0,22.0,22.0,22.0,22.0,22.0,21.0,21.0,21.0,22.0,22.0,22.0,22.0,22.0,22.0,22.0,22.0,22.0,22.0,22.0,22.0,22.0,22.0,23.0,23.0,23.0,24.0,24.0,24.0,24.0,25.0,25.0,25.0,25.0,26.0,26.0,27.0,28.0,29.0,30.0,32.0,33.0,34.0,36.0,37.0,38.0,38.0,39.0,39.0,39.0,39.0,39.0,38.0,37.0,35.0,33.0,31.0,29.0,27.0,27.0,27.0,28.0,29.0,30.0,29.0,28.0,27.0,27.0,28.0,29.0,29.0,27.0,25.0,26.0,28.0,28.0,27.0,27.0,27.0,26.0,24.0,23.0,23.0,25.0,24.0,23.0,23.0,23.0,24.0,24.0,24.0,22.0,23.0,23.0,22.0,22.0,22.0,23.0,24.0,25.0,25.0,26.0,26.0,25.0,26.0,25.0,24.0,25.0,25.0,25.0,25.0,24.0,24.0,26.0,28.0,28.0,28.0,29.0,28.0,26.0,27.0,29.0,30.0,33.0,33.0,31.0,29.0,29.0,28.0,26.0,25.0,26.0,25.0,27.0,28.0,27.0,27.0,27.0,26.0,26.0,26.0,26.0,26.0,29.0,33.0,34.0,33.0,32.0,31.0,30.0,28.0,25.0,24.0,26.0,27.0,27.0,26.0,26.0,26.0,27.0,27.0,25.0,25.0,28.0,31.0,30.0,28.0,27.0,26.0,26.0,26.0,28.0,29.0,27.0,26.0,27.0,28.0,28.0,26.0,26.0,26.0,26.0,29.0,32.0,31.0,29.0,28.0,26.0,24.0,24.0,24.0,24.0,23.0,24.0,23.0,23.0,23.0,24.0,25.0,27.0,26.0,25.0,26.0,26.0,25.0,25.0,25.0,26.0,25.0,23.0,24.0,26.0,26.0,26.0,26.0,24.0,22.0,21.0,21.0,23.0,22.0,21.0,22.0,24.0,22.0,20.0,22.0,30.0,33.0,27.0,22.0,22.0,23.0,22.0,21.0,22.0,22.0,21.0,20.0,20.0,20.0,20.0,21.0,21.0,20.0,21.0,21.0,20.0,20.0,20.0,20.0,20.0,20.0,20.0,20.0,20.0,21.0,21.0,21.0,21.0,21.0,21.0,21.0,20.0,20.0,21.0,21.0,21.0,21.0,21.0,21.0,20.0,20.0,21.0,22.0,21.0,19.0,20.0,22.0,23.0,23.0,22.0,20.0,19.0,19.0,19.0,19.0,19.0,19.0,19.0,19.0,19.0,19.0,21.0,26.0,28.0,26.0,24.0,24.0,24.0,24.0,26.0,26.0,21.0,19.0,20.0,20.0,18.0,18.0,19.0,20.0,20.0,20.0,19.0,18.0,17.0,17.0,17.0,18.0,19.0,18.0,19.0,23.0,25.0,25.0,22.0,18.0,17.0,18.0,20.0,19.0,17.0,17.0,17.0,17.0,17.0,18.0,20.0,23.0,22.0,21.0,20.0,18.0,18.0,19.0,19.0,20.0,23.0,25.0,24.0,25.0,26.0,26.0,23.0,22.0,22.0,21.0,20.0,21.0,21.0,22.0,23.0,22.0,20.0,18.0,18.0,19.0,20.0,19.0,18.0,17.0,17.0,17.0,18.0,18.0,18.0,21.0,23.0,22.0,19.0,22.0,27.0,24.0,19.0,19.0,21.0,22.0,21.0,18.0,18.0,18.0,18.0,18.0,18.0,18.0,18.0,18.0,18.0,18.0,18.0,18.0,18.0,18.0,18.0,18.0,18.0,18.0,18.0,18.0,18.0,18.0,17.0,17.0,18.0,18.0,18.0,18.0,18.0,18.0,18.0,18.0,18.0,18.0,18.0,18.0,18.0,18.0,18.0,18.0,18.0,18.0,18.0,18.0,18.0,18.0,18.0,18.0,18.0,18.0,18.0,18.0,18.0,18.0,18.0,18.0,18.0,18.0,18.0,18.0,18.0,18.0,18.0,18.0,18.0,18.0,19.0,19.0,19.0,19.0,19.0,19.0,20.0,20.0,20.0,20.0,20.0,20.0,20.0,19.0,20.0,19.0,21.0,20.0,21.0,22.0,23.0,24.0,24.0,25.0,26.0,27.0,26.0,24.0,21.0,20.0,19.0,21.0,22.0,22.0,22.0,23.0,24.0,25.0,26.0,25.0,24.0,23.0,22.0,22.0,23.0,23.0,23.0,22.0,22.0,23.0,24.0,25.0,25.0,23.0,21.0,21.0,23.0,23.0,22.0,22.0,23.0,22.0,22.0,22.0,21.0,22.0,23.0,23.0,23.0,24.0,25.0,24.0,24.0,25.0,24.0,24.0,24.0,22.0,23.0,22.0,22.0,21.0,22.0,23.0,21.0,21.0,22.0,22.0,22.0,22.0,21.0,21.0,22.0,22.0,23.0,24.0,23.0,22.0,22.0,22.0,23.0,23.0,21.0,21.0,22.0,22.0,23.0,23.0,22.0,22.0,23.0,22.0,23.0,23.0,23.0,24.0,23.0,23.0,26.0,28.0,28.0,27.0,27.0,26.0,24.0,21.0,22.0,23.0,23.0,25.0,26.0,25.0,23.0,24.0,24.0,23.0,21.0,21.0,20.0,19.0,19.0,19.0,21.0,23.0,21.0,21.0,22.0,23.0,24.0,23.0,21.0,22.0,21.0,20.0,20.0,20.0,22.0,23.0,24.0,24.0,24.0,22.0,21.0,21.0,23.0,23.0,25.0,24.0,22.0,22.0,21.0,21.0,22.0,21.0,22.0,21.0,21.0,21.0,20.0,20.0,21.0,23.0,21.0,21.0,21.0,21.0,22.0,22.0,22.0,23.0,24.0,23.0,22.0,22.0,23.0,23.0,22.0,21.0,22.0,22.0,21.0,21.0,22.0,20.0,19.0,19.0,22.0,25.0,27.0,26.0,26.0,25.0,24.0,22.0,23.0,21.0,22.0,23.0,23.0,23.0,22.0,21.0,21.0,20.0,21.0,23.0,22.0,23.0,25.0,25.0,23.0,22.0,22.0,23.0,22.0,22.0,22.0,23.0,24.0,25.0,26.0,27.0,29.0,31.0,33.0,34.0,34.0,32.0,28.0,25.0,23.0,23.0,22.0,21.0,22.0,22.0,22.0,23.0,22.0,22.0,22.0,21.0,21.0,22.0,23.0,22.0,21.0,21.0,23.0,21.0,21.0,22.0,23.0,22.0,22.0,23.0,23.0,23.0,23.0,23.0,24.0,23.0,22.0,23.0,22.0,22.0,22.0,21.0,22.0,24.0,23.0,23.0,23.0,22.0,23.0,23.0,23.0,23.0,24.0,22.0,23.0,22.0,22.0,23.0,23.0,26.0,27.0,24.0,21.0,21.0,21.0,24.0,25.0,23.0,22.0,23.0,22.0,22.0,23.0,23.0,25.0,24.0,22.0,23.0,22.0,21.0,22.0,22.0,23.0,25.0,24.0,21.0,20.0,21.0,22.0,24.0,23.0,21.0,21.0,20.0,20.0,20.0,21.0,20.0,21.0,21.0,21.0,21.0,20.0,20.0,21.0,22.0,21.0,22.0,23.0,22.0,21.0,20.0,21.0,22.0,20.0,21.0,22.0,23.0,20.0,20.0,21.0,22.0,22.0,22.0,22.0,23.0,20.0,20.0,21.0,22.0,22.0,21.0,21.0,20.0,20.0,20.0,19.0,19.0,21.0,22.0,23.0,22.0,20.0,20.0,22.0,23.0,21.0,20.0,21.0,20.0,20.0,20.0,19.0,19.0,20.0,24.0,25.0,25.0,26.0,26.0,24.0,24.0,24.0,24.0,21.0,21.0,21.0,21.0,21.0,21.0,21.0,22.0,21.0,22.0,21.0,20.0,21.0,21.0,20.0,21.0,22.0,21.0,22.0,24.0,26.0,25.0,23.0,22.0,22.0,21.0,20.0,19.0,19.0,20.0,20.0,20.0,20.0,22.0,23.0,22.0,21.0,21.0,22.0,22.0,21.0,21.0,24.0,26.0,25.0,25.0,27.0,26.0,24.0,23.0,22.0,23.0,23.0,22.0,22.0,23.0,24.0,23.0,24.0,23.0,24.0,22.0,22.0,23.0,23.0,23.0,23.0,23.0,21.0,21.0,21.0,22.0,22.0,22.0,21.0,21.0,22.0,22.0,22.0,23.0,23.0,22.0,23.0,24.0,23.0,23.0,22.0,21.0,22.0,21.0,22.0,24.0,26.0,25.0,24.0,25.0,24.0,22.0,23.0,21.0,21.0,22.0,23.0,26.0,26.0,24.0,24.0,23.0,21.0,21.0,23.0,23.0,25.0,23.0,22.0,23.0,24.0,26.0,28.0,27.0,25.0,24.0,25.0,24.0,23.0,25.0,26.0,25.0,26.0,29.0,32.0,32.0,31.0,30.0,28.0,28.0,28.0,27.0,26.0,24.0,23.0,25.0,24.0,24.0,25.0,25.0,23.0,24.0,26.0,25.0,25.0,25.0,24.0,21.0,21.0,20.0,21.0,20.0,21.0,20.0,21.0,21.0,21.0,21.0,22.0,21.0,23.0,22.0,22.0,21.0,21.0,23.0,23.0,23.0,21.0,20.0,20.0,19.0,19.0,19.0,19.0,19.0,19.0,20.0,22.0,21.0,21.0,20.0,19.0,20.0,19.0,20.0,21.0,22.0,21.0,22.0,22.0,24.0,22.0,20.0,20.0,20.0,21.0,21.0,22.0,21.0,21.0,20.0,21.0,22.0,23.0,22.0,21.0,20.0,20.0,21.0,22.0,21.0,21.0,21.0,23.0,23.0,23.0,24.0,23.0,21.0,21.0,21.0,22.0,21.0,21.0,20.0,21.0,21.0,22.0,21.0,21.0,21.0,20.0,20.0,20.0,19.0,20.0,21.0,20.0,21.0,22.0,22.0,22.0,20.0,21.0,21.0,21.0,20.0,22.0,22.0,22.0,21.0,21.0,22.0,23.0,23.0,21.0,20.0,20.0,21.0,20.0,21.0,22.0,21.0,20.0,20.0,19.0,19.0,20.0,21.0,20.0,20.0,20.0,21.0,22.0,20.0,19.0,21.0,20.0,19.0,21.0,20.0,19.0,19.0,20.0,19.0,20.0,22.0,21.0,21.0,21.0,19.0,20.0,20.0,21.0,19.0,20.0,19.0,20.0,20.0,21.0,20.0,20.0,19.0,18.0,18.0,18.0,18.0,18.0,18.0,18.0,19.0,19.0,19.0,21.0,21.0,20.0,20.0,20.0,21.0,20.0,20.0,20.0,19.0,20.0,20.0,20.0,22.0,21.0,21.0,24.0,23.0,21.0,21.0,22.0,22.0,21.0,22.0,23.0,23.0,21.0,21.0,22.0,23.0,21.0,20.0,20.0,21.0,20.0,19.0,20.0,22.0,21.0,21.0,24.0,26.0,26.0,24.0,23.0,22.0,24.0,26.0,28.0,28.0,27.0,26.0,25.0,26.0,26.0,27.0,26.0,25.0,23.0,24.0,25.0,25.0,22.0,20.0,20.0,20.0,21.0,20.0,21.0,23.0,24.0,24.0,22.0,22.0,22.0,21.0,23.0,23.0,21.0,20.0,20.0,21.0,21.0,20.0,22.0,22.0,23.0,23.0,22.0,22.0,22.0,20.0,20.0,21.0,20.0,21.0,21.0,20.0,21.0,21.0,20.0,21.0,21.0,20.0,22.0,21.0,20.0,22.0,21.0,21.0,22.0,22.0,21.0,22.0,23.0,22.0,21.0,22.0,22.0,22.0,23.0,24.0,22.0,21.0,22.0,22.0,24.0,26.0,24.0,22.0,22.0,21.0,21.0,23.0,23.0,21.0,20.0,21.0,21.0,20.0,21.0,22.0,20.0,21.0,21.0,20.0,21.0,22.0,20.0,20.0,21.0,20.0,19.0,21.0,21.0,20.0,20.0,21.0,21.0,20.0,22.0,22.0,20.0,22.0,22.0,20.0,21.0,23.0,22.0,20.0,20.0,21.0,20.0,18.0,17.0,14.0,14.0,14.0,14.0,14.0,14.0,15.0,15.0,16.0,16.0,15.0,16.0,16.0,16.0,16.0,17.0,19.0,19.0,18.0,19.0,20.0,19.0,18.0,18.0,19.0,19.0,18.0,18.0,19.0,20.0,20.0,19.0,18.0,18.0,19.0,18.0,17.0,19.0,20.0,19.0,18.0,18.0,20.0,21.0,21.0,22.0,23.0,25.0,27.0,27.0,24.0,22.0,22.0,23.0,22.0,20.0,20.0,21.0,20.0,18.0,19.0,20.0,18.0,19.0,21.0,21.0,21.0,21.0,19.0,18.0,20.0,19.0,19.0,20.0,19.0,20.0,21.0,20.0,19.0,19.0,19.0,19.0,20.0,21.0,20.0,19.0,19.0,20.0,19.0,19.0,20.0,19.0,20.0,22.0,21.0,20.0,21.0,20.0,19.0,19.0,18.0,20.0,19.0,18.0,19.0,20.0,18.0,18.0,18.0,18.0,18.0,18.0,19.0,18.0,18.0,17.0,17.0,17.0,17.0,18.0,17.0,18.0,18.0,19.0,18.0,18.0,17.0,18.0,19.0,19.0,19.0,18.0,18.0,19.0,19.0,18.0,19.0,19.0,19.0,22.0,22.0,21.0,21.0,23.0,22.0,21.0,21.0,22.0,22.0,20.0,19.0,19.0,19.0,21.0,19.0,18.0,18.0,18.0,18.0,16.0,16.0,18.0,19.0,20.0,19.0,20.0,19.0,17.0,18.0,18.0,17.0,18.0,19.0,19.0,18.0,19.0,20.0,20.0,19.0,19.0,19.0,19.0,19.0,18.0,20.0,20.0,19.0,20.0,20.0,20.0,21.0,20.0,20.0,21.0,19.0,20.0,20.0,19.0,21.0,20.0,20.0,20.0,19.0,18.0,17.0,17.0,17.0,17.0,17.0,18.0,19.0,20.0,20.0,20.0,21.0,20.0,19.0,21.0,20.0,19.0,20.0,18.0,18.0,19.0,18.0,18.0,19.0,19.0,17.0,16.0,17.0,19.0,18.0,17.0,17.0,18.0,19.0,18.0,17.0,16.0,17.0,17.0,17.0,16.0,16.0,17.0,18.0,17.0,16.0,16.0,17.0,18.0,18.0,17.0,17.0,18.0,18.0,18.0,17.0,18.0,19.0,19.0,19.0,18.0,19.0,21.0,22.0,21.0,19.0,17.0,18.0,17.0,16.0,18.0,18.0,17.0,18.0,17.0,17.0,19.0,19.0,21.0,21.0,21.0,23.0,23.0,20.0,17.0,16.0,16.0,16.0,16.0,17.0,18.0,17.0,17.0,18.0,18.0,17.0,16.0,17.0,17.0,16.0,16.0,17.0,17.0,17.0,19.0,19.0,17.0,19.0,20.0,18.0,18.0,18.0,17.0,16.0,16.0,16.0,16.0,16.0,16.0,16.0,15.0,15.0,15.0,15.0,16.0,16.0,17.0,16.0,17.0,16.0,17.0,17.0,16.0,17.0,16.0,17.0,16.0,16.0,17.0,16.0,16.0,16.0,16.0,15.0,15.0,16.0,15.0,16.0,15.0,16.0,16.0,16.0,15.0,16.0,16.0,16.0,14.0,13.0,13.0,13.0,13.0,13.0,14.0,14.0,14.0,13.0,13.0,13.0,14.0,14.0,14.0,14.0,13.0,15.0,16.0,16.0,15.0,16.0,15.0,16.0,16.0,16.0,17.0,16.0,16.0,15.0,16.0,15.0,16.0,15.0,16.0,15.0,16.0,15.0,15.0,15.0,15.0,15.0,15.0,15.0,15.0,14.0,15.0,15.0,15.0,15.0,15.0,15.0,15.0,15.0,15.0,15.0,16.0,15.0,16.0,15.0,15.0,15.0,15.0,15.0,15.0,15.0,15.0,15.0,16.0,14.0,14.0,14.0,15.0,15.0,15.0,15.0,15.0,15.0,14.0,14.0,14.0,14.0,15.0,14.0,15.0,14.0,14.0,15.0,14.0,15.0,14.0,14.0,15.0,14.0,14.0,14.0,15.0,14.0,14.0,15.0,16.0,15.0,16.0,15.0,15.0,16.0,16.0,15.0,16.0,15.0,16.0,16.0,16.0,16.0,16.0,16.0,16.0,16.0,16.0,15.0,16.0,16.0,16.0,15.0,15.0,16.0,15.0,16.0,15.2,15.0,15.0,15.0,15.0,14.0,15.0,15.0,15.0,15.0,16.0,15.0,15.0,16.0,15.0,15.0,17.0,15.0,15.0,15.0,15.0,15.0,16.0,16.0,15.0,15.0,16.0,15.0,14.0,15.0,15.0,15.0,15.0,15.0,14.0,14.0,15.0,14.0,14.0,15.0,15.0,14.0,14.0,14.0,14.0,14.0,14.0,15.0,14.0,14.0,14.0,15.0,14.0,14.0,14.0,16.0,15.0,15.0,15.0,15.0,15.0,15.0,15.0,15.0,14.0,15.0,16.0,15.0,15.0,15.0,15.0,16.0,15.0,15.0,16.0,15.0,16.0,15.0,16.0,17.0,16.0,18.0,16.0,16.0,15.0,16.0,16.0,16.0,16.0,17.0,17.0,16.0,15.0,16.0,16.0,16.0,16.0,16.0,16.0,16.0,16.0,16.0,16.0,16.0,16.0,16.0,16.0,16.0,16.0,16.0,17.0,16.0,16.0,16.0,15.0,15.0,14.0,15.0,16.0,16.0,16.0,16.0,16.0,15.0,15.0,15.0,16.0,16.0,16.0,16.0,18.0,17.0,16.0,17.0,17.0,16.0,16.0,16.0,17.0,17.0,16.0,16.0,16.0,15.0,16.0,15.0,17.0,17.0,17.0,17.0,16.0,15.0,15.0,16.0,16.0,16.0,17.0,16.0,16.0,16.0,16.0,16.0,15.0,15.0,15.0,16.0,16.0,15.0,16.0,16.0,16.0,15.0,15.0,15.0,15.0,15.0,16.0,16.0,15.0,15.0,15.0,15.0,16.0,17.0,17.0,17.0,16.0,16.0,16.0,16.0,17.0,16.0,16.0,16.0,16.0,15.0,16.0,17.0,16.0,16.0,16.0,17.0,17.0,15.0,16.0,16.0,17.0,16.0,16.0,16.0,17.0,16.0,16.0,16.0,16.0,16.0,16.0,16.0,16.0,16.0,16.0,16.0,15.0,14.0,15.0,16.0,17.0,19.0,18.0,18.0,19.0,17.0,17.0,17.0,18.0,16.1,16.0,18.0,18.0,18.0,18.0,18.0,18.0,19.0,19.0,18.0,18.0,17.0,16.0,16.0,18.0,16.0,16.0,17.0,17.0,16.0,16.0,18.0,17.0,17.0,18.0,17.0,17.0,18.0,17.0,17.0,19.0,18.0,17.0,16.0,14.0,13.0,13.0,12.0,12.0,12.0,12.0,11.0,11.0,11.0,11.0,11.0,11.0,11.0,11.0,11.0,11.0,11.0,11.0,11.0,11.0,11.0,11.0,11.0,11.0,11.0,11.0,11.0,11.0,11.0,11.0,11.0,11.0,11.0,11.0,11.0,11.0,11.0,11.0,12.0,12.0,13.0,14.0,15.0,16.0,16.0,17.0,16.0,17.0,16.0,15.0,15.0,17.0,16.0,16.0,18.0,18.0,17.0,17.0,18.0,16.0,16.0,17.0,17.0,17.0,19.0,17.0,18.0,18.0,16.0,16.0,16.0,16.0,15.0,15.0,15.0,15.0,15.0,15.0,15.0,15.0,15.0,15.0,14.0,14.0,15.0,15.0,14.0,14.0,14.0,15.0,15.0,15.0,15.0,15.0,15.0,15.0,15.0,17.0,18.0,19.0,18.0,17.0,18.0,20.0,18.0,18.0,17.0,16.0,15.0,14.0,14.0,15.0,14.0,15.0,15.0,15.0,15.0,15.0,16.0,17.0,16.0,17.0,18.0,17.0,17.0,17.0,17.0,17.0,17.0,16.0,16.0,18.0,17.0,16.0,17.0,17.0,15.0,15.0,16.0,16.0,16.0,17.0,16.0,16.0,16.0,16.0,16.0,17.0,17.0,16.0,16.0,17.0,16.0,16.0,18.0,18.0,17.0,17.0,18.0,17.0,17.0,18.0,18.0,18.0,19.0,17.0,17.0,16.0,13.1,12.0,12.0,12.0,11.0,11.0,11.0,11.0,11.0,11.0,11.0,11.0,11.0,11.0,11.0,11.0,11.0,12.0,12.0,12.0,11.0,11.0,11.0,11.0,11.0,11.0,11.0,11.0,11.0,11.0,11.0,11.0,11.0,11.0,11.0,11.0,11.0,11.0,11.0,11.0,11.0,11.0,11.0,12.0,11.0,12.0,12.0,13.0,13.0,13.0,13.0,13.0,13.0,13.0,13.0,13.0,14.0,13.0,13.0,14.0,13.0,13.0,13.0,13.0,13.0,13.0,13.0,13.0,13.0,14.0,13.0,14.0,13.0,13.0,14.0,13.0,14.0,13.0,13.0,14.0,13.0,13.0,14.0,13.0,13.0,13.0,13.0,13.0,13.0,13.0,13.0,12.0,12.0,13.0,13.0,13.0,12.0,12.0,13.0,13.0,13.0,13.0,13.0,15.0,16.0,15.0,14.0,14.0,15.0,16.0,14.0,14.0,14.0,15.0,15.0,15.0,15.0,16.0,16.0,15.0,16.0,16.0,15.0,14.0,14.0,14.0,15.0,15.0,14.0,14.0,14.0,15.0,15.0,15.0,15.0,15.0,15.0,15.0,14.0,15.0,15.0,15.0,15.0,15.0,14.0,14.0,14.0,14.0,14.0,14.0,14.0,14.0,14.0,14.0,14.0,14.0,14.0,14.0,14.0,14.0,13.0,14.0,14.0,14.0,13.0,13.0,14.0,14.0,14.0,14.0,14.0,14.0,14.0,14.0,14.0,14.0,14.0,14.0,14.0,14.0,14.0,14.0,14.0,14.0,14.0,14.0,14.0,14.0,14.0,14.0,14.0,14.0,14.0,14.0,14.0,14.0,13.0,13.0,13.0,14.0,14.0,14.0,14.0,14.0,14.0,14.0,14.0,14.0,14.0,14.0,14.0,14.0,14.0,14.0,14.0,14.0,13.0,14.0,13.0,13.0,12.0,12.0,13.0,12.0,13.0,13.0,13.0,14.0,13.0,12.0,12.0,12.0,12.0,12.0,11.0,11.0,11.0,12.0,12.0,11.0,11.0,11.0,11.0,11.0,11.0,11.0,11.0,11.0,11.0,11.0,11.0,11.0,11.0,11.0,11.0,11.0,11.0,11.0,11.0,11.0,11.0,11.0,11.0,11.0,11.0,11.0,11.0,11.0,11.0,12.0,12.0,12.0,12.0,12.0,13.0,12.0,12.0,13.0,12.0,12.0,13.0,13.0,13.0,13.0,13.0,13.0,13.0,13.0,13.0,13.0,13.0,14.0,13.0,13.0,13.0,13.0,13.0,13.0,12.0,12.0,13.0,13.0,13.0,13.0,14.0,13.0,13.0,14.0,13.0,12.0,11.0,11.0,11.0,11.0,11.0,10.0,10.0,10.0,10.0,10.0,10.0,10.0,10.0,10.0,10.0,9.0,41.0,9.0,10.0,10.0,10.0,10.0,11.0,12.0,11.0,12.1,14.0,14.0,16.0,14.0,13.0,13.0,14.0,14.0,13.0,13.0,14.0,14.0,13.0,12.0,12.0,12.0,13.0,12.0,12.0,12.0,13.0,13.0,13.0,13.0,13.0,12.0,12.0,12.0,11.0,10.0,10.0,10.0,10.0,10.0,14.6,10.0,10.0,10.0,10.0,10.0,10.0,10.0,10.0,10.0,10.0,10.0,10.0,10.0,10.0,10.0,10.0,10.0,10.0,10.0,10.0,10.0,10.0,10.0,10.0,10.0,10.0,10.0,10.0,11.0,11.0,11.0,10.0,10.0,10.0,11.0,11.0,11.0,11.0,11.0,11.0,11.0,11.0,10.0,10.0,10.0,10.0,11.0,11.0,11.0,11.0,11.0,11.0,11.0,11.0,11.0,11.0,11.0,11.0,11.0,11.0,10.0,11.0,11.0,10.0,10.0,10.0,10.0,10.0,10.0,10.0,10.0,10.0,11.0,11.0,11.0,10.0,10.0,10.0,10.0,10.0,10.0,10.0,10.0,10.0,10.0,10.0,10.0,10.0,10.0,10.0,10.0,10.0,10.0,10.0,10.0,10.0,9.0,9.0,10.0,10.0,10.0,10.0,9.0,9.0,10.0,9.0,9.0,9.0,9.0,10.0,10.0,10.0,10.0,10.0,9.0,10.0,10.0,10.0,10.0,10.0,10.0,10.0,10.0,10.0,10.0,10.0,10.0,10.0,10.0,10.0,10.0,10.0,10.0,10.0,10.0,10.0,10.0,9.0,9.0,9.0,9.0,9.0,9.0,9.0,9.0,9.0,10.0,10.0,10.0,10.0,10.0,9.0,10.0,10.0,10.0,10.0,10.0,10.0,10.0,12.8,10.0,10.0,10.0,10.0,9.0,9.0,9.0,9.0,10.0,10.0,10.0,10.0,9.0,9.0,9.0,9.0,10.0,9.0,9.0,9.0,10.0,9.0,9.0,10.0,9.0,10.0,10.0,10.0,11.0,11.0];
ocd[0].likelihood.comment[1]="Atmospheric data from Reimer et al (2020)";
ocd[0].ref="OxCal v4.4.4 Bronk Ramsey (2021); r:5";
if(!ocd[2]){ocd[2]={};};
ocd[2].ref="OxCal v4.4.4 Bronk Ramsey (2021); r:5";
ocd[2].name="Start Tombs";
ocd[2].op="Boundary";
ocd[2].param="";
ocd[2].level=1;
ocd[2].likelihood={};
ocd[2].likelihood.comment=[];
ocd[2].likelihood.comment[0]="Start Tombs Boundary()";
ocd[2].likelihood.range=[];
ocd[2].type="date";
if(!ocd[4]){ocd[4]={};};
ocd[4].ref="OxCal v4.4.4 Bronk Ramsey (2021); r:5";
ocd[4].name="Tombs_Kernel";
ocd[4].op="N";
ocd[4].param="0,1";
ocd[4].level=2;
ocd[4].likelihood={};
ocd[4].likelihood.comment=[];
ocd[4].likelihood.comment[0]="Tombs_Kernel N(0,1)";
ocd[4].likelihood.range=[];
ocd[4].type="number";
ocd[4].likelihood.range[1]=[];
ocd[4].likelihood.range[1][0]=[-1.03, 1.03, 68.268949];
ocd[4].likelihood.comment[1]="  68.3% probability";
ocd[4].likelihood.comment[2]="    -1 (68.3%) 1";
ocd[4].likelihood.range[2]=[];
ocd[4].likelihood.range[2][0]=[-2, 2, 95.449974];
ocd[4].likelihood.comment[3]="  95.4% probability";
ocd[4].likelihood.comment[4]="    -2 (95.4%) 2";
ocd[4].likelihood.range[3]=[];
ocd[4].likelihood.range[3][0]=[-3, 3, 99.730020];
ocd[4].likelihood.mean=-3.64552e-09;
ocd[4].likelihood.sigma=1;
ocd[4].likelihood.median=-8.26223e-14;
ocd[4].likelihood.probNorm=0.398942;
ocd[4].likelihood.start=-5.5;
ocd[4].likelihood.resolution=0.1;
ocd[4].likelihood.prob=[0.000000, 0.000000, 0.000001, 0.000001, 0.000002, 0.000004, 0.000006, 0.000010, 0.000016, 0.000025, 0.000040, 0.000063, 0.000097, 0.000148, 0.000224, 0.000335, 0.000498, 0.000732, 0.001065, 0.001534, 0.002187, 0.003089, 0.004318, 0.005976, 0.008189, 0.011109, 0.014921, 0.019841, 0.026121, 0.034047, 0.043937, 0.056135, 0.071005, 0.088922, 0.110251, 0.135335, 0.164474, 0.197899, 0.235746, 0.278037, 0.324652, 0.375311, 0.429557, 0.486752, 0.546074, 0.606531, 0.666977, 0.726149, 0.782705, 0.835270, 0.882497, 0.923116, 0.955997, 0.980199, 0.995012, 1.000000, 0.995012, 0.980199, 0.955997, 0.923116, 0.882497, 0.835270, 0.782705, 0.726149, 0.666977, 0.606531, 0.546074, 0.486752, 0.429557, 0.375311, 0.324652, 0.278037, 0.235746, 0.197899, 0.164474, 0.135335, 0.110251, 0.088922, 0.071005, 0.056135, 0.043937, 0.034047, 0.026121, 0.019841, 0.014921, 0.011109, 0.008189, 0.005976, 0.004318, 0.003089, 0.002187, 0.001534, 0.001065, 0.000732, 0.000498, 0.000335, 0.000224, 0.000148, 0.000097, 0.000063, 0.000040, 0.000025, 0.000016, 0.000010, 0.000006, 0.000004, 0.000002, 0.000001, 0.000001, 0.000000, 0.000000];
if(!ocd[5]){ocd[5]={};};
ocd[5].ref="OxCal v4.4.4 Bronk Ramsey (2021); r:5";
ocd[5].name="Tombs_Scale";
ocd[5].op="U";
ocd[5].param="0,1";
ocd[5].level=2;
ocd[5].likelihood={};
ocd[5].likelihood.comment=[];
ocd[5].likelihood.comment[0]="Tombs_Scale U(0,1)";
ocd[5].likelihood.range=[];
ocd[5].type="number";
ocd[5].likelihood.range[1]=[];
ocd[5].likelihood.range[1][0]=[9.97466e-18, 1, 68.268949];
ocd[5].likelihood.comment[1]="  68.3% probability";
ocd[5].likelihood.comment[2]="    0 (68.3%) 1";
ocd[5].likelihood.range[2]=[];
ocd[5].likelihood.range[2][0]=[9.97466e-18, 1, 95.449974];
ocd[5].likelihood.comment[3]="  95.4% probability";
ocd[5].likelihood.comment[4]="    0 (95.4%) 1";
ocd[5].likelihood.range[3]=[];
ocd[5].likelihood.range[3][0]=[9.97466e-18, 1, 99.730020];
ocd[5].likelihood.mean=0.5;
ocd[5].likelihood.sigma=0.285774;
ocd[5].likelihood.median=0.5;
ocd[5].likelihood.probNorm=1.0101;
ocd[5].likelihood.start=-0.02;
ocd[5].likelihood.resolution=0.01;
ocd[5].likelihood.prob=[0.000000, 0.000000, 0.000000, 1.000000, 1.000000, 1.000000, 1.000000, 1.000000, 1.000000, 1.000000, 1.000000, 1.000000, 1.000000, 1.000000, 1.000000, 1.000000, 1.000000, 1.000000, 1.000000, 1.000000, 1.000000, 1.000000, 1.000000, 1.000000, 1.000000, 1.000000, 1.000000, 1.000000, 1.000000, 1.000000, 1.000000, 1.000000, 1.000000, 1.000000, 1.000000, 1.000000, 1.000000, 1.000000, 1.000000, 1.000000, 1.000000, 1.000000, 1.000000, 1.000000, 1.000000, 1.000000, 1.000000, 1.000000, 1.000000, 1.000000, 1.000000, 1.000000, 1.000000, 1.000000, 1.000000, 1.000000, 1.000000, 1.000000, 1.000000, 1.000000, 1.000000, 1.000000, 1.000000, 1.000000, 1.000000, 1.000000, 1.000000, 1.000000, 1.000000, 1.000000, 1.000000, 1.000000, 1.000000, 1.000000, 1.000000, 1.000000, 1.000000, 1.000000, 1.000000, 1.000000, 1.000000, 1.000000, 1.000000, 1.000000, 1.000000, 1.000000, 1.000000, 1.000000, 1.000000, 1.000000, 1.000000, 1.000000, 1.000000, 1.000000, 1.000000, 1.000000, 1.000000, 1.000000, 1.000000, 1.000000, 1.000000, 1.000000, 0.000000, 0.000000];
if(!ocd[6]){ocd[6]={};};
ocd[6].ref="OxCal v4.4.4 Bronk Ramsey (2021); r:5";
ocd[6].name="First Tombs";
ocd[6].op="First";
ocd[6].param="";
ocd[6].level=2;
ocd[6].likelihood={};
ocd[6].likelihood.comment=[];
ocd[6].likelihood.comment[0]="First Tombs First()";
ocd[6].likelihood.range=[];
ocd[6].type="date";
if(!ocd[7]){ocd[7]={};};
ocd[7].ref="OxCal v4.4.4 Bronk Ramsey (2021); r:5";
ocd[7].name="Last Tombs";
ocd[7].op="Last";
ocd[7].param="";
ocd[7].level=2;
ocd[7].likelihood={};
ocd[7].likelihood.comment=[];
ocd[7].likelihood.comment[0]="Last Tombs Last()";
ocd[7].likelihood.range=[];
ocd[7].type="date";
if(!ocd[8]){ocd[8]={};};
ocd[8].ref="OxCal v4.4.4 Bronk Ramsey (2021); r:5";
ocd[8].name="Span Tombs";
ocd[8].op="Span";
ocd[8].param="";
ocd[8].level=2;
ocd[8].likelihood={};
ocd[8].likelihood.comment=[];
ocd[8].likelihood.comment[0]="Span Tombs Span()";
ocd[8].likelihood.range=[];
ocd[8].type="interval";
if(!ocd[9]){ocd[9]={};};
ocd[9].ref="OxCal v4.4.4 Bronk Ramsey (2021); r:5";
ocd[9].name="AA_107584_puma_head_burial";
ocd[9].op="Prior";
ocd[9].param="AA_107584_puma_head_burial.prior";
ocd[9].level=2;
ocd[9].likelihood={};
ocd[9].likelihood.comment=[];
ocd[9].likelihood.comment[0]="AA_107584_puma_head_burial Prior(AA_107584_puma_head_burial.prior)";
ocd[9].likelihood.range=[];
ocd[9].type="date";
ocd[9].likelihood.range[1]=[];
ocd[9].likelihood.range[1][0]=[709, 736, 17.218101];
ocd[9].likelihood.range[1][1]=[787.5, 843.5, 43.517288];
ocd[9].likelihood.range[1][2]=[855.5, 868.5, 7.533560];
ocd[9].likelihood.comment[1]="  68.3% probability";
ocd[9].likelihood.comment[2]="    708AD (17.2%) 736AD";
ocd[9].likelihood.comment[3]="    787AD (43.5%) 843AD";
ocd[9].likelihood.comment[4]="    855AD ( 7.5%) 868AD";
ocd[9].likelihood.range[2]=[];
ocd[9].likelihood.range[2][0]=[686.5, 743, 28.608588];
ocd[9].likelihood.range[2][1]=[768.5, 881, 66.841385];
ocd[9].likelihood.comment[5]="  95.4% probability";
ocd[9].likelihood.comment[6]="    686AD (28.6%) 742AD";
ocd[9].likelihood.comment[7]="    768AD (66.8%) 880AD";
ocd[9].likelihood.range[3]=[];
ocd[9].likelihood.range[3][0]=[676, 889.5, 99.730020];
ocd[9].likelihood.mean=790.365;
ocd[9].likelihood.sigma=56.6668;
ocd[9].likelihood.median=802;
ocd[9].likelihood.probNorm=0.00905903;
ocd[9].likelihood.start=650.5;
ocd[9].likelihood.resolution=5;
ocd[9].likelihood.prob=[0.000000, 0.000022, 0.000192, 0.001687, 0.006466, 0.024689, 0.074556, 0.191434, 0.417044, 0.560989, 0.475218, 0.513743, 0.627332, 0.669390, 0.701512, 0.694999, 0.680980, 0.615962, 0.351032, 0.130390, 0.060735, 0.040556, 0.065327, 0.081223, 0.330235, 0.669831, 0.216437, 0.462192, 0.817419, 0.901314, 0.791809, 0.741583, 0.810244, 0.938514, 1.000000, 0.940060, 0.816315, 0.688597, 0.609228, 0.581080, 0.566067, 0.591898, 0.613202, 0.617176, 0.574346, 0.444199, 0.254443, 0.084093, 0.014971, 0.001632, 0.000110, 0.000022, 0.000011, 0.000038, 0.000038, 0.000241, 0.000975, 0.002278, 0.003340, 0.003570, 0.002546, 0.001090, 0.000526, 0.000159, 0.000060, 0.000011, 0.000005, 0.000038, 0.000000, 0.000000, 0.000000];
if(!ocd[10]){ocd[10]={};};
ocd[10].ref="OxCal v4.4.4 Bronk Ramsey (2021); r:5";
ocd[10].name="CJ_35250_TW099";
ocd[10].op="Prior";
ocd[10].param="CJ_35250_TW099.prior";
ocd[10].level=2;
ocd[10].likelihood={};
ocd[10].likelihood.comment=[];
ocd[10].likelihood.comment[0]="CJ_35250_TW099 Prior(CJ_35250_TW099.prior)";
ocd[10].likelihood.range=[];
ocd[10].type="date";
ocd[10].likelihood.range[1]=[];
ocd[10].likelihood.range[1][0]=[685.5, 743.5, 68.268949];
ocd[10].likelihood.comment[1]="  68.3% probability";
ocd[10].likelihood.comment[2]="    685AD (68.3%) 743AD";
ocd[10].likelihood.range[2]=[];
ocd[10].likelihood.range[2][0]=[672, 776, 95.449974];
ocd[10].likelihood.comment[3]="  95.4% probability";
ocd[10].likelihood.comment[4]="    672AD (95.4%) 776AD";
ocd[10].likelihood.range[3]=[];
ocd[10].likelihood.range[3][0]=[662, 780, 96.303679];
ocd[10].likelihood.range[3][1]=[786.5, 849.5, 3.287444];
ocd[10].likelihood.range[3][2]=[855.5, 865.5, 0.138897];
ocd[10].likelihood.mean=724.884;
ocd[10].likelihood.sigma=32.3019;
ocd[10].likelihood.median=721.5;
ocd[10].likelihood.probNorm=0.012566;
ocd[10].likelihood.start=640.5;
ocd[10].likelihood.resolution=5;
ocd[10].likelihood.prob=[0.000000, 0.000000, 0.000000, 0.000348, 0.003747, 0.022929, 0.082286, 0.224511, 0.478911, 0.819354, 1.000000, 0.983368, 0.984800, 0.965622, 0.915168, 0.893124, 0.878800, 0.904504, 0.908324, 0.928776, 0.977081, 0.693061, 0.451854, 0.345933, 0.444135, 0.521805, 0.766513, 0.138604, 0.001011, 0.006051, 0.033471, 0.042559, 0.027352, 0.024089, 0.040371, 0.071558, 0.100867, 0.078307, 0.045639, 0.027574, 0.014789, 0.012484, 0.009997, 0.010379, 0.011672, 0.010495, 0.008605, 0.003962, 0.001144, 0.000066, 0.000000];
if(!ocd[11]){ocd[11]={};};
ocd[11].ref="OxCal v4.4.4 Bronk Ramsey (2021); r:5";
ocd[11].name="Feature_12_2001_Excavations";
ocd[11].op="Prior";
ocd[11].param="Feature_12_2001_Excavations.prior";
ocd[11].level=2;
ocd[11].likelihood={};
ocd[11].likelihood.comment=[];
ocd[11].likelihood.comment[0]="Feature_12_2001_Excavations Prior(Feature_12_2001_Excavations.prior)";
ocd[11].likelihood.range=[];
ocd[11].type="date";
ocd[11].likelihood.range[1]=[];
ocd[11].likelihood.range[1][0]=[565.5, 597.5, 68.268949];
ocd[11].likelihood.comment[1]="  68.3% probability";
ocd[11].likelihood.comment[2]="    565AD (68.3%) 597AD";
ocd[11].likelihood.range[2]=[];
ocd[11].likelihood.range[2][0]=[543.5, 604.5, 93.287700];
ocd[11].likelihood.range[2][1]=[624, 631, 2.162274];
ocd[11].likelihood.comment[3]="  95.4% probability";
ocd[11].likelihood.comment[4]="    543AD (93.3%) 604AD";
ocd[11].likelihood.comment[5]="    624AD ( 2.2%) 630AD";
ocd[11].likelihood.range[3]=[];
ocd[11].likelihood.range[3][0]=[536.5, 638.5, 99.730020];
ocd[11].likelihood.mean=579.528;
ocd[11].likelihood.sigma=17.8157;
ocd[11].likelihood.median=580;
ocd[11].likelihood.probNorm=0.028198;
ocd[11].likelihood.start=425.5;
ocd[11].likelihood.resolution=5;
ocd[11].likelihood.prob=[0.000000, 0.000000, 0.000021, 0.000083, 0.000139, 0.000236, 0.000097, 0.000055, 0.000007, 0.000007, 0.000062, 0.000326, 0.000637, 0.000457, 0.000305, 0.000173, 0.000277, 0.000139, 0.000076, 0.000111, 0.000319, 0.001856, 0.008880, 0.039489, 0.145152, 0.303780, 0.402759, 0.397688, 0.407227, 0.559189, 0.837329, 1.000000, 0.975176, 0.826513, 0.531740, 0.227498, 0.057426, 0.021299, 0.027130, 0.063778, 0.117065, 0.103656, 0.032527, 0.001960, 0.000062, 0.000000, 0.000000];
if(!ocd[12]){ocd[12]={};};
ocd[12].ref="OxCal v4.4.4 Bronk Ramsey (2021); r:5";
ocd[12].name="AA_107594_F19";
ocd[12].op="Prior";
ocd[12].param="AA_107594_F19.prior";
ocd[12].level=2;
ocd[12].likelihood={};
ocd[12].likelihood.comment=[];
ocd[12].likelihood.comment[0]="AA_107594_F19 Prior(AA_107594_F19.prior)";
ocd[12].likelihood.range=[];
ocd[12].type="date";
ocd[12].likelihood.range[1]=[];
ocd[12].likelihood.range[1][0]=[568, 606, 68.268949];
ocd[12].likelihood.comment[1]="  68.3% probability";
ocd[12].likelihood.comment[2]="    568AD (68.3%) 606AD";
ocd[12].likelihood.range[2]=[];
ocd[12].likelihood.range[2][0]=[549.5, 634, 95.449974];
ocd[12].likelihood.comment[3]="  95.4% probability";
ocd[12].likelihood.comment[4]="    549AD (95.4%) 634AD";
ocd[12].likelihood.range[3]=[];
ocd[12].likelihood.range[3][0]=[539, 644.5, 99.730020];
ocd[12].likelihood.mean=589.1;
ocd[12].likelihood.sigma=20.2956;
ocd[12].likelihood.median=587.5;
ocd[12].likelihood.probNorm=0.0262057;
ocd[12].likelihood.start=425.5;
ocd[12].likelihood.resolution=5;
ocd[12].likelihood.prob=[0.000000, 0.000000, 0.000007, 0.000015, 0.000052, 0.000067, 0.000067, 0.000037, 0.000045, 0.000075, 0.000082, 0.000186, 0.000447, 0.000298, 0.000149, 0.000127, 0.000134, 0.000089, 0.000089, 0.000037, 0.000291, 0.000976, 0.004412, 0.018045, 0.072495, 0.186637, 0.261276, 0.242464, 0.234221, 0.338510, 0.613371, 0.892544, 1.000000, 0.944059, 0.791956, 0.529459, 0.293521, 0.178509, 0.168969, 0.211593, 0.245249, 0.219072, 0.132183, 0.041422, 0.007684, 0.000947, 0.000037, 0.000015, 0.000000];
if(!ocd[13]){ocd[13]={};};
ocd[13].ref="OxCal v4.4.4 Bronk Ramsey (2021); r:5";
ocd[13].name="AA_107595_F22";
ocd[13].op="Prior";
ocd[13].param="AA_107595_F22.prior";
ocd[13].level=2;
ocd[13].likelihood={};
ocd[13].likelihood.comment=[];
ocd[13].likelihood.comment[0]="AA_107595_F22 Prior(AA_107595_F22.prior)";
ocd[13].likelihood.range=[];
ocd[13].type="date";
ocd[13].likelihood.range[1]=[];
ocd[13].likelihood.range[1][0]=[567, 605.5, 68.268949];
ocd[13].likelihood.comment[1]="  68.3% probability";
ocd[13].likelihood.comment[2]="    566AD (68.3%) 605AD";
ocd[13].likelihood.range[2]=[];
ocd[13].likelihood.range[2][0]=[549, 634, 95.449974];
ocd[13].likelihood.comment[3]="  95.4% probability";
ocd[13].likelihood.comment[4]="    548AD (95.4%) 634AD";
ocd[13].likelihood.range[3]=[];
ocd[13].likelihood.range[3][0]=[539, 644.5, 99.730020];
ocd[13].likelihood.mean=588.723;
ocd[13].likelihood.sigma=20.2781;
ocd[13].likelihood.median=587.5;
ocd[13].likelihood.probNorm=0.0261558;
ocd[13].likelihood.start=460.5;
ocd[13].likelihood.resolution=5;
ocd[13].likelihood.prob=[0.000000, 0.000007, 0.000060, 0.000037, 0.000246, 0.000418, 0.000329, 0.000343, 0.000246, 0.000202, 0.000142, 0.000194, 0.000134, 0.000314, 0.001269, 0.004794, 0.019907, 0.076135, 0.192614, 0.267969, 0.251912, 0.243883, 0.348639, 0.619667, 0.895703, 1.000000, 0.946437, 0.790411, 0.530127, 0.284829, 0.167763, 0.163289, 0.206109, 0.240633, 0.218764, 0.125975, 0.039306, 0.006885, 0.000687, 0.000082, 0.000030, 0.000000, 0.000000];
if(!ocd[14]){ocd[14]={};};
ocd[14].ref="OxCal v4.4.4 Bronk Ramsey (2021); r:5";
ocd[14].name="Beta_275871_A96_I_surface_A21_";
ocd[14].op="Prior";
ocd[14].param="Beta_275871_A96_I_surface_A21_.prior";
ocd[14].level=2;
ocd[14].likelihood={};
ocd[14].likelihood.comment=[];
ocd[14].likelihood.comment[0]="Beta_275871_A96_I_surface_A21_ Prior(Beta_275871_A96_I_surface_A21_.prior)";
ocd[14].likelihood.range=[];
ocd[14].type="date";
ocd[14].likelihood.range[1]=[];
ocd[14].likelihood.range[1][0]=[705, 776, 57.100878];
ocd[14].likelihood.range[1][1]=[812, 833.5, 11.168072];
ocd[14].likelihood.comment[1]="  68.3% probability";
ocd[14].likelihood.comment[2]="    704AD (57.1%) 776AD";
ocd[14].likelihood.comment[3]="    812AD (11.2%) 833AD";
ocd[14].likelihood.range[2]=[];
ocd[14].likelihood.range[2][0]=[685.5, 779, 63.053049];
ocd[14].likelihood.range[2][1]=[785.5, 875.5, 32.396924];
ocd[14].likelihood.comment[4]="  95.4% probability";
ocd[14].likelihood.comment[5]="    685AD (63.1%) 778AD";
ocd[14].likelihood.comment[6]="    785AD (32.4%) 875AD";
ocd[14].likelihood.range[3]=[];
ocd[14].likelihood.range[3][0]=[670, 888.5, 99.730020];
ocd[14].likelihood.mean=771.213;
ocd[14].likelihood.sigma=49.3101;
ocd[14].likelihood.median=763;
ocd[14].likelihood.probNorm=0.0139519;
ocd[14].likelihood.start=650.5;
ocd[14].likelihood.resolution=5;
ocd[14].likelihood.prob=[0.000000, 0.000098, 0.001078, 0.005096, 0.018086, 0.044897, 0.085264, 0.141249, 0.180196, 0.208852, 0.260178, 0.302896, 0.330849, 0.371846, 0.401448, 0.443592, 0.475774, 0.531465, 0.616471, 0.659547, 0.652810, 0.658257, 0.745556, 0.863174, 1.000000, 0.319667, 0.065919, 0.140761, 0.270212, 0.295442, 0.248208, 0.234375, 0.271287, 0.355218, 0.428039, 0.399226, 0.333501, 0.271789, 0.229573, 0.206859, 0.191628, 0.199584, 0.202537, 0.206092, 0.189206, 0.139751, 0.081680, 0.031537, 0.008008, 0.001442, 0.000224, 0.000112, 0.000042, 0.000042, 0.000196, 0.000616, 0.001162, 0.001638, 0.002744, 0.002898, 0.002240, 0.001078, 0.000742, 0.000476, 0.000252, 0.000084, 0.000098, 0.000056, 0.000056];
if(!ocd[15]){ocd[15]={};};
ocd[15].ref="OxCal v4.4.4 Bronk Ramsey (2021); r:5";
ocd[15].name="Beta_275872_A103_I_surface_A21_";
ocd[15].op="Prior";
ocd[15].param="Beta_275872_A103_I_surface_A21_.prior";
ocd[15].level=2;
ocd[15].likelihood={};
ocd[15].likelihood.comment=[];
ocd[15].likelihood.comment[0]="Beta_275872_A103_I_surface_A21_ Prior(Beta_275872_A103_I_surface_A21_.prior)";
ocd[15].likelihood.range=[];
ocd[15].type="date";
ocd[15].likelihood.range[1]=[];
ocd[15].likelihood.range[1][0]=[710.5, 776, 47.657287];
ocd[15].likelihood.range[1][1]=[790, 799, 4.473118];
ocd[15].likelihood.range[1][2]=[809.5, 836.5, 16.138545];
ocd[15].likelihood.comment[1]="  68.3% probability";
ocd[15].likelihood.comment[2]="    710AD (47.7%) 776AD";
ocd[15].likelihood.comment[3]="    790AD ( 4.5%) 798AD";
ocd[15].likelihood.comment[4]="    809AD (16.1%) 836AD";
ocd[15].likelihood.range[2]=[];
ocd[15].likelihood.range[2][0]=[690.5, 779, 54.490549];
ocd[15].likelihood.range[2][1]=[784.5, 877, 40.959424];
ocd[15].likelihood.comment[5]="  95.4% probability";
ocd[15].likelihood.comment[6]="    690AD (54.5%) 778AD";
ocd[15].likelihood.comment[7]="    784AD (41.0%) 876AD";
ocd[15].likelihood.range[3]=[];
ocd[15].likelihood.range[3][0]=[669.5, 892, 99.730020];
ocd[15].likelihood.mean=778.221;
ocd[15].likelihood.sigma=52.0793;
ocd[15].likelihood.median=769.5;
ocd[15].likelihood.probNorm=0.0114249;
ocd[15].likelihood.start=650.5;
ocd[15].likelihood.resolution=5;
ocd[15].likelihood.prob=[0.000000, 0.000034, 0.000923, 0.004325, 0.015027, 0.039947, 0.085873, 0.147396, 0.210731, 0.256035, 0.310635, 0.347834, 0.393523, 0.439387, 0.479125, 0.531729, 0.578031, 0.627571, 0.654967, 0.641838, 0.602013, 0.585908, 0.683063, 0.794573, 1.000000, 0.441225, 0.121120, 0.233882, 0.412079, 0.439037, 0.377856, 0.358074, 0.401313, 0.517024, 0.599387, 0.575405, 0.480613, 0.405864, 0.353873, 0.318337, 0.306608, 0.310460, 0.316937, 0.316061, 0.293392, 0.235265, 0.144455, 0.061646, 0.017283, 0.003641, 0.000769, 0.000325, 0.000205, 0.000342, 0.000564, 0.001009, 0.002462, 0.004308, 0.005693, 0.006633, 0.004821, 0.003402, 0.001590, 0.001111, 0.000496, 0.000239, 0.000120, 0.000188, 0.000051];
if(!ocd[16]){ocd[16]={};};
ocd[16].ref="OxCal v4.4.4 Bronk Ramsey (2021); r:5";
ocd[16].name="AA_107585_cyst_burial";
ocd[16].op="Prior";
ocd[16].param="AA_107585_cyst_burial.prior";
ocd[16].level=2;
ocd[16].likelihood={};
ocd[16].likelihood.comment=[];
ocd[16].likelihood.comment[0]="AA_107585_cyst_burial Prior(AA_107585_cyst_burial.prior)";
ocd[16].likelihood.range=[];
ocd[16].type="date";
ocd[16].likelihood.range[1]=[];
ocd[16].likelihood.range[1][0]=[666.5, 688.5, 24.671379];
ocd[16].likelihood.range[1][1]=[739.5, 771.5, 43.597571];
ocd[16].likelihood.comment[1]="  68.3% probability";
ocd[16].likelihood.comment[2]="    666AD (24.7%) 688AD";
ocd[16].likelihood.comment[3]="    739AD (43.6%) 771AD";
ocd[16].likelihood.range[2]=[];
ocd[16].likelihood.range[2][0]=[661, 774, 95.449974];
ocd[16].likelihood.comment[4]="  95.4% probability";
ocd[16].likelihood.comment[5]="    660AD (95.4%) 774AD";
ocd[16].likelihood.range[3]=[];
ocd[16].likelihood.range[3][0]=[647, 779.5, 99.598329];
ocd[16].likelihood.range[3][1]=[816.5, 827, 0.131692];
ocd[16].likelihood.mean=721.71;
ocd[16].likelihood.sigma=37.0108;
ocd[16].likelihood.median=731;
ocd[16].likelihood.probNorm=0.0156149;
ocd[16].likelihood.start=610.5;
ocd[16].likelihood.resolution=5;
ocd[16].likelihood.prob=[0.000000, 0.000013, 0.000000, 0.000013, 0.000000, 0.000000, 0.000240, 0.002241, 0.016304, 0.078425, 0.230291, 0.459110, 0.676401, 0.819084, 0.826385, 0.666475, 0.411015, 0.295869, 0.365738, 0.356900, 0.284342, 0.266987, 0.245021, 0.251489, 0.251681, 0.297727, 0.547743, 0.849568, 0.971374, 1.000000, 0.967275, 0.940570, 0.654819, 0.027243, 0.000080, 0.000427, 0.002668, 0.003616, 0.001921, 0.001668, 0.002949, 0.005830, 0.009259, 0.007632, 0.003696, 0.002081, 0.001374, 0.000987, 0.000667, 0.000494, 0.000694, 0.000814, 0.000667, 0.000294, 0.000067, 0.000013];
if(!ocd[17]){ocd[17]={};};
ocd[17].ref="OxCal v4.4.4 Bronk Ramsey (2021); r:5";
ocd[17].name="AA_107586_three_chambered_burial";
ocd[17].op="Prior";
ocd[17].param="AA_107586_three_chambered_burial.prior";
ocd[17].level=2;
ocd[17].likelihood={};
ocd[17].likelihood.comment=[];
ocd[17].likelihood.comment[0]="AA_107586_three_chambered_burial Prior(AA_107586_three_chambered_burial.prior)";
ocd[17].likelihood.range=[];
ocd[17].type="date";
ocd[17].likelihood.range[1]=[];
ocd[17].likelihood.range[1][0]=[775.5, 790.5, 12.925959];
ocd[17].likelihood.range[1][1]=[799, 811, 8.035476];
ocd[17].likelihood.range[1][2]=[832.5, 889, 47.307514];
ocd[17].likelihood.comment[1]="  68.3% probability";
ocd[17].likelihood.comment[2]="    775AD (12.9%) 790AD";
ocd[17].likelihood.comment[3]="    798AD ( 8.0%) 810AD";
ocd[17].likelihood.comment[4]="    832AD (47.3%) 888AD";
ocd[17].likelihood.range[2]=[];
ocd[17].likelihood.range[2][0]=[772, 895.5, 90.776976];
ocd[17].likelihood.range[2][1]=[932.5, 952.5, 4.672998];
ocd[17].likelihood.comment[5]="  95.4% probability";
ocd[17].likelihood.comment[6]="    772AD (90.8%) 895AD";
ocd[17].likelihood.comment[7]="    932AD ( 4.7%) 952AD";
ocd[17].likelihood.range[3]=[];
ocd[17].likelihood.range[3][0]=[706, 736.5, 0.474398];
ocd[17].likelihood.range[3][1]=[769, 976.5, 99.255623];
ocd[17].likelihood.mean=843.884;
ocd[17].likelihood.sigma=46.2362;
ocd[17].likelihood.median=845.5;
ocd[17].likelihood.probNorm=0.010898;
ocd[17].likelihood.start=670.5;
ocd[17].likelihood.resolution=5;
ocd[17].likelihood.prob=[0.000000, 0.000038, 0.000096, 0.000841, 0.003135, 0.007379, 0.004951, 0.008564, 0.013859, 0.016287, 0.017759, 0.014796, 0.013879, 0.010342, 0.002523, 0.000191, 0.000076, 0.000019, 0.000076, 0.000038, 0.012349, 0.574050, 0.998899, 0.872454, 0.585520, 0.521380, 0.620389, 0.670306, 0.603872, 0.458708, 0.377225, 0.430079, 0.549367, 0.656910, 0.731235, 0.774087, 0.795651, 0.781061, 0.758121, 0.775922, 0.797761, 0.893650, 1.000000, 0.879427, 0.491008, 0.158286, 0.039438, 0.012790, 0.008794, 0.012235, 0.027891, 0.070710, 0.134428, 0.200587, 0.246467, 0.238402, 0.187346, 0.125638, 0.074115, 0.041843, 0.025559, 0.009558, 0.007111, 0.005506, 0.001032, 0.000000, 0.000000];
if(!ocd[18]){ocd[18]={};};
ocd[18].ref="OxCal v4.4.4 Bronk Ramsey (2021); r:5";
ocd[18].name="AA_107590_woman_with_elaborate_grave_goods";
ocd[18].op="Prior";
ocd[18].param="AA_107590_woman_with_elaborate_grave_goods.prior";
ocd[18].level=2;
ocd[18].likelihood={};
ocd[18].likelihood.comment=[];
ocd[18].likelihood.comment[0]="AA_107590_woman_with_elaborate_grave_goods Prior(AA_107590_woman_with_elaborate_grave_goods.prior)";
ocd[18].likelihood.range=[];
ocd[18].type="date";
ocd[18].likelihood.range[1]=[];
ocd[18].likelihood.range[1][0]=[665.5, 687.5, 28.778012];
ocd[18].likelihood.range[1][1]=[742, 770.5, 39.490938];
ocd[18].likelihood.comment[1]="  68.3% probability";
ocd[18].likelihood.comment[2]="    665AD (28.8%) 687AD";
ocd[18].likelihood.comment[3]="    742AD (39.5%) 770AD";
ocd[18].likelihood.range[2]=[];
ocd[18].likelihood.range[2][0]=[658.5, 774, 95.449974];
ocd[18].likelihood.comment[4]="  95.4% probability";
ocd[18].likelihood.comment[5]="    658AD (95.4%) 774AD";
ocd[18].likelihood.range[3]=[];
ocd[18].likelihood.range[3][0]=[650.5, 775.5, 99.730020];
ocd[18].likelihood.mean=718.316;
ocd[18].likelihood.sigma=37.7524;
ocd[18].likelihood.median=722;
ocd[18].likelihood.probNorm=0.015572;
ocd[18].likelihood.start=610.5;
ocd[18].likelihood.resolution=5;
ocd[18].likelihood.prob=[0.000000, 0.000027, 0.000013, 0.000013, 0.000027, 0.000000, 0.000120, 0.002596, 0.019520, 0.096166, 0.291870, 0.574428, 0.839455, 0.979900, 0.943167, 0.692782, 0.382738, 0.269458, 0.338942, 0.332713, 0.259440, 0.233689, 0.205690, 0.208451, 0.202049, 0.244028, 0.473221, 0.819163, 0.979643, 1.000000, 0.929874, 0.906178, 0.585345, 0.018851, 0.000054, 0.000187, 0.001110, 0.000883, 0.000575, 0.000682, 0.001057, 0.002141, 0.002783, 0.002341, 0.000896, 0.000508, 0.000308, 0.000067, 0.000161, 0.000107, 0.000054, 0.000013, 0.000054, 0.000013, 0.000027];
if(!ocd[19]){ocd[19]={};};
ocd[19].ref="OxCal v4.4.4 Bronk Ramsey (2021); r:5";
ocd[19].name="AA_107591_giant_urn_burial";
ocd[19].op="Prior";
ocd[19].param="AA_107591_giant_urn_burial.prior";
ocd[19].level=2;
ocd[19].likelihood={};
ocd[19].likelihood.comment=[];
ocd[19].likelihood.comment[0]="AA_107591_giant_urn_burial Prior(AA_107591_giant_urn_burial.prior)";
ocd[19].likelihood.range=[];
ocd[19].type="date";
ocd[19].likelihood.range[1]=[];
ocd[19].likelihood.range[1][0]=[660, 682.5, 39.925664];
ocd[19].likelihood.range[1][1]=[747.5, 766.5, 28.343285];
ocd[19].likelihood.comment[1]="  68.3% probability";
ocd[19].likelihood.comment[2]="    660AD (39.9%) 682AD";
ocd[19].likelihood.comment[3]="    747AD (28.3%) 766AD";
ocd[19].likelihood.range[2]=[];
ocd[19].likelihood.range[2][0]=[650.5, 714.5, 55.411223];
ocd[19].likelihood.range[2][1]=[735.5, 774.5, 40.038751];
ocd[19].likelihood.comment[4]="  95.4% probability";
ocd[19].likelihood.comment[5]="    650AD (55.4%) 714AD";
ocd[19].likelihood.comment[6]="    735AD (40.0%) 774AD";
ocd[19].likelihood.range[3]=[];
ocd[19].likelihood.range[3][0]=[647, 775, 99.730020];
ocd[19].likelihood.mean=708.804;
ocd[19].likelihood.sigma=41.5119;
ocd[19].likelihood.median=688;
ocd[19].likelihood.probNorm=0.020884;
ocd[19].likelihood.start=595.5;
ocd[19].likelihood.resolution=5;
ocd[19].likelihood.prob=[0.000000, 0.000000, 0.000100, 0.000539, 0.000229, 0.000100, 0.000060, 0.000020, 0.000160, 0.001476, 0.013777, 0.078749, 0.279640, 0.584754, 0.874210, 1.000000, 0.912708, 0.669220, 0.376317, 0.151743, 0.093445, 0.125646, 0.122352, 0.092942, 0.080296, 0.069819, 0.066620, 0.065203, 0.083289, 0.211645, 0.491333, 0.690960, 0.783566, 0.697951, 0.625311, 0.325560, 0.004878, 0.000000, 0.000000, 0.000090, 0.000170, 0.000060, 0.000140, 0.000229, 0.000140, 0.000628, 0.000329, 0.000200, 0.000040, 0.000020, 0.000000, 0.000000, 0.000010, 0.000000, 0.000020, 0.000000, 0.000000, 0.000000];
if(!ocd[20]){ocd[20]={};};
ocd[20].ref="OxCal v4.4.4 Bronk Ramsey (2021); r:5";
ocd[20].name="F18_llamas_fetus_offering_Putuni";
ocd[20].op="Prior";
ocd[20].param="F18_llamas_fetus_offering_Putuni.prior";
ocd[20].level=2;
ocd[20].likelihood={};
ocd[20].likelihood.comment=[];
ocd[20].likelihood.comment[0]="F18_llamas_fetus_offering_Putuni Prior(F18_llamas_fetus_offering_Putuni.prior)";
ocd[20].likelihood.range=[];
ocd[20].type="date";
ocd[20].likelihood.range[1]=[];
ocd[20].likelihood.range[1][0]=[888, 946, 68.268949];
ocd[20].likelihood.comment[1]="  68.3% probability";
ocd[20].likelihood.comment[2]="    888AD (68.3%) 946AD";
ocd[20].likelihood.range[2]=[];
ocd[20].likelihood.range[2][0]=[777.5, 784.5, 0.820856];
ocd[20].likelihood.range[2][1]=[875, 993.5, 94.629118];
ocd[20].likelihood.comment[3]="  95.4% probability";
ocd[20].likelihood.comment[4]="    777AD ( 0.8%) 784AD";
ocd[20].likelihood.comment[5]="    874AD (94.6%) 993AD";
ocd[20].likelihood.range[3]=[];
ocd[20].likelihood.range[3][0]=[772.5, 815.5, 1.864014];
ocd[20].likelihood.range[3][1]=[823.5, 998.5, 97.866007];
ocd[20].likelihood.mean=920.432;
ocd[20].likelihood.sigma=34.7618;
ocd[20].likelihood.median=918;
ocd[20].likelihood.probNorm=0.0161868;
ocd[20].likelihood.start=755.5;
ocd[20].likelihood.resolution=5;
ocd[20].likelihood.prob=[0.000000, 0.000000, 0.000000, 0.000039, 0.022345, 0.094446, 0.039087, 0.012574, 0.009357, 0.015020, 0.019164, 0.015290, 0.009215, 0.007272, 0.010837, 0.020708, 0.034855, 0.041651, 0.044956, 0.042343, 0.037505, 0.034800, 0.032600, 0.036190, 0.052808, 0.111676, 0.263236, 0.556805, 0.880213, 1.000000, 0.956879, 0.909619, 0.873232, 0.834497, 0.733861, 0.616173, 0.519120, 0.445296, 0.407982, 0.392475, 0.395750, 0.382159, 0.355779, 0.309199, 0.266634, 0.206215, 0.164126, 0.097028, 0.015895, 0.005341, 0.007722, 0.010000, 0.004814, 0.000759, 0.000154, 0.000026, 0.000000, 0.000000];
ocd[0].likelihood.comment[2]="( KDE_Plot Tombs";
if(!ocd[3]){ocd[3]={};};
ocd[3].ref="OxCal v4.4.4 Bronk Ramsey (2021); r:5";
ocd[3].name="Tombs";
ocd[3].op="KDE_Plot";
ocd[3].param="";
ocd[3].level=1;
ocd[3].likelihood={};
ocd[3].likelihood.comment=[];
ocd[3].likelihood.comment[0]="Tombs KDE_Plot()";
ocd[3].likelihood.range=[];
ocd[3].type="date";
ocd[3].likelihood.comment[1]="n=12";
ocd[3].likelihood.probNorm=0.00665487;
ocd[3].likelihood.start=425.5;
ocd[3].likelihood.resolution=5;
ocd[3].likelihood.prob=[0.000000, 0.000000, 0.000010, 0.000034, 0.000066, 0.000105, 0.000056, 0.000032, 0.000020, 0.000047, 0.000061, 0.000257, 0.000509, 0.000367, 0.000269, 0.000183, 0.000208, 0.000125, 0.000120, 0.000095, 0.000311, 0.001391, 0.006153, 0.026385, 0.099978, 0.231593, 0.315715, 0.302492, 0.300526, 0.422715, 0.699888, 0.939344, 1.000000, 0.911608, 0.706511, 0.427698, 0.209909, 0.121185, 0.118575, 0.159487, 0.200647, 0.180149, 0.096162, 0.027615, 0.009345, 0.028124, 0.107333, 0.255807, 0.435702, 0.576445, 0.641602, 0.631510, 0.560334, 0.461395, 0.427325, 0.469899, 0.480725, 0.461647, 0.465283, 0.465236, 0.483993, 0.493543, 0.527639, 0.650033, 0.785255, 0.839823, 0.853291, 0.858250, 0.879933, 0.804845, 0.309908, 0.209039, 0.238535, 0.287366, 0.297334, 0.279753, 0.275940, 0.289421, 0.319806, 0.345308, 0.333947, 0.306920, 0.285224, 0.270733, 0.264515, 0.260451, 0.262369, 0.262779, 0.265544, 0.257877, 0.241800, 0.223098, 0.197252, 0.185442, 0.200978, 0.208243, 0.195773, 0.185618, 0.178735, 0.173079, 0.158684, 0.143911, 0.133763, 0.125572, 0.117096, 0.106495, 0.098167, 0.087999, 0.078091, 0.066289, 0.055407, 0.042811, 0.034067, 0.019833, 0.003247, 0.001107, 0.001590, 0.002052, 0.001001, 0.000179, 0.000056, 0.000030, 0.000025, 0.000025];
ocd[3].likelihood.probNorm*=12;
ocd[0].likelihood.comment[3]=") KDE_Plot Tombs";
if(!ocd[21]){ocd[21]={};};
ocd[21].ref="OxCal v4.4.4 Bronk Ramsey (2021); r:5";
ocd[21].name="End Tombs";
ocd[21].op="Boundary";
ocd[21].param="";
ocd[21].level=1;
ocd[21].likelihood={};
ocd[21].likelihood.comment=[];
ocd[21].likelihood.comment[0]="End Tombs Boundary()";
ocd[21].likelihood.range=[];
ocd[21].type="date";
ocd[21].likelihood.comment[1]="( Sequence ";
if(!ocd[1]){ocd[1]={};};
ocd[1].ref="OxCal v4.4.4 Bronk Ramsey (2021); r:5";
ocd[1].name="";
ocd[1].op="Sequence";
ocd[1].param="";
ocd[1].level=0;
ocd[1].likelihood={};
ocd[1].likelihood.comment=[];
ocd[1].likelihood.comment[0]="Sequence()";
ocd[1].likelihood.range=[];
ocd[1].type="model";
ocd[1].likelihood.comment[1]=") Sequence ";
if(!ocd[23]){ocd[23]={};};
ocd[23].ref="OxCal v4.4.4 Bronk Ramsey (2021); r:5";
ocd[23].name="Start Violent Deaths";
ocd[23].op="Boundary";
ocd[23].param="";
ocd[23].level=1;
ocd[23].likelihood={};
ocd[23].likelihood.comment=[];
ocd[23].likelihood.comment[0]="Start Violent Deaths Boundary()";
ocd[23].likelihood.range=[];
ocd[23].type="date";
if(!ocd[25]){ocd[25]={};};
ocd[25].ref="OxCal v4.4.4 Bronk Ramsey (2021); r:5";
ocd[25].name="Violent Deaths_Kernel";
ocd[25].op="N";
ocd[25].param="0,1";
ocd[25].level=2;
ocd[25].likelihood={};
ocd[25].likelihood.comment=[];
ocd[25].likelihood.comment[0]="Violent Deaths_Kernel N(0,1)";
ocd[25].likelihood.range=[];
ocd[25].type="number";
ocd[25].likelihood.range[1]=[];
ocd[25].likelihood.range[1][0]=[-1.03, 1.03, 68.268949];
ocd[25].likelihood.comment[1]="  68.3% probability";
ocd[25].likelihood.comment[2]="    -1 (68.3%) 1";
ocd[25].likelihood.range[2]=[];
ocd[25].likelihood.range[2][0]=[-2, 2, 95.449974];
ocd[25].likelihood.comment[3]="  95.4% probability";
ocd[25].likelihood.comment[4]="    -2 (95.4%) 2";
ocd[25].likelihood.range[3]=[];
ocd[25].likelihood.range[3][0]=[-3, 3, 99.730020];
ocd[25].likelihood.mean=-3.64552e-09;
ocd[25].likelihood.sigma=1;
ocd[25].likelihood.median=-8.26223e-14;
ocd[25].likelihood.probNorm=0.398942;
ocd[25].likelihood.start=-5.5;
ocd[25].likelihood.resolution=0.1;
ocd[25].likelihood.prob=[0.000000, 0.000000, 0.000001, 0.000001, 0.000002, 0.000004, 0.000006, 0.000010, 0.000016, 0.000025, 0.000040, 0.000063, 0.000097, 0.000148, 0.000224, 0.000335, 0.000498, 0.000732, 0.001065, 0.001534, 0.002187, 0.003089, 0.004318, 0.005976, 0.008189, 0.011109, 0.014921, 0.019841, 0.026121, 0.034047, 0.043937, 0.056135, 0.071005, 0.088922, 0.110251, 0.135335, 0.164474, 0.197899, 0.235746, 0.278037, 0.324652, 0.375311, 0.429557, 0.486752, 0.546074, 0.606531, 0.666977, 0.726149, 0.782705, 0.835270, 0.882497, 0.923116, 0.955997, 0.980199, 0.995012, 1.000000, 0.995012, 0.980199, 0.955997, 0.923116, 0.882497, 0.835270, 0.782705, 0.726149, 0.666977, 0.606531, 0.546074, 0.486752, 0.429557, 0.375311, 0.324652, 0.278037, 0.235746, 0.197899, 0.164474, 0.135335, 0.110251, 0.088922, 0.071005, 0.056135, 0.043937, 0.034047, 0.026121, 0.019841, 0.014921, 0.011109, 0.008189, 0.005976, 0.004318, 0.003089, 0.002187, 0.001534, 0.001065, 0.000732, 0.000498, 0.000335, 0.000224, 0.000148, 0.000097, 0.000063, 0.000040, 0.000025, 0.000016, 0.000010, 0.000006, 0.000004, 0.000002, 0.000001, 0.000001, 0.000000, 0.000000];
if(!ocd[26]){ocd[26]={};};
ocd[26].ref="OxCal v4.4.4 Bronk Ramsey (2021); r:5";
ocd[26].name="Violent Deaths_Scale";
ocd[26].op="U";
ocd[26].param="0,1";
ocd[26].level=2;
ocd[26].likelihood={};
ocd[26].likelihood.comment=[];
ocd[26].likelihood.comment[0]="Violent Deaths_Scale U(0,1)";
ocd[26].likelihood.range=[];
ocd[26].type="number";
ocd[26].likelihood.range[1]=[];
ocd[26].likelihood.range[1][0]=[9.97466e-18, 1, 68.268949];
ocd[26].likelihood.comment[1]="  68.3% probability";
ocd[26].likelihood.comment[2]="    0 (68.3%) 1";
ocd[26].likelihood.range[2]=[];
ocd[26].likelihood.range[2][0]=[9.97466e-18, 1, 95.449974];
ocd[26].likelihood.comment[3]="  95.4% probability";
ocd[26].likelihood.comment[4]="    0 (95.4%) 1";
ocd[26].likelihood.range[3]=[];
ocd[26].likelihood.range[3][0]=[9.97466e-18, 1, 99.730020];
ocd[26].likelihood.mean=0.5;
ocd[26].likelihood.sigma=0.285774;
ocd[26].likelihood.median=0.5;
ocd[26].likelihood.probNorm=1.0101;
ocd[26].likelihood.start=-0.02;
ocd[26].likelihood.resolution=0.01;
ocd[26].likelihood.prob=[0.000000, 0.000000, 0.000000, 1.000000, 1.000000, 1.000000, 1.000000, 1.000000, 1.000000, 1.000000, 1.000000, 1.000000, 1.000000, 1.000000, 1.000000, 1.000000, 1.000000, 1.000000, 1.000000, 1.000000, 1.000000, 1.000000, 1.000000, 1.000000, 1.000000, 1.000000, 1.000000, 1.000000, 1.000000, 1.000000, 1.000000, 1.000000, 1.000000, 1.000000, 1.000000, 1.000000, 1.000000, 1.000000, 1.000000, 1.000000, 1.000000, 1.000000, 1.000000, 1.000000, 1.000000, 1.000000, 1.000000, 1.000000, 1.000000, 1.000000, 1.000000, 1.000000, 1.000000, 1.000000, 1.000000, 1.000000, 1.000000, 1.000000, 1.000000, 1.000000, 1.000000, 1.000000, 1.000000, 1.000000, 1.000000, 1.000000, 1.000000, 1.000000, 1.000000, 1.000000, 1.000000, 1.000000, 1.000000, 1.000000, 1.000000, 1.000000, 1.000000, 1.000000, 1.000000, 1.000000, 1.000000, 1.000000, 1.000000, 1.000000, 1.000000, 1.000000, 1.000000, 1.000000, 1.000000, 1.000000, 1.000000, 1.000000, 1.000000, 1.000000, 1.000000, 1.000000, 1.000000, 1.000000, 1.000000, 1.000000, 1.000000, 1.000000, 0.000000, 0.000000];
if(!ocd[27]){ocd[27]={};};
ocd[27].ref="OxCal v4.4.4 Bronk Ramsey (2021); r:5";
ocd[27].name="First Violent Deaths";
ocd[27].op="First";
ocd[27].param="";
ocd[27].level=2;
ocd[27].likelihood={};
ocd[27].likelihood.comment=[];
ocd[27].likelihood.comment[0]="First Violent Deaths First()";
ocd[27].likelihood.range=[];
ocd[27].type="date";
if(!ocd[28]){ocd[28]={};};
ocd[28].ref="OxCal v4.4.4 Bronk Ramsey (2021); r:5";
ocd[28].name="Last Violent Deaths";
ocd[28].op="Last";
ocd[28].param="";
ocd[28].level=2;
ocd[28].likelihood={};
ocd[28].likelihood.comment=[];
ocd[28].likelihood.comment[0]="Last Violent Deaths Last()";
ocd[28].likelihood.range=[];
ocd[28].type="date";
if(!ocd[29]){ocd[29]={};};
ocd[29].ref="OxCal v4.4.4 Bronk Ramsey (2021); r:5";
ocd[29].name="Span Violent Deaths";
ocd[29].op="Span";
ocd[29].param="";
ocd[29].level=2;
ocd[29].likelihood={};
ocd[29].likelihood.comment=[];
ocd[29].likelihood.comment[0]="Span Violent Deaths Span()";
ocd[29].likelihood.range=[];
ocd[29].type="interval";
if(!ocd[30]){ocd[30]={};};
ocd[30].ref="OxCal v4.4.4 Bronk Ramsey (2021); r:5";
ocd[30].name="TW056_Ind_3_Wk_49173";
ocd[30].op="Prior";
ocd[30].param="TW056_Ind_3_Wk_49173.prior";
ocd[30].level=2;
ocd[30].likelihood={};
ocd[30].likelihood.comment=[];
ocd[30].likelihood.comment[0]="TW056_Ind_3_Wk_49173 Prior(TW056_Ind_3_Wk_49173.prior)";
ocd[30].likelihood.range=[];
ocd[30].type="date";
ocd[30].likelihood.range[1]=[];
ocd[30].likelihood.range[1][0]=[889.5, 900.5, 12.157180];
ocd[30].likelihood.range[1][1]=[921.5, 968, 56.111769];
ocd[30].likelihood.comment[1]="  68.3% probability";
ocd[30].likelihood.comment[2]="    889AD (12.2%) 900AD";
ocd[30].likelihood.comment[3]="    921AD (56.1%) 968AD";
ocd[30].likelihood.range[2]=[];
ocd[30].likelihood.range[2][0]=[883.5, 986.5, 95.449974];
ocd[30].likelihood.comment[4]="  95.4% probability";
ocd[30].likelihood.comment[5]="    883AD (95.4%) 986AD";
ocd[30].likelihood.range[3]=[];
ocd[30].likelihood.range[3][0]=[771.5, 789, 1.376047];
ocd[30].likelihood.range[3][1]=[832.5, 995, 98.353973];
ocd[30].likelihood.mean=931.442;
ocd[30].likelihood.sigma=33.8823;
ocd[30].likelihood.median=936;
ocd[30].likelihood.probNorm=0.013526;
ocd[30].likelihood.start=760.5;
ocd[30].likelihood.resolution=5;
ocd[30].likelihood.prob=[0.000000, 0.000000, 0.000004, 0.053379, 0.123067, 0.028649, 0.003257, 0.001401, 0.002989, 0.004932, 0.003891, 0.001170, 0.001089, 0.002721, 0.008134, 0.017643, 0.021699, 0.021486, 0.019128, 0.016162, 0.013572, 0.012117, 0.014618, 0.031236, 0.096621, 0.316206, 0.756247, 0.954162, 0.663537, 0.407881, 0.334023, 0.418749, 0.626645, 0.855094, 0.983661, 1.000000, 0.964956, 0.949948, 0.953201, 0.914017, 0.825817, 0.721499, 0.612228, 0.391173, 0.281310, 0.271699, 0.081606, 0.000777, 0.000011, 0.000297, 0.001610, 0.000935, 0.000059, 0.000000, 0.000000];
if(!ocd[31]){ocd[31]={};};
ocd[31].ref="OxCal v4.4.4 Bronk Ramsey (2021); r:5";
ocd[31].name="TW064_Ind_4_Monolito_descabezado";
ocd[31].op="Prior";
ocd[31].param="TW064_Ind_4_Monolito_descabezado.prior";
ocd[31].level=2;
ocd[31].likelihood={};
ocd[31].likelihood.comment=[];
ocd[31].likelihood.comment[0]="TW064_Ind_4_Monolito_descabezado Prior(TW064_Ind_4_Monolito_descabezado.prior)";
ocd[31].likelihood.range=[];
ocd[31].type="date";
ocd[31].likelihood.range[1]=[];
ocd[31].likelihood.range[1][0]=[898, 926.5, 35.225066];
ocd[31].likelihood.range[1][1]=[960, 987.5, 33.043883];
ocd[31].likelihood.comment[1]="  68.3% probability";
ocd[31].likelihood.comment[2]="    898AD (35.2%) 926AD";
ocd[31].likelihood.comment[3]="    960AD (33.0%) 987AD";
ocd[31].likelihood.range[2]=[];
ocd[31].likelihood.range[2][0]=[893, 992, 95.449974];
ocd[31].likelihood.comment[4]="  95.4% probability";
ocd[31].likelihood.comment[5]="    892AD (95.4%) 992AD";
ocd[31].likelihood.range[3]=[];
ocd[31].likelihood.range[3][0]=[882.5, 998.5, 98.818860];
ocd[31].likelihood.range[3][1]=[1003.5, 1019.5, 0.911160];
ocd[31].likelihood.mean=942.502;
ocd[31].likelihood.sigma=31.6825;
ocd[31].likelihood.median=942;
ocd[31].likelihood.probNorm=0.0127069;
ocd[31].likelihood.start=760.5;
ocd[31].likelihood.resolution=5;
ocd[31].likelihood.prob=[0.000000, 0.000000, 0.000000, 0.006734, 0.007350, 0.001007, 0.000039, 0.000012, 0.000020, 0.000105, 0.000066, 0.000020, 0.000023, 0.000062, 0.000246, 0.000640, 0.000613, 0.000839, 0.000679, 0.000425, 0.000320, 0.000375, 0.000429, 0.001144, 0.005445, 0.034682, 0.188392, 0.576926, 0.929409, 0.982136, 0.978280, 1.000000, 0.971197, 0.817345, 0.602188, 0.453451, 0.398363, 0.411899, 0.496341, 0.635477, 0.779334, 0.892264, 0.975132, 0.989927, 0.924058, 0.925159, 0.555914, 0.036437, 0.004419, 0.027072, 0.072196, 0.047139, 0.007616, 0.000156, 0.000000, 0.000000, 0.000000];
if(!ocd[32]){ocd[32]={};};
ocd[32].ref="OxCal v4.4.4 Bronk Ramsey (2021); r:5";
ocd[32].name="AA_107602_F19_1991_excavations";
ocd[32].op="Prior";
ocd[32].param="AA_107602_F19_1991_excavations.prior";
ocd[32].level=2;
ocd[32].likelihood={};
ocd[32].likelihood.comment=[];
ocd[32].likelihood.comment[0]="AA_107602_F19_1991_excavations Prior(AA_107602_F19_1991_excavations.prior)";
ocd[32].likelihood.range=[];
ocd[32].type="date";
ocd[32].likelihood.range[1]=[];
ocd[32].likelihood.range[1][0]=[980, 1022, 68.268949];
ocd[32].likelihood.comment[1]="  68.3% probability";
ocd[32].likelihood.comment[2]="    980AD (68.3%) 1022AD";
ocd[32].likelihood.range[2]=[];
ocd[32].likelihood.range[2][0]=[897.5, 925.5, 15.345335];
ocd[32].likelihood.range[2][1]=[961.5, 1027, 80.104639];
ocd[32].likelihood.comment[3]="  95.4% probability";
ocd[32].likelihood.comment[4]="    897AD (15.3%) 925AD";
ocd[32].likelihood.comment[5]="    961AD (80.1%) 1026AD";
ocd[32].likelihood.range[3]=[];
ocd[32].likelihood.range[3][0]=[891.5, 1032, 99.730020];
ocd[32].likelihood.mean=983.981;
ocd[32].likelihood.sigma=36.3839;
ocd[32].likelihood.median=995.5;
ocd[32].likelihood.probNorm=0.0225059;
ocd[32].likelihood.start=875.5;
ocd[32].likelihood.resolution=5;
ocd[32].likelihood.prob=[0.000000, 0.000043, 0.000512, 0.005867, 0.041367, 0.159246, 0.302986, 0.371545, 0.300187, 0.186839, 0.094646, 0.046090, 0.024984, 0.018173, 0.021572, 0.028397, 0.051835, 0.085213, 0.129374, 0.191504, 0.327068, 0.424642, 0.424953, 0.813294, 0.800853, 0.569848, 0.833911, 1.000000, 0.930463, 0.551675, 0.120817, 0.015076, 0.003020, 0.001987, 0.000894, 0.000087, 0.000009, 0.000000, 0.000035, 0.000009, 0.000000, 0.000000, 0.000243, 0.000885, 0.000929, 0.000529, 0.000703, 0.000529, 0.000564, 0.000755, 0.001015, 0.000729, 0.000321, 0.000260, 0.000052, 0.000000, 0.000009, 0.000000];
if(!ocd[33]){ocd[33]={};};
ocd[33].ref="OxCal v4.4.4 Bronk Ramsey (2021); r:5";
ocd[33].name="ETH_5639_bones_above_kero_smash";
ocd[33].op="Prior";
ocd[33].param="ETH_5639_bones_above_kero_smash.prior";
ocd[33].level=2;
ocd[33].likelihood={};
ocd[33].likelihood.comment=[];
ocd[33].likelihood.comment[0]="ETH_5639_bones_above_kero_smash Prior(ETH_5639_bones_above_kero_smash.prior)";
ocd[33].likelihood.range=[];
ocd[33].type="date";
ocd[33].likelihood.range[1]=[];
ocd[33].likelihood.range[1][0]=[777, 787.5, 4.148447];
ocd[33].likelihood.range[1][1]=[840.5, 860.5, 7.056030];
ocd[33].likelihood.range[1][2]=[868, 988.5, 57.064472];
ocd[33].likelihood.comment[1]="  68.3% probability";
ocd[33].likelihood.comment[2]="    776AD ( 4.1%) 787AD";
ocd[33].likelihood.comment[3]="    840AD ( 7.1%) 860AD";
ocd[33].likelihood.comment[4]="    868AD (57.1%) 988AD";
ocd[33].likelihood.range[2]=[];
ocd[33].likelihood.range[2][0]=[718, 730.5, 0.931301];
ocd[33].likelihood.range[2][1]=[771, 1021, 94.518673];
ocd[33].likelihood.comment[5]="  95.4% probability";
ocd[33].likelihood.comment[6]="    718AD ( 0.9%) 730AD";
ocd[33].likelihood.comment[7]="    770AD (94.5%) 1020AD";
ocd[33].likelihood.range[3]=[];
ocd[33].likelihood.range[3][0]=[668, 1043, 99.730020];
ocd[33].likelihood.mean=889.649;
ocd[33].likelihood.sigma=74.4077;
ocd[33].likelihood.median=898;
ocd[33].likelihood.probNorm=0.00554702;
ocd[33].likelihood.start=630.5;
ocd[33].likelihood.resolution=5;
ocd[33].likelihood.prob=[0.000000, 0.000009, 0.000018, 0.000054, 0.000215, 0.000841, 0.002128, 0.004919, 0.009362, 0.017572, 0.032041, 0.056301, 0.092248, 0.114260, 0.104795, 0.113160, 0.133117, 0.140058, 0.148981, 0.144240, 0.144925, 0.130088, 0.087236, 0.049504, 0.033016, 0.027667, 0.034150, 0.038862, 0.092915, 0.550334, 0.819903, 0.689742, 0.541410, 0.513178, 0.561457, 0.574004, 0.550604, 0.489472, 0.455129, 0.478096, 0.546728, 0.592753, 0.636380, 0.661078, 0.651884, 0.647016, 0.637281, 0.627907, 0.648098, 0.708491, 0.810168, 0.922120, 1.000000, 0.970254, 0.877952, 0.792140, 0.766360, 0.808906, 0.866234, 0.929511, 0.966649, 0.987020, 0.984136, 0.993871, 0.981972, 0.956012, 0.937263, 0.898504, 0.870921, 0.797909, 0.749054, 0.736975, 0.567911, 0.235893, 0.159816, 0.230755, 0.296971, 0.266667, 0.156553, 0.065224, 0.026111, 0.012805, 0.008666, 0.006072, 0.002889, 0.001216, 0.001207, 0.001413, 0.001100, 0.000894, 0.001592, 0.004328, 0.006903, 0.007162, 0.005536, 0.005491, 0.005956, 0.005884, 0.006393, 0.005965, 0.005169, 0.004266, 0.004382, 0.003497, 0.002003, 0.000626, 0.000161, 0.000054, 0.000098, 0.000125, 0.000080];
if(!ocd[34]){ocd[34]={};};
ocd[34].ref="OxCal v4.4.4 Bronk Ramsey (2021); r:5";
ocd[34].name="ETH_5640_terrace_2_offering";
ocd[34].op="Prior";
ocd[34].param="ETH_5640_terrace_2_offering.prior";
ocd[34].level=2;
ocd[34].likelihood={};
ocd[34].likelihood.comment=[];
ocd[34].likelihood.comment[0]="ETH_5640_terrace_2_offering Prior(ETH_5640_terrace_2_offering.prior)";
ocd[34].likelihood.range=[];
ocd[34].type="date";
ocd[34].likelihood.range[1]=[];
ocd[34].likelihood.range[1][0]=[777, 788, 4.276426];
ocd[34].likelihood.range[1][1]=[840.5, 988.5, 63.992523];
ocd[34].likelihood.comment[1]="  68.3% probability";
ocd[34].likelihood.comment[2]="    776AD ( 4.3%) 788AD";
ocd[34].likelihood.comment[3]="    840AD (64.0%) 988AD";
ocd[34].likelihood.range[2]=[];
ocd[34].likelihood.range[2][0]=[707, 736.5, 3.072561];
ocd[34].likelihood.range[2][1]=[771, 1022, 92.377412];
ocd[34].likelihood.comment[4]="  95.4% probability";
ocd[34].likelihood.comment[5]="    706AD ( 3.1%) 736AD";
ocd[34].likelihood.comment[6]="    770AD (92.4%) 1022AD";
ocd[34].likelihood.range[3]=[];
ocd[34].likelihood.range[3][0]=[664.5, 1046, 99.492749];
ocd[34].likelihood.range[3][1]=[1088, 1126, 0.237272];
ocd[34].likelihood.mean=885.84;
ocd[34].likelihood.sigma=79.4179;
ocd[34].likelihood.median=894.5;
ocd[34].likelihood.probNorm=0.00515796;
ocd[34].likelihood.start=630.5;
ocd[34].likelihood.resolution=5;
ocd[34].likelihood.prob=[0.000000, 0.000048, 0.000154, 0.000587, 0.001202, 0.003068, 0.006338, 0.013598, 0.023571, 0.038265, 0.060836, 0.098682, 0.149806, 0.178499, 0.160644, 0.168689, 0.196219, 0.204556, 0.210062, 0.204905, 0.208627, 0.188387, 0.134684, 0.081291, 0.059316, 0.048738, 0.059269, 0.065219, 0.130593, 0.610198, 0.846064, 0.735750, 0.605332, 0.565529, 0.614192, 0.629701, 0.606611, 0.545967, 0.513804, 0.539511, 0.597499, 0.646568, 0.676037, 0.692710, 0.694843, 0.691353, 0.684762, 0.678945, 0.693486, 0.740985, 0.831718, 0.928461, 0.983521, 0.970337, 0.896278, 0.823187, 0.792943, 0.820667, 0.886196, 0.938348, 0.965103, 0.995929, 1.000000, 0.993602, 0.979449, 0.965103, 0.931756, 0.916440, 0.870686, 0.810198, 0.772780, 0.755913, 0.613804, 0.285227, 0.206010, 0.285421, 0.352792, 0.317177, 0.204498, 0.097208, 0.043563, 0.024725, 0.017656, 0.013030, 0.005693, 0.002289, 0.002895, 0.003818, 0.002866, 0.002202, 0.004222, 0.009626, 0.014166, 0.012396, 0.011867, 0.013598, 0.012780, 0.012059, 0.012049, 0.012049, 0.010905, 0.009252, 0.009021, 0.007136, 0.004568, 0.001943, 0.000625, 0.000231, 0.000375, 0.000365, 0.000135, 0.000096, 0.000038, 0.000087, 0.000067, 0.000087, 0.000067];
if(!ocd[35]){ocd[35]={};};
ocd[35].ref="OxCal v4.4.4 Bronk Ramsey (2021); r:5";
ocd[35].name="TW090_Verano_Ind";
ocd[35].op="Prior";
ocd[35].param="TW090_Verano_Ind.prior";
ocd[35].level=2;
ocd[35].likelihood={};
ocd[35].likelihood.comment=[];
ocd[35].likelihood.comment[0]="TW090_Verano_Ind Prior(TW090_Verano_Ind.prior)";
ocd[35].likelihood.range=[];
ocd[35].type="date";
ocd[35].likelihood.range[1]=[];
ocd[35].likelihood.range[1][0]=[994, 1007.5, 44.328653];
ocd[35].likelihood.range[1][1]=[1017, 1026, 23.940296];
ocd[35].likelihood.comment[1]="  68.3% probability";
ocd[35].likelihood.comment[2]="    994AD (44.3%) 1007AD";
ocd[35].likelihood.comment[3]="    1016AD (23.9%) 1026AD";
ocd[35].likelihood.range[2]=[];
ocd[35].likelihood.range[2][0]=[990.5, 1035, 95.449974];
ocd[35].likelihood.comment[4]="  95.4% probability";
ocd[35].likelihood.comment[5]="    990AD (95.4%) 1034AD";
ocd[35].likelihood.range[3]=[];
ocd[35].likelihood.range[3][0]=[973.5, 1050.5, 98.606032];
ocd[35].likelihood.range[3][1]=[1083, 1137.5, 1.123989];
ocd[35].likelihood.mean=1011.18;
ocd[35].likelihood.sigma=16.3636;
ocd[35].likelihood.median=1008;
ocd[35].likelihood.probNorm=0.0397597;
ocd[35].likelihood.start=885.5;
ocd[35].likelihood.resolution=5;
ocd[35].likelihood.prob=[0.000000, 0.000000, 0.000008, 0.000165, 0.001187, 0.001758, 0.001247, 0.000545, 0.000118, 0.000021, 0.000016, 0.000016, 0.000039, 0.000037, 0.000113, 0.000257, 0.000655, 0.000755, 0.002793, 0.006371, 0.006508, 0.073028, 0.764663, 1.000000, 0.654527, 0.395372, 0.464965, 0.733551, 0.580131, 0.186720, 0.052626, 0.027892, 0.011434, 0.001567, 0.000141, 0.000176, 0.000293, 0.000170, 0.000031, 0.000278, 0.003689, 0.008657, 0.007307, 0.005919, 0.006409, 0.005460, 0.003802, 0.004805, 0.005143, 0.003870, 0.002183, 0.001585, 0.000996, 0.000217, 0.000010, 0.000000, 0.000000];
if(!ocd[36]){ocd[36]={};};
ocd[36].ref="OxCal v4.4.4 Bronk Ramsey (2021); r:5";
ocd[36].name="TW097_Wk_50229_body_within_pebble_surface";
ocd[36].op="Prior";
ocd[36].param="TW097_Wk_50229_body_within_pebble_surface.prior";
ocd[36].level=2;
ocd[36].likelihood={};
ocd[36].likelihood.comment=[];
ocd[36].likelihood.comment[0]="TW097_Wk_50229_body_within_pebble_surface Prior(TW097_Wk_50229_body_within_pebble_surface.prior)";
ocd[36].likelihood.range=[];
ocd[36].type="date";
ocd[36].likelihood.range[1]=[];
ocd[36].likelihood.range[1][0]=[880.5, 895.5, 26.546408];
ocd[36].likelihood.range[1][1]=[930.5, 957, 41.722541];
ocd[36].likelihood.comment[1]="  68.3% probability";
ocd[36].likelihood.comment[2]="    880AD (26.5%) 895AD";
ocd[36].likelihood.comment[3]="    930AD (41.7%) 956AD";
ocd[36].likelihood.range[2]=[];
ocd[36].likelihood.range[2][0]=[774.5, 785.5, 3.228525];
ocd[36].likelihood.range[2][1]=[840.5, 853, 1.690398];
ocd[36].likelihood.range[2][2]=[870, 900.5, 35.315826];
ocd[36].likelihood.range[2][3]=[921.5, 971, 55.215225];
ocd[36].likelihood.comment[4]="  95.4% probability";
ocd[36].likelihood.comment[5]="    774AD ( 3.2%) 785AD";
ocd[36].likelihood.comment[6]="    840AD ( 1.7%) 852AD";
ocd[36].likelihood.comment[7]="    870AD (35.3%) 900AD";
ocd[36].likelihood.comment[8]="    921AD (55.2%) 970AD";
ocd[36].likelihood.range[3]=[];
ocd[36].likelihood.range[3][0]=[771, 790.5, 3.791777];
ocd[36].likelihood.range[3][1]=[799.5, 813, 0.301709];
ocd[36].likelihood.range[3][2]=[826, 986.5, 95.636533];
ocd[36].likelihood.mean=913.139;
ocd[36].likelihood.sigma=41.9229;
ocd[36].likelihood.median=931.5;
ocd[36].likelihood.probNorm=0.0252512;
ocd[36].likelihood.start=760.5;
ocd[36].likelihood.resolution=5;
ocd[36].likelihood.prob=[0.000000, 0.000000, 0.000004, 0.061879, 0.185894, 0.050208, 0.005301, 0.002108, 0.006320, 0.011419, 0.008956, 0.002409, 0.001695, 0.004818, 0.015635, 0.037139, 0.050414, 0.055222, 0.052667, 0.047947, 0.042264, 0.039492, 0.052057, 0.114970, 0.355946, 0.886816, 1.000000, 0.354045, 0.050723, 0.008873, 0.003977, 0.007780, 0.033009, 0.144707, 0.377490, 0.644489, 0.827888, 0.846937, 0.677597, 0.434003, 0.224229, 0.111683, 0.052798, 0.012875, 0.007764, 0.006988, 0.000974, 0.000000, 0.000000, 0.000000];
ocd[0].likelihood.comment[4]="( KDE_Plot Violent Deaths";
if(!ocd[24]){ocd[24]={};};
ocd[24].ref="OxCal v4.4.4 Bronk Ramsey (2021); r:5";
ocd[24].name="Violent Deaths";
ocd[24].op="KDE_Plot";
ocd[24].param="";
ocd[24].level=1;
ocd[24].likelihood={};
ocd[24].likelihood.comment=[];
ocd[24].likelihood.comment[0]="Violent Deaths KDE_Plot()";
ocd[24].likelihood.range=[];
ocd[24].type="date";
ocd[24].likelihood.comment[1]="n=7";
ocd[24].likelihood.probNorm=0.00779856;
ocd[24].likelihood.start=630.5;
ocd[24].likelihood.resolution=5;
ocd[24].likelihood.prob=[0.000000, 0.000005, 0.000016, 0.000061, 0.000135, 0.000375, 0.000815, 0.001785, 0.003178, 0.005401, 0.009004, 0.015045, 0.023528, 0.028476, 0.025827, 0.027437, 0.032066, 0.033559, 0.034986, 0.034017, 0.034438, 0.031018, 0.021590, 0.012711, 0.008959, 0.007416, 0.009070, 0.010111, 0.021783, 0.156992, 0.281444, 0.170161, 0.115477, 0.106905, 0.118752, 0.124352, 0.118386, 0.102731, 0.095853, 0.102474, 0.121314, 0.143022, 0.157378, 0.163687, 0.161151, 0.157349, 0.152442, 0.149310, 0.159181, 0.203190, 0.350781, 0.678263, 0.890752, 0.741808, 0.643877, 0.617825, 0.619567, 0.624526, 0.645778, 0.691275, 0.766938, 0.856146, 0.916757, 0.926803, 0.869200, 0.784926, 0.708334, 0.669825, 0.653363, 0.627807, 0.617223, 0.612146, 0.654259, 0.946691, 1.000000, 0.877302, 0.780948, 0.790522, 0.798726, 0.488186, 0.148979, 0.043211, 0.023683, 0.010544, 0.002009, 0.000446, 0.000524, 0.000732, 0.000510, 0.000321, 0.000763, 0.004136, 0.008710, 0.007604, 0.006212, 0.006800, 0.006007, 0.004739, 0.005599, 0.005909, 0.004675, 0.003030, 0.002559, 0.001776, 0.000793, 0.000258, 0.000075, 0.000027, 0.000045, 0.000047, 0.000021, 0.000017, 0.000012, 0.000016, 0.000014, 0.000016, 0.000014];
ocd[24].likelihood.probNorm*=7;
ocd[0].likelihood.comment[5]=") KDE_Plot Violent Deaths";
if(!ocd[37]){ocd[37]={};};
ocd[37].ref="OxCal v4.4.4 Bronk Ramsey (2021); r:5";
ocd[37].name="End Violent Deaths";
ocd[37].op="Boundary";
ocd[37].param="";
ocd[37].level=1;
ocd[37].likelihood={};
ocd[37].likelihood.comment=[];
ocd[37].likelihood.comment[0]="End Violent Deaths Boundary()";
ocd[37].likelihood.range=[];
ocd[37].type="date";
ocd[37].likelihood.comment[1]="( Sequence ";
if(!ocd[22]){ocd[22]={};};
ocd[22].ref="OxCal v4.4.4 Bronk Ramsey (2021); r:5";
ocd[22].name="";
ocd[22].op="Sequence";
ocd[22].param="";
ocd[22].level=0;
ocd[22].likelihood={};
ocd[22].likelihood.comment=[];
ocd[22].likelihood.comment[0]="Sequence()";
ocd[22].likelihood.range=[];
ocd[22].type="model";
ocd[22].likelihood.comment[1]=") Sequence ";
if(!ocd[39]){ocd[39]={};};
ocd[39].ref="OxCal v4.4.4 Bronk Ramsey (2021); r:5";
ocd[39].name="Start human bone, NOT tomb or violent deaths";
ocd[39].op="Boundary";
ocd[39].param="";
ocd[39].level=1;
ocd[39].likelihood={};
ocd[39].likelihood.comment=[];
ocd[39].likelihood.comment[0]="Start human bone, NOT tomb or violent deaths Boundary()";
ocd[39].likelihood.range=[];
ocd[39].type="date";
if(!ocd[41]){ocd[41]={};};
ocd[41].ref="OxCal v4.4.4 Bronk Ramsey (2021); r:5";
ocd[41].name="Human bone, NOT tomb or violent deaths_Kernel";
ocd[41].op="N";
ocd[41].param="0,1";
ocd[41].level=2;
ocd[41].likelihood={};
ocd[41].likelihood.comment=[];
ocd[41].likelihood.comment[0]="Human bone, NOT tomb or violent deaths_Kernel N(0,1)";
ocd[41].likelihood.range=[];
ocd[41].type="number";
ocd[41].likelihood.range[1]=[];
ocd[41].likelihood.range[1][0]=[-1.03, 1.03, 68.268949];
ocd[41].likelihood.comment[1]="  68.3% probability";
ocd[41].likelihood.comment[2]="    -1 (68.3%) 1";
ocd[41].likelihood.range[2]=[];
ocd[41].likelihood.range[2][0]=[-2, 2, 95.449974];
ocd[41].likelihood.comment[3]="  95.4% probability";
ocd[41].likelihood.comment[4]="    -2 (95.4%) 2";
ocd[41].likelihood.range[3]=[];
ocd[41].likelihood.range[3][0]=[-3, 3, 99.730020];
ocd[41].likelihood.mean=-3.64552e-09;
ocd[41].likelihood.sigma=1;
ocd[41].likelihood.median=-8.26223e-14;
ocd[41].likelihood.probNorm=0.398942;
ocd[41].likelihood.start=-5.5;
ocd[41].likelihood.resolution=0.1;
ocd[41].likelihood.prob=[0.000000, 0.000000, 0.000001, 0.000001, 0.000002, 0.000004, 0.000006, 0.000010, 0.000016, 0.000025, 0.000040, 0.000063, 0.000097, 0.000148, 0.000224, 0.000335, 0.000498, 0.000732, 0.001065, 0.001534, 0.002187, 0.003089, 0.004318, 0.005976, 0.008189, 0.011109, 0.014921, 0.019841, 0.026121, 0.034047, 0.043937, 0.056135, 0.071005, 0.088922, 0.110251, 0.135335, 0.164474, 0.197899, 0.235746, 0.278037, 0.324652, 0.375311, 0.429557, 0.486752, 0.546074, 0.606531, 0.666977, 0.726149, 0.782705, 0.835270, 0.882497, 0.923116, 0.955997, 0.980199, 0.995012, 1.000000, 0.995012, 0.980199, 0.955997, 0.923116, 0.882497, 0.835270, 0.782705, 0.726149, 0.666977, 0.606531, 0.546074, 0.486752, 0.429557, 0.375311, 0.324652, 0.278037, 0.235746, 0.197899, 0.164474, 0.135335, 0.110251, 0.088922, 0.071005, 0.056135, 0.043937, 0.034047, 0.026121, 0.019841, 0.014921, 0.011109, 0.008189, 0.005976, 0.004318, 0.003089, 0.002187, 0.001534, 0.001065, 0.000732, 0.000498, 0.000335, 0.000224, 0.000148, 0.000097, 0.000063, 0.000040, 0.000025, 0.000016, 0.000010, 0.000006, 0.000004, 0.000002, 0.000001, 0.000001, 0.000000, 0.000000];
if(!ocd[42]){ocd[42]={};};
ocd[42].ref="OxCal v4.4.4 Bronk Ramsey (2021); r:5";
ocd[42].name="Human bone, NOT tomb or violent deaths_Scale";
ocd[42].op="U";
ocd[42].param="0,1";
ocd[42].level=2;
ocd[42].likelihood={};
ocd[42].likelihood.comment=[];
ocd[42].likelihood.comment[0]="Human bone, NOT tomb or violent deaths_Scale U(0,1)";
ocd[42].likelihood.range=[];
ocd[42].type="number";
ocd[42].likelihood.range[1]=[];
ocd[42].likelihood.range[1][0]=[9.97466e-18, 1, 68.268949];
ocd[42].likelihood.comment[1]="  68.3% probability";
ocd[42].likelihood.comment[2]="    0 (68.3%) 1";
ocd[42].likelihood.range[2]=[];
ocd[42].likelihood.range[2][0]=[9.97466e-18, 1, 95.449974];
ocd[42].likelihood.comment[3]="  95.4% probability";
ocd[42].likelihood.comment[4]="    0 (95.4%) 1";
ocd[42].likelihood.range[3]=[];
ocd[42].likelihood.range[3][0]=[9.97466e-18, 1, 99.730020];
ocd[42].likelihood.mean=0.5;
ocd[42].likelihood.sigma=0.285774;
ocd[42].likelihood.median=0.5;
ocd[42].likelihood.probNorm=1.0101;
ocd[42].likelihood.start=-0.02;
ocd[42].likelihood.resolution=0.01;
ocd[42].likelihood.prob=[0.000000, 0.000000, 0.000000, 1.000000, 1.000000, 1.000000, 1.000000, 1.000000, 1.000000, 1.000000, 1.000000, 1.000000, 1.000000, 1.000000, 1.000000, 1.000000, 1.000000, 1.000000, 1.000000, 1.000000, 1.000000, 1.000000, 1.000000, 1.000000, 1.000000, 1.000000, 1.000000, 1.000000, 1.000000, 1.000000, 1.000000, 1.000000, 1.000000, 1.000000, 1.000000, 1.000000, 1.000000, 1.000000, 1.000000, 1.000000, 1.000000, 1.000000, 1.000000, 1.000000, 1.000000, 1.000000, 1.000000, 1.000000, 1.000000, 1.000000, 1.000000, 1.000000, 1.000000, 1.000000, 1.000000, 1.000000, 1.000000, 1.000000, 1.000000, 1.000000, 1.000000, 1.000000, 1.000000, 1.000000, 1.000000, 1.000000, 1.000000, 1.000000, 1.000000, 1.000000, 1.000000, 1.000000, 1.000000, 1.000000, 1.000000, 1.000000, 1.000000, 1.000000, 1.000000, 1.000000, 1.000000, 1.000000, 1.000000, 1.000000, 1.000000, 1.000000, 1.000000, 1.000000, 1.000000, 1.000000, 1.000000, 1.000000, 1.000000, 1.000000, 1.000000, 1.000000, 1.000000, 1.000000, 1.000000, 1.000000, 1.000000, 1.000000, 0.000000, 0.000000];
if(!ocd[43]){ocd[43]={};};
ocd[43].ref="OxCal v4.4.4 Bronk Ramsey (2021); r:5";
ocd[43].name="First bone NOT tomb or violent death";
ocd[43].op="First";
ocd[43].param="";
ocd[43].level=2;
ocd[43].likelihood={};
ocd[43].likelihood.comment=[];
ocd[43].likelihood.comment[0]="First bone NOT tomb or violent death First()";
ocd[43].likelihood.range=[];
ocd[43].type="date";
if(!ocd[44]){ocd[44]={};};
ocd[44].ref="OxCal v4.4.4 Bronk Ramsey (2021); r:5";
ocd[44].name="Last bone NOT tomb or violent death";
ocd[44].op="Last";
ocd[44].param="";
ocd[44].level=2;
ocd[44].likelihood={};
ocd[44].likelihood.comment=[];
ocd[44].likelihood.comment[0]="Last bone NOT tomb or violent death Last()";
ocd[44].likelihood.range=[];
ocd[44].type="date";
if(!ocd[45]){ocd[45]={};};
ocd[45].ref="OxCal v4.4.4 Bronk Ramsey (2021); r:5";
ocd[45].name="AA_107601_F10_1991_excavations";
ocd[45].op="Prior";
ocd[45].param="AA_107601_F10_1991_excavations.prior";
ocd[45].level=2;
ocd[45].likelihood={};
ocd[45].likelihood.comment=[];
ocd[45].likelihood.comment[0]="AA_107601_F10_1991_excavations Prior(AA_107601_F10_1991_excavations.prior)";
ocd[45].likelihood.range=[];
ocd[45].type="date";
ocd[45].likelihood.range[1]=[];
ocd[45].likelihood.range[1][0]=[990.5, 1021.5, 68.268949];
ocd[45].likelihood.comment[1]="  68.3% probability";
ocd[45].likelihood.comment[2]="    990AD (68.3%) 1021AD";
ocd[45].likelihood.range[2]=[];
ocd[45].likelihood.range[2][0]=[900.5, 922, 8.047243];
ocd[45].likelihood.range[2][1]=[967.5, 1029.5, 87.402731];
ocd[45].likelihood.comment[3]="  95.4% probability";
ocd[45].likelihood.comment[4]="    900AD ( 8.0%) 922AD";
ocd[45].likelihood.comment[5]="    967AD (87.4%) 1029AD";
ocd[45].likelihood.range[3]=[];
ocd[45].likelihood.range[3][0]=[890.5, 1045, 99.730020];
ocd[45].likelihood.mean=994.299;
ocd[45].likelihood.sigma=31.2094;
ocd[45].likelihood.median=1003;
ocd[45].likelihood.probNorm=0.0258297;
ocd[45].likelihood.start=765.5;
ocd[45].likelihood.resolution=5;
ocd[45].likelihood.prob=[0.000000, 0.000000, 0.000000, 0.000015, 0.000000, 0.000000, 0.000000, 0.000000, 0.000000, 0.000000, 0.000000, 0.000000, 0.000000, 0.000000, 0.000000, 0.000000, 0.000000, 0.000000, 0.000000, 0.000000, 0.000000, 0.000000, 0.000000, 0.000000, 0.000144, 0.001701, 0.017309, 0.077476, 0.163298, 0.193883, 0.158614, 0.087828, 0.041088, 0.019160, 0.010019, 0.007214, 0.008265, 0.011615, 0.021521, 0.039230, 0.062768, 0.094615, 0.173364, 0.233024, 0.242741, 0.581649, 0.888037, 0.724468, 0.933720, 1.000000, 0.975726, 0.690902, 0.214402, 0.034692, 0.008068, 0.004499, 0.002049, 0.000340, 0.000008, 0.000053, 0.000060, 0.000015, 0.000053, 0.000098, 0.000681, 0.002926, 0.002193, 0.001830, 0.002079, 0.001505, 0.001134, 0.001361, 0.002163, 0.001558, 0.000779, 0.000771, 0.000272, 0.000030, 0.000000, 0.000000];
if(!ocd[46]){ocd[46]={};};
ocd[46].ref="OxCal v4.4.4 Bronk Ramsey (2021); r:5";
ocd[46].name="TW110";
ocd[46].op="Prior";
ocd[46].param="TW110.prior";
ocd[46].level=2;
ocd[46].likelihood={};
ocd[46].likelihood.comment=[];
ocd[46].likelihood.comment[0]="TW110 Prior(TW110.prior)";
ocd[46].likelihood.range=[];
ocd[46].type="date";
ocd[46].likelihood.range[1]=[];
ocd[46].likelihood.range[1][0]=[904, 917.5, 16.576961];
ocd[46].likelihood.range[1][1]=[973, 995.5, 35.585366];
ocd[46].likelihood.range[1][2]=[1005.5, 1017.5, 16.106622];
ocd[46].likelihood.comment[1]="  68.3% probability";
ocd[46].likelihood.comment[2]="    904AD (16.6%) 917AD";
ocd[46].likelihood.comment[3]="    972AD (35.6%) 995AD";
ocd[46].likelihood.comment[4]="    1005AD (16.1%) 1017AD";
ocd[46].likelihood.range[2]=[];
ocd[46].likelihood.range[2][0]=[896.5, 929, 27.041330];
ocd[46].likelihood.range[2][1]=[957.5, 1023, 68.408643];
ocd[46].likelihood.comment[5]="  95.4% probability";
ocd[46].likelihood.comment[6]="    896AD (27.0%) 928AD";
ocd[46].likelihood.comment[7]="    957AD (68.4%) 1022AD";
ocd[46].likelihood.range[3]=[];
ocd[46].likelihood.range[3][0]=[891.5, 1025.5, 99.730020];
ocd[46].likelihood.mean=968.182;
ocd[46].likelihood.sigma=38.851;
ocd[46].likelihood.median=981.5;
ocd[46].likelihood.probNorm=0.0228279;
ocd[46].likelihood.start=760.5;
ocd[46].likelihood.resolution=5;
ocd[46].likelihood.prob=[0.000000, 0.000000, 0.000000, 0.000291, 0.000009, 0.000000, 0.000000, 0.000000, 0.000000, 0.000000, 0.000000, 0.000000, 0.000000, 0.000000, 0.000000, 0.000000, 0.000000, 0.000000, 0.000000, 0.000000, 0.000000, 0.000000, 0.000000, 0.000026, 0.000017, 0.000368, 0.006981, 0.063059, 0.271552, 0.505432, 0.596329, 0.498905, 0.317855, 0.161381, 0.071973, 0.038391, 0.027585, 0.032145, 0.043565, 0.078408, 0.140223, 0.217627, 0.323243, 0.543499, 0.665674, 0.667601, 1.000000, 0.418171, 0.177370, 0.434291, 0.687708, 0.566147, 0.189548, 0.015244, 0.000548, 0.000017, 0.000043, 0.000000];
if(!ocd[47]){ocd[47]={};};
ocd[47].ref="OxCal v4.4.4 Bronk Ramsey (2021); r:5";
ocd[47].name="ETH_6306";
ocd[47].op="Prior";
ocd[47].param="ETH_6306.prior";
ocd[47].level=2;
ocd[47].likelihood={};
ocd[47].likelihood.comment=[];
ocd[47].likelihood.comment[0]="ETH_6306 Prior(ETH_6306.prior)";
ocd[47].likelihood.range=[];
ocd[47].type="date";
ocd[47].likelihood.range[1]=[];
ocd[47].likelihood.range[1][0]=[606, 658.5, 68.268949];
ocd[47].likelihood.comment[1]="  68.3% probability";
ocd[47].likelihood.comment[2]="    606AD (68.3%) 658AD";
ocd[47].likelihood.range[2]=[];
ocd[47].likelihood.range[2][0]=[573.5, 683, 95.449974];
ocd[47].likelihood.comment[3]="  95.4% probability";
ocd[47].likelihood.comment[4]="    573AD (95.4%) 682AD";
ocd[47].likelihood.range[3]=[];
ocd[47].likelihood.range[3][0]=[540.5, 726, 99.212545];
ocd[47].likelihood.range[3][1]=[738.5, 766.5, 0.517476];
ocd[47].likelihood.mean=631.491;
ocd[47].likelihood.sigma=27.9051;
ocd[47].likelihood.median=633;
ocd[47].likelihood.probNorm=0.0169682;
ocd[47].likelihood.start=450.5;
ocd[47].likelihood.resolution=5;
ocd[47].likelihood.prob=[0.000000, 0.000061, 0.000080, 0.000080, 0.000068, 0.000172, 0.000153, 0.000338, 0.000522, 0.000301, 0.000411, 0.000436, 0.000583, 0.000522, 0.000645, 0.001283, 0.002001, 0.003616, 0.006618, 0.014107, 0.022372, 0.030734, 0.036645, 0.045786, 0.064592, 0.098497, 0.144920, 0.195721, 0.256777, 0.326909, 0.424623, 0.519213, 0.605552, 0.670144, 0.750530, 0.801096, 0.871935, 0.960219, 1.000000, 0.927687, 0.787188, 0.615865, 0.466820, 0.341938, 0.243694, 0.168853, 0.105958, 0.059972, 0.030033, 0.020079, 0.021806, 0.019213, 0.014285, 0.011185, 0.008465, 0.006888, 0.005592, 0.005267, 0.007508, 0.011909, 0.014089, 0.013462, 0.009620, 0.007729, 0.003082, 0.000123, 0.000018, 0.000025, 0.000018, 0.000025, 0.000012, 0.000012, 0.000006, 0.000006, 0.000006, 0.000018, 0.000018, 0.000012, 0.000000];
if(!ocd[48]){ocd[48]={};};
ocd[48].ref="OxCal v4.4.4 Bronk Ramsey (2021); r:5";
ocd[48].name="SMU_2329_at_base_near_canal_mouth";
ocd[48].op="Prior";
ocd[48].param="SMU_2329_at_base_near_canal_mouth.prior";
ocd[48].level=2;
ocd[48].likelihood={};
ocd[48].likelihood.comment=[];
ocd[48].likelihood.comment[0]="SMU_2329_at_base_near_canal_mouth Prior(SMU_2329_at_base_near_canal_mouth.prior)";
ocd[48].likelihood.range=[];
ocd[48].type="date";
ocd[48].likelihood.range[1]=[];
ocd[48].likelihood.range[1][0]=[613, 699, 68.268949];
ocd[48].likelihood.comment[1]="  68.3% probability";
ocd[48].likelihood.comment[2]="    612AD (68.3%) 698AD";
ocd[48].likelihood.range[2]=[];
ocd[48].likelihood.range[2][0]=[570, 744, 95.449974];
ocd[48].likelihood.comment[3]="  95.4% probability";
ocd[48].likelihood.comment[4]="    570AD (95.4%) 744AD";
ocd[48].likelihood.range[3]=[];
ocd[48].likelihood.range[3][0]=[514.5, 806, 99.730020];
ocd[48].likelihood.mean=656.135;
ocd[48].likelihood.sigma=43.2399;
ocd[48].likelihood.median=656;
ocd[48].likelihood.probNorm=0.00898502;
ocd[48].likelihood.start=375.5;
ocd[48].likelihood.resolution=5;
ocd[48].likelihood.prob=[0.000000, 0.000023, 0.000023, 0.000035, 0.000058, 0.000035, 0.000035, 0.000093, 0.000128, 0.000162, 0.000243, 0.000359, 0.000267, 0.000452, 0.000499, 0.000487, 0.000591, 0.000812, 0.000858, 0.000858, 0.001148, 0.001438, 0.001936, 0.002354, 0.002690, 0.003525, 0.004012, 0.004475, 0.005948, 0.007489, 0.010040, 0.012382, 0.018422, 0.024682, 0.034305, 0.045242, 0.060679, 0.075203, 0.096205, 0.122827, 0.160312, 0.207412, 0.261146, 0.323328, 0.386422, 0.458097, 0.534335, 0.604786, 0.683806, 0.748247, 0.822705, 0.884029, 0.938787, 0.966388, 0.990651, 0.997885, 1.000000, 0.998108, 0.996995, 0.976183, 0.963940, 0.932777, 0.881692, 0.799555, 0.702615, 0.612799, 0.522426, 0.430718, 0.357040, 0.292855, 0.241324, 0.199699, 0.165220, 0.136528, 0.112877, 0.092387, 0.076505, 0.060479, 0.047780, 0.035793, 0.021923, 0.015442, 0.013090, 0.012046, 0.009287, 0.007095, 0.005832, 0.004683, 0.003988, 0.003467, 0.002864, 0.002574, 0.002423, 0.001009, 0.001391, 0.001275, 0.000951, 0.000823, 0.000614, 0.000684, 0.000464, 0.000359, 0.000348, 0.000197, 0.000220, 0.000139, 0.000081, 0.000104, 0.000070, 0.000035, 0.000023, 0.000035, 0.000046, 0.000035, 0.000012];
if(!ocd[49]){ocd[49]={};};
ocd[49].ref="OxCal v4.4.4 Bronk Ramsey (2021); r:5";
ocd[49].name="SMU_2468_summit";
ocd[49].op="Prior";
ocd[49].param="SMU_2468_summit.prior";
ocd[49].level=2;
ocd[49].likelihood={};
ocd[49].likelihood.comment=[];
ocd[49].likelihood.comment[0]="SMU_2468_summit Prior(SMU_2468_summit.prior)";
ocd[49].likelihood.range=[];
ocd[49].type="date";
ocd[49].likelihood.range[1]=[];
ocd[49].likelihood.range[1][0]=[636.5, 685.5, 68.268949];
ocd[49].likelihood.comment[1]="  68.3% probability";
ocd[49].likelihood.comment[2]="    636AD (68.3%) 685AD";
ocd[49].likelihood.range[2]=[];
ocd[49].likelihood.range[2][0]=[595.5, 720.5, 94.135896];
ocd[49].likelihood.range[2][1]=[744, 755.5, 1.314077];
ocd[49].likelihood.comment[3]="  95.4% probability";
ocd[49].likelihood.comment[4]="    595AD (94.1%) 720AD";
ocd[49].likelihood.comment[5]="    744AD ( 1.3%) 755AD";
ocd[49].likelihood.range[3]=[];
ocd[49].likelihood.range[3][0]=[580.5, 771, 99.730020];
ocd[49].likelihood.mean=660.237;
ocd[49].likelihood.sigma=30.2079;
ocd[49].likelihood.median=659;
ocd[49].likelihood.probNorm=0.019695;
ocd[49].likelihood.start=525.5;
ocd[49].likelihood.resolution=5;
ocd[49].likelihood.prob=[0.000000, 0.000011, 0.000005, 0.000069, 0.000418, 0.000825, 0.001338, 0.001486, 0.001634, 0.002988, 0.006368, 0.013032, 0.020873, 0.030637, 0.052348, 0.094059, 0.170094, 0.237218, 0.254125, 0.224067, 0.190810, 0.194415, 0.274130, 0.466870, 0.700330, 0.898147, 0.999543, 1.000000, 0.911297, 0.788880, 0.642701, 0.479309, 0.312770, 0.181163, 0.127037, 0.131907, 0.114953, 0.087642, 0.069302, 0.053440, 0.044148, 0.036938, 0.034130, 0.043133, 0.057933, 0.061340, 0.054080, 0.040477, 0.029617, 0.014529, 0.000857, 0.000037, 0.000132, 0.000217, 0.000196, 0.000153, 0.000095, 0.000095, 0.000127, 0.000153, 0.000116, 0.000090, 0.000032];
if(!ocd[50]){ocd[50]={};};
ocd[50].ref="OxCal v4.4.4 Bronk Ramsey (2021); r:5";
ocd[50].name="TW008_Wk_49170_excavation_for_museum";
ocd[50].op="Prior";
ocd[50].param="TW008_Wk_49170_excavation_for_museum.prior";
ocd[50].level=2;
ocd[50].likelihood={};
ocd[50].likelihood.comment=[];
ocd[50].likelihood.comment[0]="TW008_Wk_49170_excavation_for_museum Prior(TW008_Wk_49170_excavation_for_museum.prior)";
ocd[50].likelihood.range=[];
ocd[50].type="date";
ocd[50].likelihood.range[1]=[];
ocd[50].likelihood.range[1][0]=[776, 785.5, 7.290524];
ocd[50].likelihood.range[1][1]=[875, 899, 26.656435];
ocd[50].likelihood.range[1][2]=[925, 961.5, 34.321991];
ocd[50].likelihood.comment[1]="  68.3% probability";
ocd[50].likelihood.comment[2]="    776AD ( 7.3%) 785AD";
ocd[50].likelihood.comment[3]="    874AD (26.7%) 898AD";
ocd[50].likelihood.comment[4]="    924AD (34.3%) 961AD";
ocd[50].likelihood.range[2]=[];
ocd[50].likelihood.range[2][0]=[772, 792, 10.050147];
ocd[50].likelihood.range[2][1]=[798.5, 812.5, 2.266285];
ocd[50].likelihood.range[2][2]=[827.5, 905.5, 42.887657];
ocd[50].likelihood.range[2][3]=[916, 975, 40.245885];
ocd[50].likelihood.comment[5]="  95.4% probability";
ocd[50].likelihood.comment[6]="    772AD (10.1%) 792AD";
ocd[50].likelihood.comment[7]="    798AD ( 2.3%) 812AD";
ocd[50].likelihood.comment[8]="    827AD (42.9%) 905AD";
ocd[50].likelihood.comment[9]="    916AD (40.2%) 974AD";
ocd[50].likelihood.range[3]=[];
ocd[50].likelihood.range[3][0]=[771, 986, 99.730020];
ocd[50].likelihood.mean=892.4;
ocd[50].likelihood.sigma=55.3902;
ocd[50].likelihood.median=892;
ocd[50].likelihood.probNorm=0.016062;
ocd[50].likelihood.start=700.5;
ocd[50].likelihood.resolution=5;
ocd[50].likelihood.prob=[0.000000, 0.000022, 0.000102, 0.000117, 0.000139, 0.000102, 0.000077, 0.000056, 0.000012, 0.000000, 0.000000, 0.000000, 0.000000, 0.000000, 0.000401, 0.245548, 0.648861, 0.305379, 0.086415, 0.056575, 0.091570, 0.118939, 0.098686, 0.048637, 0.036316, 0.058038, 0.112707, 0.174617, 0.217159, 0.229237, 0.224505, 0.211244, 0.189534, 0.179878, 0.207695, 0.311231, 0.573403, 0.950504, 1.000000, 0.549682, 0.193432, 0.072451, 0.051370, 0.072376, 0.147317, 0.320321, 0.524654, 0.684722, 0.746296, 0.726373, 0.641265, 0.482069, 0.331092, 0.227556, 0.145748, 0.066443, 0.042691, 0.040524, 0.007606, 0.000025, 0.000000, 0.000009, 0.000043, 0.000009];
if(!ocd[51]){ocd[51]={};};
ocd[51].ref="OxCal v4.4.4 Bronk Ramsey (2021); r:5";
ocd[51].name="TW004_Wk_49169_Akapana_PAAK_2004_northwest_corner_";
ocd[51].op="Prior";
ocd[51].param="TW004_Wk_49169_Akapana_PAAK_2004_northwest_corner_.prior";
ocd[51].level=2;
ocd[51].likelihood={};
ocd[51].likelihood.comment=[];
ocd[51].likelihood.comment[0]="TW004_Wk_49169_Akapana_PAAK_2004_northwest_corner_ Prior(TW004_Wk_49169_Akapana_PAAK_2004_northwest_corner_.prior)";
ocd[51].likelihood.range=[];
ocd[51].type="date";
ocd[51].likelihood.range[1]=[];
ocd[51].likelihood.range[1][0]=[775.5, 787.5, 8.959300];
ocd[51].likelihood.range[1][1]=[843, 852, 3.923147];
ocd[51].likelihood.range[1][2]=[871, 899, 26.906495];
ocd[51].likelihood.range[1][3]=[925.5, 961.5, 28.480007];
ocd[51].likelihood.comment[1]="  68.3% probability";
ocd[51].likelihood.comment[2]="    775AD ( 9.0%) 787AD";
ocd[51].likelihood.comment[3]="    842AD ( 3.9%) 852AD";
ocd[51].likelihood.comment[4]="    870AD (26.9%) 898AD";
ocd[51].likelihood.comment[5]="    925AD (28.5%) 961AD";
ocd[51].likelihood.range[2]=[];
ocd[51].likelihood.range[2][0]=[772, 814.5, 15.785334];
ocd[51].likelihood.range[2][1]=[825.5, 904.5, 45.378716];
ocd[51].likelihood.range[2][2]=[917, 973.5, 34.285925];
ocd[51].likelihood.comment[6]="  95.4% probability";
ocd[51].likelihood.comment[7]="    772AD (15.8%) 814AD";
ocd[51].likelihood.comment[8]="    825AD (45.4%) 904AD";
ocd[51].likelihood.comment[9]="    916AD (34.3%) 973AD";
ocd[51].likelihood.range[3]=[];
ocd[51].likelihood.range[3][0]=[771, 985, 99.730020];
ocd[51].likelihood.mean=884.899;
ocd[51].likelihood.sigma=56.6328;
ocd[51].likelihood.median=887.5;
ocd[51].likelihood.probNorm=0.0149061;
ocd[51].likelihood.start=690.5;
ocd[51].likelihood.resolution=5;
ocd[51].likelihood.prob=[0.000000, 0.000060, 0.000050, 0.000100, 0.000309, 0.000383, 0.000389, 0.000260, 0.000253, 0.000210, 0.000023, 0.000007, 0.000000, 0.000000, 0.000000, 0.000000, 0.000709, 0.293976, 0.748289, 0.393935, 0.133289, 0.092090, 0.140963, 0.177680, 0.148772, 0.078901, 0.061465, 0.092017, 0.155354, 0.233866, 0.283376, 0.302898, 0.297934, 0.283309, 0.260700, 0.251174, 0.278344, 0.402590, 0.673018, 1.000000, 0.968603, 0.516168, 0.175332, 0.067617, 0.048350, 0.068288, 0.139843, 0.289883, 0.475379, 0.641285, 0.698779, 0.687575, 0.591641, 0.451831, 0.310278, 0.212196, 0.134288, 0.064155, 0.041279, 0.039917, 0.007810, 0.000040, 0.000000, 0.000020, 0.000060, 0.000013];
if(!ocd[52]){ocd[52]={};};
ocd[52].ref="OxCal v4.4.4 Bronk Ramsey (2021); r:5";
ocd[52].name="TW102_locus_643";
ocd[52].op="Prior";
ocd[52].param="TW102_locus_643.prior";
ocd[52].level=2;
ocd[52].likelihood={};
ocd[52].likelihood.comment=[];
ocd[52].likelihood.comment[0]="TW102_locus_643 Prior(TW102_locus_643.prior)";
ocd[52].likelihood.range=[];
ocd[52].type="date";
ocd[52].likelihood.range[1]=[];
ocd[52].likelihood.range[1][0]=[1020.5, 1046.5, 36.371407];
ocd[52].likelihood.range[1][1]=[1087, 1128.5, 31.897542];
ocd[52].likelihood.comment[1]="  68.3% probability";
ocd[52].likelihood.comment[2]="    1020AD (36.4%) 1046AD";
ocd[52].likelihood.comment[3]="    1086AD (31.9%) 1128AD";
ocd[52].likelihood.range[2]=[];
ocd[52].likelihood.range[2][0]=[993.5, 1008.5, 5.938922];
ocd[52].likelihood.range[2][1]=[1014.5, 1052.5, 42.552226];
ocd[52].likelihood.range[2][2]=[1080.5, 1151, 46.958825];
ocd[52].likelihood.comment[4]="  95.4% probability";
ocd[52].likelihood.comment[5]="    993AD ( 5.9%) 1008AD";
ocd[52].likelihood.comment[6]="    1014AD (42.6%) 1052AD";
ocd[52].likelihood.comment[7]="    1080AD (47.0%) 1150AD";
ocd[52].likelihood.range[3]=[];
ocd[52].likelihood.range[3][0]=[991, 1155.5, 99.730020];
ocd[52].likelihood.mean=1069.84;
ocd[52].likelihood.sigma=45.1108;
ocd[52].likelihood.median=1054.5;
ocd[52].likelihood.probNorm=0.0208331;
ocd[52].likelihood.start=890.5;
ocd[52].likelihood.resolution=5;
ocd[52].likelihood.prob=[0.000000, 0.000000, 0.000012, 0.000155, 0.000193, 0.000052, 0.000010, 0.000002, 0.000000, 0.000000, 0.000000, 0.000000, 0.000000, 0.000007, 0.000029, 0.000014, 0.000014, 0.000155, 0.000219, 0.000207, 0.004605, 0.158547, 0.294101, 0.141641, 0.069510, 0.102256, 0.332309, 0.869198, 1.000000, 0.736812, 0.553401, 0.384870, 0.139116, 0.038621, 0.042279, 0.063073, 0.044847, 0.031076, 0.086041, 0.289493, 0.429751, 0.385398, 0.353382, 0.395574, 0.413335, 0.368934, 0.360966, 0.361446, 0.316709, 0.254932, 0.244180, 0.208515, 0.100624, 0.020117, 0.001862, 0.000331, 0.000431, 0.000505, 0.000176, 0.000007, 0.000021, 0.000021, 0.000014];
if(!ocd[53]){ocd[53]={};};
ocd[53].ref="OxCal v4.4.4 Bronk Ramsey (2021); r:5";
ocd[53].name="Ind_I0977_OxA_31463";
ocd[53].op="Prior";
ocd[53].param="Ind_I0977_OxA_31463.prior";
ocd[53].level=2;
ocd[53].likelihood={};
ocd[53].likelihood.comment=[];
ocd[53].likelihood.comment[0]="Ind_I0977_OxA_31463 Prior(Ind_I0977_OxA_31463.prior)";
ocd[53].likelihood.range=[];
ocd[53].type="date";
ocd[53].likelihood.range[1]=[];
ocd[53].likelihood.range[1][0]=[994.5, 1023, 68.268949];
ocd[53].likelihood.comment[1]="  68.3% probability";
ocd[53].likelihood.comment[2]="    994AD (68.3%) 1022AD";
ocd[53].likelihood.range[2]=[];
ocd[53].likelihood.range[2][0]=[982.5, 1037, 95.449974];
ocd[53].likelihood.comment[3]="  95.4% probability";
ocd[53].likelihood.comment[4]="    982AD (95.4%) 1036AD";
ocd[53].likelihood.range[3]=[];
ocd[53].likelihood.range[3][0]=[898.5, 923, 1.044925];
ocd[53].likelihood.range[3][1]=[964.5, 1049, 97.213620];
ocd[53].likelihood.range[3][2]=[1084.5, 1140.5, 1.471476];
ocd[53].likelihood.mean=1009.8;
ocd[53].likelihood.sigma=20.2259;
ocd[53].likelihood.median=1009;
ocd[53].likelihood.probNorm=0.030357;
ocd[53].likelihood.start=880.5;
ocd[53].likelihood.resolution=5;
ocd[53].likelihood.prob=[0.000000, 0.000002, 0.000057, 0.000770, 0.006343, 0.019350, 0.023474, 0.015183, 0.006026, 0.002149, 0.000624, 0.000239, 0.000203, 0.000283, 0.000475, 0.001176, 0.002659, 0.004152, 0.006149, 0.017617, 0.035758, 0.037092, 0.190500, 0.889515, 1.000000, 0.911882, 0.734625, 0.832460, 0.965148, 0.547485, 0.154791, 0.042442, 0.023322, 0.010167, 0.001425, 0.000155, 0.000193, 0.000417, 0.000208, 0.000092, 0.000477, 0.004817, 0.013219, 0.010640, 0.009397, 0.009899, 0.009454, 0.007289, 0.008833, 0.010343, 0.008132, 0.004476, 0.003866, 0.002270, 0.000518, 0.000036, 0.000000, 0.000000];
if(!ocd[54]){ocd[54]={};};
ocd[54].ref="OxCal v4.4.4 Bronk Ramsey (2021); r:5";
ocd[54].name="Ind_I0978_OxA_31443";
ocd[54].op="Prior";
ocd[54].param="Ind_I0978_OxA_31443.prior";
ocd[54].level=2;
ocd[54].likelihood={};
ocd[54].likelihood.comment=[];
ocd[54].likelihood.comment[0]="Ind_I0978_OxA_31443 Prior(Ind_I0978_OxA_31443.prior)";
ocd[54].likelihood.range=[];
ocd[54].type="date";
ocd[54].likelihood.range[1]=[];
ocd[54].likelihood.range[1][0]=[1040.5, 1052, 9.243054];
ocd[54].likelihood.range[1][1]=[1080.5, 1151, 59.025895];
ocd[54].likelihood.comment[1]="  68.3% probability";
ocd[54].likelihood.comment[2]="    1040AD ( 9.2%) 1052AD";
ocd[54].likelihood.comment[3]="    1080AD (59.0%) 1150AD";
ocd[54].likelihood.range[2]=[];
ocd[54].likelihood.range[2][0]=[1028.5, 1159.5, 95.449974];
ocd[54].likelihood.comment[4]="  95.4% probability";
ocd[54].likelihood.comment[5]="    1028AD (95.4%) 1159AD";
ocd[54].likelihood.range[3]=[];
ocd[54].likelihood.range[3][0]=[1019.5, 1210, 99.730020];
ocd[54].likelihood.mean=1097.84;
ocd[54].likelihood.sigma=39.0878;
ocd[54].likelihood.median=1099;
ocd[54].likelihood.probNorm=0.00836788;
ocd[54].likelihood.start=975.5;
ocd[54].likelihood.resolution=5;
ocd[54].likelihood.prob=[0.000000, 0.000012, 0.000006, 0.000089, 0.007409, 0.016432, 0.005430, 0.002252, 0.003444, 0.022299, 0.152832, 0.467256, 0.755856, 0.876673, 0.966420, 0.936902, 0.714269, 0.740918, 0.811305, 0.747849, 0.696224, 0.879063, 1.000000, 0.957098, 0.957815, 0.976697, 0.963910, 0.966659, 0.986616, 0.973948, 0.967615, 0.969885, 0.990918, 0.994861, 0.998446, 0.917902, 0.606477, 0.253597, 0.120805, 0.123339, 0.135158, 0.071331, 0.026283, 0.019922, 0.028892, 0.035809, 0.030208, 0.017593, 0.005554, 0.000599, 0.000018, 0.000006, 0.000006];
if(!ocd[55]){ocd[55]={};};
ocd[55].ref="OxCal v4.4.4 Bronk Ramsey (2021); r:5";
ocd[55].name="TW006_base_of_terrace_1";
ocd[55].op="Prior";
ocd[55].param="TW006_base_of_terrace_1.prior";
ocd[55].level=2;
ocd[55].likelihood={};
ocd[55].likelihood.comment=[];
ocd[55].likelihood.comment[0]="TW006_base_of_terrace_1 Prior(TW006_base_of_terrace_1.prior)";
ocd[55].likelihood.range=[];
ocd[55].type="date";
ocd[55].likelihood.range[1]=[];
ocd[55].likelihood.range[1][0]=[895, 934, 39.962171];
ocd[55].likelihood.range[1][1]=[951, 978, 28.306778];
ocd[55].likelihood.comment[1]="  68.3% probability";
ocd[55].likelihood.comment[2]="    894AD (40.0%) 934AD";
ocd[55].likelihood.comment[3]="    950AD (28.3%) 978AD";
ocd[55].likelihood.range[2]=[];
ocd[55].likelihood.range[2][0]=[890, 989.5, 95.449974];
ocd[55].likelihood.comment[4]="  95.4% probability";
ocd[55].likelihood.comment[5]="    890AD (95.4%) 989AD";
ocd[55].likelihood.range[3]=[];
ocd[55].likelihood.range[3][0]=[772.5, 786, 0.345246];
ocd[55].likelihood.range[3][1]=[874.5, 998, 99.079047];
ocd[55].likelihood.range[3][2]=[1004, 1019, 0.305728];
ocd[55].likelihood.mean=938.56;
ocd[55].likelihood.sigma=31.1526;
ocd[55].likelihood.median=938;
ocd[55].likelihood.probNorm=0.0115179;
ocd[55].likelihood.start=760.5;
ocd[55].likelihood.resolution=5;
ocd[55].likelihood.prob=[0.000000, 0.000000, 0.000004, 0.020396, 0.036621, 0.007619, 0.000663, 0.000284, 0.000715, 0.001025, 0.000965, 0.000284, 0.000207, 0.000594, 0.002028, 0.004053, 0.005009, 0.005758, 0.004699, 0.003915, 0.003131, 0.002816, 0.003544, 0.008139, 0.029042, 0.124292, 0.420993, 0.843289, 0.978208, 0.840684, 0.797361, 0.877670, 0.994617, 0.998611, 0.883747, 0.757857, 0.700556, 0.707067, 0.784338, 0.887220, 0.952075, 1.000000, 0.986630, 0.849887, 0.721740, 0.702900, 0.339990, 0.013746, 0.001236, 0.010086, 0.027479, 0.018192, 0.002209, 0.000086, 0.000000, 0.000000];
if(!ocd[56]){ocd[56]={};};
ocd[56].ref="OxCal v4.4.4 Bronk Ramsey (2021); r:5";
ocd[56].name="TW006_base_of_terrace_1";
ocd[56].op="Prior";
ocd[56].param="TW006_base_of_terrace_1.prior";
ocd[56].level=2;
ocd[56].likelihood={};
ocd[56].likelihood.comment=[];
ocd[56].likelihood.comment[0]="TW006_base_of_terrace_1 Prior(TW006_base_of_terrace_1.prior)";
ocd[56].likelihood.range=[];
ocd[56].type="date";
ocd[56].likelihood.range[1]=[];
ocd[56].likelihood.range[1][0]=[895, 934, 39.962171];
ocd[56].likelihood.range[1][1]=[951, 978, 28.306778];
ocd[56].likelihood.comment[1]="  68.3% probability";
ocd[56].likelihood.comment[2]="    894AD (40.0%) 934AD";
ocd[56].likelihood.comment[3]="    950AD (28.3%) 978AD";
ocd[56].likelihood.range[2]=[];
ocd[56].likelihood.range[2][0]=[890, 989.5, 95.449974];
ocd[56].likelihood.comment[4]="  95.4% probability";
ocd[56].likelihood.comment[5]="    890AD (95.4%) 989AD";
ocd[56].likelihood.range[3]=[];
ocd[56].likelihood.range[3][0]=[772.5, 786, 0.345246];
ocd[56].likelihood.range[3][1]=[874.5, 998, 99.079047];
ocd[56].likelihood.range[3][2]=[1004, 1019, 0.305728];
ocd[56].likelihood.mean=938.56;
ocd[56].likelihood.sigma=31.1526;
ocd[56].likelihood.median=938;
ocd[56].likelihood.probNorm=0.0115179;
ocd[56].likelihood.start=760.5;
ocd[56].likelihood.resolution=5;
ocd[56].likelihood.prob=[0.000000, 0.000000, 0.000004, 0.020396, 0.036621, 0.007619, 0.000663, 0.000284, 0.000715, 0.001025, 0.000965, 0.000284, 0.000207, 0.000594, 0.002028, 0.004053, 0.005009, 0.005758, 0.004699, 0.003915, 0.003131, 0.002816, 0.003544, 0.008139, 0.029042, 0.124292, 0.420993, 0.843289, 0.978208, 0.840684, 0.797361, 0.877670, 0.994617, 0.998611, 0.883747, 0.757857, 0.700556, 0.707067, 0.784338, 0.887220, 0.952075, 1.000000, 0.986630, 0.849887, 0.721740, 0.702900, 0.339990, 0.013746, 0.001236, 0.010086, 0.027479, 0.018192, 0.002209, 0.000086, 0.000000, 0.000000];
if(!ocd[57]){ocd[57]={};};
ocd[57].ref="OxCal v4.4.4 Bronk Ramsey (2021); r:5";
ocd[57].name="TW065_16";
ocd[57].op="Prior";
ocd[57].param="TW065_16.prior";
ocd[57].level=2;
ocd[57].likelihood={};
ocd[57].likelihood.comment=[];
ocd[57].likelihood.comment[0]="TW065_16 Prior(TW065_16.prior)";
ocd[57].likelihood.range=[];
ocd[57].type="date";
ocd[57].likelihood.range[1]=[];
ocd[57].likelihood.range[1][0]=[896.5, 930, 36.190864];
ocd[57].likelihood.range[1][1]=[955.5, 986, 32.078085];
ocd[57].likelihood.comment[1]="  68.3% probability";
ocd[57].likelihood.comment[2]="    896AD (36.2%) 930AD";
ocd[57].likelihood.comment[3]="    955AD (32.1%) 986AD";
ocd[57].likelihood.range[2]=[];
ocd[57].likelihood.range[2][0]=[892, 990.5, 95.449974];
ocd[57].likelihood.comment[4]="  95.4% probability";
ocd[57].likelihood.comment[5]="    892AD (95.4%) 990AD";
ocd[57].likelihood.range[3]=[];
ocd[57].likelihood.range[3][0]=[880.5, 997.5, 99.320980];
ocd[57].likelihood.range[3][1]=[1005.5, 1018.5, 0.409040];
ocd[57].likelihood.mean=940.377;
ocd[57].likelihood.sigma=30.8643;
ocd[57].likelihood.median=939;
ocd[57].likelihood.probNorm=0.0121631;
ocd[57].likelihood.start=760.5;
ocd[57].likelihood.resolution=5;
ocd[57].likelihood.prob=[0.000000, 0.000000, 0.000000, 0.010930, 0.016084, 0.002586, 0.000143, 0.000045, 0.000175, 0.000343, 0.000200, 0.000053, 0.000053, 0.000159, 0.000689, 0.001493, 0.001982, 0.001631, 0.001370, 0.001170, 0.001007, 0.000693, 0.001016, 0.002900, 0.012300, 0.065773, 0.290307, 0.715366, 0.961276, 0.916057, 0.870920, 0.943928, 1.000000, 0.915564, 0.746937, 0.604374, 0.536463, 0.552906, 0.634301, 0.762312, 0.877744, 0.958398, 0.997122, 0.924443, 0.804489, 0.798323, 0.410918, 0.018449, 0.001709, 0.012733, 0.038214, 0.023947, 0.003087, 0.000069, 0.000004, 0.000000, 0.000000];
if(!ocd[58]){ocd[58]={};};
ocd[58].ref="OxCal v4.4.4 Bronk Ramsey (2021); r:5";
ocd[58].name="TW061_Feature_6225";
ocd[58].op="Prior";
ocd[58].param="TW061_Feature_6225.prior";
ocd[58].level=2;
ocd[58].likelihood={};
ocd[58].likelihood.comment=[];
ocd[58].likelihood.comment[0]="TW061_Feature_6225 Prior(TW061_Feature_6225.prior)";
ocd[58].likelihood.range=[];
ocd[58].type="date";
ocd[58].likelihood.range[1]=[];
ocd[58].likelihood.range[1][0]=[1023.5, 1046, 35.858150];
ocd[58].likelihood.range[1][1]=[1088, 1125.5, 32.410800];
ocd[58].likelihood.comment[1]="  68.3% probability";
ocd[58].likelihood.comment[2]="    1023AD (35.9%) 1046AD";
ocd[58].likelihood.comment[3]="    1088AD (32.4%) 1125AD";
ocd[58].likelihood.range[2]=[];
ocd[58].likelihood.range[2][0]=[1019.5, 1053, 41.036405];
ocd[58].likelihood.range[2][1]=[1080.5, 1151, 54.413568];
ocd[58].likelihood.comment[4]="  95.4% probability";
ocd[58].likelihood.comment[5]="    1019AD (41.0%) 1052AD";
ocd[58].likelihood.comment[6]="    1080AD (54.4%) 1150AD";
ocd[58].likelihood.range[3]=[];
ocd[58].likelihood.range[3][0]=[992.5, 1008.5, 1.331967];
ocd[58].likelihood.range[3][1]=[1015.5, 1155.5, 98.398054];
ocd[58].likelihood.mean=1078.02;
ocd[58].likelihood.sigma=41.9049;
ocd[58].likelihood.median=1089;
ocd[58].likelihood.probNorm=0.022318;
ocd[58].likelihood.start=980.5;
ocd[58].likelihood.resolution=5;
ocd[58].likelihood.prob=[0.000000, 0.000000, 0.000120, 0.028443, 0.072090, 0.021592, 0.006830, 0.012877, 0.097921, 0.574872, 1.000000, 0.846357, 0.630074, 0.424590, 0.134860, 0.027274, 0.032624, 0.050229, 0.033520, 0.020759, 0.074671, 0.305449, 0.483556, 0.420602, 0.384085, 0.445739, 0.459987, 0.407653, 0.396855, 0.397079, 0.332557, 0.262434, 0.257281, 0.213505, 0.091464, 0.012428, 0.000625, 0.000069, 0.000093, 0.000162, 0.000040, 0.000002, 0.000000, 0.000000, 0.000002, 0.000004];
if(!ocd[59]){ocd[59]={};};
ocd[59].ref="OxCal v4.4.4 Bronk Ramsey (2021); r:5";
ocd[59].name="TW059_Ind";
ocd[59].op="Prior";
ocd[59].param="TW059_Ind.prior";
ocd[59].level=2;
ocd[59].likelihood={};
ocd[59].likelihood.comment=[];
ocd[59].likelihood.comment[0]="TW059_Ind Prior(TW059_Ind.prior)";
ocd[59].likelihood.range=[];
ocd[59].type="date";
ocd[59].likelihood.range[1]=[];
ocd[59].likelihood.range[1][0]=[682.5, 715.5, 68.268949];
ocd[59].likelihood.comment[1]="  68.3% probability";
ocd[59].likelihood.comment[2]="    682AD (68.3%) 715AD";
ocd[59].likelihood.range[2]=[];
ocd[59].likelihood.range[2][0]=[676, 741, 95.449974];
ocd[59].likelihood.comment[3]="  95.4% probability";
ocd[59].likelihood.comment[4]="    676AD (95.4%) 740AD";
ocd[59].likelihood.range[3]=[];
ocd[59].likelihood.range[3][0]=[663, 779.5, 99.596394];
ocd[59].likelihood.range[3][1]=[787.5, 799.5, 0.133627];
ocd[59].likelihood.mean=703.986;
ocd[59].likelihood.sigma=18.5627;
ocd[59].likelihood.median=699.5;
ocd[59].likelihood.probNorm=0.0311563;
ocd[59].likelihood.start=645.5;
ocd[59].likelihood.resolution=5;
ocd[59].likelihood.prob=[0.000000, 0.000000, 0.000010, 0.000234, 0.004590, 0.024974, 0.091616, 0.271697, 0.613622, 1.000000, 0.983534, 0.717229, 0.554404, 0.468385, 0.391963, 0.330306, 0.280620, 0.237450, 0.188471, 0.109834, 0.038140, 0.015653, 0.008646, 0.010054, 0.010213, 0.026833, 0.013846, 0.000445, 0.001531, 0.004039, 0.003915, 0.002334, 0.001836, 0.001899, 0.002461, 0.002755, 0.002029, 0.001388, 0.000695, 0.000485, 0.000341, 0.000197, 0.000187, 0.000114, 0.000094, 0.000100, 0.000053, 0.000023, 0.000000, 0.000000, 0.000000];
if(!ocd[60]){ocd[60]={};};
ocd[60].ref="OxCal v4.4.4 Bronk Ramsey (2021); r:5";
ocd[60].name="AA_107596_Burial_M7";
ocd[60].op="Prior";
ocd[60].param="AA_107596_Burial_M7.prior";
ocd[60].level=2;
ocd[60].likelihood={};
ocd[60].likelihood.comment=[];
ocd[60].likelihood.comment[0]="AA_107596_Burial_M7 Prior(AA_107596_Burial_M7.prior)";
ocd[60].likelihood.range=[];
ocd[60].type="date";
ocd[60].likelihood.range[1]=[];
ocd[60].likelihood.range[1][0]=[894, 905.5, 11.115224];
ocd[60].likelihood.range[1][1]=[915.5, 974.5, 57.153725];
ocd[60].likelihood.comment[1]="  68.3% probability";
ocd[60].likelihood.comment[2]="    894AD (11.1%) 905AD";
ocd[60].likelihood.comment[3]="    915AD (57.2%) 974AD";
ocd[60].likelihood.range[2]=[];
ocd[60].likelihood.range[2][0]=[886.5, 991, 95.449974];
ocd[60].likelihood.comment[4]="  95.4% probability";
ocd[60].likelihood.comment[5]="    886AD (95.4%) 990AD";
ocd[60].likelihood.range[3]=[];
ocd[60].likelihood.range[3][0]=[773, 789, 0.857938];
ocd[60].likelihood.range[3][1]=[834.5, 998, 98.503230];
ocd[60].likelihood.range[3][2]=[1004, 1019, 0.368852];
ocd[60].likelihood.mean=936.044;
ocd[60].likelihood.sigma=33.8655;
ocd[60].likelihood.median=937;
ocd[60].likelihood.probNorm=0.011142;
ocd[60].likelihood.start=760.5;
ocd[60].likelihood.resolution=5;
ocd[60].likelihood.prob=[0.000000, 0.000000, 0.000000, 0.042982, 0.087561, 0.023244, 0.004873, 0.003401, 0.005504, 0.008905, 0.006731, 0.002998, 0.001560, 0.002665, 0.005382, 0.011201, 0.013498, 0.015513, 0.015302, 0.013743, 0.012569, 0.012236, 0.013393, 0.025452, 0.068677, 0.226270, 0.562556, 0.918327, 0.958535, 0.793933, 0.739993, 0.800485, 0.931161, 1.000000, 0.959612, 0.863938, 0.831897, 0.809011, 0.872016, 0.931161, 0.974421, 0.954137, 0.910968, 0.765033, 0.670975, 0.673398, 0.312511, 0.017109, 0.002331, 0.012832, 0.034850, 0.021649, 0.003523, 0.000088, 0.000000, 0.000000, 0.000000];
if(!ocd[61]){ocd[61]={};};
ocd[61].ref="OxCal v4.4.4 Bronk Ramsey (2021); r:5";
ocd[61].name="AA_107597_Burial_M6";
ocd[61].op="Prior";
ocd[61].param="AA_107597_Burial_M6.prior";
ocd[61].level=2;
ocd[61].likelihood={};
ocd[61].likelihood.comment=[];
ocd[61].likelihood.comment[0]="AA_107597_Burial_M6 Prior(AA_107597_Burial_M6.prior)";
ocd[61].likelihood.range=[];
ocd[61].type="date";
ocd[61].likelihood.range[1]=[];
ocd[61].likelihood.range[1][0]=[1024, 1047, 27.493638];
ocd[61].likelihood.range[1][1]=[1086.5, 1131.5, 40.775311];
ocd[61].likelihood.comment[1]="  68.3% probability";
ocd[61].likelihood.comment[2]="    1024AD (27.5%) 1046AD";
ocd[61].likelihood.comment[3]="    1086AD (40.8%) 1131AD";
ocd[61].likelihood.range[2]=[];
ocd[61].likelihood.range[2][0]=[997, 1003.5, 1.505287];
ocd[61].likelihood.range[2][1]=[1017.5, 1153.5, 93.944687];
ocd[61].likelihood.comment[4]="  95.4% probability";
ocd[61].likelihood.comment[5]="    996AD ( 1.5%) 1003AD";
ocd[61].likelihood.comment[6]="    1017AD (93.9%) 1153AD";
ocd[61].likelihood.range[3]=[];
ocd[61].likelihood.range[3][0]=[992, 1158.5, 99.730020];
ocd[61].likelihood.mean=1081.61;
ocd[61].likelihood.sigma=42.726;
ocd[61].likelihood.median=1091;
ocd[61].likelihood.probNorm=0.0145692;
ocd[61].likelihood.start=970.5;
ocd[61].likelihood.resolution=5;
ocd[61].likelihood.prob=[0.000000, 0.000054, 0.000107, 0.000147, 0.003070, 0.102073, 0.190617, 0.090061, 0.041478, 0.062043, 0.227469, 0.707804, 1.000000, 0.910083, 0.787700, 0.643764, 0.312582, 0.124127, 0.134800, 0.177953, 0.138177, 0.101819, 0.214696, 0.513625, 0.680417, 0.632713, 0.606356, 0.640058, 0.650079, 0.596541, 0.602924, 0.599904, 0.560299, 0.485757, 0.463518, 0.405450, 0.230009, 0.066134, 0.009183, 0.002829, 0.003727, 0.004169, 0.001703, 0.000282, 0.000188, 0.000161, 0.000456, 0.000349, 0.000121, 0.000054, 0.000000, 0.000000];
if(!ocd[62]){ocd[62]={};};
ocd[62].ref="OxCal v4.4.4 Bronk Ramsey (2021); r:5";
ocd[62].name="AA_107598_Burial_M16";
ocd[62].op="Prior";
ocd[62].param="AA_107598_Burial_M16.prior";
ocd[62].level=2;
ocd[62].likelihood={};
ocd[62].likelihood.comment=[];
ocd[62].likelihood.comment[0]="AA_107598_Burial_M16 Prior(AA_107598_Burial_M16.prior)";
ocd[62].likelihood.range=[];
ocd[62].type="date";
ocd[62].likelihood.range[1]=[];
ocd[62].likelihood.range[1][0]=[1228.5, 1267.5, 68.268949];
ocd[62].likelihood.comment[1]="  68.3% probability";
ocd[62].likelihood.comment[2]="    1228AD (68.3%) 1267AD";
ocd[62].likelihood.range[2]=[];
ocd[62].likelihood.range[2][0]=[1219.5, 1277.5, 95.449974];
ocd[62].likelihood.comment[3]="  95.4% probability";
ocd[62].likelihood.comment[4]="    1219AD (95.4%) 1277AD";
ocd[62].likelihood.range[3]=[];
ocd[62].likelihood.range[3][0]=[1183.5, 1199, 0.532162];
ocd[62].likelihood.range[3][1]=[1204, 1286.5, 99.197859];
ocd[62].likelihood.mean=1247.47;
ocd[62].likelihood.sigma=16.8047;
ocd[62].likelihood.median=1247.5;
ocd[62].likelihood.probNorm=0.019485;
ocd[62].likelihood.start=1150.5;
ocd[62].likelihood.resolution=5;
ocd[62].likelihood.prob=[0.000000, 0.000000, 0.000190, 0.001514, 0.001383, 0.001283, 0.005814, 0.017393, 0.022402, 0.015417, 0.011207, 0.013261, 0.029402, 0.091645, 0.341186, 0.762792, 0.972646, 0.985219, 0.996869, 1.000000, 0.942315, 0.882987, 0.918245, 0.963767, 0.774442, 0.398255, 0.096910, 0.014915, 0.002396, 0.000281, 0.000050, 0.000000, 0.000000, 0.000000, 0.000000, 0.000000, 0.000000, 0.000000, 0.000000, 0.000000, 0.000000, 0.000000, 0.000000, 0.000010, 0.000020, 0.000070, 0.000030, 0.000000, 0.000000];
if(!ocd[63]){ocd[63]={};};
ocd[63].ref="OxCal v4.4.4 Bronk Ramsey (2021); r:5";
ocd[63].name="AA_107599_Burial_M8";
ocd[63].op="Prior";
ocd[63].param="AA_107599_Burial_M8.prior";
ocd[63].level=2;
ocd[63].likelihood={};
ocd[63].likelihood.comment=[];
ocd[63].likelihood.comment[0]="AA_107599_Burial_M8 Prior(AA_107599_Burial_M8.prior)";
ocd[63].likelihood.range=[];
ocd[63].type="date";
ocd[63].likelihood.range[1]=[];
ocd[63].likelihood.range[1][0]=[1284.5, 1304, 39.394843];
ocd[63].likelihood.range[1][1]=[1365, 1380.5, 28.874106];
ocd[63].likelihood.comment[1]="  68.3% probability";
ocd[63].likelihood.comment[2]="    1284AD (39.4%) 1304AD";
ocd[63].likelihood.comment[3]="    1364AD (28.9%) 1380AD";
ocd[63].likelihood.range[2]=[];
ocd[63].likelihood.range[2][0]=[1278, 1319.5, 55.197075];
ocd[63].likelihood.range[2][1]=[1356, 1387.5, 40.252898];
ocd[63].likelihood.comment[4]="  95.4% probability";
ocd[63].likelihood.comment[5]="    1278AD (55.2%) 1319AD";
ocd[63].likelihood.comment[6]="    1356AD (40.3%) 1387AD";
ocd[63].likelihood.range[3]=[];
ocd[63].likelihood.range[3][0]=[1271, 1328.5, 57.187214];
ocd[63].likelihood.range[3][1]=[1342.5, 1394.5, 42.542806];
ocd[63].likelihood.mean=1329.01;
ocd[63].likelihood.sigma=38.1671;
ocd[63].likelihood.median=1310;
ocd[63].likelihood.probNorm=0.023486;
ocd[63].likelihood.start=1250.5;
ocd[63].likelihood.resolution=5;
ocd[63].likelihood.prob=[0.000000, 0.000025, 0.000050, 0.000316, 0.004757, 0.037473, 0.244869, 0.634037, 0.936388, 1.000000, 0.753044, 0.485864, 0.372137, 0.281913, 0.108333, 0.016069, 0.003509, 0.003617, 0.006836, 0.011218, 0.031934, 0.114187, 0.323810, 0.605382, 0.839394, 0.861151, 0.581666, 0.215405, 0.039142, 0.003002, 0.000166, 0.000017, 0.000000, 0.000000];
if(!ocd[64]){ocd[64]={};};
ocd[64].ref="OxCal v4.4.4 Bronk Ramsey (2021); r:5";
ocd[64].name="Beta_275873_A91_III_surface_A2_";
ocd[64].op="Prior";
ocd[64].param="Beta_275873_A91_III_surface_A2_.prior";
ocd[64].level=2;
ocd[64].likelihood={};
ocd[64].likelihood.comment=[];
ocd[64].likelihood.comment[0]="Beta_275873_A91_III_surface_A2_ Prior(Beta_275873_A91_III_surface_A2_.prior)";
ocd[64].likelihood.range=[];
ocd[64].type="date";
ocd[64].likelihood.range[1]=[];
ocd[64].likelihood.range[1][0]=[650.5, 704, 68.268949];
ocd[64].likelihood.comment[1]="  68.3% probability";
ocd[64].likelihood.comment[2]="    650AD (68.3%) 704AD";
ocd[64].likelihood.range[2]=[];
ocd[64].likelihood.range[2][0]=[645.5, 758, 95.449974];
ocd[64].likelihood.comment[3]="  95.4% probability";
ocd[64].likelihood.comment[4]="    645AD (95.4%) 758AD";
ocd[64].likelihood.range[3]=[];
ocd[64].likelihood.range[3][0]=[605.5, 623, 0.426421];
ocd[64].likelihood.range[3][1]=[632, 774.5, 99.303599];
ocd[64].likelihood.mean=686.382;
ocd[64].likelihood.sigma=29.7693;
ocd[64].likelihood.median=677.5;
ocd[64].likelihood.probNorm=0.0217346;
ocd[64].likelihood.start=560.5;
ocd[64].likelihood.resolution=5;
ocd[64].likelihood.prob=[0.000000, 0.000000, 0.000009, 0.000036, 0.000117, 0.000225, 0.000449, 0.000800, 0.002624, 0.007539, 0.013291, 0.013452, 0.009193, 0.005500, 0.005257, 0.011880, 0.038693, 0.118914, 0.281804, 0.516494, 0.756660, 0.925880, 1.000000, 0.949712, 0.796135, 0.587808, 0.376582, 0.284150, 0.296342, 0.276835, 0.231930, 0.204601, 0.170278, 0.150311, 0.135358, 0.137414, 0.171475, 0.198344, 0.178514, 0.143285, 0.104049, 0.067035, 0.027711, 0.001887, 0.000099, 0.000350, 0.000863, 0.000539, 0.000324, 0.000359, 0.000422, 0.000243, 0.000162];
if(!ocd[65]){ocd[65]={};};
ocd[65].ref="OxCal v4.4.4 Bronk Ramsey (2021); r:5";
ocd[65].name="TW100_Pumapunku_burial";
ocd[65].op="Prior";
ocd[65].param="TW100_Pumapunku_burial.prior";
ocd[65].level=2;
ocd[65].likelihood={};
ocd[65].likelihood.comment=[];
ocd[65].likelihood.comment[0]="TW100_Pumapunku_burial Prior(TW100_Pumapunku_burial.prior)";
ocd[65].likelihood.range=[];
ocd[65].type="date";
ocd[65].likelihood.range[1]=[];
ocd[65].likelihood.range[1][0]=[1026, 1049.5, 32.914656];
ocd[65].likelihood.range[1][1]=[1085, 1126, 35.354294];
ocd[65].likelihood.comment[1]="  68.3% probability";
ocd[65].likelihood.comment[2]="    1026AD (32.9%) 1049AD";
ocd[65].likelihood.comment[3]="    1084AD (35.4%) 1126AD";
ocd[65].likelihood.range[2]=[];
ocd[65].likelihood.range[2][0]=[1021.5, 1070.5, 42.307543];
ocd[65].likelihood.range[2][1]=[1077, 1151.5, 53.142431];
ocd[65].likelihood.comment[4]="  95.4% probability";
ocd[65].likelihood.comment[5]="    1021AD (42.3%) 1070AD";
ocd[65].likelihood.comment[6]="    1076AD (53.1%) 1151AD";
ocd[65].likelihood.range[3]=[];
ocd[65].likelihood.range[3][0]=[994.5, 1005.5, 0.527725];
ocd[65].likelihood.range[3][1]=[1016, 1159.5, 99.202295];
ocd[65].likelihood.mean=1079.71;
ocd[65].likelihood.sigma=39.6585;
ocd[65].likelihood.median=1086.5;
ocd[65].likelihood.probNorm=0.0180038;
ocd[65].likelihood.start=980.5;
ocd[65].likelihood.resolution=5;
ocd[65].likelihood.prob=[0.000000, 0.000000, 0.000091, 0.016434, 0.041291, 0.012324, 0.004080, 0.007499, 0.058687, 0.396690, 0.895468, 1.000000, 0.881193, 0.706399, 0.360087, 0.130549, 0.135798, 0.174700, 0.130343, 0.099100, 0.205510, 0.450400, 0.556099, 0.515219, 0.490002, 0.511609, 0.507721, 0.466896, 0.444457, 0.427960, 0.384359, 0.326761, 0.307043, 0.262386, 0.151266, 0.040996, 0.005232, 0.001074, 0.001119, 0.001353, 0.000387, 0.000033, 0.000020, 0.000048, 0.000050, 0.000030];
if(!ocd[66]){ocd[66]={};};
ocd[66].ref="OxCal v4.4.4 Bronk Ramsey (2021); r:5";
ocd[66].name="SMU_2333_AKE1";
ocd[66].op="Prior";
ocd[66].param="SMU_2333_AKE1.prior";
ocd[66].level=2;
ocd[66].likelihood={};
ocd[66].likelihood.comment=[];
ocd[66].likelihood.comment[0]="SMU_2333_AKE1 Prior(SMU_2333_AKE1.prior)";
ocd[66].likelihood.range=[];
ocd[66].type="date";
ocd[66].likelihood.range[1]=[];
ocd[66].likelihood.range[1][0]=[566.5, 689, 59.092896];
ocd[66].likelihood.range[1][1]=[741, 770, 9.176053];
ocd[66].likelihood.comment[1]="  68.3% probability";
ocd[66].likelihood.comment[2]="    566AD (59.1%) 688AD";
ocd[66].likelihood.comment[3]="    740AD ( 9.2%) 770AD";
ocd[66].likelihood.range[2]=[];
ocd[66].likelihood.range[2][0]=[550, 826.5, 95.449974];
ocd[66].likelihood.comment[4]="  95.4% probability";
ocd[66].likelihood.comment[5]="    550AD (95.4%) 826AD";
ocd[66].likelihood.range[3]=[];
ocd[66].likelihood.range[3][0]=[515.5, 890.5, 99.730020];
ocd[66].likelihood.mean=668.241;
ocd[66].likelihood.sigma=76.653;
ocd[66].likelihood.median=651;
ocd[66].likelihood.probNorm=0.00624608;
ocd[66].likelihood.start=440.5;
ocd[66].likelihood.resolution=5;
ocd[66].likelihood.prob=[0.000000, 0.000167, 0.000334, 0.000267, 0.000700, 0.001067, 0.001034, 0.001534, 0.002035, 0.003369, 0.004836, 0.005203, 0.007205, 0.010407, 0.012109, 0.015877, 0.017544, 0.022549, 0.031553, 0.045929, 0.073951, 0.117739, 0.172606, 0.234150, 0.321005, 0.438873, 0.559718, 0.677233, 0.773935, 0.842939, 0.899776, 0.941242, 0.934518, 0.910983, 0.886487, 0.896574, 0.928754, 0.967499, 1.000000, 0.973743, 0.943804, 0.888889, 0.802594, 0.752642, 0.697406, 0.661864, 0.618476, 0.575568, 0.533622, 0.498847, 0.451025, 0.433109, 0.445757, 0.437176, 0.431540, 0.425568, 0.423343, 0.428274, 0.421037, 0.433606, 0.461623, 0.502193, 0.536023, 0.548671, 0.532821, 0.520493, 0.464201, 0.285014, 0.222350, 0.232789, 0.248527, 0.239321, 0.222142, 0.206740, 0.196254, 0.194893, 0.186647, 0.171774, 0.151857, 0.135287, 0.117643, 0.101969, 0.093756, 0.084694, 0.072446, 0.064874, 0.054803, 0.045062, 0.033289, 0.023815, 0.015511, 0.007706, 0.003469, 0.001001, 0.000600, 0.000100, 0.000100, 0.000033, 0.000000];
if(!ocd[67]){ocd[67]={};};
ocd[67].ref="OxCal v4.4.4 Bronk Ramsey (2021); r:5";
ocd[67].name="Wk_49175_human_bone_in_platform_fill";
ocd[67].op="Prior";
ocd[67].param="Wk_49175_human_bone_in_platform_fill.prior";
ocd[67].level=2;
ocd[67].likelihood={};
ocd[67].likelihood.comment=[];
ocd[67].likelihood.comment[0]="Wk_49175_human_bone_in_platform_fill Prior(Wk_49175_human_bone_in_platform_fill.prior)";
ocd[67].likelihood.range=[];
ocd[67].type="date";
ocd[67].likelihood.range[1]=[];
ocd[67].likelihood.range[1][0]=[673, 692.5, 23.942387];
ocd[67].likelihood.range[1][1]=[738, 771.5, 44.326562];
ocd[67].likelihood.comment[1]="  68.3% probability";
ocd[67].likelihood.comment[2]="    672AD (23.9%) 692AD";
ocd[67].likelihood.comment[3]="    738AD (44.3%) 771AD";
ocd[67].likelihood.range[2]=[];
ocd[67].likelihood.range[2][0]=[669.5, 773, 95.449974];
ocd[67].likelihood.comment[4]="  95.4% probability";
ocd[67].likelihood.comment[5]="    669AD (95.4%) 772AD";
ocd[67].likelihood.range[3]=[];
ocd[67].likelihood.range[3][0]=[657, 777.5, 99.730020];
ocd[67].likelihood.mean=722.871;
ocd[67].likelihood.sigma=33.4237;
ocd[67].likelihood.median=727;
ocd[67].likelihood.probNorm=0.0136387;
ocd[67].likelihood.start=635.5;
ocd[67].likelihood.resolution=5;
ocd[67].likelihood.prob=[0.000000, 0.000000, 0.000031, 0.000626, 0.008997, 0.052563, 0.198783, 0.435809, 0.759880, 0.984750, 0.980790, 0.678789, 0.496811, 0.605103, 0.567564, 0.461617, 0.426424, 0.378767, 0.379500, 0.375687, 0.451499, 0.753941, 1.000000, 0.983870, 0.922502, 0.949850, 0.973825, 0.776523, 0.033038, 0.000015, 0.000199, 0.001787, 0.001757, 0.000932, 0.001314, 0.001833, 0.003865, 0.006690, 0.004262, 0.001650, 0.000657, 0.000474, 0.000107, 0.000290, 0.000244, 0.000214, 0.000122, 0.000076, 0.000031, 0.000046];
ocd[0].likelihood.comment[6]="( KDE_Plot Human bone, NOT tomb or violent deaths";
if(!ocd[40]){ocd[40]={};};
ocd[40].ref="OxCal v4.4.4 Bronk Ramsey (2021); r:5";
ocd[40].name="Human bone, NOT tomb or violent deaths";
ocd[40].op="KDE_Plot";
ocd[40].param="";
ocd[40].level=1;
ocd[40].likelihood={};
ocd[40].likelihood.comment=[];
ocd[40].likelihood.comment[0]="Human bone, NOT tomb or violent deaths KDE_Plot()";
ocd[40].likelihood.range=[];
ocd[40].type="date";
ocd[40].likelihood.comment[1]="n=23";
ocd[40].likelihood.probNorm=0.00362406;
ocd[40].likelihood.start=375.5;
ocd[40].likelihood.resolution=5;
ocd[40].likelihood.prob=[0.000000, 0.000002, 0.000002, 0.000004, 0.000006, 0.000004, 0.000004, 0.000010, 0.000014, 0.000017, 0.000026, 0.000039, 0.000029, 0.000049, 0.000066, 0.000078, 0.000096, 0.000156, 0.000189, 0.000184, 0.000274, 0.000339, 0.000530, 0.000722, 0.000741, 0.001003, 0.001301, 0.001508, 0.001937, 0.002253, 0.003033, 0.004108, 0.006164, 0.009564, 0.015489, 0.022557, 0.030655, 0.039966, 0.052957, 0.069030, 0.089582, 0.112948, 0.136130, 0.161883, 0.191286, 0.228726, 0.273677, 0.314366, 0.340822, 0.358329, 0.370729, 0.394981, 0.437444, 0.498798, 0.558655, 0.613671, 0.661801, 0.697056, 0.717567, 0.728876, 0.739388, 0.745535, 0.761545, 0.751848, 0.665230, 0.579366, 0.492382, 0.413484, 0.358704, 0.307535, 0.276149, 0.248491, 0.239609, 0.270128, 0.295473, 0.280834, 0.256383, 0.244244, 0.233332, 0.187197, 0.147946, 0.301521, 0.154449, 0.063338, 0.048781, 0.062363, 0.073348, 0.063163, 0.040644, 0.034822, 0.042886, 0.063385, 0.089112, 0.105218, 0.110214, 0.107404, 0.101055, 0.091468, 0.087115, 0.096983, 0.141532, 0.252419, 0.438148, 0.603437, 0.681903, 0.708295, 0.694342, 0.696920, 0.704760, 0.715097, 0.714493, 0.693455, 0.673420, 0.661696, 0.658595, 0.670927, 0.683134, 0.692238, 0.706081, 0.712089, 0.705309, 0.689731, 0.687316, 0.723756, 0.791785, 0.774820, 0.806830, 0.811124, 0.813770, 0.782947, 0.865903, 1.000000, 0.879619, 0.732902, 0.576318, 0.297993, 0.138657, 0.146705, 0.179707, 0.147688, 0.122517, 0.211900, 0.443555, 0.577714, 0.531516, 0.505017, 0.541599, 0.550700, 0.508520, 0.499268, 0.495520, 0.449965, 0.390826, 0.378786, 0.337985, 0.214894, 0.089718, 0.028930, 0.013370, 0.013792, 0.015120, 0.009018, 0.006825, 0.007341, 0.006610, 0.006371, 0.006266, 0.008733, 0.022061, 0.079880, 0.178364, 0.227412, 0.230351, 0.233074, 0.233805, 0.220323, 0.206463, 0.214711, 0.225426, 0.182426, 0.103716, 0.091711, 0.182185, 0.264438, 0.281865, 0.212238, 0.136954, 0.104915, 0.079496, 0.030594, 0.004601, 0.001063, 0.001093, 0.002000, 0.003235, 0.009071, 0.032244, 0.091300, 0.170628, 0.236557, 0.242699, 0.163951, 0.060759, 0.011102, 0.000920, 0.000121, 0.000079, 0.000074, 0.000074];
ocd[40].likelihood.probNorm*=23;
ocd[0].likelihood.comment[7]=") KDE_Plot Human bone, NOT tomb or violent deaths";
if(!ocd[68]){ocd[68]={};};
ocd[68].ref="OxCal v4.4.4 Bronk Ramsey (2021); r:5";
ocd[68].name="End Human bone, NOT tomb or violent deaths";
ocd[68].op="Boundary";
ocd[68].param="";
ocd[68].level=1;
ocd[68].likelihood={};
ocd[68].likelihood.comment=[];
ocd[68].likelihood.comment[0]="End Human bone, NOT tomb or violent deaths Boundary()";
ocd[68].likelihood.range=[];
ocd[68].type="date";
ocd[68].likelihood.comment[1]="( Sequence ";
if(!ocd[38]){ocd[38]={};};
ocd[38].ref="OxCal v4.4.4 Bronk Ramsey (2021); r:5";
ocd[38].name="";
ocd[38].op="Sequence";
ocd[38].param="";
ocd[38].level=0;
ocd[38].likelihood={};
ocd[38].likelihood.comment=[];
ocd[38].likelihood.comment[0]="Sequence()";
ocd[38].likelihood.range=[];
ocd[38].type="model";
ocd[38].likelihood.comment[1]=") Sequence ";
model={};
model.element=[];
model.element[0]= {op: "NoOp", type: "", name: "intcal20", pos: 0, timepos: 0, lower: -53054.5, upper: 1960.5, z: NaN, gap: 0, gerror: 0, transition: 0 };
model.element[1]= {op: "NoOp", type: "", name: "", pos: 1, timepos: 1, lower: NaN, upper: NaN, z: NaN, gap: 0, gerror: 0, transition: 0 };
model.element[2]= {op: "Boundary", type: "date", name: "Start Tombs", pos: 2, timepos: 2, lower: -174.5, upper: 650.5, z: NaN, gap: 0, gerror: 0, transition: 0 };
model.element[2].proportionalities=[15,54];
model.element[2].constraints=[0,1,2,3,4,5,6,7,8,9,10,11];
model.element[3]= {op: "KDE_Plot", type: "date", calculator: "Sum", proxy: 0, proxy2: 0, name: "Tombs", pos: 3, timepos: 3, lower: 425.5, upper: 1050.5, z: NaN, gap: 0, gerror: 0, transition: 0 };
model.element[3].param=[9,10,11,12,13,14,15,16,17,18,19,20];
model.element[3].kde_ensembles=[];
model.element[4]= {op: "N", type: "number", name: "Tombs_Kernel", pos: 4, timepos: 4, lower: -5.6, upper: 5.8, z: NaN, gap: 0, gerror: 0, transition: 0 };
model.element[4].proportionalities=[0,1];
model.element[5]= {op: "U", type: "number", name: "Tombs_Scale", pos: 5, timepos: 5, lower: 0, upper: 1, z: NaN, gap: 0, gerror: 0, transition: 0 };
model.element[5].proportionalities=[0,2];
model.element[6]= {op: "First", type: "date", calculator: "First", proxy: 0, proxy2: 0, name: "First Tombs", pos: 6, timepos: 6, lower: 430.5, upper: 650.5, z: NaN, gap: 0, gerror: 0, transition: 0 };
model.element[6].param=[9,10,11,12,13,14,15,16,17,18,19,20];
model.element[7]= {op: "Last", type: "date", calculator: "Last", proxy: 0, proxy2: 0, name: "Last Tombs", pos: 7, timepos: 7, lower: 765.5, upper: 1035.5, z: NaN, gap: 0, gerror: 0, transition: 0 };
model.element[7].param=[9,10,11,12,13,14,15,16,17,18,19,20];
model.element[8]= {op: "Span", type: "interval", calculator: "Span", proxy: 0, proxy2: 0, name: "Span Tombs", pos: 8, timepos: 8, lower: 0, upper: 605, z: NaN, gap: 0, gerror: 0, transition: 0 };
model.element[8].param=[9,10,11,12,13,14,15,16,17,18,19,20];
model.element[9]= {op: "Prior", type: "date", name: "AA_107584_puma_head_burial", pos: 9, timepos: 9, lower: 650.5, upper: 990.5, z: NaN, gap: 0, gerror: 0, transition: 0 };
model.element[9].dependencies=[6,7,8];
model.element[9].proportionalities=[3];
model.element[9].constraints=[0,12];
model.element[10]= {op: "Prior", type: "date", name: "CJ_35250_TW099", pos: 10, timepos: 10, lower: 650.5, upper: 890.5, z: NaN, gap: 0, gerror: 0, transition: 0 };
model.element[10].dependencies=[6,7,8];
model.element[10].proportionalities=[4];
model.element[10].constraints=[1,13];
model.element[11]= {op: "Prior", type: "date", name: "Feature_12_2001_Excavations", pos: 11, timepos: 11, lower: 430.5, upper: 650.5, z: NaN, gap: 0, gerror: 0, transition: 0 };
model.element[11].dependencies=[6,7,8];
model.element[11].proportionalities=[5];
model.element[11].constraints=[2,14];
model.element[12]= {op: "Prior", type: "date", name: "AA_107594_F19", pos: 12, timepos: 12, lower: 430.5, upper: 665.5, z: NaN, gap: 0, gerror: 0, transition: 0 };
model.element[12].dependencies=[6,7,8];
model.element[12].proportionalities=[6];
model.element[12].constraints=[3,15];
model.element[13]= {op: "Prior", type: "date", name: "AA_107595_F22", pos: 13, timepos: 13, lower: 460.5, upper: 665.5, z: NaN, gap: 0, gerror: 0, transition: 0 };
model.element[13].dependencies=[6,7,8];
model.element[13].proportionalities=[7];
model.element[13].constraints=[4,16];
model.element[14]= {op: "Prior", type: "date", name: "Beta_275871_A96_I_surface_A21_", pos: 14, timepos: 14, lower: 650.5, upper: 1005.5, z: NaN, gap: 0, gerror: 0, transition: 0 };
model.element[14].dependencies=[6,7,8];
model.element[14].proportionalities=[8];
model.element[14].constraints=[5,17];
model.element[15]= {op: "Prior", type: "date", name: "Beta_275872_A103_I_surface_A21_", pos: 15, timepos: 15, lower: 650.5, upper: 1005.5, z: NaN, gap: 0, gerror: 0, transition: 0 };
model.element[15].dependencies=[6,7,8];
model.element[15].proportionalities=[9];
model.element[15].constraints=[6,18];
model.element[16]= {op: "Prior", type: "date", name: "AA_107585_cyst_burial", pos: 16, timepos: 16, lower: 610.5, upper: 900.5, z: NaN, gap: 0, gerror: 0, transition: 0 };
model.element[16].dependencies=[6,7,8];
model.element[16].proportionalities=[10];
model.element[16].constraints=[7,19];
model.element[17]= {op: "Prior", type: "date", name: "AA_107586_three_chambered_burial", pos: 17, timepos: 17, lower: 670.5, upper: 995.5, z: NaN, gap: 0, gerror: 0, transition: 0 };
model.element[17].dependencies=[6,7,8];
model.element[17].proportionalities=[11];
model.element[17].constraints=[8,20];
model.element[18]= {op: "Prior", type: "date", name: "AA_107590_woman_with_elaborate_grave_goods", pos: 18, timepos: 18, lower: 610.5, upper: 895.5, z: NaN, gap: 0, gerror: 0, transition: 0 };
model.element[18].dependencies=[6,7,8];
model.element[18].proportionalities=[12];
model.element[18].constraints=[9,21];
model.element[19]= {op: "Prior", type: "date", name: "AA_107591_giant_urn_burial", pos: 19, timepos: 19, lower: 600.5, upper: 870.5, z: NaN, gap: 0, gerror: 0, transition: 0 };
model.element[19].dependencies=[6,7,8];
model.element[19].proportionalities=[13];
model.element[19].constraints=[10,22];
model.element[20]= {op: "Prior", type: "date", name: "F18_llamas_fetus_offering_Putuni", pos: 20, timepos: 20, lower: 765.5, upper: 1035.5, z: NaN, gap: 0, gerror: 0, transition: 0 };
model.element[20].dependencies=[6,7,8];
model.element[20].proportionalities=[14];
model.element[20].constraints=[11,23];
model.element[21]= {op: "Boundary", type: "date", name: "End Tombs", pos: 21, timepos: 21, lower: 765.5, upper: 1640.5, z: NaN, gap: 0, gerror: 0, transition: 0 };
model.element[21].proportionalities=[15,54];
model.element[21].constraints=[12,13,14,15,16,17,18,19,20,21,22,23];
model.element[22]= {op: "NoOp", type: "", name: "", pos: 22, timepos: 22, lower: NaN, upper: NaN, z: NaN, gap: 0, gerror: 0, transition: 0 };
model.element[23]= {op: "Boundary", type: "date", name: "Start Violent Deaths", pos: 23, timepos: 23, lower: 35.5, upper: 995.5, z: NaN, gap: 0, gerror: 0, transition: 0 };
model.element[23].proportionalities=[26,55];
model.element[23].constraints=[24,25,26,27,28,29,30];
model.element[24]= {op: "KDE_Plot", type: "date", calculator: "Sum", proxy: 0, proxy2: 0, name: "Violent Deaths", pos: 24, timepos: 24, lower: 630.5, upper: 1225.5, z: NaN, gap: 0, gerror: 0, transition: 0 };
model.element[24].param=[30,31,32,33,34,35,36];
model.element[24].kde_ensembles=[];
model.element[25]= {op: "N", type: "number", name: "Violent Deaths_Kernel", pos: 25, timepos: 25, lower: -5.6, upper: 5.8, z: NaN, gap: 0, gerror: 0, transition: 0 };
model.element[25].proportionalities=[16,17];
model.element[26]= {op: "U", type: "number", name: "Violent Deaths_Scale", pos: 26, timepos: 26, lower: 0, upper: 1, z: NaN, gap: 0, gerror: 0, transition: 0 };
model.element[26].proportionalities=[16,18];
model.element[27]= {op: "First", type: "date", calculator: "First", proxy: 0, proxy2: 0, name: "First Violent Deaths", pos: 27, timepos: 27, lower: 630.5, upper: 995.5, z: NaN, gap: 0, gerror: 0, transition: 0 };
model.element[27].param=[30,31,32,33,34,35,36];
model.element[28]= {op: "Last", type: "date", calculator: "Last", proxy: 0, proxy2: 0, name: "Last Violent Deaths", pos: 28, timepos: 28, lower: 890.5, upper: 1225.5, z: NaN, gap: 0, gerror: 0, transition: 0 };
model.element[28].param=[30,31,32,33,34,35,36];
model.element[29]= {op: "Span", type: "interval", calculator: "Span", proxy: 0, proxy2: 0, name: "Span Violent Deaths", pos: 29, timepos: 29, lower: 0, upper: 595, z: NaN, gap: 0, gerror: 0, transition: 0 };
model.element[29].param=[30,31,32,33,34,35,36];
model.element[30]= {op: "Prior", type: "date", name: "TW056_Ind_3_Wk_49173", pos: 30, timepos: 30, lower: 765.5, upper: 1025.5, z: NaN, gap: 0, gerror: 0, transition: 0 };
model.element[30].dependencies=[27,28,29];
model.element[30].proportionalities=[19];
model.element[30].constraints=[24,31];
model.element[31]= {op: "Prior", type: "date", name: "TW064_Ind_4_Monolito_descabezado", pos: 31, timepos: 31, lower: 770.5, upper: 1030.5, z: NaN, gap: 0, gerror: 0, transition: 0 };
model.element[31].dependencies=[27,28,29];
model.element[31].proportionalities=[20];
model.element[31].constraints=[25,32];
model.element[32]= {op: "Prior", type: "date", name: "AA_107602_F19_1991_excavations", pos: 32, timepos: 32, lower: 875.5, upper: 1160.5, z: NaN, gap: 0, gerror: 0, transition: 0 };
model.element[32].dependencies=[27,28,29];
model.element[32].proportionalities=[21];
model.element[32].constraints=[26,33];
model.element[33]= {op: "Prior", type: "date", name: "ETH_5639_bones_above_kero_smash", pos: 33, timepos: 33, lower: 630.5, upper: 1195.5, z: NaN, gap: 0, gerror: 0, transition: 0 };
model.element[33].dependencies=[27,28,29];
model.element[33].proportionalities=[22];
model.element[33].constraints=[27,34];
model.element[34]= {op: "Prior", type: "date", name: "ETH_5640_terrace_2_offering", pos: 34, timepos: 34, lower: 630.5, upper: 1225.5, z: NaN, gap: 0, gerror: 0, transition: 0 };
model.element[34].dependencies=[27,28,29];
model.element[34].proportionalities=[23];
model.element[34].constraints=[28,35];
model.element[35]= {op: "Prior", type: "date", name: "TW090_Verano_Ind", pos: 35, timepos: 35, lower: 890.5, upper: 1160.5, z: NaN, gap: 0, gerror: 0, transition: 0 };
model.element[35].dependencies=[27,28,29];
model.element[35].proportionalities=[24];
model.element[35].constraints=[29,36];
model.element[36]= {op: "Prior", type: "date", name: "TW097_Wk_50229_body_within_pebble_surface", pos: 36, timepos: 36, lower: 765.5, upper: 995.5, z: NaN, gap: 0, gerror: 0, transition: 0 };
model.element[36].dependencies=[27,28,29];
model.element[36].proportionalities=[25];
model.element[36].constraints=[30,37];
model.element[37]= {op: "Boundary", type: "date", name: "End Violent Deaths", pos: 37, timepos: 37, lower: 890.5, upper: 1820.5, z: NaN, gap: 0, gerror: 0, transition: 0 };
model.element[37].proportionalities=[26,55];
model.element[37].constraints=[31,32,33,34,35,36,37];
model.element[38]= {op: "NoOp", type: "", name: "", pos: 38, timepos: 38, lower: NaN, upper: NaN, z: NaN, gap: 0, gerror: 0, transition: 0 };
model.element[39]= {op: "Boundary", type: "date", name: "Start human bone, NOT tomb or violent deaths", pos: 39, timepos: 39, lower: -659.5, upper: 835.5, z: NaN, gap: 0, gerror: 0, transition: 0 };
model.element[39].proportionalities=[53,56];
model.element[39].constraints=[38,39,40,41,42,43,44,45,46,47,48,49,50,51,52,53,54,55,56,57,58,59,60];
model.element[40]= {op: "KDE_Plot", type: "date", calculator: "Sum", proxy: 0, proxy2: 0, name: "Human bone, NOT tomb or violent deaths", pos: 40, timepos: 40, lower: 375.5, upper: 1425.5, z: NaN, gap: 0, gerror: 0, transition: 0 };
model.element[40].param=[45,46,47,48,49,50,51,52,53,54,55,56,57,58,59,60,61,62,63,64,65,66,67];
model.element[40].kde_ensembles=[];
model.element[41]= {op: "N", type: "number", name: "Human bone, NOT tomb or violent deaths_Kernel", pos: 41, timepos: 41, lower: -5.6, upper: 5.8, z: NaN, gap: 0, gerror: 0, transition: 0 };
model.element[41].proportionalities=[27,28];
model.element[42]= {op: "U", type: "number", name: "Human bone, NOT tomb or violent deaths_Scale", pos: 42, timepos: 42, lower: 0, upper: 1, z: NaN, gap: 0, gerror: 0, transition: 0 };
model.element[42].proportionalities=[27,29];
model.element[43]= {op: "First", type: "date", calculator: "First", proxy: 0, proxy2: 0, name: "First bone NOT tomb or violent death", pos: 43, timepos: 43, lower: 375.5, upper: 835.5, z: NaN, gap: 0, gerror: 0, transition: 0 };
model.element[43].param=[45,46,47,48,49,50,51,52,53,54,55,56,57,58,59,60,61,62,63,64,65,66,67];
model.element[44]= {op: "Last", type: "date", calculator: "Last", proxy: 0, proxy2: 0, name: "Last bone NOT tomb or violent death", pos: 44, timepos: 44, lower: 1250.5, upper: 1410.5, z: NaN, gap: 0, gerror: 0, transition: 0 };
model.element[44].param=[45,46,47,48,49,50,51,52,53,54,55,56,57,58,59,60,61,62,63,64,65,66,67];
model.element[45]= {op: "Prior", type: "date", name: "AA_107601_F10_1991_excavations", pos: 45, timepos: 45, lower: 775.5, upper: 1155.5, z: NaN, gap: 0, gerror: 0, transition: 0 };
model.element[45].dependencies=[43,44];
model.element[45].proportionalities=[30];
model.element[45].constraints=[38,61];
model.element[46]= {op: "Prior", type: "date", name: "TW110", pos: 46, timepos: 46, lower: 770.5, upper: 1045.5, z: NaN, gap: 0, gerror: 0, transition: 0 };
model.element[46].dependencies=[43,44];
model.element[46].proportionalities=[31];
model.element[46].constraints=[39,62];
model.element[47]= {op: "Prior", type: "date", name: "ETH_6306", pos: 47, timepos: 47, lower: 450.5, upper: 840.5, z: NaN, gap: 0, gerror: 0, transition: 0 };
model.element[47].dependencies=[43,44];
model.element[47].proportionalities=[32];
model.element[47].constraints=[40,63];
model.element[48]= {op: "Prior", type: "date", name: "SMU_2329_at_base_near_canal_mouth", pos: 48, timepos: 48, lower: 375.5, upper: 960.5, z: NaN, gap: 0, gerror: 0, transition: 0 };
model.element[48].dependencies=[43,44];
model.element[48].proportionalities=[33];
model.element[48].constraints=[41,64];
model.element[49]= {op: "Prior", type: "date", name: "SMU_2468_summit", pos: 49, timepos: 49, lower: 525.5, upper: 850.5, z: NaN, gap: 0, gerror: 0, transition: 0 };
model.element[49].dependencies=[43,44];
model.element[49].proportionalities=[34];
model.element[49].constraints=[42,65];
model.element[50]= {op: "Prior", type: "date", name: "TW008_Wk_49170_excavation_for_museum", pos: 50, timepos: 50, lower: 700.5, upper: 1030.5, z: NaN, gap: 0, gerror: 0, transition: 0 };
model.element[50].dependencies=[43,44];
model.element[50].proportionalities=[35];
model.element[50].constraints=[43,66];
model.element[51]= {op: "Prior", type: "date", name: "TW004_Wk_49169_Akapana_PAAK_2004_northwest_corner_", pos: 51, timepos: 51, lower: 690.5, upper: 1030.5, z: NaN, gap: 0, gerror: 0, transition: 0 };
model.element[51].dependencies=[43,44];
model.element[51].proportionalities=[36];
model.element[51].constraints=[44,67];
model.element[52]= {op: "Prior", type: "date", name: "TW102_locus_643", pos: 52, timepos: 52, lower: 895.5, upper: 1215.5, z: NaN, gap: 0, gerror: 0, transition: 0 };
model.element[52].dependencies=[43,44];
model.element[52].proportionalities=[37];
model.element[52].constraints=[45,68];
model.element[53]= {op: "Prior", type: "date", name: "Ind_I0977_OxA_31463", pos: 53, timepos: 53, lower: 880.5, upper: 1160.5, z: NaN, gap: 0, gerror: 0, transition: 0 };
model.element[53].dependencies=[43,44];
model.element[53].proportionalities=[38];
model.element[53].constraints=[46,69];
model.element[54]= {op: "Prior", type: "date", name: "Ind_I0978_OxA_31443", pos: 54, timepos: 54, lower: 975.5, upper: 1250.5, z: NaN, gap: 0, gerror: 0, transition: 0 };
model.element[54].dependencies=[43,44];
model.element[54].proportionalities=[39];
model.element[54].constraints=[47,70];
model.element[55]= {op: "Prior", type: "date", name: "TW006_base_of_terrace_1", pos: 55, timepos: 55, lower: 765.5, upper: 1030.5, z: NaN, gap: 0, gerror: 0, transition: 0 };
model.element[55].dependencies=[43,44];
model.element[55].proportionalities=[40];
model.element[55].constraints=[48,71];
model.element[56]= {op: "Prior", type: "date", name: "TW006_base_of_terrace_1", pos: 56, timepos: 56, lower: 765.5, upper: 1030.5, z: NaN, gap: 0, gerror: 0, transition: 0 };
model.element[56].dependencies=[43,44];
model.element[56].proportionalities=[41];
model.element[56].constraints=[49,72];
model.element[57]= {op: "Prior", type: "date", name: "TW065_16", pos: 57, timepos: 57, lower: 770.5, upper: 1035.5, z: NaN, gap: 0, gerror: 0, transition: 0 };
model.element[57].dependencies=[43,44];
model.element[57].proportionalities=[42];
model.element[57].constraints=[50,73];
model.element[58]= {op: "Prior", type: "date", name: "TW061_Feature_6225", pos: 58, timepos: 58, lower: 985.5, upper: 1220.5, z: NaN, gap: 0, gerror: 0, transition: 0 };
model.element[58].dependencies=[43,44];
model.element[58].proportionalities=[43];
model.element[58].constraints=[51,74];
model.element[59]= {op: "Prior", type: "date", name: "TW059_Ind", pos: 59, timepos: 59, lower: 650.5, upper: 885.5, z: NaN, gap: 0, gerror: 0, transition: 0 };
model.element[59].dependencies=[43,44];
model.element[59].proportionalities=[44];
model.element[59].constraints=[52,75];
model.element[60]= {op: "Prior", type: "date", name: "AA_107596_Burial_M7", pos: 60, timepos: 60, lower: 770.5, upper: 1030.5, z: NaN, gap: 0, gerror: 0, transition: 0 };
model.element[60].dependencies=[43,44];
model.element[60].proportionalities=[45];
model.element[60].constraints=[53,76];
model.element[61]= {op: "Prior", type: "date", name: "AA_107597_Burial_M6", pos: 61, timepos: 61, lower: 970.5, upper: 1220.5, z: NaN, gap: 0, gerror: 0, transition: 0 };
model.element[61].dependencies=[43,44];
model.element[61].proportionalities=[46];
model.element[61].constraints=[54,77];
model.element[62]= {op: "Prior", type: "date", name: "AA_107598_Burial_M16", pos: 62, timepos: 62, lower: 1155.5, upper: 1385.5, z: NaN, gap: 0, gerror: 0, transition: 0 };
model.element[62].dependencies=[43,44];
model.element[62].proportionalities=[47];
model.element[62].constraints=[55,78];
model.element[63]= {op: "Prior", type: "date", name: "AA_107599_Burial_M8", pos: 63, timepos: 63, lower: 1250.5, upper: 1410.5, z: NaN, gap: 0, gerror: 0, transition: 0 };
model.element[63].dependencies=[43,44];
model.element[63].proportionalities=[48];
model.element[63].constraints=[56,79];
model.element[64]= {op: "Prior", type: "date", name: "Beta_275873_A91_III_surface_A2_", pos: 64, timepos: 64, lower: 565.5, upper: 835.5, z: NaN, gap: 0, gerror: 0, transition: 0 };
model.element[64].dependencies=[43,44];
model.element[64].proportionalities=[49];
model.element[64].constraints=[57,80];
model.element[65]= {op: "Prior", type: "date", name: "TW100_Pumapunku_burial", pos: 65, timepos: 65, lower: 985.5, upper: 1220.5, z: NaN, gap: 0, gerror: 0, transition: 0 };
model.element[65].dependencies=[43,44];
model.element[65].proportionalities=[50];
model.element[65].constraints=[58,81];
model.element[66]= {op: "Prior", type: "date", name: "SMU_2333_AKE1", pos: 66, timepos: 66, lower: 440.5, upper: 930.5, z: NaN, gap: 0, gerror: 0, transition: 0 };
model.element[66].dependencies=[43,44];
model.element[66].proportionalities=[51];
model.element[66].constraints=[59,82];
model.element[67]= {op: "Prior", type: "date", name: "Wk_49175_human_bone_in_platform_fill", pos: 67, timepos: 67, lower: 640.5, upper: 895.5, z: NaN, gap: 0, gerror: 0, transition: 0 };
model.element[67].dependencies=[43,44];
model.element[67].proportionalities=[52];
model.element[67].constraints=[60,83];
model.element[68]= {op: "Boundary", type: "date", name: "End Human bone, NOT tomb or violent deaths", pos: 68, timepos: 68, lower: 1250.5, upper: 2445.5, z: NaN, gap: 0, gerror: 0, transition: 0 };
model.element[68].proportionalities=[53,56];
model.element[68].constraints=[61,62,63,64,65,66,67,68,69,70,71,72,73,74,75,76,77,78,79,80,81,82,83];
model.constr=[];
model.constr[0]=[2,9,0,];
model.constr[1]=[2,10,0,];
model.constr[2]=[2,11,0,];
model.constr[3]=[2,12,0,];
model.constr[4]=[2,13,0,];
model.constr[5]=[2,14,0,];
model.constr[6]=[2,15,0,];
model.constr[7]=[2,16,0,];
model.constr[8]=[2,17,0,];
model.constr[9]=[2,18,0,];
model.constr[10]=[2,19,0,];
model.constr[11]=[2,20,0,];
model.constr[12]=[9,21,0,];
model.constr[13]=[10,21,0,];
model.constr[14]=[11,21,0,];
model.constr[15]=[12,21,0,];
model.constr[16]=[13,21,0,];
model.constr[17]=[14,21,0,];
model.constr[18]=[15,21,0,];
model.constr[19]=[16,21,0,];
model.constr[20]=[17,21,0,];
model.constr[21]=[18,21,0,];
model.constr[22]=[19,21,0,];
model.constr[23]=[20,21,0,];
model.constr[24]=[23,30,0,];
model.constr[25]=[23,31,0,];
model.constr[26]=[23,32,0,];
model.constr[27]=[23,33,0,];
model.constr[28]=[23,34,0,];
model.constr[29]=[23,35,0,];
model.constr[30]=[23,36,0,];
model.constr[31]=[30,37,0,];
model.constr[32]=[31,37,0,];
model.constr[33]=[32,37,0,];
model.constr[34]=[33,37,0,];
model.constr[35]=[34,37,0,];
model.constr[36]=[35,37,0,];
model.constr[37]=[36,37,0,];
model.constr[38]=[39,45,0,];
model.constr[39]=[39,46,0,];
model.constr[40]=[39,47,0,];
model.constr[41]=[39,48,0,];
model.constr[42]=[39,49,0,];
model.constr[43]=[39,50,0,];
model.constr[44]=[39,51,0,];
model.constr[45]=[39,52,0,];
model.constr[46]=[39,53,0,];
model.constr[47]=[39,54,0,];
model.constr[48]=[39,55,0,];
model.constr[49]=[39,56,0,];
model.constr[50]=[39,57,0,];
model.constr[51]=[39,58,0,];
model.constr[52]=[39,59,0,];
model.constr[53]=[39,60,0,];
model.constr[54]=[39,61,0,];
model.constr[55]=[39,62,0,];
model.constr[56]=[39,63,0,];
model.constr[57]=[39,64,0,];
model.constr[58]=[39,65,0,];
model.constr[59]=[39,66,0,];
model.constr[60]=[39,67,0,];
model.constr[61]=[45,68,0,];
model.constr[62]=[46,68,0,];
model.constr[63]=[47,68,0,];
model.constr[64]=[48,68,0,];
model.constr[65]=[49,68,0,];
model.constr[66]=[50,68,0,];
model.constr[67]=[51,68,0,];
model.constr[68]=[52,68,0,];
model.constr[69]=[53,68,0,];
model.constr[70]=[54,68,0,];
model.constr[71]=[55,68,0,];
model.constr[72]=[56,68,0,];
model.constr[73]=[57,68,0,];
model.constr[74]=[58,68,0,];
model.constr[75]=[59,68,0,];
model.constr[76]=[60,68,0,];
model.constr[77]=[61,68,0,];
model.constr[78]=[62,68,0,];
model.constr[79]=[63,68,0,];
model.constr[80]=[64,68,0,];
model.constr[81]=[65,68,0,];
model.constr[82]=[66,68,0,];
model.constr[83]=[67,68,0,];
model.group=[];
model.group[0]= { start:2, start_op:"Boundary", end:21, end_op:"Boundary", parent:1, type:"Sequence" };
model.group[0].contents=[9,10,11,12,13,14,15,16,17,18,19,20];
model.group[0].associations=[9,10,11,12,13,14,15,16,17,18,19,20];
model.group[1]= { start:23, start_op:"Boundary", end:37, end_op:"Boundary", parent:22, type:"Sequence" };
model.group[1].contents=[30,31,32,33,34,35,36];
model.group[1].associations=[30,31,32,33,34,35,36];
model.group[2]= { start:39, start_op:"Boundary", end:68, end_op:"Boundary", parent:38, type:"Sequence" };
model.group[2].contents=[45,46,47,48,49,50,51,52,53,54,55,56,57,58,59,60,61,62,63,64,65,66,67];
model.group[2].associations=[45,46,47,48,49,50,51,52,53,54,55,56,57,58,59,60,61,62,63,64,65,66,67];
model.proportional=[];
model.proportional[0]={ func:"KDEPlot", param:[0, 4, 5, 0, 0, 0, 0, 0], n:3, c:0, k:1, e:0, outlier_prior:0, outlier_model:0, outlier_possible:0, outlier_type:'t' };
model.proportional[1]={ func:"Likelihood", param:[4, 0, 0, 0, 0, 0, 0, 1], n:4, c:0, k:1, e:0, outlier_prior:0, outlier_model:0, outlier_possible:0, outlier_type:'t' };
model.proportional[2]={ func:"Likelihood", param:[5, 0, 0, 0, 0, 0, 0, 2], n:5, c:0, k:1, e:0, outlier_prior:0, outlier_model:0, outlier_possible:0, outlier_type:'t' };
model.proportional[3]={ func:"Likelihood", param:[9, 0, 0, 0, 0, 0, 0, 3], n:9, c:0, k:1, e:0, outlier_prior:0, outlier_model:0, outlier_possible:0, outlier_type:'t' };
model.proportional[4]={ func:"Likelihood", param:[10, 0, 0, 0, 0, 0, 0, 4], n:10, c:0, k:1, e:0, outlier_prior:0, outlier_model:0, outlier_possible:0, outlier_type:'t' };
model.proportional[5]={ func:"Likelihood", param:[11, 0, 0, 0, 0, 0, 0, 5], n:11, c:0, k:1, e:0, outlier_prior:0, outlier_model:0, outlier_possible:0, outlier_type:'t' };
model.proportional[6]={ func:"Likelihood", param:[12, 0, 0, 0, 0, 0, 0, 6], n:12, c:0, k:1, e:0, outlier_prior:0, outlier_model:0, outlier_possible:0, outlier_type:'t' };
model.proportional[7]={ func:"Likelihood", param:[13, 0, 0, 0, 0, 0, 0, 7], n:13, c:0, k:1, e:0, outlier_prior:0, outlier_model:0, outlier_possible:0, outlier_type:'t' };
model.proportional[8]={ func:"Likelihood", param:[14, 0, 0, 0, 0, 0, 0, 8], n:14, c:0, k:1, e:0, outlier_prior:0, outlier_model:0, outlier_possible:0, outlier_type:'t' };
model.proportional[9]={ func:"Likelihood", param:[15, 0, 0, 0, 0, 0, 0, 9], n:15, c:0, k:1, e:0, outlier_prior:0, outlier_model:0, outlier_possible:0, outlier_type:'t' };
model.proportional[10]={ func:"Likelihood", param:[16, 0, 0, 0, 0, 0, 0, 10], n:16, c:0, k:1, e:0, outlier_prior:0, outlier_model:0, outlier_possible:0, outlier_type:'t' };
model.proportional[11]={ func:"Likelihood", param:[17, 0, 0, 0, 0, 0, 0, 11], n:17, c:0, k:1, e:0, outlier_prior:0, outlier_model:0, outlier_possible:0, outlier_type:'t' };
model.proportional[12]={ func:"Likelihood", param:[18, 0, 0, 0, 0, 0, 0, 12], n:18, c:0, k:1, e:0, outlier_prior:0, outlier_model:0, outlier_possible:0, outlier_type:'t' };
model.proportional[13]={ func:"Likelihood", param:[19, 0, 0, 0, 0, 0, 0, 13], n:19, c:0, k:1, e:0, outlier_prior:0, outlier_model:0, outlier_possible:0, outlier_type:'t' };
model.proportional[14]={ func:"Likelihood", param:[20, 0, 0, 0, 0, 0, 0, 14], n:20, c:0, k:1, e:0, outlier_prior:0, outlier_model:0, outlier_possible:0, outlier_type:'t' };
model.proportional[15]={ func:"Withinlimits", param:[0, 2, 21, 0, 0, 0, 0, 15], n:1, c:0, k:1, e:0, outlier_prior:0, outlier_model:0, outlier_possible:0, outlier_type:'t' };
model.proportional[16]={ func:"KDEPlot", param:[0, 25, 26, 0, 0, 0, 0, 16], n:24, c:0, k:1, e:0, outlier_prior:0, outlier_model:0, outlier_possible:0, outlier_type:'t' };
model.proportional[17]={ func:"Likelihood", param:[25, 0, 0, 0, 0, 0, 0, 17], n:25, c:0, k:1, e:0, outlier_prior:0, outlier_model:0, outlier_possible:0, outlier_type:'t' };
model.proportional[18]={ func:"Likelihood", param:[26, 0, 0, 0, 0, 0, 0, 18], n:26, c:0, k:1, e:0, outlier_prior:0, outlier_model:0, outlier_possible:0, outlier_type:'t' };
model.proportional[19]={ func:"Likelihood", param:[30, 0, 0, 0, 0, 0, 0, 19], n:30, c:0, k:1, e:0, outlier_prior:0, outlier_model:0, outlier_possible:0, outlier_type:'t' };
model.proportional[20]={ func:"Likelihood", param:[31, 0, 0, 0, 0, 0, 0, 20], n:31, c:0, k:1, e:0, outlier_prior:0, outlier_model:0, outlier_possible:0, outlier_type:'t' };
model.proportional[21]={ func:"Likelihood", param:[32, 0, 0, 0, 0, 0, 0, 21], n:32, c:0, k:1, e:0, outlier_prior:0, outlier_model:0, outlier_possible:0, outlier_type:'t' };
model.proportional[22]={ func:"Likelihood", param:[33, 0, 0, 0, 0, 0, 0, 22], n:33, c:0, k:1, e:0, outlier_prior:0, outlier_model:0, outlier_possible:0, outlier_type:'t' };
model.proportional[23]={ func:"Likelihood", param:[34, 0, 0, 0, 0, 0, 0, 23], n:34, c:0, k:1, e:0, outlier_prior:0, outlier_model:0, outlier_possible:0, outlier_type:'t' };
model.proportional[24]={ func:"Likelihood", param:[35, 0, 0, 0, 0, 0, 0, 24], n:35, c:0, k:1, e:0, outlier_prior:0, outlier_model:0, outlier_possible:0, outlier_type:'t' };
model.proportional[25]={ func:"Likelihood", param:[36, 0, 0, 0, 0, 0, 0, 25], n:36, c:0, k:1, e:0, outlier_prior:0, outlier_model:0, outlier_possible:0, outlier_type:'t' };
model.proportional[26]={ func:"Withinlimits", param:[0, 23, 37, 0, 0, 0, 0, 26], n:1, c:0, k:1, e:0, outlier_prior:0, outlier_model:0, outlier_possible:0, outlier_type:'t' };
model.proportional[27]={ func:"KDEPlot", param:[0, 41, 42, 0, 0, 0, 0, 27], n:40, c:0, k:1, e:0, outlier_prior:0, outlier_model:0, outlier_possible:0, outlier_type:'t' };
model.proportional[28]={ func:"Likelihood", param:[41, 0, 0, 0, 0, 0, 0, 28], n:41, c:0, k:1, e:0, outlier_prior:0, outlier_model:0, outlier_possible:0, outlier_type:'t' };
model.proportional[29]={ func:"Likelihood", param:[42, 0, 0, 0, 0, 0, 0, 29], n:42, c:0, k:1, e:0, outlier_prior:0, outlier_model:0, outlier_possible:0, outlier_type:'t' };
model.proportional[30]={ func:"Likelihood", param:[45, 0, 0, 0, 0, 0, 0, 30], n:45, c:0, k:1, e:0, outlier_prior:0, outlier_model:0, outlier_possible:0, outlier_type:'t' };
model.proportional[31]={ func:"Likelihood", param:[46, 0, 0, 0, 0, 0, 0, 31], n:46, c:0, k:1, e:0, outlier_prior:0, outlier_model:0, outlier_possible:0, outlier_type:'t' };
model.proportional[32]={ func:"Likelihood", param:[47, 0, 0, 0, 0, 0, 0, 32], n:47, c:0, k:1, e:0, outlier_prior:0, outlier_model:0, outlier_possible:0, outlier_type:'t' };
model.proportional[33]={ func:"Likelihood", param:[48, 0, 0, 0, 0, 0, 0, 33], n:48, c:0, k:1, e:0, outlier_prior:0, outlier_model:0, outlier_possible:0, outlier_type:'t' };
model.proportional[34]={ func:"Likelihood", param:[49, 0, 0, 0, 0, 0, 0, 34], n:49, c:0, k:1, e:0, outlier_prior:0, outlier_model:0, outlier_possible:0, outlier_type:'t' };
model.proportional[35]={ func:"Likelihood", param:[50, 0, 0, 0, 0, 0, 0, 35], n:50, c:0, k:1, e:0, outlier_prior:0, outlier_model:0, outlier_possible:0, outlier_type:'t' };
model.proportional[36]={ func:"Likelihood", param:[51, 0, 0, 0, 0, 0, 0, 36], n:51, c:0, k:1, e:0, outlier_prior:0, outlier_model:0, outlier_possible:0, outlier_type:'t' };
model.proportional[37]={ func:"Likelihood", param:[52, 0, 0, 0, 0, 0, 0, 37], n:52, c:0, k:1, e:0, outlier_prior:0, outlier_model:0, outlier_possible:0, outlier_type:'t' };
model.proportional[38]={ func:"Likelihood", param:[53, 0, 0, 0, 0, 0, 0, 38], n:53, c:0, k:1, e:0, outlier_prior:0, outlier_model:0, outlier_possible:0, outlier_type:'t' };
model.proportional[39]={ func:"Likelihood", param:[54, 0, 0, 0, 0, 0, 0, 39], n:54, c:0, k:1, e:0, outlier_prior:0, outlier_model:0, outlier_possible:0, outlier_type:'t' };
model.proportional[40]={ func:"Likelihood", param:[55, 0, 0, 0, 0, 0, 0, 40], n:55, c:0, k:1, e:0, outlier_prior:0, outlier_model:0, outlier_possible:0, outlier_type:'t' };
model.proportional[41]={ func:"Likelihood", param:[56, 0, 0, 0, 0, 0, 0, 41], n:56, c:0, k:1, e:0, outlier_prior:0, outlier_model:0, outlier_possible:0, outlier_type:'t' };
model.proportional[42]={ func:"Likelihood", param:[57, 0, 0, 0, 0, 0, 0, 42], n:57, c:0, k:1, e:0, outlier_prior:0, outlier_model:0, outlier_possible:0, outlier_type:'t' };
model.proportional[43]={ func:"Likelihood", param:[58, 0, 0, 0, 0, 0, 0, 43], n:58, c:0, k:1, e:0, outlier_prior:0, outlier_model:0, outlier_possible:0, outlier_type:'t' };
model.proportional[44]={ func:"Likelihood", param:[59, 0, 0, 0, 0, 0, 0, 44], n:59, c:0, k:1, e:0, outlier_prior:0, outlier_model:0, outlier_possible:0, outlier_type:'t' };
model.proportional[45]={ func:"Likelihood", param:[60, 0, 0, 0, 0, 0, 0, 45], n:60, c:0, k:1, e:0, outlier_prior:0, outlier_model:0, outlier_possible:0, outlier_type:'t' };
model.proportional[46]={ func:"Likelihood", param:[61, 0, 0, 0, 0, 0, 0, 46], n:61, c:0, k:1, e:0, outlier_prior:0, outlier_model:0, outlier_possible:0, outlier_type:'t' };
model.proportional[47]={ func:"Likelihood", param:[62, 0, 0, 0, 0, 0, 0, 47], n:62, c:0, k:1, e:0, outlier_prior:0, outlier_model:0, outlier_possible:0, outlier_type:'t' };
model.proportional[48]={ func:"Likelihood", param:[63, 0, 0, 0, 0, 0, 0, 48], n:63, c:0, k:1, e:0, outlier_prior:0, outlier_model:0, outlier_possible:0, outlier_type:'t' };
model.proportional[49]={ func:"Likelihood", param:[64, 0, 0, 0, 0, 0, 0, 49], n:64, c:0, k:1, e:0, outlier_prior:0, outlier_model:0, outlier_possible:0, outlier_type:'t' };
model.proportional[50]={ func:"Likelihood", param:[65, 0, 0, 0, 0, 0, 0, 50], n:65, c:0, k:1, e:0, outlier_prior:0, outlier_model:0, outlier_possible:0, outlier_type:'t' };
model.proportional[51]={ func:"Likelihood", param:[66, 0, 0, 0, 0, 0, 0, 51], n:66, c:0, k:1, e:0, outlier_prior:0, outlier_model:0, outlier_possible:0, outlier_type:'t' };
model.proportional[52]={ func:"Likelihood", param:[67, 0, 0, 0, 0, 0, 0, 52], n:67, c:0, k:1, e:0, outlier_prior:0, outlier_model:0, outlier_possible:0, outlier_type:'t' };
model.proportional[53]={ func:"Withinlimits", param:[0, 39, 68, 0, 0, 0, 0, 53], n:1, c:0, k:1, e:0, outlier_prior:0, outlier_model:0, outlier_possible:0, outlier_type:'t' };
model.proportional[54]={ func:"UniformN", param:[0, 2, 21, 0, 0, 0, 0, 54], n:12, c:0, k:1, e:0, outlier_prior:0, outlier_model:0, outlier_possible:0, outlier_type:'t' };
model.proportional[55]={ func:"UniformN", param:[0, 23, 37, 0, 0, 0, 0, 55], n:7, c:0, k:1, e:0, outlier_prior:0, outlier_model:0, outlier_possible:0, outlier_type:'t' };
model.proportional[56]={ func:"UniformN", param:[0, 39, 68, 0, 0, 0, 0, 56], n:23, c:0, k:1, e:0, outlier_prior:0, outlier_model:0, outlier_possible:0, outlier_type:'t' };
ocd[38].likelihood.comment[2]="i : Using logs - function probability low";
ocd[0].posterior.comment=[];
ocd[0].posterior.comment[0]="Posterior ";
ocd[0].posterior.comment[1]="( MCMC(30000)";
model.element[0].mean=NaN;
model.element[1].mean=NaN;
model.element[2].timepos=4;
model.element[2].mean=548.243;
model.element[2].sd=35.6665;
model.element[3].timepos=20;
model.element[3].mean=721.84;
model.element[3].sd=96.5429;
model.element[4].timepos=62;
model.element[4].mean=0.00031646;
model.element[4].sd=0.998638;
model.element[5].timepos=65;
model.element[5].mean=0.677061;
model.element[5].sd=0.207492;
model.element[6].timepos=5;
model.element[6].mean=576.454;
model.element[6].sd=13.2078;
model.element[7].timepos=28;
model.element[7].mean=873.637;
model.element[7].sd=47.4884;
model.element[8].timepos=68;
model.element[8].mean=297.183;
model.element[8].sd=50.6214;
model.element[9].timepos=25;
model.element[9].mean=781.553;
model.element[9].sd=55.7549;
model.element[10].timepos=22;
model.element[10].mean=724.453;
model.element[10].sd=31.6271;
model.element[11].timepos=6;
model.element[11].mean=585.154;
model.element[11].sd=17.0535;
model.element[12].timepos=8;
model.element[12].mean=593.149;
model.element[12].sd=19.0133;
model.element[13].timepos=7;
model.element[13].mean=592.88;
model.element[13].sd=19.0203;
model.element[14].timepos=23;
model.element[14].mean=766.204;
model.element[14].sd=46.5163;
model.element[15].timepos=24;
model.element[15].mean=771.882;
model.element[15].sd=49.3607;
model.element[16].timepos=19;
model.element[16].mean=721.656;
model.element[16].sd=36.9941;
model.element[17].timepos=26;
model.element[17].mean=825.612;
model.element[17].sd=40.6153;
model.element[18].timepos=18;
model.element[18].mean=718.324;
model.element[18].sd=37.7933;
model.element[19].timepos=17;
model.element[19].mean=708.873;
model.element[19].sd=41.5536;
model.element[20].timepos=27;
model.element[20].mean=863.96;
model.element[20].sd=56.1189;
model.element[21].timepos=31;
model.element[21].mean=902.015;
model.element[21].sd=61.9767;
model.element[22].mean=NaN;
model.element[23].timepos=32;
model.element[23].mean=918.173;
model.element[23].sd=49.9981;
model.element[24].timepos=44;
model.element[24].mean=966.281;
model.element[24].sd=33.251;
model.element[25].timepos=63;
model.element[25].mean=0.000680787;
model.element[25].sd=1.00025;
model.element[26].timepos=66;
model.element[26].mean=0.722743;
model.element[26].sd=0.190823;
model.element[27].timepos=34;
model.element[27].mean=932.398;
model.element[27].sd=36.7333;
model.element[28].timepos=49;
model.element[28].mean=1002.33;
model.element[28].sd=12.665;
model.element[29].timepos=67;
model.element[29].mean=69.9283;
model.element[29].sd=44.6789;
model.element[30].timepos=40;
model.element[30].mean=954.101;
model.element[30].sd=25.9461;
model.element[31].timepos=43;
model.element[31].mean=960.886;
model.element[31].sd=27.3374;
model.element[32].timepos=46;
model.element[32].mean=985.088;
model.element[32].sd=26.1813;
model.element[33].timepos=41;
model.element[33].mean=957.364;
model.element[33].sd=34.0383;
model.element[34].timepos=42;
model.element[34].mean=957.963;
model.element[34].sd=34.634;
model.element[35].timepos=48;
model.element[35].mean=999.804;
model.element[35].sd=12.2841;
model.element[36].timepos=39;
model.element[36].mean=948.395;
model.element[36].sd=27.12;
model.element[37].timepos=51;
model.element[37].mean=1016.58;
model.element[37].sd=28.933;
model.element[38].mean=NaN;
model.element[39].timepos=9;
model.element[39].mean=602.595;
model.element[39].sd=37.9438;
model.element[40].timepos=33;
model.element[40].mean=925.593;
model.element[40].sd=190.164;
model.element[41].timepos=61;
model.element[41].mean=2.20479e-05;
model.element[41].sd=1.00066;
model.element[42].timepos=64;
model.element[42].mean=0.59962;
model.element[42].sd=0.202703;
model.element[43].timepos=10;
model.element[43].mean=630.108;
model.element[43].sd=22.4894;
model.element[44].timepos=59;
model.element[44].mean=1296.91;
model.element[44].sd=18.8767;
model.element[45].timepos=47;
model.element[45].mean=994.277;
model.element[45].sd=31.2727;
model.element[46].timepos=45;
model.element[46].mean=968.195;
model.element[46].sd=38.8942;
model.element[47].timepos=11;
model.element[47].mean=643.981;
model.element[47].sd=25.4284;
model.element[48].timepos=13;
model.element[48].mean=668.672;
model.element[48].sd=36.9581;
model.element[49].timepos=12;
model.element[49].mean=664.864;
model.element[49].sd=28.1603;
model.element[50].timepos=30;
model.element[50].mean=892.447;
model.element[50].sd=55.4694;
model.element[51].timepos=29;
model.element[51].mean=884.827;
model.element[51].sd=56.6574;
model.element[52].timepos=52;
model.element[52].mean=1069.79;
model.element[52].sd=45.1642;
model.element[53].timepos=50;
model.element[53].mean=1009.81;
model.element[53].sd=20.353;
model.element[54].timepos=56;
model.element[54].mean=1097.81;
model.element[54].sd=39.147;
model.element[55].timepos=36;
model.element[55].mean=938.522;
model.element[55].sd=31.214;
model.element[56].timepos=37;
model.element[56].mean=938.638;
model.element[56].sd=31.2467;
model.element[57].timepos=38;
model.element[57].mean=940.39;
model.element[57].sd=30.9178;
model.element[58].timepos=53;
model.element[58].mean=1077.94;
model.element[58].sd=41.964;
model.element[59].timepos=16;
model.element[59].mean=703.962;
model.element[59].sd=18.6916;
model.element[60].timepos=35;
model.element[60].mean=936.025;
model.element[60].sd=33.8575;
model.element[61].timepos=55;
model.element[61].mean=1081.69;
model.element[61].sd=42.767;
model.element[62].timepos=57;
model.element[62].mean=1247.45;
model.element[62].sd=16.9102;
model.element[63].timepos=58;
model.element[63].mean=1296.91;
model.element[63].sd=18.8814;
model.element[64].timepos=14;
model.element[64].mean=686.904;
model.element[64].sd=29.5897;
model.element[65].timepos=54;
model.element[65].mean=1079.65;
model.element[65].sd=39.7327;
model.element[66].timepos=15;
model.element[66].mean=697.878;
model.element[66].sd=69.5604;
model.element[67].timepos=21;
model.element[67].mean=722.957;
model.element[67].sd=33.4637;
model.element[68].timepos=60;
model.element[68].mean=1324.43;
model.element[68].sd=35.7715;
model.proportional[1].integ_agreement=100.05;
model.proportional[1].agreement=100.08;
model.proportional[1].outlier_post=0.00;
model.proportional[2].integ_agreement=99.06;
model.proportional[2].agreement=100.00;
model.proportional[2].outlier_post=0.00;
model.proportional[3].integ_agreement=98.67;
model.proportional[3].agreement=98.36;
model.proportional[3].outlier_post=0.00;
model.proportional[4].integ_agreement=99.51;
model.proportional[4].agreement=99.22;
model.proportional[4].outlier_post=0.00;
model.proportional[5].integ_agreement=102.83;
model.proportional[5].agreement=102.40;
model.proportional[5].outlier_post=0.00;
model.proportional[6].integ_agreement=102.52;
model.proportional[6].agreement=102.14;
model.proportional[6].outlier_post=0.00;
model.proportional[7].integ_agreement=102.48;
model.proportional[7].agreement=102.10;
model.proportional[7].outlier_post=0.00;
model.proportional[8].integ_agreement=102.00;
model.proportional[8].agreement=101.58;
model.proportional[8].outlier_post=0.00;
model.proportional[9].integ_agreement=101.59;
model.proportional[9].agreement=101.28;
model.proportional[9].outlier_post=0.00;
model.proportional[10].integ_agreement=98.66;
model.proportional[10].agreement=98.23;
model.proportional[10].outlier_post=0.00;
model.proportional[11].integ_agreement=102.08;
model.proportional[11].agreement=101.63;
model.proportional[11].outlier_post=0.00;
model.proportional[12].integ_agreement=98.66;
model.proportional[12].agreement=98.18;
model.proportional[12].outlier_post=0.00;
model.proportional[13].integ_agreement=98.32;
model.proportional[13].agreement=97.78;
model.proportional[13].outlier_post=0.00;
model.proportional[14].integ_agreement=69.19;
model.proportional[14].agreement=68.96;
model.proportional[14].outlier_post=0.00;
model.proportional[17].integ_agreement=99.95;
model.proportional[17].agreement=99.97;
model.proportional[17].outlier_post=0.00;
model.proportional[18].integ_agreement=98.87;
model.proportional[18].agreement=100.00;
model.proportional[18].outlier_post=0.00;
model.proportional[19].integ_agreement=90.20;
model.proportional[19].agreement=89.60;
model.proportional[19].outlier_post=0.00;
model.proportional[20].integ_agreement=101.25;
model.proportional[20].agreement=100.15;
model.proportional[20].outlier_post=0.00;
model.proportional[21].integ_agreement=92.64;
model.proportional[21].agreement=93.40;
model.proportional[21].outlier_post=0.00;
model.proportional[22].integ_agreement=111.80;
model.proportional[22].agreement=111.30;
model.proportional[22].outlier_post=0.00;
model.proportional[23].integ_agreement=112.42;
model.proportional[23].agreement=112.01;
model.proportional[23].outlier_post=0.00;
model.proportional[24].integ_agreement=84.17;
model.proportional[24].agreement=83.14;
model.proportional[24].outlier_post=0.00;
model.proportional[25].integ_agreement=78.87;
model.proportional[25].agreement=78.34;
model.proportional[25].outlier_post=0.00;
model.proportional[28].integ_agreement=99.93;
model.proportional[28].agreement=99.96;
model.proportional[28].outlier_post=0.00;
model.proportional[29].integ_agreement=99.56;
model.proportional[29].agreement=100.00;
model.proportional[29].outlier_post=0.00;
model.proportional[30].integ_agreement=98.33;
model.proportional[30].agreement=97.81;
model.proportional[30].outlier_post=0.00;
model.proportional[31].integ_agreement=97.01;
model.proportional[31].agreement=96.05;
model.proportional[31].outlier_post=0.00;
model.proportional[32].integ_agreement=102.12;
model.proportional[32].agreement=102.00;
model.proportional[32].outlier_post=0.00;
model.proportional[33].integ_agreement=105.78;
model.proportional[33].agreement=105.74;
model.proportional[33].outlier_post=0.00;
model.proportional[34].integ_agreement=104.17;
model.proportional[34].agreement=103.96;
model.proportional[34].outlier_post=0.00;
model.proportional[35].integ_agreement=97.77;
model.proportional[35].agreement=97.02;
model.proportional[35].outlier_post=0.00;
model.proportional[36].integ_agreement=97.81;
model.proportional[36].agreement=97.07;
model.proportional[36].outlier_post=0.00;
model.proportional[37].integ_agreement=98.06;
model.proportional[37].agreement=97.39;
model.proportional[37].outlier_post=0.00;
model.proportional[38].integ_agreement=97.77;
model.proportional[38].agreement=97.02;
model.proportional[38].outlier_post=0.00;
model.proportional[39].integ_agreement=99.65;
model.proportional[39].agreement=99.52;
model.proportional[39].outlier_post=0.00;
model.proportional[40].integ_agreement=99.42;
model.proportional[40].agreement=99.22;
model.proportional[40].outlier_post=0.00;
model.proportional[41].integ_agreement=99.43;
model.proportional[41].agreement=99.24;
model.proportional[41].outlier_post=0.00;
model.proportional[42].integ_agreement=99.33;
model.proportional[42].agreement=99.10;
model.proportional[42].outlier_post=0.00;
model.proportional[43].integ_agreement=97.95;
model.proportional[43].agreement=97.26;
model.proportional[43].outlier_post=0.00;
model.proportional[44].integ_agreement=98.64;
model.proportional[44].agreement=98.18;
model.proportional[44].outlier_post=0.00;
model.proportional[45].integ_agreement=99.53;
model.proportional[45].agreement=99.36;
model.proportional[45].outlier_post=0.00;
model.proportional[46].integ_agreement=98.81;
model.proportional[46].agreement=98.41;
model.proportional[46].outlier_post=0.00;
model.proportional[47].integ_agreement=99.24;
model.proportional[47].agreement=98.97;
model.proportional[47].outlier_post=0.00;
model.proportional[48].integ_agreement=103.08;
model.proportional[48].agreement=102.43;
model.proportional[48].outlier_post=0.00;
model.proportional[49].integ_agreement=99.78;
model.proportional[49].agreement=99.52;
model.proportional[49].outlier_post=0.00;
model.proportional[50].integ_agreement=98.55;
model.proportional[50].agreement=98.05;
model.proportional[50].outlier_post=0.00;
model.proportional[51].integ_agreement=92.35;
model.proportional[51].agreement=92.32;
model.proportional[51].outlier_post=0.00;
model.proportional[52].integ_agreement=98.75;
model.proportional[52].agreement=98.31;
model.proportional[52].outlier_post=0.00;
model.nLikelihood=48;
model.overallFactor= 36.8052;
model.overallAgreement=86.57;
model.modelFactor= 56.5129;
model.modelAgreement=92.09;
ocd[0].posterior.comment[2]="Overall agreement  86.6%";
ocd[0].posterior.overallAgreementText="Aovr= 86.6%(A'c= 60.0%)";
ocd[0].posterior.overallAgreement=86.6;
ocd[0].posterior.comment[3]="Dynamic agreement  92.1%";
ocd[0].posterior.modelAgreementText="Amod= 92.1%(A'c= 60.0%)";
ocd[0].posterior.modelAgreement=92.1;
if(!ocd[2]){ocd[2]={};};
ocd[2].ref="OxCal v4.4.4 Bronk Ramsey (2021); r:5";
if(!ocd[2].name){ocd[2].name="Start Tombs";}
ocd[2].posterior={};
ocd[2].posterior.comment=[];
ocd[2].posterior.comment[0]="Start Tombs Posterior ";
ocd[2].posterior.range=[];
ocd[2].posterior.range[1]=[];
ocd[2].posterior.range[1][0]=[534, 585, 68.268949];
ocd[2].posterior.comment[1]="  68.3% probability";
ocd[2].posterior.comment[2]="    534AD (68.3%) 584AD";
ocd[2].posterior.range[2]=[];
ocd[2].posterior.range[2][0]=[467.5, 599.5, 95.449974];
ocd[2].posterior.comment[3]="  95.4% probability";
ocd[2].posterior.comment[4]="    467AD (95.4%) 599AD";
ocd[2].posterior.range[3]=[];
ocd[2].posterior.range[3][0]=[350, 628, 99.730020];
ocd[2].posterior.mean=548.243;
ocd[2].posterior.sigma=35.6974;
ocd[2].posterior.median=556.5;
ocd[2].posterior.probNorm=0.0177841;
ocd[2].posterior.start=195.5;
ocd[2].posterior.resolution=5;
ocd[2].posterior.prob=[0.000000, 0.000115, 0.000244, 0.000254, 0.000254, 0.000298, 0.000268, 0.000342, 0.000337, 0.000390, 0.000422, 0.000469, 0.000459, 0.000559, 0.000571, 0.000622, 0.000744, 0.000718, 0.000761, 0.000920, 0.000925, 0.001052, 0.001184, 0.001230, 0.001425, 0.001621, 0.001667, 0.001835, 0.002153, 0.002467, 0.002555, 0.002689, 0.003065, 0.003558, 0.003641, 0.004259, 0.004986, 0.005491, 0.006070, 0.006768, 0.007556, 0.008088, 0.009350, 0.010846, 0.011502, 0.013686, 0.015073, 0.017762, 0.020410, 0.023270, 0.028078, 0.030494, 0.036171, 0.041052, 0.047063, 0.053642, 0.063439, 0.072869, 0.085423, 0.100456, 0.119019, 0.138789, 0.165115, 0.193821, 0.232356, 0.273715, 0.328673, 0.397877, 0.472619, 0.565776, 0.664572, 0.759231, 0.829465, 0.898918, 0.964915, 1.000000, 0.927908, 0.697995, 0.436330, 0.216649, 0.091451, 0.037718, 0.020881, 0.016666, 0.016100, 0.010311, 0.004368, 0.001176];
ocd[2].posterior.convergence=99.9;
if(!ocd[3]){ocd[3]={};};
ocd[3].ref="OxCal v4.4.4 Bronk Ramsey (2021); r:5";
if(!ocd[3].name){ocd[3].name="Tombs";}
ocd[3].posterior={};
ocd[3].posterior.comment=[];
ocd[3].posterior.comment[0]="Tombs Posterior ";
ocd[3].posterior.range=[];
ocd[3].posterior.mean=721.84;
ocd[3].posterior.sigma=96.5535;
ocd[3].posterior.median=726.5;
ocd[3].posterior.probNorm=0.00411385;
ocd[3].posterior.start=340.5;
ocd[3].posterior.resolution=5;
ocd[3].posterior.prob=[0.000000, 0.000001, 0.000001, 0.000001, 0.000002, 0.000001, 0.000002, 0.000003, 0.000004, 0.000006, 0.000009, 0.000013, 0.000016, 0.000022, 0.000031, 0.000043, 0.000056, 0.000081, 0.000105, 0.000148, 0.000216, 0.000286, 0.000407, 0.000565, 0.000780, 0.001068, 0.001466, 0.002045, 0.002776, 0.003883, 0.005335, 0.007273, 0.010018, 0.013650, 0.018669, 0.025736, 0.035045, 0.047951, 0.065645, 0.089371, 0.121669, 0.164143, 0.219063, 0.285949, 0.364210, 0.457320, 0.563898, 0.674641, 0.768058, 0.826569, 0.842838, 0.825992, 0.788798, 0.743430, 0.697950, 0.656519, 0.620470, 0.589809, 0.566049, 0.549266, 0.540419, 0.541353, 0.550240, 0.568162, 0.593048, 0.622779, 0.653694, 0.685279, 0.714107, 0.740006, 0.763167, 0.784473, 0.805086, 0.824552, 0.844366, 0.864606, 0.885885, 0.906711, 0.928600, 0.948556, 0.967772, 0.983517, 0.994840, 0.999914, 1.000000, 0.993305, 0.981976, 0.964729, 0.938099, 0.894022, 0.840394, 0.785197, 0.734508, 0.687414, 0.645363, 0.608291, 0.574900, 0.545800, 0.519967, 0.496385, 0.473921, 0.451877, 0.430419, 0.410547, 0.392281, 0.375687, 0.360705, 0.346563, 0.333189, 0.318695, 0.301213, 0.278370, 0.250848, 0.220209, 0.189717, 0.161239, 0.135661, 0.113033, 0.093614, 0.077397, 0.063658, 0.051870, 0.042165, 0.034101, 0.027432, 0.021836, 0.017394, 0.013777, 0.010821, 0.008420, 0.006625, 0.005104, 0.003970, 0.003061, 0.002358, 0.001817, 0.001389, 0.001073, 0.000796, 0.000619, 0.000467, 0.000355, 0.000274, 0.000206, 0.000152, 0.000117, 0.000090, 0.000070, 0.000052, 0.000042, 0.000028, 0.000021, 0.000016, 0.000013, 0.000008, 0.000007, 0.000005, 0.000004, 0.000003, 0.000002, 0.000002, 0.000001, 0.000001, 0.000001, 0.000001, 0.000001, 0.000000];
ocd[3].posterior.probNorm*=12;
ocd[3].posterior.convergence=100.0;
if(!ocd[4]){ocd[4]={};};
ocd[4].ref="OxCal v4.4.4 Bronk Ramsey (2021); r:5";
if(!ocd[4].name){ocd[4].name="Tombs_Kernel";}
ocd[4].posterior={};
ocd[4].posterior.comment=[];
ocd[4].posterior.comment[0]="Tombs_Kernel Posterior ";
ocd[4].posterior.range=[];
ocd[4].posterior.range[1]=[];
ocd[4].posterior.range[1][0]=[-1, 1, 68.268949];
ocd[4].posterior.comment[1]="  68.3% probability";
ocd[4].posterior.comment[2]="    -1 (68.3%) 1";
ocd[4].posterior.range[2]=[];
ocd[4].posterior.range[2][0]=[-2.01, 2, 95.449974];
ocd[4].posterior.comment[3]="  95.4% probability";
ocd[4].posterior.comment[4]="    -2 (95.4%) 2";
ocd[4].posterior.range[3]=[];
ocd[4].posterior.range[3][0]=[-3, 3.01, 99.730020];
ocd[4].posterior.mean=0.000337819;
ocd[4].posterior.sigma=0.999148;
ocd[4].posterior.median=-4.97597e-14;
ocd[4].posterior.agreement=100.1;
ocd[4].posterior.comment[5]=" Agreement 100.1%";
ocd[4].posterior.probNorm=0.403087;
ocd[4].posterior.start=-4.5;
ocd[4].posterior.resolution=0.1;
ocd[4].posterior.prob=[0.000000, 0.000038, 0.000070, 0.000162, 0.000258, 0.000302, 0.000581, 0.000818, 0.001055, 0.001642, 0.002111, 0.003166, 0.004275, 0.005918, 0.008001, 0.010893, 0.015023, 0.019320, 0.025852, 0.033556, 0.043373, 0.055030, 0.070629, 0.088586, 0.106588, 0.135313, 0.162483, 0.191771, 0.233352, 0.274622, 0.323681, 0.366652, 0.423421, 0.483319, 0.540456, 0.599107, 0.660909, 0.718806, 0.774194, 0.834590, 0.873836, 0.912169, 0.943840, 0.965743, 0.978847, 1.000000, 0.986575, 0.973771, 0.943633, 0.908142, 0.877053, 0.829438, 0.780938, 0.715271, 0.661961, 0.601326, 0.543996, 0.482490, 0.424918, 0.370974, 0.317771, 0.273648, 0.233400, 0.195555, 0.162979, 0.132547, 0.108414, 0.086498, 0.070656, 0.055617, 0.042344, 0.032996, 0.026341, 0.020241, 0.014991, 0.011415, 0.008464, 0.005939, 0.004426, 0.002967, 0.002019, 0.001384, 0.001029, 0.000754, 0.000506, 0.000350, 0.000205, 0.000178, 0.000059];
ocd[4].posterior.convergence=99.9;
if(!ocd[5]){ocd[5]={};};
ocd[5].ref="OxCal v4.4.4 Bronk Ramsey (2021); r:5";
if(!ocd[5].name){ocd[5].name="Tombs_Scale";}
ocd[5].posterior={};
ocd[5].posterior.comment=[];
ocd[5].posterior.comment[0]="Tombs_Scale Posterior ";
ocd[5].posterior.range=[];
ocd[5].posterior.range[1]=[];
ocd[5].posterior.range[1][0]=[0.565, 1, 68.268949];
ocd[5].posterior.comment[1]="  68.3% probability";
ocd[5].posterior.comment[2]="    1 (68.3%) 1";
ocd[5].posterior.range[2]=[];
ocd[5].posterior.range[2][0]=[0.304, 1, 95.449974];
ocd[5].posterior.comment[3]="  95.4% probability";
ocd[5].posterior.comment[4]="    0 (95.4%) 1";
ocd[5].posterior.range[3]=[];
ocd[5].posterior.range[3][0]=[0.156, 1, 99.730020];
ocd[5].posterior.mean=0.677118;
ocd[5].posterior.sigma=0.207439;
ocd[5].posterior.median=0.698;
ocd[5].posterior.agreement=100.0;
ocd[5].posterior.comment[5]=" Agreement 100.0%";
ocd[5].posterior.probNorm=1.73429;
ocd[5].posterior.start=0.025;
ocd[5].posterior.resolution=0.01;
ocd[5].posterior.prob=[0.000000, 0.000075, 0.000250, 0.000726, 0.001389, 0.002691, 0.005143, 0.006758, 0.010012, 0.015142, 0.020436, 0.026581, 0.035203, 0.046766, 0.053962, 0.067828, 0.080905, 0.093720, 0.111478, 0.129449, 0.149559, 0.165053, 0.186689, 0.208777, 0.232668, 0.252102, 0.276767, 0.301773, 0.326237, 0.349615, 0.372954, 0.382252, 0.414313, 0.442359, 0.460568, 0.478124, 0.505179, 0.522686, 0.540497, 0.561245, 0.583909, 0.599177, 0.611615, 0.635669, 0.645430, 0.656654, 0.684399, 0.700068, 0.705735, 0.722729, 0.733266, 0.749210, 0.752778, 0.765341, 0.772676, 0.772226, 0.789908, 0.798931, 0.816338, 0.829165, 0.830241, 0.836561, 0.844771, 0.848374, 0.863831, 0.878897, 0.868899, 0.881087, 0.891412, 0.902299, 0.909198, 0.916292, 0.916653, 0.910721, 0.933686, 0.926753, 0.935061, 0.930382, 0.940494, 0.950129, 0.951218, 0.951429, 0.952169, 0.956251, 0.957612, 0.975235, 0.973669, 0.976448, 0.979438, 0.974781, 0.976860, 0.993730, 0.987172, 0.995806, 0.986835, 1.000000, 0.997748, 0.995167, 0.000000, 0.000000, 0.000000];
ocd[5].posterior.convergence=99.9;
if(!ocd[6]){ocd[6]={};};
ocd[6].ref="OxCal v4.4.4 Bronk Ramsey (2021); r:5";
if(!ocd[6].name){ocd[6].name="First Tombs";}
ocd[6].posterior={};
ocd[6].posterior.comment=[];
ocd[6].posterior.comment[0]="First Tombs Posterior ";
ocd[6].posterior.range=[];
ocd[6].posterior.range[1]=[];
ocd[6].posterior.range[1][0]=[566, 592.5, 68.268949];
ocd[6].posterior.comment[1]="  68.3% probability";
ocd[6].posterior.comment[2]="    566AD (68.3%) 592AD";
ocd[6].posterior.range[2]=[];
ocd[6].posterior.range[2][0]=[545.5, 600.5, 95.449974];
ocd[6].posterior.comment[3]="  95.4% probability";
ocd[6].posterior.comment[4]="    545AD (95.4%) 600AD";
ocd[6].posterior.range[3]=[];
ocd[6].posterior.range[3][0]=[537, 627, 99.730020];
ocd[6].posterior.mean=576.456;
ocd[6].posterior.sigma=13.2863;
ocd[6].posterior.median=578;
ocd[6].posterior.probNorm=0.0370951;
ocd[6].posterior.start=475.5;
ocd[6].posterior.resolution=5;
ocd[6].posterior.prob=[0.000000, 0.000009, 0.000014, 0.000015, 0.000025, 0.000016, 0.000011, 0.000015, 0.000008, 0.000051, 0.000145, 0.000959, 0.004573, 0.021705, 0.080655, 0.192204, 0.286683, 0.317587, 0.367139, 0.554303, 0.865548, 1.000000, 0.815614, 0.499774, 0.224477, 0.077284, 0.025916, 0.012765, 0.012704, 0.014892, 0.012098, 0.004030, 0.000328, 0.000006, 0.000000, 0.000000];
ocd[6].posterior.convergence=100.0;
if(!ocd[7]){ocd[7]={};};
ocd[7].ref="OxCal v4.4.4 Bronk Ramsey (2021); r:5";
if(!ocd[7].name){ocd[7].name="Last Tombs";}
ocd[7].posterior={};
ocd[7].posterior.comment=[];
ocd[7].posterior.comment[0]="Last Tombs Posterior ";
ocd[7].posterior.range=[];
ocd[7].posterior.range[1]=[];
ocd[7].posterior.range[1][0]=[779.5, 791.5, 5.817724];
ocd[7].posterior.range[1][1]=[800, 809, 3.814614];
ocd[7].posterior.range[1][2]=[833, 854, 9.476923];
ocd[7].posterior.range[1][3]=[877.5, 929, 49.159688];
ocd[7].posterior.comment[1]="  68.3% probability";
ocd[7].posterior.comment[2]="    779AD ( 5.8%) 791AD";
ocd[7].posterior.comment[3]="    800AD ( 3.8%) 808AD";
ocd[7].posterior.comment[4]="    832AD ( 9.5%) 854AD";
ocd[7].posterior.comment[5]="    877AD (49.2%) 928AD";
ocd[7].posterior.range[2]=[];
ocd[7].posterior.range[2][0]=[777, 944, 95.449974];
ocd[7].posterior.comment[6]="  95.4% probability";
ocd[7].posterior.comment[7]="    776AD (95.4%) 944AD";
ocd[7].posterior.range[3]=[];
ocd[7].posterior.range[3][0]=[772, 980.5, 99.730020];
ocd[7].posterior.mean=873.635;
ocd[7].posterior.sigma=47.51;
ocd[7].posterior.median=889;
ocd[7].posterior.probNorm=0.0158054;
ocd[7].posterior.start=755.5;
ocd[7].posterior.resolution=5;
ocd[7].posterior.prob=[0.000000, 0.000000, 0.000000, 0.001260, 0.054669, 0.309496, 0.344047, 0.269392, 0.250521, 0.266981, 0.275917, 0.261593, 0.238795, 0.225254, 0.227372, 0.250073, 0.282878, 0.300453, 0.300055, 0.281387, 0.259641, 0.237656, 0.224560, 0.216116, 0.234539, 0.317278, 0.514956, 0.797895, 1.000000, 0.960907, 0.774166, 0.620762, 0.509706, 0.410367, 0.316045, 0.246342, 0.189350, 0.154785, 0.126415, 0.101333, 0.082934, 0.064137, 0.049289, 0.036781, 0.027115, 0.019077, 0.012423, 0.006431, 0.001335, 0.000406, 0.000365, 0.000368, 0.000206, 0.000044, 0.000011, 0.000000];
ocd[7].posterior.convergence=99.8;
if(!ocd[8]){ocd[8]={};};
ocd[8].ref="OxCal v4.4.4 Bronk Ramsey (2021); r:5";
if(!ocd[8].name){ocd[8].name="Span Tombs";}
ocd[8].posterior={};
ocd[8].posterior.comment=[];
ocd[8].posterior.comment[0]="Span Tombs Posterior ";
ocd[8].posterior.range=[];
ocd[8].posterior.range[1]=[];
ocd[8].posterior.range[1][0]=[252, 358.5, 68.268949];
ocd[8].posterior.comment[1]="  68.3% probability";
ocd[8].posterior.comment[2]="    252 (68.3%) 358";
ocd[8].posterior.range[2]=[];
ocd[8].posterior.range[2][0]=[192.5, 378.5, 95.449974];
ocd[8].posterior.comment[3]="  95.4% probability";
ocd[8].posterior.comment[4]="    192 (95.4%) 378";
ocd[8].posterior.range[3]=[];
ocd[8].posterior.range[3][0]=[168, 422, 99.730020];
ocd[8].posterior.mean=297.185;
ocd[8].posterior.sigma=50.643;
ocd[8].posterior.median=309.5;
ocd[8].relative=true;
ocd[8].posterior.probNorm=0.0109016;
ocd[8].posterior.start=132.5;
ocd[8].posterior.resolution=5;
ocd[8].posterior.prob=[0.000000, 0.000004, 0.000100, 0.000932, 0.003599, 0.006609, 0.008337, 0.009627, 0.011848, 0.018684, 0.037432, 0.079383, 0.147233, 0.227058, 0.295138, 0.326383, 0.335134, 0.345008, 0.354455, 0.357457, 0.353488, 0.344200, 0.347393, 0.354145, 0.368275, 0.382360, 0.389196, 0.385593, 0.379673, 0.368004, 0.365766, 0.372240, 0.404552, 0.484381, 0.617011, 0.776645, 0.917046, 1.000000, 0.998384, 0.946734, 0.873880, 0.792837, 0.696318, 0.586852, 0.483923, 0.384610, 0.308428, 0.247637, 0.197903, 0.156808, 0.124209, 0.098605, 0.077520, 0.058637, 0.044742, 0.032905, 0.022642, 0.014822, 0.009567, 0.006068, 0.003778, 0.001999, 0.000916, 0.000450, 0.000123, 0.000088, 0.000036, 0.000012, 0.000008, 0.000004, 0.000012, 0.000012, 0.000008, 0.000008, 0.000008, 0.000008, 0.000008, 0.000008, 0.000008, 0.000008, 0.000012];
ocd[8].posterior.convergence=99.9;
if(!ocd[9]){ocd[9]={};};
ocd[9].ref="OxCal v4.4.4 Bronk Ramsey (2021); r:5";
if(!ocd[9].name){ocd[9].name="AA_107584_puma_head_burial";}
ocd[9].posterior={};
ocd[9].posterior.comment=[];
ocd[9].posterior.comment[0]="AA_107584_puma_head_burial Posterior ";
ocd[9].posterior.range=[];
ocd[9].posterior.range[1]=[];
ocd[9].posterior.range[1][0]=[693.5, 738, 28.423614];
ocd[9].posterior.range[1][1]=[773.5, 777, 1.949887];
ocd[9].posterior.range[1][2]=[785.5, 837.5, 37.895448];
ocd[9].posterior.comment[1]="  68.3% probability";
ocd[9].posterior.comment[2]="    693AD (28.4%) 738AD";
ocd[9].posterior.comment[3]="    773AD ( 1.9%) 776AD";
ocd[9].posterior.comment[4]="    785AD (37.9%) 837AD";
ocd[9].posterior.range[2]=[];
ocd[9].posterior.range[2][0]=[685, 744.5, 33.884083];
ocd[9].posterior.range[2][1]=[767.5, 878, 61.565890];
ocd[9].posterior.comment[5]="  95.4% probability";
ocd[9].posterior.comment[6]="    684AD (33.9%) 744AD";
ocd[9].posterior.comment[7]="    767AD (61.6%) 878AD";
ocd[9].posterior.range[3]=[];
ocd[9].posterior.range[3][0]=[676, 888, 99.730020];
ocd[9].posterior.mean=781.552;
ocd[9].posterior.sigma=55.7748;
ocd[9].posterior.median=793;
ocd[9].posterior.agreement=98.4;
ocd[9].posterior.comment[8]=" Agreement  98.4%";
ocd[9].posterior.probNorm=0.00860399;
ocd[9].posterior.start=640.5;
ocd[9].posterior.resolution=5;
ocd[9].posterior.prob=[0.000000, 0.000000, 0.000000, 0.000055, 0.000358, 0.002512, 0.009928, 0.035160, 0.101586, 0.252769, 0.499531, 0.657312, 0.603947, 0.641236, 0.762213, 0.822172, 0.859496, 0.853170, 0.826096, 0.723895, 0.437494, 0.183009, 0.081438, 0.056675, 0.078139, 0.134779, 0.417644, 0.704009, 0.377257, 0.576152, 0.918138, 1.000000, 0.885954, 0.807139, 0.848221, 0.934492, 0.958580, 0.893132, 0.757315, 0.624740, 0.540134, 0.496787, 0.473784, 0.478788, 0.474117, 0.463665, 0.415949, 0.310408, 0.179110, 0.066027, 0.014594, 0.002083, 0.000267, 0.000025, 0.000000, 0.000005, 0.000015, 0.000121, 0.000399, 0.000620, 0.000787, 0.000772, 0.000469, 0.000197, 0.000136, 0.000020, 0.000005];
ocd[9].posterior.convergence=99.9;
if(!ocd[10]){ocd[10]={};};
ocd[10].ref="OxCal v4.4.4 Bronk Ramsey (2021); r:5";
if(!ocd[10].name){ocd[10].name="CJ_35250_TW099";}
ocd[10].posterior={};
ocd[10].posterior.comment=[];
ocd[10].posterior.comment[0]="CJ_35250_TW099 Posterior ";
ocd[10].posterior.range=[];
ocd[10].posterior.range[1]=[];
ocd[10].posterior.range[1][0]=[685, 744.5, 68.268949];
ocd[10].posterior.comment[1]="  68.3% probability";
ocd[10].posterior.comment[2]="    684AD (68.3%) 744AD";
ocd[10].posterior.range[2]=[];
ocd[10].posterior.range[2][0]=[673, 776.5, 95.449974];
ocd[10].posterior.comment[3]="  95.4% probability";
ocd[10].posterior.comment[4]="    672AD (95.4%) 776AD";
ocd[10].posterior.range[3]=[];
ocd[10].posterior.range[3][0]=[661, 850, 99.730020];
ocd[10].posterior.mean=724.454;
ocd[10].posterior.sigma=31.6581;
ocd[10].posterior.median=721;
ocd[10].posterior.agreement=99.2;
ocd[10].posterior.comment[5]=" Agreement  99.2%";
ocd[10].posterior.probNorm=0.0124383;
ocd[10].posterior.start=640.5;
ocd[10].posterior.resolution=5;
ocd[10].posterior.prob=[0.000000, 0.000000, 0.000000, 0.000789, 0.005674, 0.028551, 0.093873, 0.241919, 0.497601, 0.805370, 0.983694, 1.000000, 0.992278, 0.982780, 0.933163, 0.904986, 0.898967, 0.913431, 0.927629, 0.947432, 0.948077, 0.709501, 0.475904, 0.379400, 0.446243, 0.550686, 0.669456, 0.203672, 0.019147, 0.008640, 0.031363, 0.038373, 0.027772, 0.025239, 0.039511, 0.065294, 0.085066, 0.067050, 0.041099, 0.023742, 0.013895, 0.010022, 0.008015, 0.008106, 0.008378, 0.007527, 0.005918, 0.003032, 0.000939, 0.000136, 0.000000, 0.000000, 0.000000];
ocd[10].posterior.convergence=100.0;
if(!ocd[11]){ocd[11]={};};
ocd[11].ref="OxCal v4.4.4 Bronk Ramsey (2021); r:5";
if(!ocd[11].name){ocd[11].name="Feature_12_2001_Excavations";}
ocd[11].posterior={};
ocd[11].posterior.comment=[];
ocd[11].posterior.comment[0]="Feature_12_2001_Excavations Posterior ";
ocd[11].posterior.range=[];
ocd[11].posterior.range[1]=[];
ocd[11].posterior.range[1][0]=[570, 599, 68.268949];
ocd[11].posterior.comment[1]="  68.3% probability";
ocd[11].posterior.comment[2]="    570AD (68.3%) 598AD";
ocd[11].posterior.range[2]=[];
ocd[11].posterior.range[2][0]=[549, 606, 90.388172];
ocd[11].posterior.range[2][1]=[620.5, 633, 5.061801];
ocd[11].posterior.comment[3]="  95.4% probability";
ocd[11].posterior.comment[4]="    548AD (90.4%) 606AD";
ocd[11].posterior.comment[5]="    620AD ( 5.1%) 632AD";
ocd[11].posterior.range[3]=[];
ocd[11].posterior.range[3][0]=[540, 640, 99.730020];
ocd[11].posterior.mean=585.156;
ocd[11].posterior.sigma=17.1143;
ocd[11].posterior.median=584.5;
ocd[11].posterior.agreement=102.4;
ocd[11].posterior.comment[6]=" Agreement 102.4%";
ocd[11].posterior.probNorm=0.0319053;
ocd[11].posterior.start=515.5;
ocd[11].posterior.resolution=5;
ocd[11].posterior.prob=[0.000000, 0.000022, 0.000075, 0.000522, 0.002713, 0.013323, 0.047885, 0.110116, 0.171491, 0.206629, 0.260347, 0.409256, 0.680249, 0.919476, 1.000000, 0.914286, 0.630314, 0.302358, 0.093725, 0.034425, 0.041654, 0.088706, 0.149316, 0.131969, 0.051664, 0.007638, 0.000384, 0.000000, 0.000000, 0.000000];
ocd[11].posterior.convergence=100.0;
if(!ocd[12]){ocd[12]={};};
ocd[12].ref="OxCal v4.4.4 Bronk Ramsey (2021); r:5";
if(!ocd[12].name){ocd[12].name="AA_107594_F19";}
ocd[12].posterior={};
ocd[12].posterior.comment=[];
ocd[12].posterior.comment[0]="AA_107594_F19 Posterior ";
ocd[12].posterior.range=[];
ocd[12].posterior.range[1]=[];
ocd[12].posterior.range[1][0]=[571.5, 607, 68.268949];
ocd[12].posterior.comment[1]="  68.3% probability";
ocd[12].posterior.comment[2]="    571AD (68.3%) 606AD";
ocd[12].posterior.range[2]=[];
ocd[12].posterior.range[2][0]=[558.5, 637, 95.449974];
ocd[12].posterior.comment[3]="  95.4% probability";
ocd[12].posterior.comment[4]="    558AD (95.4%) 636AD";
ocd[12].posterior.range[3]=[];
ocd[12].posterior.range[3][0]=[542.5, 645.5, 99.730020];
ocd[12].posterior.mean=593.147;
ocd[12].posterior.sigma=19.0702;
ocd[12].posterior.median=590.5;
ocd[12].posterior.agreement=102.1;
ocd[12].posterior.comment[5]=" Agreement 102.1%";
ocd[12].posterior.probNorm=0.0272285;
ocd[12].posterior.start=515.5;
ocd[12].posterior.resolution=5;
ocd[12].posterior.prob=[0.000000, 0.000013, 0.000045, 0.000335, 0.001435, 0.006786, 0.027403, 0.073030, 0.118029, 0.133636, 0.159493, 0.269096, 0.518392, 0.820899, 0.996404, 1.000000, 0.855204, 0.598598, 0.350082, 0.219189, 0.201121, 0.243490, 0.279394, 0.245994, 0.155243, 0.056999, 0.012782, 0.001965, 0.000175, 0.000019, 0.000000];
ocd[12].posterior.convergence=100.0;
if(!ocd[13]){ocd[13]={};};
ocd[13].ref="OxCal v4.4.4 Bronk Ramsey (2021); r:5";
if(!ocd[13].name){ocd[13].name="AA_107595_F22";}
ocd[13].posterior={};
ocd[13].posterior.comment=[];
ocd[13].posterior.comment[0]="AA_107595_F22 Posterior ";
ocd[13].posterior.range=[];
ocd[13].posterior.range[1]=[];
ocd[13].posterior.range[1][0]=[571, 607, 68.268949];
ocd[13].posterior.comment[1]="  68.3% probability";
ocd[13].posterior.comment[2]="    570AD (68.3%) 606AD";
ocd[13].posterior.range[2]=[];
ocd[13].posterior.range[2][0]=[558.5, 636.5, 95.449974];
ocd[13].posterior.comment[3]="  95.4% probability";
ocd[13].posterior.comment[4]="    558AD (95.4%) 636AD";
ocd[13].posterior.range[3]=[];
ocd[13].posterior.range[3][0]=[542, 645.5, 99.730020];
ocd[13].posterior.mean=592.882;
ocd[13].posterior.sigma=19.0748;
ocd[13].posterior.median=590.5;
ocd[13].posterior.agreement=102.1;
ocd[13].posterior.comment[5]=" Agreement 102.1%";
ocd[13].posterior.probNorm=0.0273267;
ocd[13].posterior.start=475.5;
ocd[13].posterior.resolution=5;
ocd[13].posterior.prob=[0.000000, 0.000013, 0.000019, 0.000021, 0.000033, 0.000022, 0.000014, 0.000021, 0.000011, 0.000032, 0.000065, 0.000359, 0.001615, 0.007309, 0.028762, 0.075461, 0.119743, 0.139241, 0.165484, 0.274952, 0.524275, 0.818256, 0.988980, 1.000000, 0.856857, 0.594406, 0.340644, 0.209810, 0.196095, 0.240089, 0.272835, 0.245383, 0.149830, 0.054424, 0.011909, 0.001645, 0.000191, 0.000041, 0.000000, 0.000000, 0.000000];
ocd[13].posterior.convergence=100.0;
if(!ocd[14]){ocd[14]={};};
ocd[14].ref="OxCal v4.4.4 Bronk Ramsey (2021); r:5";
if(!ocd[14].name){ocd[14].name="Beta_275871_A96_I_surface_A21_";}
ocd[14].posterior={};
ocd[14].posterior.comment=[];
ocd[14].posterior.comment[0]="Beta_275871_A96_I_surface_A21_ Posterior ";
ocd[14].posterior.range=[];
ocd[14].posterior.range[1]=[];
ocd[14].posterior.range[1][0]=[704, 777, 61.023718];
ocd[14].posterior.range[1][1]=[814, 829, 7.245231];
ocd[14].posterior.comment[1]="  68.3% probability";
ocd[14].posterior.comment[2]="    704AD (61.0%) 776AD";
ocd[14].posterior.comment[3]="    814AD ( 7.2%) 828AD";
ocd[14].posterior.range[2]=[];
ocd[14].posterior.range[2][0]=[684.5, 867, 95.449974];
ocd[14].posterior.comment[4]="  95.4% probability";
ocd[14].posterior.comment[5]="    684AD (95.4%) 866AD";
ocd[14].posterior.range[3]=[];
ocd[14].posterior.range[3][0]=[670.5, 886, 99.730020];
ocd[14].posterior.mean=766.202;
ocd[14].posterior.sigma=46.5399;
ocd[14].posterior.median=760;
ocd[14].posterior.agreement=101.6;
ocd[14].posterior.comment[6]=" Agreement 101.6%";
ocd[14].posterior.probNorm=0.0133643;
ocd[14].posterior.start=640.5;
ocd[14].posterior.resolution=5;
ocd[14].posterior.prob=[0.000000, 0.000000, 0.000000, 0.000257, 0.001643, 0.007106, 0.021967, 0.052424, 0.097183, 0.156508, 0.197506, 0.236930, 0.287343, 0.334356, 0.369369, 0.414077, 0.449567, 0.495392, 0.534097, 0.600866, 0.679216, 0.728278, 0.731162, 0.748102, 0.839530, 0.962525, 1.000000, 0.415454, 0.120144, 0.162565, 0.276129, 0.301870, 0.260479, 0.242298, 0.273524, 0.341098, 0.391908, 0.365401, 0.302328, 0.240967, 0.201076, 0.174474, 0.158840, 0.157239, 0.155345, 0.151299, 0.135470, 0.099963, 0.056555, 0.023822, 0.006739, 0.001371, 0.000185, 0.000058, 0.000023, 0.000029, 0.000068, 0.000273, 0.000341, 0.000533, 0.000500, 0.000604, 0.000406, 0.000234, 0.000120, 0.000049, 0.000019, 0.000019];
ocd[14].posterior.convergence=100.0;
if(!ocd[15]){ocd[15]={};};
ocd[15].ref="OxCal v4.4.4 Bronk Ramsey (2021); r:5";
if(!ocd[15].name){ocd[15].name="Beta_275872_A103_I_surface_A21_";}
ocd[15].posterior={};
ocd[15].posterior.comment=[];
ocd[15].posterior.comment[0]="Beta_275872_A103_I_surface_A21_ Posterior ";
ocd[15].posterior.range=[];
ocd[15].posterior.range[1]=[];
ocd[15].posterior.range[1][0]=[707.5, 777.5, 52.217223];
ocd[15].posterior.range[1][1]=[790, 799.5, 4.588496];
ocd[15].posterior.range[1][2]=[811, 832, 11.463230];
ocd[15].posterior.comment[1]="  68.3% probability";
ocd[15].posterior.comment[2]="    707AD (52.2%) 777AD";
ocd[15].posterior.comment[3]="    790AD ( 4.6%) 799AD";
ocd[15].posterior.comment[4]="    810AD (11.5%) 832AD";
ocd[15].posterior.range[2]=[];
ocd[15].posterior.range[2][0]=[687.5, 871.5, 95.449974];
ocd[15].posterior.comment[5]="  95.4% probability";
ocd[15].posterior.comment[6]="    687AD (95.4%) 871AD";
ocd[15].posterior.range[3]=[];
ocd[15].posterior.range[3][0]=[672, 888.5, 99.730020];
ocd[15].posterior.mean=771.883;
ocd[15].posterior.sigma=49.3816;
ocd[15].posterior.median=765;
ocd[15].posterior.agreement=101.3;
ocd[15].posterior.comment[7]=" Agreement 101.3%";
ocd[15].posterior.probNorm=0.0112763;
ocd[15].posterior.start=640.5;
ocd[15].posterior.resolution=5;
ocd[15].posterior.prob=[0.000000, 0.000000, 0.000000, 0.000185, 0.001359, 0.005839, 0.018660, 0.046981, 0.098296, 0.164218, 0.234155, 0.285154, 0.341384, 0.386237, 0.434796, 0.489090, 0.532649, 0.587579, 0.641927, 0.690528, 0.717221, 0.708876, 0.670606, 0.666795, 0.759333, 0.891381, 1.000000, 0.524255, 0.194525, 0.263630, 0.421906, 0.446258, 0.390578, 0.362361, 0.398692, 0.484483, 0.543180, 0.512530, 0.424142, 0.350768, 0.297667, 0.261398, 0.246518, 0.240656, 0.237442, 0.230821, 0.203235, 0.161474, 0.098539, 0.044090, 0.013364, 0.003064, 0.000612, 0.000227, 0.000100, 0.000166, 0.000196, 0.000319, 0.000685, 0.001051, 0.001224, 0.001274, 0.000935, 0.000500, 0.000142];
ocd[15].posterior.convergence=100.0;
if(!ocd[16]){ocd[16]={};};
ocd[16].ref="OxCal v4.4.4 Bronk Ramsey (2021); r:5";
if(!ocd[16].name){ocd[16].name="AA_107585_cyst_burial";}
ocd[16].posterior={};
ocd[16].posterior.comment=[];
ocd[16].posterior.comment[0]="AA_107585_cyst_burial Posterior ";
ocd[16].posterior.range=[];
ocd[16].posterior.range[1]=[];
ocd[16].posterior.range[1][0]=[666, 689.5, 25.104268];
ocd[16].posterior.range[1][1]=[739, 772, 43.164682];
ocd[16].posterior.comment[1]="  68.3% probability";
ocd[16].posterior.comment[2]="    666AD (25.1%) 689AD";
ocd[16].posterior.comment[3]="    738AD (43.2%) 772AD";
ocd[16].posterior.range[2]=[];
ocd[16].posterior.range[2][0]=[660.5, 774, 95.449974];
ocd[16].posterior.comment[4]="  95.4% probability";
ocd[16].posterior.comment[5]="    660AD (95.4%) 774AD";
ocd[16].posterior.range[3]=[];
ocd[16].posterior.range[3][0]=[646, 780.5, 99.606044];
ocd[16].posterior.range[3][1]=[815.5, 827.5, 0.123976];
ocd[16].posterior.mean=721.657;
ocd[16].posterior.sigma=37.0235;
ocd[16].posterior.median=731;
ocd[16].posterior.agreement=98.2;
ocd[16].posterior.comment[6]=" Agreement  98.2%";
ocd[16].posterior.probNorm=0.0155587;
ocd[16].posterior.start=620.5;
ocd[16].posterior.resolution=5;
ocd[16].posterior.prob=[0.000000, 0.000008, 0.000000, 0.000000, 0.000536, 0.003752, 0.022339, 0.090127, 0.244206, 0.457723, 0.671001, 0.796020, 0.811006, 0.657242, 0.431451, 0.321205, 0.357665, 0.351456, 0.292832, 0.268476, 0.251654, 0.251216, 0.257331, 0.326014, 0.560161, 0.828461, 0.963054, 1.000000, 0.967897, 0.909789, 0.613657, 0.102368, 0.003320, 0.000642, 0.002329, 0.003108, 0.002028, 0.001780, 0.002809, 0.005244, 0.007844, 0.006313, 0.003721, 0.001903, 0.001188, 0.000870, 0.000499, 0.000424, 0.000527, 0.000541, 0.000513, 0.000201, 0.000061, 0.000008, 0.000008, 0.000020, 0.000014];
ocd[16].posterior.convergence=100.0;
if(!ocd[17]){ocd[17]={};};
ocd[17].ref="OxCal v4.4.4 Bronk Ramsey (2021); r:5";
if(!ocd[17].name){ocd[17].name="AA_107586_three_chambered_burial";}
ocd[17].posterior={};
ocd[17].posterior.comment=[];
ocd[17].posterior.comment[0]="AA_107586_three_chambered_burial Posterior ";
ocd[17].posterior.range=[];
ocd[17].posterior.range[1]=[];
ocd[17].posterior.range[1][0]=[773.5, 813.5, 43.152834];
ocd[17].posterior.range[1][1]=[834.5, 859, 17.962008];
ocd[17].posterior.range[1][2]=[873, 883, 7.154107];
ocd[17].posterior.comment[1]="  68.3% probability";
ocd[17].posterior.comment[2]="    773AD (43.2%) 813AD";
ocd[17].posterior.comment[3]="    834AD (18.0%) 858AD";
ocd[17].posterior.comment[4]="    872AD ( 7.2%) 882AD";
ocd[17].posterior.range[2]=[];
ocd[17].posterior.range[2][0]=[771, 893.5, 95.449974];
ocd[17].posterior.comment[5]="  95.4% probability";
ocd[17].posterior.comment[6]="    770AD (95.4%) 893AD";
ocd[17].posterior.range[3]=[];
ocd[17].posterior.range[3][0]=[693.5, 739, 0.991070];
ocd[17].posterior.range[3][1]=[765.5, 905.5, 97.069511];
ocd[17].posterior.range[3][2]=[918, 961.5, 1.669440];
ocd[17].posterior.mean=825.61;
ocd[17].posterior.sigma=40.641;
ocd[17].posterior.median=820.5;
ocd[17].posterior.agreement=101.6;
ocd[17].posterior.comment[7]=" Agreement 101.6%";
ocd[17].posterior.probNorm=0.0170882;
ocd[17].posterior.start=670.5;
ocd[17].posterior.resolution=5;
ocd[17].posterior.prob=[0.000000, 0.000033, 0.000211, 0.001204, 0.003693, 0.007208, 0.006294, 0.009677, 0.014218, 0.017894, 0.018839, 0.016446, 0.014917, 0.011158, 0.003536, 0.000546, 0.000081, 0.000048, 0.000069, 0.001742, 0.090040, 0.614996, 1.000000, 0.877098, 0.597422, 0.500187, 0.536530, 0.542647, 0.470868, 0.353074, 0.281708, 0.300993, 0.358040, 0.408239, 0.439386, 0.449792, 0.439109, 0.416710, 0.392098, 0.386673, 0.384237, 0.415178, 0.436798, 0.365756, 0.208522, 0.074460, 0.018610, 0.005512, 0.002992, 0.003848, 0.008201, 0.016428, 0.026519, 0.034297, 0.037647, 0.032196, 0.022295, 0.013810, 0.006622, 0.003510, 0.001847, 0.000599, 0.000353, 0.000254, 0.000048, 0.000010];
ocd[17].posterior.convergence=99.9;
if(!ocd[18]){ocd[18]={};};
ocd[18].ref="OxCal v4.4.4 Bronk Ramsey (2021); r:5";
if(!ocd[18].name){ocd[18].name="AA_107590_woman_with_elaborate_grave_goods";}
ocd[18].posterior={};
ocd[18].posterior.comment=[];
ocd[18].posterior.comment[0]="AA_107590_woman_with_elaborate_grave_goods Posterior ";
ocd[18].posterior.range=[];
ocd[18].posterior.range[1]=[];
ocd[18].posterior.range[1][0]=[665, 688, 29.091805];
ocd[18].posterior.range[1][1]=[741.5, 770.5, 39.177144];
ocd[18].posterior.comment[1]="  68.3% probability";
ocd[18].posterior.comment[2]="    664AD (29.1%) 688AD";
ocd[18].posterior.comment[3]="    741AD (39.2%) 770AD";
ocd[18].posterior.range[2]=[];
ocd[18].posterior.range[2][0]=[658, 722.5, 48.912438];
ocd[18].posterior.range[2][1]=[730.5, 774, 46.537536];
ocd[18].posterior.comment[4]="  95.4% probability";
ocd[18].posterior.comment[5]="    658AD (48.9%) 722AD";
ocd[18].posterior.comment[6]="    730AD (46.5%) 774AD";
ocd[18].posterior.range[3]=[];
ocd[18].posterior.range[3][0]=[650.5, 779, 99.730020];
ocd[18].posterior.mean=718.324;
ocd[18].posterior.sigma=37.82;
ocd[18].posterior.median=722;
ocd[18].posterior.agreement=98.2;
ocd[18].posterior.comment[7]=" Agreement  98.2%";
ocd[18].posterior.probNorm=0.0153819;
ocd[18].posterior.start=620.5;
ocd[18].posterior.resolution=5;
ocd[18].posterior.prob=[0.000000, 0.000008, 0.000034, 0.000000, 0.000392, 0.004187, 0.027317, 0.112374, 0.304835, 0.577117, 0.835027, 0.966967, 0.933033, 0.694671, 0.413614, 0.296147, 0.333329, 0.329327, 0.266618, 0.234632, 0.211167, 0.207831, 0.209770, 0.271844, 0.494862, 0.805219, 0.976174, 1.000000, 0.947440, 0.883326, 0.562876, 0.087252, 0.002240, 0.000277, 0.000821, 0.000982, 0.000677, 0.000626, 0.001109, 0.001958, 0.002379, 0.001922, 0.000793, 0.000483, 0.000265, 0.000065, 0.000150, 0.000073, 0.000051, 0.000034, 0.000037, 0.000006];
ocd[18].posterior.convergence=100.0;
if(!ocd[19]){ocd[19]={};};
ocd[19].ref="OxCal v4.4.4 Bronk Ramsey (2021); r:5";
if(!ocd[19].name){ocd[19].name="AA_107591_giant_urn_burial";}
ocd[19].posterior={};
ocd[19].posterior.comment=[];
ocd[19].posterior.comment[0]="AA_107591_giant_urn_burial Posterior ";
ocd[19].posterior.range=[];
ocd[19].posterior.range[1]=[];
ocd[19].posterior.range[1][0]=[659.5, 683, 39.690304];
ocd[19].posterior.range[1][1]=[746.5, 766.5, 28.578646];
ocd[19].posterior.comment[1]="  68.3% probability";
ocd[19].posterior.comment[2]="    659AD (39.7%) 682AD";
ocd[19].posterior.comment[3]="    746AD (28.6%) 766AD";
ocd[19].posterior.range[2]=[];
ocd[19].posterior.range[2][0]=[650.5, 710.5, 55.114613];
ocd[19].posterior.range[2][1]=[735, 774.5, 40.335361];
ocd[19].posterior.comment[4]="  95.4% probability";
ocd[19].posterior.comment[5]="    650AD (55.1%) 710AD";
ocd[19].posterior.comment[6]="    734AD (40.3%) 774AD";
ocd[19].posterior.range[3]=[];
ocd[19].posterior.range[3][0]=[646, 778, 99.730020];
ocd[19].posterior.mean=708.871;
ocd[19].posterior.sigma=41.5783;
ocd[19].posterior.median=689;
ocd[19].posterior.agreement=97.8;
ocd[19].posterior.comment[7]=" Agreement  97.8%";
ocd[19].posterior.probNorm=0.020299;
ocd[19].posterior.start=590.5;
ocd[19].posterior.resolution=5;
ocd[19].posterior.prob=[0.000000, 0.000000, 0.000000, 0.000169, 0.000571, 0.000276, 0.000139, 0.000077, 0.000058, 0.000340, 0.003085, 0.020742, 0.098264, 0.299038, 0.598304, 0.876777, 1.000000, 0.918324, 0.679456, 0.395694, 0.176655, 0.108392, 0.125423, 0.123056, 0.099111, 0.083575, 0.072905, 0.069161, 0.070927, 0.100068, 0.235310, 0.496489, 0.702104, 0.783844, 0.718508, 0.614086, 0.333396, 0.046432, 0.000000, 0.000000, 0.000111, 0.000145, 0.000083, 0.000154, 0.000190, 0.000186, 0.000455, 0.000396, 0.000184, 0.000019];
ocd[19].posterior.convergence=100.0;
if(!ocd[20]){ocd[20]={};};
ocd[20].ref="OxCal v4.4.4 Bronk Ramsey (2021); r:5";
if(!ocd[20].name){ocd[20].name="F18_llamas_fetus_offering_Putuni";}
ocd[20].posterior={};
ocd[20].posterior.comment=[];
ocd[20].posterior.comment[0]="F18_llamas_fetus_offering_Putuni Posterior ";
ocd[20].posterior.range=[];
ocd[20].posterior.range[1]=[];
ocd[20].posterior.range[1][0]=[772.5, 790.5, 20.159451];
ocd[20].posterior.range[1][1]=[839, 843, 1.484169];
ocd[20].posterior.range[1][2]=[880.5, 930, 46.625329];
ocd[20].posterior.comment[1]="  68.3% probability";
ocd[20].posterior.comment[2]="    772AD (20.2%) 790AD";
ocd[20].posterior.comment[3]="    838AD ( 1.5%) 842AD";
ocd[20].posterior.comment[4]="    880AD (46.6%) 930AD";
ocd[20].posterior.range[2]=[];
ocd[20].posterior.range[2][0]=[771, 816, 28.523476];
ocd[20].posterior.range[2][1]=[825.5, 946, 66.926498];
ocd[20].posterior.comment[5]="  95.4% probability";
ocd[20].posterior.comment[6]="    770AD (28.5%) 816AD";
ocd[20].posterior.comment[7]="    825AD (66.9%) 946AD";
ocd[20].posterior.range[3]=[];
ocd[20].posterior.range[3][0]=[768, 980, 99.730020];
ocd[20].posterior.mean=863.96;
ocd[20].posterior.sigma=56.1344;
ocd[20].posterior.median=888.5;
ocd[20].posterior.agreement=69.0;
ocd[20].posterior.comment[8]=" Agreement  69.0%";
ocd[20].posterior.probNorm=0.0213504;
ocd[20].posterior.start=755.5;
ocd[20].posterior.resolution=5;
ocd[20].posterior.prob=[0.000000, 0.000000, 0.000000, 0.037135, 0.374345, 1.000000, 0.518679, 0.177922, 0.111103, 0.144704, 0.162264, 0.123461, 0.072822, 0.054294, 0.070980, 0.115923, 0.168139, 0.182605, 0.172770, 0.145174, 0.115008, 0.092705, 0.078538, 0.076605, 0.099294, 0.178062, 0.343105, 0.571971, 0.740253, 0.722526, 0.586661, 0.472744, 0.389219, 0.311449, 0.234267, 0.173157, 0.122231, 0.091742, 0.072417, 0.059799, 0.051621, 0.042741, 0.033969, 0.025866, 0.019607, 0.013870, 0.009004, 0.004731, 0.000988, 0.000301, 0.000270, 0.000272, 0.000152, 0.000033, 0.000008, 0.000000];
ocd[20].posterior.convergence=99.8;
if(!ocd[21]){ocd[21]={};};
ocd[21].ref="OxCal v4.4.4 Bronk Ramsey (2021); r:5";
if(!ocd[21].name){ocd[21].name="End Tombs";}
ocd[21].posterior={};
ocd[21].posterior.comment=[];
ocd[21].posterior.comment[0]="End Tombs Posterior ";
ocd[21].posterior.range=[];
ocd[21].posterior.range[1]=[];
ocd[21].posterior.range[1][0]=[839, 963, 68.268949];
ocd[21].posterior.comment[1]="  68.3% probability";
ocd[21].posterior.comment[2]="    838AD (68.3%) 962AD";
ocd[21].posterior.range[2]=[];
ocd[21].posterior.range[2][0]=[781, 1008.5, 95.449974];
ocd[21].posterior.comment[3]="  95.4% probability";
ocd[21].posterior.comment[4]="    780AD (95.4%) 1008AD";
ocd[21].posterior.range[3]=[];
ocd[21].posterior.range[3][0]=[773, 1140.5, 99.730020];
ocd[21].posterior.mean=902.014;
ocd[21].posterior.sigma=61.9957;
ocd[21].posterior.median=907;
ocd[21].posterior.probNorm=0.00886923;
ocd[21].posterior.start=765.5;
ocd[21].posterior.resolution=5;
ocd[21].posterior.prob=[0.000000, 0.000000, 0.009371, 0.098201, 0.219504, 0.298624, 0.343905, 0.359531, 0.372112, 0.384591, 0.404449, 0.382095, 0.380970, 0.385540, 0.391251, 0.410361, 0.426534, 0.440065, 0.438088, 0.427068, 0.425242, 0.406593, 0.414041, 0.405452, 0.453528, 0.566253, 0.724841, 0.887843, 0.977891, 1.000000, 0.989870, 0.957068, 0.892727, 0.812980, 0.733762, 0.676154, 0.604550, 0.526565, 0.479601, 0.429510, 0.378973, 0.326415, 0.292101, 0.256495, 0.221334, 0.193431, 0.166340, 0.143731, 0.124411, 0.108115, 0.096140, 0.082844, 0.072866, 0.062276, 0.055464, 0.047155, 0.040089, 0.037774, 0.031329, 0.029284, 0.024258, 0.022418, 0.020318, 0.017152, 0.014847, 0.013688, 0.012263, 0.011343, 0.010037, 0.009254, 0.008344, 0.006391, 0.006259, 0.006347, 0.005442, 0.005569, 0.004302, 0.003998, 0.003641, 0.003127, 0.002873, 0.002873, 0.002315, 0.002388, 0.002413, 0.001786, 0.001610, 0.001634, 0.001429, 0.001375, 0.001272, 0.001390, 0.001091, 0.000871, 0.000866, 0.000773, 0.000910, 0.000729, 0.000670, 0.000695, 0.000489, 0.000489, 0.000499, 0.000450, 0.000436, 0.000387, 0.000294, 0.000382, 0.000396, 0.000230, 0.000328, 0.000235, 0.000279, 0.000240, 0.000206, 0.000122, 0.000225, 0.000269, 0.000196, 0.000132, 0.000147, 0.000157, 0.000117, 0.000103, 0.000152, 0.000108, 0.000117, 0.000147, 0.000093, 0.000113, 0.000083];
ocd[21].posterior.convergence=99.6;
if(!ocd[23]){ocd[23]={};};
ocd[23].ref="OxCal v4.4.4 Bronk Ramsey (2021); r:5";
if(!ocd[23].name){ocd[23].name="Start Violent Deaths";}
ocd[23].posterior={};
ocd[23].posterior.comment=[];
ocd[23].posterior.comment[0]="Start Violent Deaths Posterior ";
ocd[23].posterior.range=[];
ocd[23].posterior.range[1]=[];
ocd[23].posterior.range[1][0]=[883.5, 948.5, 51.995283];
ocd[23].posterior.range[1][1]=[979.5, 989.5, 16.273666];
ocd[23].posterior.comment[1]="  68.3% probability";
ocd[23].posterior.comment[2]="    883AD (52.0%) 948AD";
ocd[23].posterior.comment[3]="    979AD (16.3%) 989AD";
ocd[23].posterior.range[2]=[];
ocd[23].posterior.range[2][0]=[820.5, 965, 76.621633];
ocd[23].posterior.range[2][1]=[973, 990.5, 18.828341];
ocd[23].posterior.comment[4]="  95.4% probability";
ocd[23].posterior.comment[5]="    820AD (76.6%) 964AD";
ocd[23].posterior.comment[6]="    972AD (18.8%) 990AD";
ocd[23].posterior.range[3]=[];
ocd[23].posterior.range[3][0]=[701.5, "...", 99.730020];
ocd[23].posterior.mean=918.171;
ocd[23].posterior.sigma=50.014;
ocd[23].posterior.median=922.5;
ocd[23].posterior.probNorm=0.0280864;
ocd[23].posterior.start=315.5;
ocd[23].posterior.resolution=5;
ocd[23].posterior.prob=[0.000000, 0.000009, 0.000008, 0.000012, 0.000012, 0.000020, 0.000026, 0.000017, 0.000019, 0.000009, 0.000017, 0.000014, 0.000020, 0.000019, 0.000023, 0.000022, 0.000020, 0.000028, 0.000012, 0.000017, 0.000014, 0.000020, 0.000025, 0.000019, 0.000014, 0.000026, 0.000039, 0.000037, 0.000043, 0.000045, 0.000051, 0.000032, 0.000043, 0.000063, 0.000065, 0.000053, 0.000043, 0.000056, 0.000060, 0.000062, 0.000070, 0.000087, 0.000074, 0.000102, 0.000094, 0.000070, 0.000093, 0.000119, 0.000138, 0.000173, 0.000122, 0.000181, 0.000185, 0.000128, 0.000190, 0.000168, 0.000224, 0.000238, 0.000252, 0.000298, 0.000244, 0.000351, 0.000389, 0.000366, 0.000422, 0.000493, 0.000641, 0.000617, 0.000607, 0.000720, 0.000814, 0.000921, 0.001049, 0.001137, 0.001144, 0.001218, 0.001504, 0.001701, 0.002078, 0.002213, 0.002400, 0.002573, 0.002987, 0.003372, 0.003392, 0.004251, 0.004452, 0.005657, 0.006433, 0.007268, 0.008257, 0.009009, 0.010748, 0.011737, 0.012780, 0.014150, 0.015912, 0.017614, 0.020256, 0.023762, 0.026168, 0.032231, 0.036748, 0.042064, 0.049657, 0.057242, 0.067608, 0.076751, 0.093498, 0.105127, 0.127452, 0.156352, 0.187515, 0.217221, 0.239146, 0.235501, 0.229165, 0.237259, 0.259030, 0.276739, 0.308652, 0.330499, 0.369389, 0.377783, 0.376776, 0.333667, 0.275710, 0.195973, 0.115741, 0.062224, 0.030035, 0.019286, 0.043432, 0.287258, 1.000000, 0.032200];
ocd[23].posterior.convergence=14.3;
if(!ocd[24]){ocd[24]={};};
ocd[24].ref="OxCal v4.4.4 Bronk Ramsey (2021); r:5";
if(!ocd[24].name){ocd[24].name="Violent Deaths";}
ocd[24].posterior={};
ocd[24].posterior.comment=[];
ocd[24].posterior.comment[0]="Violent Deaths Posterior ";
ocd[24].posterior.range=[];
ocd[24].posterior.mean=966.24;
ocd[24].posterior.sigma=33.2528;
ocd[24].posterior.median=975;
ocd[24].posterior.probNorm=0.0364583;
ocd[24].posterior.start=640.5;
ocd[24].posterior.resolution=5;
ocd[24].posterior.prob=[0.000000, 0.000001, 0.000001, 0.000001, 0.000002, 0.000002, 0.000002, 0.000003, 0.000003, 0.000004, 0.000006, 0.000008, 0.000009, 0.000011, 0.000016, 0.000019, 0.000023, 0.000029, 0.000037, 0.000046, 0.000056, 0.000069, 0.000089, 0.000108, 0.000136, 0.000175, 0.000218, 0.000273, 0.000322, 0.000389, 0.000456, 0.000515, 0.000603, 0.000701, 0.000818, 0.000972, 0.001163, 0.001404, 0.001707, 0.002133, 0.002656, 0.003340, 0.004236, 0.005446, 0.007090, 0.009431, 0.012696, 0.017336, 0.023578, 0.031246, 0.039421, 0.047056, 0.054591, 0.062758, 0.072563, 0.084743, 0.100258, 0.119926, 0.143527, 0.170299, 0.197370, 0.221448, 0.238191, 0.244905, 0.242762, 0.236189, 0.229154, 0.248438, 0.416523, 1.000000, 0.275010, 0.225708, 0.192969, 0.151739, 0.113997, 0.082515, 0.056413, 0.035938, 0.021463, 0.012528, 0.007233, 0.004203, 0.002454, 0.001459, 0.000876, 0.000531, 0.000326, 0.000207, 0.000135, 0.000090, 0.000059, 0.000044, 0.000031, 0.000022, 0.000016, 0.000013, 0.000010, 0.000007, 0.000005, 0.000004, 0.000003, 0.000002, 0.000002, 0.000001, 0.000001, 0.000000];
ocd[24].posterior.probNorm*=7;
ocd[24].posterior.convergence=28.3;
if(!ocd[25]){ocd[25]={};};
ocd[25].ref="OxCal v4.4.4 Bronk Ramsey (2021); r:5";
if(!ocd[25].name){ocd[25].name="Violent Deaths_Kernel";}
ocd[25].posterior={};
ocd[25].posterior.comment=[];
ocd[25].posterior.comment[0]="Violent Deaths_Kernel Posterior ";
ocd[25].posterior.range=[];
ocd[25].posterior.range[1]=[];
ocd[25].posterior.range[1][0]=[-1, 1.01, 68.268949];
ocd[25].posterior.comment[1]="  68.3% probability";
ocd[25].posterior.comment[2]="    -1 (68.3%) 1";
ocd[25].posterior.range[2]=[];
ocd[25].posterior.range[2][0]=[-2, 2, 95.449974];
ocd[25].posterior.comment[3]="  95.4% probability";
ocd[25].posterior.comment[4]="    -2 (95.4%) 2";
ocd[25].posterior.range[3]=[];
ocd[25].posterior.range[3][0]=[-3, 3.01, 99.730020];
ocd[25].posterior.mean=0.000695812;
ocd[25].posterior.sigma=1.00064;
ocd[25].posterior.median=-5.86415e-14;
ocd[25].posterior.agreement=100.0;
ocd[25].posterior.comment[5]=" Agreement 100.0%";
ocd[25].posterior.probNorm=0.398694;
ocd[25].posterior.start=-4.9;
ocd[25].posterior.resolution=0.1;
ocd[25].posterior.prob=[0.000000, 0.000016, 0.000005, 0.000044, 0.000049, 0.000071, 0.000071, 0.000114, 0.000229, 0.000256, 0.000604, 0.000599, 0.001072, 0.001236, 0.002351, 0.003206, 0.004246, 0.006009, 0.008557, 0.011011, 0.014479, 0.019399, 0.026786, 0.034792, 0.043948, 0.056832, 0.070336, 0.091798, 0.112319, 0.135898, 0.160300, 0.200465, 0.234653, 0.277480, 0.325439, 0.374220, 0.430431, 0.484694, 0.550126, 0.606979, 0.661269, 0.721709, 0.787381, 0.833571, 0.878869, 0.933273, 0.955083, 0.987350, 0.986006, 1.000000, 0.995096, 0.980661, 0.949896, 0.917030, 0.873676, 0.839548, 0.790832, 0.731981, 0.664274, 0.614523, 0.550948, 0.483654, 0.437823, 0.375908, 0.322756, 0.274992, 0.237957, 0.198467, 0.165193, 0.135888, 0.109401, 0.088848, 0.070886, 0.056364, 0.044225, 0.034395, 0.026247, 0.020216, 0.014876, 0.011425, 0.008263, 0.005971, 0.004131, 0.003146, 0.001992, 0.001530, 0.001187, 0.000670, 0.000452, 0.000321, 0.000207, 0.000152, 0.000114, 0.000044, 0.000076, 0.000027, 0.000005, 0.000000, 0.000005, 0.000005, 0.000000, 0.000005, 0.000000, 0.000000, 0.000000];
ocd[25].posterior.convergence=99.9;
if(!ocd[26]){ocd[26]={};};
ocd[26].ref="OxCal v4.4.4 Bronk Ramsey (2021); r:5";
if(!ocd[26].name){ocd[26].name="Violent Deaths_Scale";}
ocd[26].posterior={};
ocd[26].posterior.comment=[];
ocd[26].posterior.comment[0]="Violent Deaths_Scale Posterior ";
ocd[26].posterior.range=[];
ocd[26].posterior.range[1]=[];
ocd[26].posterior.range[1][0]=[0.645, 1, 68.268949];
ocd[26].posterior.comment[1]="  68.3% probability";
ocd[26].posterior.comment[2]="    1 (68.3%) 1";
ocd[26].posterior.range[2]=[];
ocd[26].posterior.range[2][0]=[0.359, 1, 95.449974];
ocd[26].posterior.comment[3]="  95.4% probability";
ocd[26].posterior.comment[4]="    0 (95.4%) 1";
ocd[26].posterior.range[3]=[];
ocd[26].posterior.range[3][0]=[0.17, 1, 99.730020];
ocd[26].posterior.mean=0.72292;
ocd[26].posterior.sigma=0.190819;
ocd[26].posterior.median=0.752;
ocd[26].posterior.agreement=100.0;
ocd[26].posterior.comment[5]=" Agreement 100.0%";
ocd[26].posterior.probNorm=2.18155;
ocd[26].posterior.start=0.045;
ocd[26].posterior.resolution=0.01;
ocd[26].posterior.prob=[0.000000, 0.000588, 0.001763, 0.002739, 0.003934, 0.005259, 0.007660, 0.008935, 0.011933, 0.014801, 0.018060, 0.021725, 0.026028, 0.030372, 0.036119, 0.040112, 0.047034, 0.053846, 0.060820, 0.069126, 0.077805, 0.085703, 0.096907, 0.104934, 0.114358, 0.125704, 0.136928, 0.154321, 0.163024, 0.177255, 0.178717, 0.204800, 0.224903, 0.237252, 0.249782, 0.269625, 0.282085, 0.302973, 0.319372, 0.335763, 0.352614, 0.369191, 0.385189, 0.399475, 0.416793, 0.435284, 0.459590, 0.472822, 0.494496, 0.503376, 0.521577, 0.545877, 0.560761, 0.570297, 0.586191, 0.602017, 0.620019, 0.633775, 0.651784, 0.652162, 0.656400, 0.697216, 0.711128, 0.727400, 0.742563, 0.748352, 0.769975, 0.771032, 0.786859, 0.800541, 0.809860, 0.829908, 0.832028, 0.837901, 0.859116, 0.868056, 0.876638, 0.884555, 0.887629, 0.901912, 0.919353, 0.918499, 0.917198, 0.924499, 0.931839, 0.945823, 0.951985, 0.957223, 0.956353, 0.964481, 0.980569, 0.974723, 0.978762, 0.987007, 1.000000, 0.995147, 0.000000, 0.000000, 0.000000];
ocd[26].posterior.convergence=99.9;
if(!ocd[27]){ocd[27]={};};
ocd[27].ref="OxCal v4.4.4 Bronk Ramsey (2021); r:5";
if(!ocd[27].name){ocd[27].name="First Violent Deaths";}
ocd[27].posterior={};
ocd[27].posterior.comment=[];
ocd[27].posterior.comment[0]="First Violent Deaths Posterior ";
ocd[27].posterior.range=[];
ocd[27].posterior.range[1]=[];
ocd[27].posterior.range[1][0]=[886.5, 895.5, 7.072299];
ocd[27].posterior.range[1][1]=[913.5, 955, 45.274935];
ocd[27].posterior.range[1][2]=[980, 989.5, 15.921715];
ocd[27].posterior.comment[1]="  68.3% probability";
ocd[27].posterior.comment[2]="    886AD ( 7.1%) 895AD";
ocd[27].posterior.comment[3]="    913AD (45.3%) 954AD";
ocd[27].posterior.comment[4]="    980AD (15.9%) 989AD";
ocd[27].posterior.range[2]=[];
ocd[27].posterior.range[2][0]=[865, 990.5, 95.449974];
ocd[27].posterior.comment[5]="  95.4% probability";
ocd[27].posterior.comment[6]="    864AD (95.4%) 990AD";
ocd[27].posterior.range[3]=[];
ocd[27].posterior.range[3][0]=[778, 786, 0.129808];
ocd[27].posterior.range[3][1]=[800.5, 993, 99.600212];
ocd[27].posterior.mean=932.379;
ocd[27].posterior.sigma=36.7278;
ocd[27].posterior.median=934.5;
ocd[27].posterior.probNorm=0.0281676;
ocd[27].posterior.start=695.5;
ocd[27].posterior.resolution=5;
ocd[27].posterior.prob=[0.000000, 0.000034, 0.000085, 0.000106, 0.000157, 0.000146, 0.000250, 0.000273, 0.000282, 0.000243, 0.000160, 0.000125, 0.000125, 0.000176, 0.000242, 0.000843, 0.003609, 0.006502, 0.005134, 0.004065, 0.004017, 0.004983, 0.005714, 0.006011, 0.006154, 0.006556, 0.008413, 0.011076, 0.014564, 0.018813, 0.022195, 0.025340, 0.029019, 0.033294, 0.038664, 0.049183, 0.072936, 0.134529, 0.244338, 0.312358, 0.262507, 0.223737, 0.223643, 0.243746, 0.273192, 0.311727, 0.367348, 0.428976, 0.486095, 0.508630, 0.476022, 0.380086, 0.246731, 0.132489, 0.065213, 0.031890, 0.048360, 0.284555, 1.000000, 0.034690, 0.000000];
ocd[27].posterior.convergence=11.4;
if(!ocd[28]){ocd[28]={};};
ocd[28].ref="OxCal v4.4.4 Bronk Ramsey (2021); r:5";
if(!ocd[28].name){ocd[28].name="Last Violent Deaths";}
ocd[28].posterior={};
ocd[28].posterior.comment=[];
ocd[28].posterior.comment[0]="Last Violent Deaths Posterior ";
ocd[28].posterior.range=[];
ocd[28].posterior.range[1]=[];
ocd[28].posterior.range[1][0]=[983, 1014, 68.268949];
ocd[28].posterior.comment[1]="  68.3% probability";
ocd[28].posterior.comment[2]="    982AD (68.3%) 1014AD";
ocd[28].posterior.range[2]=[];
ocd[28].posterior.range[2][0]=[980.5, 1026, 95.449974];
ocd[28].posterior.comment[3]="  95.4% probability";
ocd[28].posterior.comment[4]="    980AD (95.4%) 1026AD";
ocd[28].posterior.range[3]=[];
ocd[28].posterior.range[3][0]=[972.5, 1038.5, 99.730020];
ocd[28].posterior.mean=1002.28;
ocd[28].posterior.sigma=12.7978;
ocd[28].posterior.median=1001.5;
ocd[28].posterior.probNorm=0.0334213;
ocd[28].posterior.start=905.5;
ocd[28].posterior.resolution=5;
ocd[28].posterior.prob=[0.000000, 0.000001, 0.000001, 0.000010, 0.000012, 0.000021, 0.000032, 0.000053, 0.000113, 0.000156, 0.000225, 0.000393, 0.000800, 0.001966, 0.026240, 0.217004, 0.863344, 0.298124, 0.882510, 1.000000, 0.771365, 0.601849, 0.528554, 0.450518, 0.241826, 0.070835, 0.017293, 0.006343, 0.002364, 0.000592, 0.000126, 0.000083, 0.000086, 0.000048, 0.000034, 0.000074, 0.000178, 0.000318, 0.000225, 0.000142, 0.000162, 0.000095, 0.000082, 0.000017];
ocd[28].posterior.convergence=5.3;
if(!ocd[29]){ocd[29]={};};
ocd[29].ref="OxCal v4.4.4 Bronk Ramsey (2021); r:5";
if(!ocd[29].name){ocd[29].name="Span Violent Deaths";}
ocd[29].posterior={};
ocd[29].posterior.comment=[];
ocd[29].posterior.comment[0]="Span Violent Deaths Posterior ";
ocd[29].posterior.range=[];
ocd[29].posterior.range[1]=[];
ocd[29].posterior.range[1][0]=[0, 6.5, 17.612631];
ocd[29].posterior.range[1][1]=[48.5, 106.5, 50.656318];
ocd[29].posterior.comment[1]="  68.3% probability";
ocd[29].posterior.comment[2]="    0 (17.6%) 6";
ocd[29].posterior.comment[3]="    48 (50.7%) 106";
ocd[29].posterior.range[2]=[];
ocd[29].posterior.range[2][0]=[0, 7.5, 18.811724];
ocd[29].posterior.range[2][1]=[29.5, 149.5, 76.638249];
ocd[29].posterior.comment[4]="  95.4% probability";
ocd[29].posterior.comment[5]="    0 (18.8%) 8";
ocd[29].posterior.comment[6]="    30 (76.6%) 150";
ocd[29].posterior.range[3]=[];
ocd[29].posterior.range[3][0]=[0, 224, 99.730020];
ocd[29].posterior.mean=70.2763;
ocd[29].posterior.sigma=44.1606;
ocd[29].posterior.median=72;
ocd[29].relative=true;
ocd[29].posterior.probNorm=0.0374092;
ocd[29].posterior.start=-2.5;
ocd[29].posterior.resolution=5;
ocd[29].posterior.prob=[0.000000, 1.000000, 0.024569, 0.003199, 0.004545, 0.010128, 0.021572, 0.041124, 0.071768, 0.119380, 0.174309, 0.227394, 0.266502, 0.290065, 0.299633, 0.293587, 0.278209, 0.259405, 0.233730, 0.208852, 0.191372, 0.185994, 0.184285, 0.174897, 0.153695, 0.132083, 0.109689, 0.088654, 0.064880, 0.045479, 0.032253, 0.024765, 0.020363, 0.016906, 0.014660, 0.011976, 0.009882, 0.008106, 0.006896, 0.005694, 0.004908, 0.004296, 0.004080, 0.003869, 0.003756, 0.003403, 0.002684, 0.002410, 0.001978, 0.001454, 0.000845, 0.000422, 0.000225, 0.000179, 0.000160, 0.000165, 0.000166, 0.000155, 0.000166, 0.000137, 0.000093, 0.000075, 0.000051, 0.000045, 0.000028, 0.000012, 0.000015, 0.000005, 0.000005];
ocd[29].posterior.convergence=31.6;
if(!ocd[30]){ocd[30]={};};
ocd[30].ref="OxCal v4.4.4 Bronk Ramsey (2021); r:5";
if(!ocd[30].name){ocd[30].name="TW056_Ind_3_Wk_49173";}
ocd[30].posterior={};
ocd[30].posterior.comment=[];
ocd[30].posterior.comment[0]="TW056_Ind_3_Wk_49173 Posterior ";
ocd[30].posterior.range=[];
ocd[30].posterior.range[1]=[];
ocd[30].posterior.range[1][0]=[934.5, 970.5, 46.819627];
ocd[30].posterior.range[1][1]=[978.5, 989, 21.449322];
ocd[30].posterior.comment[1]="  68.3% probability";
ocd[30].posterior.comment[2]="    934AD (46.8%) 970AD";
ocd[30].posterior.comment[3]="    978AD (21.4%) 988AD";
ocd[30].posterior.range[2]=[];
ocd[30].posterior.range[2][0]=[891, 902.5, 3.723257];
ocd[30].posterior.range[2][1]=[914.5, 991.5, 91.726717];
ocd[30].posterior.comment[4]="  95.4% probability";
ocd[30].posterior.comment[5]="    890AD ( 3.7%) 902AD";
ocd[30].posterior.comment[6]="    914AD (91.7%) 991AD";
ocd[30].posterior.range[3]=[];
ocd[30].posterior.range[3][0]=[879, 995.5, 99.730020];
ocd[30].posterior.mean=954.059;
ocd[30].posterior.sigma=25.9309;
ocd[30].posterior.median=956;
ocd[30].posterior.agreement=89.6;
ocd[30].posterior.comment[7]=" Agreement  89.6%";
ocd[30].posterior.probNorm=0.0329503;
ocd[30].posterior.start=755.5;
ocd[30].posterior.resolution=5;
ocd[30].posterior.prob=[0.000000, 0.000000, 0.000000, 0.000028, 0.000233, 0.000520, 0.000220, 0.000061, 0.000011, 0.000028, 0.000045, 0.000028, 0.000013, 0.000013, 0.000054, 0.000149, 0.000368, 0.000547, 0.000555, 0.000672, 0.000651, 0.000561, 0.000616, 0.000988, 0.002532, 0.009566, 0.032454, 0.079632, 0.111430, 0.092915, 0.067976, 0.063399, 0.088491, 0.144537, 0.220019, 0.286534, 0.333890, 0.367169, 0.402749, 0.438332, 0.450484, 0.424008, 0.384492, 0.323603, 0.252090, 0.379925, 1.000000, 0.099455, 0.006706, 0.000080, 0.000165, 0.000445, 0.000245, 0.000057, 0.000000, 0.000000, 0.000000];
ocd[30].posterior.convergence=16.2;
if(!ocd[31]){ocd[31]={};};
ocd[31].ref="OxCal v4.4.4 Bronk Ramsey (2021); r:5";
if(!ocd[31].name){ocd[31].name="TW064_Ind_4_Monolito_descabezado";}
ocd[31].posterior={};
ocd[31].posterior.comment=[];
ocd[31].posterior.comment[0]="TW064_Ind_4_Monolito_descabezado Posterior ";
ocd[31].posterior.range=[];
ocd[31].posterior.range[1]=[];
ocd[31].posterior.range[1][0]=[950, 992.5, 68.268949];
ocd[31].posterior.comment[1]="  68.3% probability";
ocd[31].posterior.comment[2]="    950AD (68.3%) 992AD";
ocd[31].posterior.range[2]=[];
ocd[31].posterior.range[2][0]=[901, 994, 95.449974];
ocd[31].posterior.comment[3]="  95.4% probability";
ocd[31].posterior.comment[4]="    900AD (95.4%) 994AD";
ocd[31].posterior.range[3]=[];
ocd[31].posterior.range[3][0]=[886.5, 1017, 99.730020];
ocd[31].posterior.mean=960.846;
ocd[31].posterior.sigma=27.333;
ocd[31].posterior.median=969.5;
ocd[31].posterior.agreement=100.2;
ocd[31].posterior.comment[5]=" Agreement 100.2%";
ocd[31].posterior.probNorm=0.0414391;
ocd[31].posterior.start=760.5;
ocd[31].posterior.resolution=5;
ocd[31].posterior.prob=[0.000000, 0.000000, 0.000000, 0.000025, 0.000036, 0.000014, 0.000000, 0.000000, 0.000000, 0.000000, 0.000000, 0.000000, 0.000000, 0.000001, 0.000007, 0.000009, 0.000006, 0.000017, 0.000021, 0.000010, 0.000013, 0.000006, 0.000016, 0.000094, 0.000504, 0.003433, 0.018028, 0.051582, 0.090366, 0.110497, 0.124459, 0.142228, 0.155247, 0.151452, 0.129783, 0.113321, 0.111908, 0.127786, 0.161508, 0.215818, 0.269943, 0.315111, 0.345920, 0.376159, 0.507829, 1.000000, 0.231486, 0.035217, 0.003639, 0.007935, 0.014296, 0.008586, 0.001882, 0.000160, 0.000000, 0.000000, 0.000000];
ocd[31].posterior.convergence=30.2;
if(!ocd[32]){ocd[32]={};};
ocd[32].ref="OxCal v4.4.4 Bronk Ramsey (2021); r:5";
if(!ocd[32].name){ocd[32].name="AA_107602_F19_1991_excavations";}
ocd[32].posterior={};
ocd[32].posterior.comment=[];
ocd[32].posterior.comment[0]="AA_107602_F19_1991_excavations Posterior ";
ocd[32].posterior.range=[];
ocd[32].posterior.range[1]=[];
ocd[32].posterior.range[1][0]=[977, 1013, 68.268949];
ocd[32].posterior.comment[1]="  68.3% probability";
ocd[32].posterior.comment[2]="    976AD (68.3%) 1012AD";
ocd[32].posterior.range[2]=[];
ocd[32].posterior.range[2][0]=[901, 925.5, 6.929833];
ocd[32].posterior.range[2][1]=[956, 1025, 88.520141];
ocd[32].posterior.comment[3]="  95.4% probability";
ocd[32].posterior.comment[4]="    900AD ( 6.9%) 925AD";
ocd[32].posterior.comment[5]="    956AD (88.5%) 1024AD";
ocd[32].posterior.range[3]=[];
ocd[32].posterior.range[3][0]=[895.5, 1029, 99.730020];
ocd[32].posterior.mean=985.048;
ocd[32].posterior.sigma=26.2141;
ocd[32].posterior.median=988;
ocd[32].posterior.agreement=93.4;
ocd[32].posterior.comment[6]=" Agreement  93.4%";
ocd[32].posterior.probNorm=0.0409586;
ocd[32].posterior.start=865.5;
ocd[32].posterior.resolution=5;
ocd[32].posterior.prob=[0.000000, 0.000000, 0.000000, 0.000005, 0.000174, 0.001649, 0.009987, 0.034386, 0.068529, 0.091965, 0.086838, 0.062752, 0.037183, 0.020765, 0.012935, 0.010223, 0.012725, 0.018576, 0.033952, 0.055505, 0.085601, 0.133046, 0.234621, 0.448399, 1.000000, 0.532021, 0.473384, 0.334567, 0.353237, 0.332827, 0.244195, 0.120177, 0.028348, 0.003698, 0.000482, 0.000150, 0.000051, 0.000014, 0.000010];
ocd[32].posterior.convergence=25.4;
if(!ocd[33]){ocd[33]={};};
ocd[33].ref="OxCal v4.4.4 Bronk Ramsey (2021); r:5";
if(!ocd[33].name){ocd[33].name="ETH_5639_bones_above_kero_smash";}
ocd[33].posterior={};
ocd[33].posterior.comment=[];
ocd[33].posterior.comment[0]="ETH_5639_bones_above_kero_smash Posterior ";
ocd[33].posterior.range=[];
ocd[33].posterior.range[1]=[];
ocd[33].posterior.range[1][0]=[936.5, 991, 68.268949];
ocd[33].posterior.comment[1]="  68.3% probability";
ocd[33].posterior.comment[2]="    936AD (68.3%) 990AD";
ocd[33].posterior.range[2]=[];
ocd[33].posterior.range[2][0]=[882.5, 1015.5, 95.449974];
ocd[33].posterior.comment[3]="  95.4% probability";
ocd[33].posterior.comment[4]="    882AD (95.4%) 1015AD";
ocd[33].posterior.range[3]=[];
ocd[33].posterior.range[3][0]=[802.5, 1030.5, 99.730020];
ocd[33].posterior.mean=957.324;
ocd[33].posterior.sigma=34.0292;
ocd[33].posterior.median=964.5;
ocd[33].posterior.agreement=111.3;
ocd[33].posterior.comment[5]=" Agreement 111.3%";
ocd[33].posterior.probNorm=0.0366796;
ocd[33].posterior.start=720.5;
ocd[33].posterior.resolution=5;
ocd[33].posterior.prob=[0.000000, 0.000059, 0.000102, 0.000099, 0.000075, 0.000044, 0.000034, 0.000037, 0.000054, 0.000086, 0.000254, 0.001022, 0.001634, 0.001765, 0.001619, 0.001722, 0.001977, 0.002331, 0.002536, 0.002564, 0.002679, 0.003390, 0.004428, 0.005571, 0.007056, 0.008620, 0.009615, 0.011477, 0.013241, 0.015642, 0.018967, 0.024936, 0.034495, 0.046950, 0.059392, 0.067525, 0.071098, 0.072739, 0.081406, 0.097360, 0.118729, 0.145653, 0.173705, 0.203324, 0.230182, 0.256736, 0.274470, 0.283732, 0.286646, 0.283225, 0.274944, 0.281793, 0.435967, 1.000000, 0.218348, 0.083104, 0.048922, 0.053378, 0.054815, 0.040077, 0.019588, 0.007016, 0.002098, 0.000727, 0.000317, 0.000196, 0.000090, 0.000020, 0.000017, 0.000019, 0.000008, 0.000005, 0.000022, 0.000021, 0.000020, 0.000038, 0.000017, 0.000013, 0.000015, 0.000009, 0.000006];
ocd[33].posterior.convergence=27.0;
if(!ocd[34]){ocd[34]={};};
ocd[34].ref="OxCal v4.4.4 Bronk Ramsey (2021); r:5";
if(!ocd[34].name){ocd[34].name="ETH_5640_terrace_2_offering";}
ocd[34].posterior={};
ocd[34].posterior.comment=[];
ocd[34].posterior.comment[0]="ETH_5640_terrace_2_offering Posterior ";
ocd[34].posterior.range=[];
ocd[34].posterior.range[1]=[];
ocd[34].posterior.range[1][0]=[936, 991.5, 68.268949];
ocd[34].posterior.comment[1]="  68.3% probability";
ocd[34].posterior.comment[2]="    936AD (68.3%) 991AD";
ocd[34].posterior.range[2]=[];
ocd[34].posterior.range[2][0]=[883.5, 1016.5, 95.449974];
ocd[34].posterior.comment[3]="  95.4% probability";
ocd[34].posterior.comment[4]="    883AD (95.4%) 1016AD";
ocd[34].posterior.range[3]=[];
ocd[34].posterior.range[3][0]=[799.5, 1034, 99.730020];
ocd[34].posterior.mean=957.924;
ocd[34].posterior.sigma=34.6261;
ocd[34].posterior.median=965.5;
ocd[34].posterior.agreement=112.0;
ocd[34].posterior.comment[5]=" Agreement 112.0%";
ocd[34].posterior.probNorm=0.0367031;
ocd[34].posterior.start=695.5;
ocd[34].posterior.resolution=5;
ocd[34].posterior.prob=[0.000000, 0.000026, 0.000065, 0.000082, 0.000121, 0.000112, 0.000134, 0.000110, 0.000121, 0.000118, 0.000080, 0.000067, 0.000063, 0.000084, 0.000108, 0.000330, 0.001042, 0.001743, 0.001711, 0.001685, 0.001747, 0.002127, 0.002437, 0.002518, 0.002709, 0.002975, 0.003762, 0.004618, 0.005755, 0.007223, 0.008405, 0.009955, 0.011849, 0.013599, 0.015861, 0.019802, 0.025328, 0.034621, 0.045985, 0.057523, 0.065605, 0.069800, 0.074195, 0.081638, 0.095897, 0.117388, 0.143290, 0.169783, 0.197895, 0.225152, 0.248841, 0.266241, 0.275646, 0.277763, 0.276546, 0.269704, 0.277434, 0.435367, 1.000000, 0.226095, 0.094866, 0.059998, 0.063325, 0.063172, 0.046139, 0.024669, 0.009510, 0.003358, 0.001426, 0.000711, 0.000396, 0.000154, 0.000066, 0.000048, 0.000047, 0.000024, 0.000024, 0.000026, 0.000050, 0.000063, 0.000044, 0.000037, 0.000040, 0.000021, 0.000030, 0.000011];
ocd[34].posterior.convergence=27.5;
if(!ocd[35]){ocd[35]={};};
ocd[35].ref="OxCal v4.4.4 Bronk Ramsey (2021); r:5";
if(!ocd[35].name){ocd[35].name="TW090_Verano_Ind";}
ocd[35].posterior={};
ocd[35].posterior.comment=[];
ocd[35].posterior.comment[0]="TW090_Verano_Ind Posterior ";
ocd[35].posterior.range=[];
ocd[35].posterior.range[1]=[];
ocd[35].posterior.range[1][0]=[981.5, 1010, 68.268949];
ocd[35].posterior.comment[1]="  68.3% probability";
ocd[35].posterior.comment[2]="    981AD (68.3%) 1010AD";
ocd[35].posterior.range[2]=[];
ocd[35].posterior.range[2][0]=[979.5, 1025.5, 95.449974];
ocd[35].posterior.comment[3]="  95.4% probability";
ocd[35].posterior.comment[4]="    979AD (95.4%) 1025AD";
ocd[35].posterior.range[3]=[];
ocd[35].posterior.range[3][0]=[966.5, 1043, 99.730020];
ocd[35].posterior.mean=999.759;
ocd[35].posterior.sigma=12.4062;
ocd[35].posterior.median=999;
ocd[35].posterior.agreement=83.1;
ocd[35].posterior.comment[5]=" Agreement  83.1%";
ocd[35].posterior.probNorm=0.0414549;
ocd[35].posterior.start=890.5;
ocd[35].posterior.resolution=5;
ocd[35].posterior.prob=[0.000000, 0.000025, 0.000236, 0.001099, 0.001756, 0.001619, 0.000832, 0.000288, 0.000061, 0.000028, 0.000044, 0.000089, 0.000144, 0.000432, 0.000991, 0.002189, 0.004523, 0.033825, 0.192291, 0.712844, 0.310743, 0.985880, 1.000000, 0.561571, 0.285008, 0.242271, 0.257488, 0.160844, 0.049405, 0.011651, 0.004071, 0.001335, 0.000249, 0.000025, 0.000010, 0.000010, 0.000010, 0.000002, 0.000017, 0.000082, 0.000184, 0.000109, 0.000067, 0.000085, 0.000048, 0.000036];
ocd[35].posterior.convergence=5.1;
if(!ocd[36]){ocd[36]={};};
ocd[36].ref="OxCal v4.4.4 Bronk Ramsey (2021); r:5";
if(!ocd[36].name){ocd[36].name="TW097_Wk_50229_body_within_pebble_surface";}
ocd[36].posterior={};
ocd[36].posterior.comment=[];
ocd[36].posterior.comment[0]="TW097_Wk_50229_body_within_pebble_surface Posterior ";
ocd[36].posterior.range=[];
ocd[36].posterior.range[1]=[];
ocd[36].posterior.range[1][0]=[932, 960.5, 53.588633];
ocd[36].posterior.range[1][1]=[981, 989, 14.680316];
ocd[36].posterior.comment[1]="  68.3% probability";
ocd[36].posterior.comment[2]="    932AD (53.6%) 960AD";
ocd[36].posterior.comment[3]="    980AD (14.7%) 988AD";
ocd[36].posterior.range[2]=[];
ocd[36].posterior.range[2][0]=[880.5, 898, 7.868408];
ocd[36].posterior.range[2][1]=[923.5, 990.5, 87.581566];
ocd[36].posterior.comment[4]="  95.4% probability";
ocd[36].posterior.comment[5]="    880AD ( 7.9%) 898AD";
ocd[36].posterior.comment[6]="    923AD (87.6%) 990AD";
ocd[36].posterior.range[3]=[];
ocd[36].posterior.range[3][0]=[851, 993, 99.730020];
ocd[36].posterior.mean=948.355;
ocd[36].posterior.sigma=27.0956;
ocd[36].posterior.median=948.5;
ocd[36].posterior.agreement=78.3;
ocd[36].posterior.comment[7]=" Agreement  78.3%";
ocd[36].posterior.probNorm=0.0289542;
ocd[36].posterior.start=755.5;
ocd[36].posterior.resolution=5;
ocd[36].posterior.prob=[0.000000, 0.000000, 0.000000, 0.000064, 0.000741, 0.001830, 0.000826, 0.000163, 0.000048, 0.000169, 0.000234, 0.000231, 0.000102, 0.000067, 0.000165, 0.000711, 0.001658, 0.002611, 0.003263, 0.003709, 0.003822, 0.004107, 0.004780, 0.007533, 0.021482, 0.072938, 0.179339, 0.228967, 0.117556, 0.028567, 0.005314, 0.002341, 0.005549, 0.026886, 0.109386, 0.294729, 0.544354, 0.782835, 0.901002, 0.832443, 0.619549, 0.375866, 0.210958, 0.112879, 0.071933, 0.268193, 1.000000, 0.057558, 0.000000, 0.000000, 0.000000];
ocd[36].posterior.convergence=7.4;
if(!ocd[37]){ocd[37]={};};
ocd[37].ref="OxCal v4.4.4 Bronk Ramsey (2021); r:5";
if(!ocd[37].name){ocd[37].name="End Violent Deaths";}
ocd[37].posterior={};
ocd[37].posterior.comment=[];
ocd[37].posterior.comment[0]="End Violent Deaths Posterior ";
ocd[37].posterior.range=[];
ocd[37].posterior.range[1]=[];
ocd[37].posterior.range[1][0]=[981, 989.5, 14.314314];
ocd[37].posterior.range[1][1]=[996.5, 1034, 53.954635];
ocd[37].posterior.comment[1]="  68.3% probability";
ocd[37].posterior.comment[2]="    980AD (14.3%) 989AD";
ocd[37].posterior.comment[3]="    996AD (54.0%) 1034AD";
ocd[37].posterior.range[2]=[];
ocd[37].posterior.range[2][0]=[976, 1071.5, 95.449974];
ocd[37].posterior.comment[4]="  95.4% probability";
ocd[37].posterior.comment[5]="    976AD (95.4%) 1071AD";
ocd[37].posterior.range[3]=[];
ocd[37].posterior.range[3][0]=[973, 1178, 99.730020];
ocd[37].posterior.mean=1016.57;
ocd[37].posterior.sigma=28.9937;
ocd[37].posterior.median=1012.5;
ocd[37].posterior.probNorm=0.026773;
ocd[37].posterior.start=970.5;
ocd[37].posterior.resolution=5;
ocd[37].posterior.prob=[0.000000, 0.018645, 0.264988, 1.000000, 0.212989, 0.302920, 0.578061, 0.700424, 0.698074, 0.661060, 0.610004, 0.525562, 0.418610, 0.318922, 0.238836, 0.179773, 0.141606, 0.107648, 0.085966, 0.067807, 0.054389, 0.043672, 0.036348, 0.030871, 0.024969, 0.020157, 0.016800, 0.014519, 0.011838, 0.010526, 0.008582, 0.007477, 0.006720, 0.005582, 0.004967, 0.004784, 0.003884, 0.003617, 0.002766, 0.002641, 0.002333, 0.002030, 0.001675, 0.001573, 0.001428, 0.001292, 0.001072, 0.000935, 0.000879, 0.000812, 0.000767, 0.000632, 0.000571, 0.000566, 0.000504, 0.000525, 0.000423, 0.000396, 0.000394, 0.000305, 0.000272, 0.000280, 0.000248, 0.000209, 0.000193, 0.000196, 0.000175, 0.000193, 0.000139, 0.000125, 0.000118, 0.000089, 0.000105, 0.000078, 0.000104, 0.000101, 0.000079, 0.000088, 0.000084, 0.000081, 0.000062, 0.000052, 0.000050, 0.000045, 0.000057, 0.000047, 0.000047, 0.000031, 0.000028, 0.000036, 0.000026, 0.000052, 0.000031, 0.000028, 0.000018, 0.000053, 0.000021, 0.000023, 0.000031, 0.000016, 0.000011, 0.000015, 0.000029, 0.000019, 0.000018, 0.000016, 0.000015, 0.000016, 0.000013, 0.000010, 0.000013, 0.000018, 0.000018, 0.000003, 0.000016, 0.000011, 0.000008, 0.000010, 0.000006, 0.000015, 0.000019, 0.000008, 0.000005, 0.000010, 0.000011, 0.000018, 0.000010, 0.000021, 0.000008];
ocd[37].posterior.convergence=6.3;
if(!ocd[39]){ocd[39]={};};
ocd[39].ref="OxCal v4.4.4 Bronk Ramsey (2021); r:5";
if(!ocd[39].name){ocd[39].name="Start human bone, NOT tomb or violent deaths";}
ocd[39].posterior={};
ocd[39].posterior.comment=[];
ocd[39].posterior.comment[0]="Start human bone, NOT tomb or violent deaths Posterior ";
ocd[39].posterior.range=[];
ocd[39].posterior.range[1]=[];
ocd[39].posterior.range[1][0]=[581.5, 646, 68.268949];
ocd[39].posterior.comment[1]="  68.3% probability";
ocd[39].posterior.comment[2]="    581AD (68.3%) 646AD";
ocd[39].posterior.range[2]=[];
ocd[39].posterior.range[2][0]=[523, 665.5, 95.449974];
ocd[39].posterior.comment[3]="  95.4% probability";
ocd[39].posterior.comment[4]="    522AD (95.4%) 665AD";
ocd[39].posterior.range[3]=[];
ocd[39].posterior.range[3][0]=[426.5, 684, 99.730020];
ocd[39].posterior.mean=602.596;
ocd[39].posterior.sigma=37.9721;
ocd[39].posterior.median=609;
ocd[39].posterior.probNorm=0.0124247;
ocd[39].posterior.start=220.5;
ocd[39].posterior.resolution=5;
ocd[39].posterior.prob=[0.000000, 0.000007, 0.000052, 0.000038, 0.000073, 0.000094, 0.000056, 0.000084, 0.000080, 0.000091, 0.000140, 0.000129, 0.000143, 0.000154, 0.000196, 0.000182, 0.000199, 0.000217, 0.000245, 0.000290, 0.000360, 0.000353, 0.000489, 0.000507, 0.000604, 0.000671, 0.000699, 0.000709, 0.000800, 0.000992, 0.000922, 0.001282, 0.001572, 0.001432, 0.002026, 0.002166, 0.002428, 0.002805, 0.003221, 0.003930, 0.003926, 0.004891, 0.005642, 0.006190, 0.007200, 0.008443, 0.009889, 0.011723, 0.013945, 0.015482, 0.019000, 0.020303, 0.024152, 0.027265, 0.032197, 0.037734, 0.044399, 0.050976, 0.060992, 0.068841, 0.084019, 0.100151, 0.117054, 0.137207, 0.161782, 0.192172, 0.221494, 0.266522, 0.309663, 0.363435, 0.419679, 0.495876, 0.558087, 0.636318, 0.716679, 0.814995, 0.870482, 0.921536, 0.980057, 0.995053, 1.000000, 0.987274, 0.964086, 0.888337, 0.752985, 0.581813, 0.428646, 0.277770, 0.172844, 0.093300, 0.050550, 0.020620, 0.008363, 0.003273, 0.001188];
ocd[39].posterior.convergence=99.8;
if(!ocd[40]){ocd[40]={};};
ocd[40].ref="OxCal v4.4.4 Bronk Ramsey (2021); r:5";
if(!ocd[40].name){ocd[40].name="Human bone, NOT tomb or violent deaths";}
ocd[40].posterior={};
ocd[40].posterior.comment=[];
ocd[40].posterior.comment[0]="Human bone, NOT tomb or violent deaths Posterior ";
ocd[40].posterior.range=[];
ocd[40].posterior.mean=925.593;
ocd[40].posterior.sigma=190.17;
ocd[40].posterior.median=944.5;
ocd[40].posterior.probNorm=0.00233315;
ocd[40].posterior.start=345.5;
ocd[40].posterior.resolution=5;
ocd[40].posterior.prob=[0.000000, 0.000000, 0.000001, 0.000001, 0.000001, 0.000002, 0.000002, 0.000003, 0.000003, 0.000005, 0.000007, 0.000008, 0.000009, 0.000013, 0.000018, 0.000023, 0.000027, 0.000042, 0.000051, 0.000062, 0.000089, 0.000110, 0.000144, 0.000202, 0.000251, 0.000325, 0.000426, 0.000552, 0.000713, 0.000937, 0.001213, 0.001579, 0.002062, 0.002682, 0.003449, 0.004485, 0.005870, 0.007670, 0.010013, 0.013044, 0.016954, 0.021962, 0.028474, 0.036823, 0.047074, 0.060558, 0.077220, 0.097937, 0.123283, 0.153814, 0.190888, 0.234494, 0.284491, 0.340287, 0.402122, 0.468793, 0.539210, 0.612796, 0.685275, 0.753628, 0.811929, 0.856637, 0.887719, 0.906498, 0.913294, 0.911767, 0.903496, 0.889517, 0.871282, 0.849881, 0.825650, 0.799713, 0.771053, 0.741857, 0.712166, 0.682049, 0.652914, 0.623061, 0.595124, 0.567814, 0.541359, 0.516696, 0.492690, 0.470047, 0.448957, 0.428822, 0.410467, 0.394617, 0.379675, 0.367635, 0.357012, 0.349533, 0.343848, 0.341360, 0.341168, 0.344588, 0.350426, 0.359392, 0.371600, 0.385923, 0.404347, 0.425020, 0.448687, 0.475208, 0.504294, 0.535041, 0.568361, 0.602580, 0.637079, 0.672280, 0.706526, 0.739400, 0.770403, 0.800290, 0.827644, 0.852990, 0.875823, 0.896071, 0.914511, 0.931368, 0.945856, 0.958371, 0.968595, 0.978911, 0.986182, 0.992135, 0.996794, 0.999335, 1.000000, 0.998642, 0.995805, 0.989789, 0.982621, 0.971298, 0.958527, 0.942437, 0.923702, 0.902487, 0.880218, 0.855683, 0.830466, 0.805132, 0.780293, 0.756696, 0.733930, 0.713907, 0.694807, 0.677437, 0.661346, 0.645540, 0.630043, 0.614291, 0.597871, 0.579771, 0.560806, 0.540264, 0.519044, 0.496157, 0.472676, 0.448611, 0.424323, 0.400250, 0.377314, 0.355792, 0.336247, 0.318384, 0.302309, 0.289262, 0.278620, 0.269732, 0.264199, 0.260797, 0.259680, 0.260866, 0.263644, 0.268366, 0.275119, 0.282731, 0.291703, 0.301367, 0.311684, 0.322611, 0.332997, 0.343203, 0.352844, 0.361487, 0.367410, 0.369274, 0.360151, 0.335801, 0.297343, 0.252262, 0.206647, 0.166681, 0.132220, 0.104287, 0.082220, 0.064910, 0.051789, 0.041893, 0.034321, 0.028672, 0.024246, 0.020868, 0.018057, 0.015406, 0.012847, 0.010572, 0.008533, 0.006818, 0.005444, 0.004280, 0.003423, 0.002724, 0.002156, 0.001703, 0.001370, 0.001075, 0.000870, 0.000679, 0.000544, 0.000422, 0.000333, 0.000267, 0.000202, 0.000166, 0.000132, 0.000098, 0.000081, 0.000064, 0.000047, 0.000039, 0.000029, 0.000025, 0.000018, 0.000015, 0.000011, 0.000009, 0.000008, 0.000006, 0.000005, 0.000004, 0.000003, 0.000003, 0.000002, 0.000002, 0.000002, 0.000002, 0.000001, 0.000002, 0.000001, 0.000001, 0.000001, 0.000001, 0.000001, 0.000001, 0.000001, 0.000001, 0.000001, 0.000001, 0.000001, 0.000001];
ocd[40].posterior.probNorm*=23;
ocd[40].posterior.convergence=100.0;
if(!ocd[41]){ocd[41]={};};
ocd[41].ref="OxCal v4.4.4 Bronk Ramsey (2021); r:5";
if(!ocd[41].name){ocd[41].name="Human bone, NOT tomb or violent deaths_Kernel";}
ocd[41].posterior={};
ocd[41].posterior.comment=[];
ocd[41].posterior.comment[0]="Human bone, NOT tomb or violent deaths_Kernel Posterior ";
ocd[41].posterior.range=[];
ocd[41].posterior.range[1]=[];
ocd[41].posterior.range[1][0]=[-1, 1.01, 68.268949];
ocd[41].posterior.comment[1]="  68.3% probability";
ocd[41].posterior.comment[2]="    -1 (68.3%) 1";
ocd[41].posterior.range[2]=[];
ocd[41].posterior.range[2][0]=[-2, 2.01, 95.449974];
ocd[41].posterior.comment[3]="  95.4% probability";
ocd[41].posterior.comment[4]="    -2 (95.4%) 2";
ocd[41].posterior.range[3]=[];
ocd[41].posterior.range[3][0]=[-3, 3.01, 99.730020];
ocd[41].posterior.mean=7.24207e-05;
ocd[41].posterior.sigma=1.00123;
ocd[41].posterior.median=-4.97597e-14;
ocd[41].posterior.agreement=100.0;
ocd[41].posterior.comment[5]=" Agreement 100.0%";
ocd[41].posterior.probNorm=0.396337;
ocd[41].posterior.start=-4.5;
ocd[41].posterior.resolution=0.1;
ocd[41].posterior.prob=[0.000000, 0.000049, 0.000110, 0.000142, 0.000296, 0.000323, 0.000504, 0.000739, 0.001095, 0.001632, 0.002393, 0.003302, 0.004283, 0.005877, 0.008352, 0.011354, 0.014847, 0.020658, 0.026124, 0.034931, 0.044411, 0.056542, 0.072244, 0.089293, 0.111639, 0.134958, 0.166371, 0.197606, 0.235422, 0.283013, 0.328522, 0.374911, 0.430856, 0.492941, 0.555173, 0.608469, 0.676795, 0.728670, 0.787565, 0.833217, 0.896690, 0.929837, 0.975846, 0.976774, 0.996347, 0.997617, 1.000000, 0.991045, 0.956711, 0.921738, 0.891032, 0.834835, 0.786400, 0.729347, 0.678022, 0.614043, 0.550510, 0.488500, 0.432922, 0.376970, 0.324272, 0.279381, 0.238327, 0.198949, 0.170240, 0.138983, 0.112399, 0.089584, 0.071762, 0.056285, 0.043869, 0.034257, 0.025681, 0.020160, 0.014820, 0.011824, 0.008577, 0.005871, 0.004283, 0.003177, 0.002339, 0.001583, 0.001156, 0.000854, 0.000564, 0.000372, 0.000274, 0.000131, 0.000099, 0.000066, 0.000033, 0.000016, 0.000027];
ocd[41].posterior.convergence=99.9;
if(!ocd[42]){ocd[42]={};};
ocd[42].ref="OxCal v4.4.4 Bronk Ramsey (2021); r:5";
if(!ocd[42].name){ocd[42].name="Human bone, NOT tomb or violent deaths_Scale";}
ocd[42].posterior={};
ocd[42].posterior.comment=[];
ocd[42].posterior.comment[0]="Human bone, NOT tomb or violent deaths_Scale Posterior ";
ocd[42].posterior.range=[];
ocd[42].posterior.range[1]=[];
ocd[42].posterior.range[1][0]=[0.346, 0.797, 68.268949];
ocd[42].posterior.comment[1]="  68.3% probability";
ocd[42].posterior.comment[2]="    0 (68.3%) 1";
ocd[42].posterior.range[2]=[];
ocd[42].posterior.range[2][0]=[0.278, 1, 95.449974];
ocd[42].posterior.comment[3]="  95.4% probability";
ocd[42].posterior.comment[4]="    0 (95.4%) 1";
ocd[42].posterior.range[3]=[];
ocd[42].posterior.range[3][0]=[0.162, 1, 99.730020];
ocd[42].posterior.mean=0.599881;
ocd[42].posterior.sigma=0.20257;
ocd[42].posterior.median=0.588;
ocd[42].posterior.agreement=100.0;
ocd[42].posterior.comment[5]=" Agreement 100.0%";
ocd[42].posterior.probNorm=1.7371;
ocd[42].posterior.start=0.035;
ocd[42].posterior.resolution=0.01;
ocd[42].posterior.prob=[0.000000, 0.000012, 0.000075, 0.000300, 0.000825, 0.001674, 0.003099, 0.006197, 0.009059, 0.015556, 0.023478, 0.032912, 0.045606, 0.061062, 0.079030, 0.098734, 0.123348, 0.149812, 0.182112, 0.209000, 0.249160, 0.289691, 0.324928, 0.366785, 0.406807, 0.454684, 0.496081, 0.534792, 0.581235, 0.623016, 0.625427, 0.685863, 0.728201, 0.759883, 0.793421, 0.831707, 0.836640, 0.881756, 0.907054, 0.927031, 0.925206, 0.948247, 0.969297, 0.969291, 0.978767, 0.987620, 0.993963, 1.000000, 0.984041, 0.999522, 0.984229, 0.980436, 0.980105, 0.974147, 0.970387, 0.937202, 0.943485, 0.939486, 0.929405, 0.923346, 0.923571, 0.888532, 0.859897, 0.855223, 0.840571, 0.834521, 0.817562, 0.800545, 0.797746, 0.777456, 0.764425, 0.751627, 0.726810, 0.731347, 0.706483, 0.702236, 0.694105, 0.670562, 0.663705, 0.656456, 0.632666, 0.628092, 0.615321, 0.602240, 0.589619, 0.587633, 0.570217, 0.556480, 0.554481, 0.542064, 0.533314, 0.530083, 0.513689, 0.502893, 0.502654, 0.490661, 0.487649, 0.000000, 0.000000, 0.000000];
ocd[42].posterior.convergence=99.9;
if(!ocd[43]){ocd[43]={};};
ocd[43].ref="OxCal v4.4.4 Bronk Ramsey (2021); r:5";
if(!ocd[43].name){ocd[43].name="First bone NOT tomb or violent death";}
ocd[43].posterior={};
ocd[43].posterior.comment=[];
ocd[43].posterior.comment[0]="First bone NOT tomb or violent death Posterior ";
ocd[43].posterior.range=[];
ocd[43].posterior.range[1]=[];
ocd[43].posterior.range[1][0]=[612, 656, 68.268949];
ocd[43].posterior.comment[1]="  68.3% probability";
ocd[43].posterior.comment[2]="    612AD (68.3%) 656AD";
ocd[43].posterior.range[2]=[];
ocd[43].posterior.range[2][0]=[583, 671, 95.449974];
ocd[43].posterior.comment[3]="  95.4% probability";
ocd[43].posterior.comment[4]="    582AD (95.4%) 670AD";
ocd[43].posterior.range[3]=[];
ocd[43].posterior.range[3][0]=[551.5, 686.5, 99.730020];
ocd[43].posterior.mean=630.108;
ocd[43].posterior.sigma=22.5333;
ocd[43].posterior.median=633;
ocd[43].posterior.probNorm=0.0191528;
ocd[43].posterior.start=485.5;
ocd[43].posterior.resolution=5;
ocd[43].posterior.prob=[0.000000, 0.000025, 0.000057, 0.000059, 0.000054, 0.000111, 0.000134, 0.000193, 0.000462, 0.000893, 0.001598, 0.002701, 0.005097, 0.008412, 0.013742, 0.021095, 0.031631, 0.049370, 0.072944, 0.106195, 0.147684, 0.197894, 0.267539, 0.347119, 0.452702, 0.553054, 0.634068, 0.708630, 0.771468, 0.851797, 0.947099, 1.000000, 0.942660, 0.803955, 0.603314, 0.406859, 0.244781, 0.133749, 0.066917, 0.027987, 0.011072, 0.004222, 0.001731, 0.000795, 0.000306, 0.000118, 0.000014, 0.000014, 0.000016];
ocd[43].posterior.convergence=100.0;
if(!ocd[44]){ocd[44]={};};
ocd[44].ref="OxCal v4.4.4 Bronk Ramsey (2021); r:5";
if(!ocd[44].name){ocd[44].name="Last bone NOT tomb or violent death";}
ocd[44].posterior={};
ocd[44].posterior.comment=[];
ocd[44].posterior.comment[0]="Last bone NOT tomb or violent death Posterior ";
ocd[44].posterior.range=[];
ocd[44].posterior.range[1]=[];
ocd[44].posterior.range[1][0]=[1281, 1302.5, 68.268949];
ocd[44].posterior.comment[1]="  68.3% probability";
ocd[44].posterior.comment[2]="    1280AD (68.3%) 1302AD";
ocd[44].posterior.range[2]=[];
ocd[44].posterior.range[2][0]=[1272, 1320.5, 93.446422];
ocd[44].posterior.range[2][1]=[1365.5, 1375.5, 2.003552];
ocd[44].posterior.comment[3]="  95.4% probability";
ocd[44].posterior.comment[4]="    1272AD (93.4%) 1320AD";
ocd[44].posterior.comment[5]="    1365AD ( 2.0%) 1375AD";
ocd[44].posterior.range[3]=[];
ocd[44].posterior.range[3][0]=[1266, 1328.5, 95.053784];
ocd[44].posterior.range[3][1]=[1349.5, 1389, 4.676237];
ocd[44].posterior.mean=1296.91;
ocd[44].posterior.sigma=18.9311;
ocd[44].posterior.median=1293;
ocd[44].posterior.probNorm=0.0422278;
ocd[44].posterior.start=1240.5;
ocd[44].posterior.resolution=5;
ocd[44].posterior.prob=[0.000000, 0.000000, 0.000000, 0.000110, 0.000272, 0.002269, 0.019762, 0.116132, 0.433221, 0.832243, 1.000000, 0.868526, 0.562000, 0.312894, 0.192359, 0.115663, 0.042225, 0.008138, 0.001325, 0.000857, 0.001266, 0.001863, 0.004697, 0.013240, 0.029158, 0.044783, 0.050807, 0.044585, 0.026516, 0.009183, 0.001898, 0.000208, 0.000015, 0.000000, 0.000000];
ocd[44].posterior.convergence=100.0;
if(!ocd[45]){ocd[45]={};};
ocd[45].ref="OxCal v4.4.4 Bronk Ramsey (2021); r:5";
if(!ocd[45].name){ocd[45].name="AA_107601_F10_1991_excavations";}
ocd[45].posterior={};
ocd[45].posterior.comment=[];
ocd[45].posterior.comment[0]="AA_107601_F10_1991_excavations Posterior ";
ocd[45].posterior.range=[];
ocd[45].posterior.range[1]=[];
ocd[45].posterior.range[1][0]=[990.5, 1021.5, 68.268949];
ocd[45].posterior.comment[1]="  68.3% probability";
ocd[45].posterior.comment[2]="    990AD (68.3%) 1021AD";
ocd[45].posterior.range[2]=[];
ocd[45].posterior.range[2][0]=[899.5, 923, 8.204505];
ocd[45].posterior.range[2][1]=[966, 1030, 87.245468];
ocd[45].posterior.comment[3]="  95.4% probability";
ocd[45].posterior.comment[4]="    899AD ( 8.2%) 922AD";
ocd[45].posterior.comment[5]="    966AD (87.2%) 1030AD";
ocd[45].posterior.range[3]=[];
ocd[45].posterior.range[3][0]=[888.5, 1045.5, 99.730020];
ocd[45].posterior.mean=994.272;
ocd[45].posterior.sigma=31.3073;
ocd[45].posterior.median=1003;
ocd[45].posterior.agreement=97.8;
ocd[45].posterior.comment[6]=" Agreement  97.8%";
ocd[45].posterior.probNorm=0.0253224;
ocd[45].posterior.start=870.5;
ocd[45].posterior.resolution=5;
ocd[45].posterior.prob=[0.000000, 0.000000, 0.000000, 0.000348, 0.003553, 0.022971, 0.083107, 0.159627, 0.190207, 0.157164, 0.091363, 0.044854, 0.021259, 0.011026, 0.008082, 0.008507, 0.012840, 0.023122, 0.040595, 0.065561, 0.102638, 0.174805, 0.234060, 0.289047, 0.589409, 0.853711, 0.786829, 0.929907, 1.000000, 0.958903, 0.682360, 0.257907, 0.055740, 0.011350, 0.005008, 0.002250, 0.000512, 0.000070, 0.000060, 0.000048, 0.000024, 0.000051, 0.000168, 0.000852, 0.002502, 0.002069, 0.001805, 0.001944, 0.001654, 0.001217, 0.001488, 0.002040, 0.001525, 0.000907, 0.000730, 0.000315, 0.000055, 0.000000, 0.000000, 0.000000];
ocd[45].posterior.convergence=99.9;
if(!ocd[46]){ocd[46]={};};
ocd[46].ref="OxCal v4.4.4 Bronk Ramsey (2021); r:5";
if(!ocd[46].name){ocd[46].name="TW110";}
ocd[46].posterior={};
ocd[46].posterior.comment=[];
ocd[46].posterior.comment[0]="TW110 Posterior ";
ocd[46].posterior.range=[];
ocd[46].posterior.range[1]=[];
ocd[46].posterior.range[1][0]=[904.5, 917, 15.714637];
ocd[46].posterior.range[1][1]=[973, 996, 37.063202];
ocd[46].posterior.range[1][2]=[1005.5, 1017, 15.491110];
ocd[46].posterior.comment[1]="  68.3% probability";
ocd[46].posterior.comment[2]="    904AD (15.7%) 916AD";
ocd[46].posterior.comment[3]="    972AD (37.1%) 996AD";
ocd[46].posterior.comment[4]="    1005AD (15.5%) 1016AD";
ocd[46].posterior.range[2]=[];
ocd[46].posterior.range[2][0]=[895.5, 930.5, 27.052447];
ocd[46].posterior.range[2][1]=[955.5, 1024, 68.397527];
ocd[46].posterior.comment[5]="  95.4% probability";
ocd[46].posterior.comment[6]="    895AD (27.1%) 930AD";
ocd[46].posterior.comment[7]="    955AD (68.4%) 1024AD";
ocd[46].posterior.range[3]=[];
ocd[46].posterior.range[3][0]=[891, 1027.5, 99.730020];
ocd[46].posterior.mean=968.194;
ocd[46].posterior.sigma=38.9217;
ocd[46].posterior.median=981.5;
ocd[46].posterior.agreement=96.0;
ocd[46].posterior.comment[8]=" Agreement  96.0%";
ocd[46].posterior.probNorm=0.020254;
ocd[46].posterior.start=760.5;
ocd[46].posterior.resolution=5;
ocd[46].posterior.prob=[0.000000, 0.000000, 0.000000, 0.000407, 0.000039, 0.000000, 0.000000, 0.000000, 0.000000, 0.000000, 0.000000, 0.000000, 0.000000, 0.000000, 0.000000, 0.000000, 0.000000, 0.000000, 0.000000, 0.000000, 0.000000, 0.000000, 0.000000, 0.000011, 0.000056, 0.001314, 0.014947, 0.094040, 0.312046, 0.548647, 0.639483, 0.548887, 0.359600, 0.194567, 0.088423, 0.046234, 0.033515, 0.037388, 0.052515, 0.092606, 0.159819, 0.252829, 0.377318, 0.603043, 0.729672, 0.802637, 1.000000, 0.520896, 0.270068, 0.485876, 0.719808, 0.602803, 0.242583, 0.039792, 0.002602, 0.000084, 0.000045, 0.000000];
ocd[46].posterior.convergence=100.0;
if(!ocd[47]){ocd[47]={};};
ocd[47].ref="OxCal v4.4.4 Bronk Ramsey (2021); r:5";
if(!ocd[47].name){ocd[47].name="ETH_6306";}
ocd[47].posterior={};
ocd[47].posterior.comment=[];
ocd[47].posterior.comment[0]="ETH_6306 Posterior ";
ocd[47].posterior.range=[];
ocd[47].posterior.range[1]=[];
ocd[47].posterior.range[1][0]=[621.5, 666.5, 68.268949];
ocd[47].posterior.comment[1]="  68.3% probability";
ocd[47].posterior.comment[2]="    621AD (68.3%) 666AD";
ocd[47].posterior.range[2]=[];
ocd[47].posterior.range[2][0]=[587, 690.5, 95.449974];
ocd[47].posterior.comment[3]="  95.4% probability";
ocd[47].posterior.comment[4]="    586AD (95.4%) 690AD";
ocd[47].posterior.range[3]=[];
ocd[47].posterior.range[3][0]=[569.5, 768, 99.730020];
ocd[47].posterior.mean=643.98;
ocd[47].posterior.sigma=25.4685;
ocd[47].posterior.median=643.5;
ocd[47].posterior.agreement=102.0;
ocd[47].posterior.comment[5]=" Agreement 102.0%";
ocd[47].posterior.probNorm=0.020125;
ocd[47].posterior.start=520.5;
ocd[47].posterior.resolution=5;
ocd[47].posterior.prob=[0.000000, 0.000030, 0.000060, 0.000149, 0.000390, 0.000940, 0.001652, 0.002584, 0.003938, 0.005402, 0.009360, 0.016567, 0.027970, 0.044619, 0.068640, 0.104081, 0.149189, 0.216001, 0.286379, 0.364075, 0.458261, 0.559739, 0.686973, 0.849003, 0.976055, 1.000000, 0.938490, 0.796588, 0.645007, 0.497948, 0.367961, 0.260057, 0.167129, 0.096567, 0.051277, 0.033821, 0.033202, 0.030133, 0.022897, 0.017594, 0.013320, 0.010880, 0.008957, 0.008713, 0.012114, 0.018659, 0.021495, 0.019973, 0.015338, 0.011579, 0.005284, 0.000733, 0.000043, 0.000035, 0.000037, 0.000024];
ocd[47].posterior.convergence=99.9;
if(!ocd[48]){ocd[48]={};};
ocd[48].ref="OxCal v4.4.4 Bronk Ramsey (2021); r:5";
if(!ocd[48].name){ocd[48].name="SMU_2329_at_base_near_canal_mouth";}
ocd[48].posterior={};
ocd[48].posterior.comment=[];
ocd[48].posterior.comment[0]="SMU_2329_at_base_near_canal_mouth Posterior ";
ocd[48].posterior.range=[];
ocd[48].posterior.range[1]=[];
ocd[48].posterior.range[1][0]=[630.5, 700.5, 68.268949];
ocd[48].posterior.comment[1]="  68.3% probability";
ocd[48].posterior.comment[2]="    630AD (68.3%) 700AD";
ocd[48].posterior.range[2]=[];
ocd[48].posterior.range[2][0]=[595.5, 745.5, 95.449974];
ocd[48].posterior.comment[3]="  95.4% probability";
ocd[48].posterior.comment[4]="    595AD (95.4%) 745AD";
ocd[48].posterior.range[3]=[];
ocd[48].posterior.range[3][0]=[558.5, 803.5, 99.730020];
ocd[48].posterior.mean=668.669;
ocd[48].posterior.sigma=36.9873;
ocd[48].posterior.median=667.5;
ocd[48].posterior.agreement=105.7;
ocd[48].posterior.comment[5]=" Agreement 105.7%";
ocd[48].posterior.probNorm=0.0110013;
ocd[48].posterior.start=520.5;
ocd[48].posterior.resolution=5;
ocd[48].posterior.prob=[0.000000, 0.000217, 0.000572, 0.000955, 0.001251, 0.002048, 0.003164, 0.005152, 0.007401, 0.010873, 0.016819, 0.025388, 0.039373, 0.058113, 0.081931, 0.115958, 0.156523, 0.210889, 0.273721, 0.348688, 0.431901, 0.525210, 0.623813, 0.720235, 0.808178, 0.872707, 0.927664, 0.966229, 0.990823, 1.000000, 0.990409, 0.975271, 0.946151, 0.901665, 0.821387, 0.721888, 0.627289, 0.541946, 0.448526, 0.366339, 0.299586, 0.246424, 0.204955, 0.169795, 0.139661, 0.115899, 0.093707, 0.077729, 0.062808, 0.049402, 0.036347, 0.023017, 0.016057, 0.013552, 0.012143, 0.009721, 0.007169, 0.006111, 0.004947, 0.004194, 0.003657, 0.003002, 0.002517, 0.002387, 0.001132, 0.001290, 0.001219, 0.001053, 0.000718, 0.000643, 0.000608, 0.000485, 0.000375, 0.000351, 0.000209, 0.000126];
ocd[48].posterior.convergence=99.9;
if(!ocd[49]){ocd[49]={};};
ocd[49].ref="OxCal v4.4.4 Bronk Ramsey (2021); r:5";
if(!ocd[49].name){ocd[49].name="SMU_2468_summit";}
ocd[49].posterior={};
ocd[49].posterior.comment=[];
ocd[49].posterior.comment[0]="SMU_2468_summit Posterior ";
ocd[49].posterior.range=[];
ocd[49].posterior.range[1]=[];
ocd[49].posterior.range[1][0]=[640.5, 683.5, 68.268949];
ocd[49].posterior.comment[1]="  68.3% probability";
ocd[49].posterior.comment[2]="    640AD (68.3%) 683AD";
ocd[49].posterior.range[2]=[];
ocd[49].posterior.range[2][0]=[603.5, 720.5, 94.240810];
ocd[49].posterior.range[2][1]=[745, 754.5, 1.209164];
ocd[49].posterior.comment[3]="  95.4% probability";
ocd[49].posterior.comment[4]="    603AD (94.2%) 720AD";
ocd[49].posterior.comment[5]="    744AD ( 1.2%) 754AD";
ocd[49].posterior.range[3]=[];
ocd[49].posterior.range[3][0]=[592.5, 772, 99.730020];
ocd[49].posterior.mean=664.863;
ocd[49].posterior.sigma=28.1979;
ocd[49].posterior.median=662;
ocd[49].posterior.agreement=104.0;
ocd[49].posterior.comment[6]=" Agreement 104.0%";
ocd[49].posterior.probNorm=0.0211734;
ocd[49].posterior.start=545.5;
ocd[49].posterior.resolution=5;
ocd[49].posterior.prob=[0.000000, 0.000041, 0.000121, 0.000160, 0.000238, 0.000500, 0.001199, 0.002575, 0.005182, 0.009089, 0.018445, 0.037222, 0.072928, 0.114477, 0.136548, 0.137056, 0.131366, 0.151600, 0.235044, 0.410195, 0.636896, 0.842318, 0.973216, 1.000000, 0.931737, 0.815157, 0.676004, 0.504584, 0.335568, 0.201529, 0.142593, 0.137062, 0.119946, 0.094845, 0.073830, 0.057601, 0.046403, 0.038648, 0.036980, 0.046186, 0.058522, 0.062388, 0.055978, 0.043142, 0.030652, 0.015796, 0.002599, 0.000129, 0.000156, 0.000225, 0.000199, 0.000127, 0.000090, 0.000109, 0.000113, 0.000143, 0.000090, 0.000107, 0.000047, 0.000025, 0.000053, 0.000025];
ocd[49].posterior.convergence=100.0;
if(!ocd[50]){ocd[50]={};};
ocd[50].ref="OxCal v4.4.4 Bronk Ramsey (2021); r:5";
if(!ocd[50].name){ocd[50].name="TW008_Wk_49170_excavation_for_museum";}
ocd[50].posterior={};
ocd[50].posterior.comment=[];
ocd[50].posterior.comment[0]="TW008_Wk_49170_excavation_for_museum Posterior ";
ocd[50].posterior.range=[];
ocd[50].posterior.range[1]=[];
ocd[50].posterior.range[1][0]=[776, 786, 6.900170];
ocd[50].posterior.range[1][1]=[874, 899.5, 26.709373];
ocd[50].posterior.range[1][2]=[924.5, 962.5, 34.659407];
ocd[50].posterior.comment[1]="  68.3% probability";
ocd[50].posterior.comment[2]="    776AD ( 6.9%) 786AD";
ocd[50].posterior.comment[3]="    874AD (26.7%) 899AD";
ocd[50].posterior.comment[4]="    924AD (34.7%) 962AD";
ocd[50].posterior.range[2]=[];
ocd[50].posterior.range[2][0]=[771.5, 793.5, 10.112390];
ocd[50].posterior.range[2][1]=[799, 812, 2.074789];
ocd[50].posterior.range[2][2]=[827.5, 906, 42.857079];
ocd[50].posterior.range[2][3]=[915.5, 975, 40.405716];
ocd[50].posterior.comment[5]="  95.4% probability";
ocd[50].posterior.comment[6]="    771AD (10.1%) 793AD";
ocd[50].posterior.comment[7]="    798AD ( 2.1%) 812AD";
ocd[50].posterior.comment[8]="    827AD (42.9%) 906AD";
ocd[50].posterior.comment[9]="    915AD (40.4%) 974AD";
ocd[50].posterior.range[3]=[];
ocd[50].posterior.range[3][0]=[770.5, 986.5, 99.730020];
ocd[50].posterior.mean=892.446;
ocd[50].posterior.sigma=55.4883;
ocd[50].posterior.median=892.5;
ocd[50].posterior.agreement=97.0;
ocd[50].posterior.comment[10]=" Agreement  97.0%";
ocd[50].posterior.probNorm=0.0149629;
ocd[50].posterior.start=700.5;
ocd[50].posterior.resolution=5;
ocd[50].posterior.prob=[0.000000, 0.000023, 0.000099, 0.000107, 0.000131, 0.000119, 0.000113, 0.000052, 0.000017, 0.000000, 0.000000, 0.000000, 0.000000, 0.000000, 0.033523, 0.282663, 0.597930, 0.347572, 0.116889, 0.069344, 0.097182, 0.120416, 0.103511, 0.057611, 0.042895, 0.066614, 0.122621, 0.184829, 0.228571, 0.244824, 0.238999, 0.223834, 0.206918, 0.198436, 0.230996, 0.353849, 0.629107, 0.979846, 1.000000, 0.598362, 0.237221, 0.091290, 0.060737, 0.085205, 0.170221, 0.346803, 0.557094, 0.723730, 0.795626, 0.771200, 0.682323, 0.519426, 0.361808, 0.247484, 0.157910, 0.078348, 0.049489, 0.039641, 0.011768, 0.000960, 0.000000, 0.000017, 0.000052, 0.000012];
ocd[50].posterior.convergence=100.0;
if(!ocd[51]){ocd[51]={};};
ocd[51].ref="OxCal v4.4.4 Bronk Ramsey (2021); r:5";
if(!ocd[51].name){ocd[51].name="TW004_Wk_49169_Akapana_PAAK_2004_northwest_corner_";}
ocd[51].posterior={};
ocd[51].posterior.comment=[];
ocd[51].posterior.comment[0]="TW004_Wk_49169_Akapana_PAAK_2004_northwest_corner_ Posterior ";
ocd[51].posterior.range=[];
ocd[51].posterior.range[1]=[];
ocd[51].posterior.range[1][0]=[775, 788, 9.019565];
ocd[51].posterior.range[1][1]=[844, 851, 3.105456];
ocd[51].posterior.range[1][2]=[870.5, 899, 27.358281];
ocd[51].posterior.range[1][3]=[925.5, 961.5, 28.785647];
ocd[51].posterior.comment[1]="  68.3% probability";
ocd[51].posterior.comment[2]="    774AD ( 9.0%) 788AD";
ocd[51].posterior.comment[3]="    844AD ( 3.1%) 850AD";
ocd[51].posterior.comment[4]="    870AD (27.4%) 898AD";
ocd[51].posterior.comment[5]="    925AD (28.8%) 961AD";
ocd[51].posterior.range[2]=[];
ocd[51].posterior.range[2][0]=[771.5, 815, 15.734674];
ocd[51].posterior.range[2][1]=[825, 905, 45.517265];
ocd[51].posterior.range[2][2]=[917, 973.5, 34.198034];
ocd[51].posterior.comment[6]="  95.4% probability";
ocd[51].posterior.comment[7]="    771AD (15.7%) 814AD";
ocd[51].posterior.comment[8]="    824AD (45.5%) 904AD";
ocd[51].posterior.comment[9]="    916AD (34.2%) 973AD";
ocd[51].posterior.range[3]=[];
ocd[51].posterior.range[3][0]=[768, 985.5, 99.730020];
ocd[51].posterior.mean=884.827;
ocd[51].posterior.sigma=56.6741;
ocd[51].posterior.median=887.5;
ocd[51].posterior.agreement=97.1;
ocd[51].posterior.comment[10]=" Agreement  97.1%";
ocd[51].posterior.probNorm=0.0143297;
ocd[51].posterior.start=700.5;
ocd[51].posterior.resolution=5;
ocd[51].posterior.prob=[0.000000, 0.000085, 0.000315, 0.000351, 0.000360, 0.000267, 0.000273, 0.000170, 0.000036, 0.000009, 0.000000, 0.000000, 0.000000, 0.000000, 0.038382, 0.326888, 0.675393, 0.422306, 0.168539, 0.106428, 0.144913, 0.177047, 0.149838, 0.089573, 0.069104, 0.100783, 0.165010, 0.239472, 0.290393, 0.312510, 0.308512, 0.294758, 0.273089, 0.265350, 0.299952, 0.441243, 0.705191, 1.000000, 0.944850, 0.555656, 0.212112, 0.082304, 0.055898, 0.077427, 0.157120, 0.304886, 0.493830, 0.650190, 0.719702, 0.703734, 0.613613, 0.464974, 0.324186, 0.222468, 0.140727, 0.071603, 0.045412, 0.037500, 0.011270, 0.000906, 0.000000, 0.000030, 0.000048, 0.000018, 0.000012, 0.000012, 0.000012];
ocd[51].posterior.convergence=99.9;
if(!ocd[52]){ocd[52]={};};
ocd[52].ref="OxCal v4.4.4 Bronk Ramsey (2021); r:5";
if(!ocd[52].name){ocd[52].name="TW102_locus_643";}
ocd[52].posterior={};
ocd[52].posterior.comment=[];
ocd[52].posterior.comment[0]="TW102_locus_643 Posterior ";
ocd[52].posterior.range=[];
ocd[52].posterior.range[1]=[];
ocd[52].posterior.range[1][0]=[1020, 1046, 37.931279];
ocd[52].posterior.range[1][1]=[1088.5, 1125.5, 30.337670];
ocd[52].posterior.comment[1]="  68.3% probability";
ocd[52].posterior.comment[2]="    1020AD (37.9%) 1046AD";
ocd[52].posterior.comment[3]="    1088AD (30.3%) 1125AD";
ocd[52].posterior.range[2]=[];
ocd[52].posterior.range[2][0]=[993.5, 1053, 48.755368];
ocd[52].posterior.range[2][1]=[1080.5, 1150.5, 46.694606];
ocd[52].posterior.comment[4]="  95.4% probability";
ocd[52].posterior.comment[5]="    993AD (48.8%) 1052AD";
ocd[52].posterior.comment[6]="    1080AD (46.7%) 1150AD";
ocd[52].posterior.range[3]=[];
ocd[52].posterior.range[3][0]=[990.5, 1156.5, 99.730020];
ocd[52].posterior.mean=1069.79;
ocd[52].posterior.sigma=45.1868;
ocd[52].posterior.median=1055;
ocd[52].posterior.agreement=97.4;
ocd[52].posterior.comment[7]=" Agreement  97.4%";
ocd[52].posterior.probNorm=0.0198086;
ocd[52].posterior.start=885.5;
ocd[52].posterior.resolution=5;
ocd[52].posterior.prob=[0.000000, 0.000000, 0.000000, 0.000033, 0.000160, 0.000180, 0.000077, 0.000018, 0.000002, 0.000000, 0.000000, 0.000000, 0.000000, 0.000000, 0.000011, 0.000018, 0.000007, 0.000024, 0.000149, 0.000261, 0.000727, 0.023947, 0.167157, 0.271592, 0.161145, 0.086831, 0.131477, 0.388122, 0.866371, 1.000000, 0.784542, 0.582432, 0.395440, 0.165043, 0.054898, 0.045954, 0.061844, 0.047227, 0.042394, 0.109236, 0.297265, 0.426883, 0.405151, 0.382495, 0.413052, 0.427349, 0.393409, 0.380087, 0.369500, 0.331806, 0.275611, 0.252166, 0.209415, 0.109514, 0.029806, 0.003999, 0.000541, 0.000427, 0.000449, 0.000234, 0.000033, 0.000035, 0.000022, 0.000009, 0.000028, 0.000015, 0.000018];
ocd[52].posterior.convergence=99.9;
if(!ocd[53]){ocd[53]={};};
ocd[53].ref="OxCal v4.4.4 Bronk Ramsey (2021); r:5";
if(!ocd[53].name){ocd[53].name="Ind_I0977_OxA_31463";}
ocd[53].posterior={};
ocd[53].posterior.comment=[];
ocd[53].posterior.comment[0]="Ind_I0977_OxA_31463 Posterior ";
ocd[53].posterior.range=[];
ocd[53].posterior.range[1]=[];
ocd[53].posterior.range[1][0]=[995, 1022, 68.268949];
ocd[53].posterior.comment[1]="  68.3% probability";
ocd[53].posterior.comment[2]="    994AD (68.3%) 1022AD";
ocd[53].posterior.range[2]=[];
ocd[53].posterior.range[2][0]=[982, 1037.5, 95.449974];
ocd[53].posterior.comment[3]="  95.4% probability";
ocd[53].posterior.comment[4]="    982AD (95.4%) 1037AD";
ocd[53].posterior.range[3]=[];
ocd[53].posterior.range[3][0]=[896.5, 925.5, 1.073048];
ocd[53].posterior.range[3][1]=[961, 1050.5, 97.132844];
ocd[53].posterior.range[3][2]=[1082.5, 1144.5, 1.524129];
ocd[53].posterior.mean=1009.81;
ocd[53].posterior.sigma=20.406;
ocd[53].posterior.median=1009;
ocd[53].posterior.agreement=97.0;
ocd[53].posterior.comment[5]=" Agreement  97.0%";
ocd[53].posterior.probNorm=0.0294991;
ocd[53].posterior.start=870.5;
ocd[53].posterior.resolution=5;
ocd[53].posterior.prob=[0.000000, 0.000000, 0.000000, 0.000007, 0.000150, 0.001473, 0.007711, 0.018680, 0.022348, 0.015606, 0.006853, 0.002565, 0.000771, 0.000310, 0.000206, 0.000287, 0.000549, 0.001368, 0.002597, 0.004346, 0.007711, 0.019124, 0.036090, 0.058203, 0.261007, 0.841710, 1.000000, 0.926484, 0.793195, 0.858794, 0.928800, 0.565809, 0.194957, 0.055812, 0.024658, 0.010755, 0.002503, 0.000285, 0.000215, 0.000384, 0.000232, 0.000181, 0.001012, 0.005553, 0.012215, 0.011217, 0.010142, 0.010004, 0.009468, 0.007936, 0.008847, 0.010137, 0.008351, 0.005073, 0.004046, 0.002356, 0.000669, 0.000106, 0.000000];
ocd[53].posterior.convergence=99.9;
if(!ocd[54]){ocd[54]={};};
ocd[54].ref="OxCal v4.4.4 Bronk Ramsey (2021); r:5";
if(!ocd[54].name){ocd[54].name="Ind_I0978_OxA_31443";}
ocd[54].posterior={};
ocd[54].posterior.comment=[];
ocd[54].posterior.comment[0]="Ind_I0978_OxA_31443 Posterior ";
ocd[54].posterior.range=[];
ocd[54].posterior.range[1]=[];
ocd[54].posterior.range[1][0]=[1040.5, 1051.5, 8.845920];
ocd[54].posterior.range[1][1]=[1080.5, 1151, 59.423029];
ocd[54].posterior.comment[1]="  68.3% probability";
ocd[54].posterior.comment[2]="    1040AD ( 8.8%) 1051AD";
ocd[54].posterior.comment[3]="    1080AD (59.4%) 1150AD";
ocd[54].posterior.range[2]=[];
ocd[54].posterior.range[2][0]=[1028, 1160, 95.449974];
ocd[54].posterior.comment[4]="  95.4% probability";
ocd[54].posterior.comment[5]="    1028AD (95.4%) 1160AD";
ocd[54].posterior.range[3]=[];
ocd[54].posterior.range[3][0]=[1018, 1209.5, 99.730020];
ocd[54].posterior.mean=1097.81;
ocd[54].posterior.sigma=39.1739;
ocd[54].posterior.median=1099;
ocd[54].posterior.agreement=99.5;
ocd[54].posterior.comment[6]=" Agreement  99.5%";
ocd[54].posterior.probNorm=0.0083125;
ocd[54].posterior.start=975.5;
ocd[54].posterior.resolution=5;
ocd[54].posterior.prob=[0.000000, 0.000000, 0.000016, 0.000862, 0.007989, 0.014187, 0.006709, 0.002976, 0.005561, 0.035584, 0.174671, 0.466547, 0.742586, 0.880963, 0.964944, 0.917147, 0.749128, 0.751519, 0.795212, 0.758088, 0.732148, 0.874389, 0.989891, 0.970604, 0.964124, 0.978326, 0.974958, 0.974744, 0.988226, 0.980388, 0.969481, 0.978180, 0.994972, 1.000000, 0.995160, 0.893907, 0.606166, 0.281610, 0.138988, 0.126493, 0.126446, 0.074974, 0.031971, 0.021841, 0.027940, 0.034675, 0.029114, 0.018019, 0.006495, 0.001138, 0.000073, 0.000005, 0.000010, 0.000000];
ocd[54].posterior.convergence=100.0;
if(!ocd[55]){ocd[55]={};};
ocd[55].ref="OxCal v4.4.4 Bronk Ramsey (2021); r:5";
if(!ocd[55].name){ocd[55].name="TW006_base_of_terrace_1";}
ocd[55].posterior={};
ocd[55].posterior.comment=[];
ocd[55].posterior.comment[0]="TW006_base_of_terrace_1 Posterior ";
ocd[55].posterior.range=[];
ocd[55].posterior.range[1]=[];
ocd[55].posterior.range[1][0]=[895.5, 934.5, 39.687884];
ocd[55].posterior.range[1][1]=[950.5, 978, 28.581065];
ocd[55].posterior.comment[1]="  68.3% probability";
ocd[55].posterior.comment[2]="    895AD (39.7%) 934AD";
ocd[55].posterior.comment[3]="    950AD (28.6%) 978AD";
ocd[55].posterior.range[2]=[];
ocd[55].posterior.range[2][0]=[889.5, 989.5, 95.449974];
ocd[55].posterior.comment[4]="  95.4% probability";
ocd[55].posterior.comment[5]="    889AD (95.4%) 989AD";
ocd[55].posterior.range[3]=[];
ocd[55].posterior.range[3][0]=[771, 788.5, 0.354401];
ocd[55].posterior.range[3][1]=[871.5, 1020, 99.375619];
ocd[55].posterior.mean=938.521;
ocd[55].posterior.sigma=31.2468;
ocd[55].posterior.median=938;
ocd[55].posterior.agreement=99.2;
ocd[55].posterior.comment[6]=" Agreement  99.2%";
ocd[55].posterior.probNorm=0.0114139;
ocd[55].posterior.start=755.5;
ocd[55].posterior.resolution=5;
ocd[55].posterior.prob=[0.000000, 0.000000, 0.000000, 0.002765, 0.020006, 0.031356, 0.010278, 0.001483, 0.000388, 0.000673, 0.001004, 0.000844, 0.000354, 0.000209, 0.000776, 0.002084, 0.003825, 0.004848, 0.005704, 0.004879, 0.003844, 0.003107, 0.002898, 0.004073, 0.010233, 0.040357, 0.149496, 0.443795, 0.814790, 0.957030, 0.858254, 0.825373, 0.886868, 0.988965, 0.989375, 0.894565, 0.772338, 0.718561, 0.723090, 0.791746, 0.893173, 0.960517, 1.000000, 0.972667, 0.860448, 0.740825, 0.665602, 0.343752, 0.053982, 0.003924, 0.011446, 0.024690, 0.016865, 0.003951, 0.000369, 0.000000, 0.000000, 0.000000];
ocd[55].posterior.convergence=100.0;
if(!ocd[56]){ocd[56]={};};
ocd[56].ref="OxCal v4.4.4 Bronk Ramsey (2021); r:5";
if(!ocd[56].name){ocd[56].name="TW006_base_of_terrace_1";}
ocd[56].posterior={};
ocd[56].posterior.comment=[];
ocd[56].posterior.comment[0]="TW006_base_of_terrace_1 Posterior ";
ocd[56].posterior.range=[];
ocd[56].posterior.range[1]=[];
ocd[56].posterior.range[1][0]=[895.5, 934.5, 39.563147];
ocd[56].posterior.range[1][1]=[950.5, 978, 28.705803];
ocd[56].posterior.comment[1]="  68.3% probability";
ocd[56].posterior.comment[2]="    895AD (39.6%) 934AD";
ocd[56].posterior.comment[3]="    950AD (28.7%) 978AD";
ocd[56].posterior.range[2]=[];
ocd[56].posterior.range[2][0]=[889.5, 990, 95.449974];
ocd[56].posterior.comment[4]="  95.4% probability";
ocd[56].posterior.comment[5]="    889AD (95.4%) 990AD";
ocd[56].posterior.range[3]=[];
ocd[56].posterior.range[3][0]=[771, 788.5, 0.360379];
ocd[56].posterior.range[3][1]=[871.5, 1020, 99.369641];
ocd[56].posterior.mean=938.637;
ocd[56].posterior.sigma=31.2787;
ocd[56].posterior.median=938.5;
ocd[56].posterior.agreement=99.2;
ocd[56].posterior.comment[6]=" Agreement  99.2%";
ocd[56].posterior.probNorm=0.0115478;
ocd[56].posterior.start=755.5;
ocd[56].posterior.resolution=5;
ocd[56].posterior.prob=[0.000000, 0.000000, 0.000000, 0.002597, 0.020792, 0.030564, 0.010697, 0.001511, 0.000406, 0.000703, 0.000977, 0.000864, 0.000327, 0.000259, 0.000827, 0.002015, 0.003969, 0.004912, 0.005713, 0.004709, 0.004003, 0.003326, 0.002819, 0.003909, 0.010171, 0.037559, 0.148395, 0.431777, 0.803669, 0.940187, 0.841548, 0.811998, 0.876476, 0.975479, 0.982662, 0.878009, 0.763186, 0.703891, 0.712318, 0.788060, 0.882226, 0.953093, 1.000000, 0.964726, 0.852090, 0.736485, 0.659281, 0.346120, 0.053251, 0.003856, 0.011321, 0.024276, 0.017079, 0.003868, 0.000380, 0.000000, 0.000000, 0.000000];
ocd[56].posterior.convergence=100.0;
if(!ocd[57]){ocd[57]={};};
ocd[57].ref="OxCal v4.4.4 Bronk Ramsey (2021); r:5";
if(!ocd[57].name){ocd[57].name="TW065_16";}
ocd[57].posterior={};
ocd[57].posterior.comment=[];
ocd[57].posterior.comment[0]="TW065_16 Posterior ";
ocd[57].posterior.range=[];
ocd[57].posterior.range[1]=[];
ocd[57].posterior.range[1][0]=[896.5, 930.5, 36.332848];
ocd[57].posterior.range[1][1]=[955, 985.5, 31.936101];
ocd[57].posterior.comment[1]="  68.3% probability";
ocd[57].posterior.comment[2]="    896AD (36.3%) 930AD";
ocd[57].posterior.comment[3]="    954AD (31.9%) 985AD";
ocd[57].posterior.range[2]=[];
ocd[57].posterior.range[2][0]=[891.5, 991, 95.449974];
ocd[57].posterior.comment[4]="  95.4% probability";
ocd[57].posterior.comment[5]="    891AD (95.4%) 990AD";
ocd[57].posterior.range[3]=[];
ocd[57].posterior.range[3][0]=[879, 1018.5, 99.730020];
ocd[57].posterior.mean=940.389;
ocd[57].posterior.sigma=30.9499;
ocd[57].posterior.median=939.5;
ocd[57].posterior.agreement=99.1;
ocd[57].posterior.comment[6]=" Agreement  99.1%";
ocd[57].posterior.probNorm=0.0120141;
ocd[57].posterior.start=760.5;
ocd[57].posterior.resolution=5;
[truncated: 20,443 more chars]
