# Supplementary material for: The center cannot hold: A Bayesian chronology for the collapse of Tiwanaku
Source: PLoS One. 2023 Nov 22;18(11):e0288798. doi: 10.1371/journal.pone.0288798 (PMC10664893; doi:10.1371/journal.pone.0288798)
Supplement: S4 File — (ZIP) [file pone.0288798.s005.zip › S4 File/Putuni.txt]

IntCal20	
SHCal20	
Tiwanaku mix	29.499	59.5941	19.703	70.097	29.499	59.5941	19.703	70.097	
Start	
sub-Putuni, OS-11306	480	582	435.5	594	
Tiwanaku period occupation_Kernel	-1.03	1.03	-2	2	
Tiwanaku period occupation_Scale	9.97466e-18	1	9.97466e-18	1	
First	
Last	
SMU-2369	577	886	411	1022	
Wk-49175, human bone in platform fill	674.5	772.5	670.5	773.5	
AA-107591, giant urn burial	661	769	651.5	774.5	
AA-107590, woman with elaborate grave goods	666	772	660	774	
OS-10643	782.5	881.5	685.5	962	
Earlier Tiwanaku occupation, below the main Putuni Platform	
SMU-2467	885.5	1017	773	1029	
SMU-2465	895.5	1021	773.5	1111	
SMU-2466	775.5	987.5	712.5	1020	
@SMU-2467	895.5	989	883.5	1017	
@SMU-2465	895.5	989	883.5	1017	
@SMU-2466	895.5	989	883.5	1017	
Feature 18, llamas fetus offering, Putuni	895.5	989	883.5	1017	
SMU-2472, collapsed roof beam	716.5	991	648	1130.5	
Tiwanaku period occupation	
Tiwanaku period occupation	
End Putuni	
Putuni	
@Tiwanaku mix	19.703	50.404	19.703	68.2792	
@Start	465.5	575.5	310	622.5	
@sub-Putuni, OS-11306	536	585	475.5	634.5	
@Tiwanaku period occupation	
@Tiwanaku period occupation_Kernel	-1.01	1	-2.01	2	
@Tiwanaku period occupation_Scale	0.614	1	0.34	1	
@First	642.5	709.5	572	750.5	
@Last	909	991	780.5	1047.5	
@SMU-2369	600.5	829.5	560	900.5	
@Wk-49175, human bone in platform fill	675.5	771.5	671.5	773	
@AA-107591, giant urn burial	661	768.5	652	774	
@AA-107590, woman with elaborate grave goods	666.5	771.5	661	773.5	
@OS-10643	774.5	879.5	687	896	
@Feature 18, llamas fetus offering, Putuni	886	945.5	773.5	993.5	
@SMU-2467	886	945.5	773.5	993.5	
@SMU-2465	886	945.5	773.5	993.5	
@SMU-2466	886	945.5	773.5	993.5	
@SMU-2472, collapsed roof beam	909	991	780.5	1047.5	
@End Putuni	920.5	1063	805	1216.5	
