# Supplementary material for: The center cannot hold: A Bayesian chronology for the collapse of Tiwanaku
Source: PLoS One. 2023 Nov 22;18(11):e0288798. doi: 10.1371/journal.pone.0288798 (PMC10664893; doi:10.1371/journal.pone.0288798)
Supplement: S4 File — (ZIP) [file pone.0288798.s005.zip › S4 File/Surface_of_terrace_1.prior]

430.5	0
435.5	6.226e-7
440.5	8.301e-7
445.5	0.0000014636
450.5	0.0000020862
455.5	0.0000015619
460.5	0.0000022937
465.5	0.0000020862
470.5	0.0000021845
475.5	0.000003856
480.5	0.000005418
485.5	0.000004686
490.5	0.000008334
495.5	0.000007089
500.5	0.000009688
505.5	0.000010726
510.5	0.00001302
515.5	0.000014483
520.5	0.000019901
525.5	0.000029273
530.5	0.00004052
535.5	0.00006271
540.5	0.00010438
545.5	0.00016323
550.5	0.00024354
555.5	0.0003348
560.5	0.0003994
565.5	0.0005207
570.5	0.0006838
575.5	0.000985
580.5	0.0014003
585.5	0.0018156
590.5	0.002328
595.5	0.0029646
600.5	0.003741
605.5	0.004719
610.5	0.005632
615.5	0.006201
620.5	0.006634
625.5	0.006851
630.5	0.00728
635.5	0.00817
640.5	0.009336
645.5	0.010151
650.5	0.010809
655.5	0.010923
660.5	0.010838
665.5	0.010583
670.5	0.010149
675.5	0.009532
680.5	0.008749
685.5	0.007715
690.5	0.006377
695.5	0.005382
700.5	0.004844
705.5	0.004146
710.5	0.003361
715.5	0.002745
720.5	0.0022749
725.5	0.0018356
730.5	0.0015417
735.5	0.0012991
740.5	0.0011987
745.5	0.0010953
750.5	0.00094
755.5	0.0007909
760.5	0.0006183
765.5	0.0004921
770.5	0.0003217
775.5	0.00010688
780.5	0.00005323
785.5	0.00005656
790.5	0.00005791
795.5	0.00005052
800.5	0.00003281
805.5	0.000027394
810.5	0.000024685
815.5	0.000024587
820.5	0.000019999
825.5	0.000017913
830.5	0.000011775
835.5	0.000010835
840.5	0.000007711
845.5	0.000006149
850.5	0.000006564
855.5	0.000006357
860.5	0.000003233
865.5	0.0000025013
870.5	0.000003331
875.5	0.0000017695
880.5	0.0000018787
885.5	0.0000010376
890.5	5.243e-7
895.5	5.243e-7
900.5	1.0923e-7
905.5	1.0923e-7
