# Supplementary material for: The center cannot hold: A Bayesian chronology for the collapse of Tiwanaku
Source: PLoS One. 2023 Nov 22;18(11):e0288798. doi: 10.1371/journal.pone.0288798 (PMC10664893; doi:10.1371/journal.pone.0288798)
Supplement: S4 File — (ZIP) [file pone.0288798.s005.zip › S4 File/TW097_Wk_50229_body_within_pebble_surface.prior]

760.5	0
765.5	0
770.5	1.01e-7
775.5	0.0015625
780.5	0.004694
785.5	0.0012678
790.5	0.00013385
795.5	0.00005323
800.5	0.00015959
805.5	0.00028834
810.5	0.00022615
815.5	0.00006083
820.5	0.0000428
825.5	0.00012166
830.5	0.0003948
835.5	0.0009378
840.5	0.001273
845.5	0.0013944
850.5	0.0013299
855.5	0.0012107
860.5	0.0010672
865.5	0.0009972
870.5	0.0013145
875.5	0.0029031
880.5	0.008988
885.5	0.022393
890.5	0.025251
895.5	0.00894
900.5	0.0012808
905.5	0.00022405
910.5	0.00010042
915.5	0.00019645
920.5	0.0008335
925.5	0.003654
930.5	0.009532
935.5	0.016274
940.5	0.020905
945.5	0.021386
950.5	0.01711
955.5	0.010959
960.5	0.005662
965.5	0.0028201
970.5	0.0013332
975.5	0.0003251
980.5	0.00019605
985.5	0.00017645
990.5	0.000024594
995.5	0
1000.5	0
1005.5	0
