# Supplementary material for: The center cannot hold: A Bayesian chronology for the collapse of Tiwanaku
Source: PLoS One. 2023 Nov 22;18(11):e0288798. doi: 10.1371/journal.pone.0288798 (PMC10664893; doi:10.1371/journal.pone.0288798)
Supplement: S4 File — (ZIP) [file pone.0288798.s005.zip › S4 File/LF_Tiwanaku.log]

OxCal v4.4.4 Bronk Ramsey (2021); r:5
Atmospheric data from Reimer et al (2020)
IntCal20 Curve(IntCal20.14c)
Atmospheric data from Reimer et al (2020)
SHCal20 Curve(SHCal20.14c)
Atmospheric data from Hogg et al (2020)
Tiwanaku mix Mix_Curves(SHCal20,IntCal20,0,0,P(-1,101,Array(),1.0099))
  68.3% probability
    29 (68.3%) 60
  95.4% probability
    20 (95.4%) 70
  68.3% probability
    29 (68.3%) 60
  95.4% probability
    20 (95.4%) 70
Start LF Tiwanaku Boundary()
LF Tiwanaku_Kernel N(0,1)
  68.3% probability
    -1 (68.3%) 1
  95.4% probability
    -2 (95.4%) 2
LF Tiwanaku_Scale U(0,1)
  68.3% probability
    0 (68.3%) 1
  95.4% probability
    0 (95.4%) 1
First LF First()
Last LF Last()
Span LF Span()
GaK-192 R_Date(1990,100)
  68.3% probability
    88BC ( 0.9%) 84BC
    59BC (62.5%) 164AD
    179AD ( 4.8%) 202AD
  95.4% probability
    342BC ( 0.9%) 322BC
    194BC (93.6%) 252AD
    297AD ( 1.0%) 320AD
GaK-193 R_Date(1850,90)
  68.3% probability
    82AD ( 3.5%) 97AD
    114AD (49.3%) 258AD
    280AD (15.5%) 336AD
  95.4% probability
    36BC ( 1.2%) 20BC
    18AD (94.3%) 412AD
P-532a R_Date(1956,76)
  68.3% probability
    39BC ( 6.9%) 16BC
    16AD (54.3%) 164AD
    179AD ( 7.1%) 202AD
  95.4% probability
    108BC (95.4%) 250AD
P-532b R_Date(1847,75)
  68.3% probability
    120AD (55.0%) 255AD
    290AD (13.3%) 330AD
  95.4% probability
    27AD (95.4%) 386AD
( Calculate 
P-532a Posterior 
  68.3% probability
    80AD ( 9.4%) 100AD
    111AD (58.9%) 218AD
  95.4% probability
    32BC ( 0.3%) 28BC
    20AD (94.2%) 250AD
    300AD ( 1.0%) 314AD
 Agreement  98.2%
P-532b Posterior 
  68.3% probability
    80AD ( 9.4%) 100AD
    111AD (58.9%) 218AD
  95.4% probability
    32BC ( 0.3%) 28BC
    20AD (94.2%) 250AD
    300AD ( 1.0%) 314AD
 Agreement 101.1%
P-532a&P-532b
 X2-Test: df=1 T=1.027(5% 3.841)
  68.3% probability
    80AD ( 9.4%) 100AD
    111AD (58.9%) 218AD
  95.4% probability
    32BC ( 0.3%) 28BC
    20AD (94.2%) 250AD
    300AD ( 1.0%) 314AD
 Agreement n=2 Acomb= 99.5%(An= 50.0%)
) Calculate 
M-1050 R_Date(1760,150)
  68.3% probability
    124AD (63.8%) 438AD
    455AD ( 2.9%) 475AD
    511AD ( 1.6%) 522AD
  95.4% probability
    44BC (95.4%) 602AD
M-1051 R_Date(1780,150)
  68.3% probability
    80AD ( 2.4%) 98AD
    112AD (65.1%) 435AD
    465AD ( 0.7%) 470AD
  95.4% probability
    55BC (95.4%) 601AD
P-534 R_Date(1866,62)
  68.3% probability
    84AD ( 3.3%) 96AD
    116AD (65.0%) 250AD
  95.4% probability
    28AD ( 1.8%) 49AD
    55AD (93.6%) 343AD
GaK-195 R_Date(1750,100)
  68.3% probability
    204AD (68.3%) 430AD
  95.4% probability
    78AD ( 1.4%) 100AD
    110AD (94.1%) 548AD
Hv-19 R_Date(1645,80)
  68.3% probability
    362AD (68.3%) 544AD
  95.4% probability
    250AD ( 8.4%) 303AD
    310AD (87.0%) 596AD
Hv-18 R_Date(1630,130)
  68.3% probability
    260AD ( 3.3%) 276AD
    338AD (65.0%) 590AD
  95.4% probability
    132AD ( 2.4%) 184AD
    199AD (93.1%) 662AD
Kidder A Level 15 R_Date(1817,103)
  68.3% probability
    124AD (68.3%) 364AD
  95.4% probability
    41BC ( 1.4%) 14BC
    13AD (92.1%) 440AD
    450AD ( 1.2%) 476AD
    506AD ( 0.8%) 524AD
Kidder A Level 14 R_Date(1692,104)
  68.3% probability
    252AD (12.7%) 298AD
    318AD (46.9%) 480AD
    492AD ( 8.7%) 528AD
  95.4% probability
    130AD ( 3.6%) 185AD
    198AD (91.9%) 598AD
Kidder A Level 12 R_Date(1707,93)
  68.3% probability
    246AD (61.3%) 438AD
    455AD ( 4.5%) 475AD
    511AD ( 2.5%) 522AD
  95.4% probability
    135AD ( 3.1%) 182AD
    200AD (92.4%) 576AD
Kk'arana 1.5.4 R_Date(1742,49)
  68.3% probability
    252AD (27.9%) 298AD
    320AD (40.3%) 388AD
  95.4% probability
    226AD (95.4%) 421AD
Kk'arana 1.19.12 R_Date(1798,49)
  68.3% probability
    216AD (68.3%) 342AD
  95.4% probability
    130AD ( 8.9%) 186AD
    198AD (86.6%) 386AD
Kk'arana 1.12.8.B R_Date(1753,50)
  68.3% probability
    250AD (68.3%) 369AD
  95.4% probability
    218AD (95.4%) 418AD
( KDE_Plot LF Tiwanaku
LF Tiwanaku KDE_Plot()
n=15
) KDE_Plot LF Tiwanaku
End LF Tiwanaku Boundary()
( Sequence 
Sequence()
) Sequence 
i : Using logs - function probability low
Posterior 
( MCMC(30000)
Overall agreement  81.9%
Dynamic agreement  89.2%
Tiwanaku mix Posterior 
  68.3% probability
    29 (68.3%) 59
  95.4% probability
    20 (95.4%) 70
 Agreement 100.1%
Start LF Tiwanaku Posterior 
  68.3% probability
    140AD (60.8%) 249AD
    278AD ( 7.5%) 302AD
  95.4% probability
    76AD (95.4%) 325AD
LF Tiwanaku Posterior 
LF Tiwanaku_Kernel Posterior 
  68.3% probability
    -1 (68.3%) 1
  95.4% probability
    -2 (95.4%) 2
 Agreement  99.8%
LF Tiwanaku_Scale Posterior 
  68.3% probability
    1 (68.3%) 1
  95.4% probability
    0 (95.4%) 1
 Agreement 100.0%
First LF Posterior 
  68.3% probability
    151AD (63.1%) 250AD
    285AD ( 5.2%) 302AD
  95.4% probability
    105AD (95.4%) 326AD
Last LF Posterior 
  68.3% probability
    284AD (68.3%) 390AD
  95.4% probability
    248AD (95.4%) 447AD
Span LF Posterior 
  68.3% probability
    0 (68.3%) 175
  95.4% probability
    0 (95.4%) 308
GaK-192 Posterior 
  68.3% probability
    186AD (44.7%) 254AD
    288AD (23.6%) 328AD
  95.4% probability
    115AD (95.4%) 350AD
Warning! Poor agreement - A= 43.8%(A'c= 60.0%)
 Poor agreement  43.8%
GaK-193 Posterior 
  68.3% probability
    215AD (31.1%) 264AD
    274AD (37.2%) 332AD
  95.4% probability
    142AD (95.4%) 370AD
 Agreement 109.7%
Posterior 
  68.3% probability
    188AD (50.6%) 250AD
    296AD (17.7%) 322AD
  95.4% probability
    128AD (67.6%) 260AD
    275AD (27.9%) 338AD
P-532a Posterior 
  68.3% probability
    188AD (50.6%) 250AD
    296AD (17.7%) 322AD
  95.4% probability
    128AD (67.6%) 260AD
    275AD (27.9%) 338AD
Warning! Poor agreement - A= 48.1%(A'c= 60.0%)
 Poor agreement  48.1%
P-532b Posterior 
  68.3% probability
    188AD (50.6%) 250AD
    296AD (17.7%) 322AD
  95.4% probability
    128AD (67.6%) 260AD
    275AD (27.9%) 338AD
 Agreement 120.1%
M-1050 Posterior 
  68.3% probability
    228AD (68.3%) 336AD
  95.4% probability
    156AD (95.4%) 406AD
 Agreement 131.0%
M-1051 Posterior 
  68.3% probability
    226AD (68.3%) 335AD
  95.4% probability
    153AD (95.4%) 402AD
 Agreement 132.6%
P-534 Posterior 
  68.3% probability
    200AD (39.4%) 256AD
    285AD (28.9%) 330AD
  95.4% probability
    139AD (95.4%) 345AD
 Agreement  88.3%
GaK-195 Posterior 
  68.3% probability
    234AD (68.3%) 334AD
  95.4% probability
    173AD (95.4%) 404AD
 Agreement 124.4%
Hv-19 Posterior 
  68.3% probability
    247AD (68.3%) 347AD
  95.4% probability
    222AD (95.4%) 427AD
Warning! Poor agreement - A= 58.8%(A'c= 60.0%)
 Poor agreement  58.8%
Hv-18 Posterior 
  68.3% probability
    239AD (68.3%) 340AD
  95.4% probability
    190AD (95.4%) 432AD
 Agreement  77.9%
Kidder A Level 15 Posterior 
  68.3% probability
    226AD (68.3%) 332AD
  95.4% probability
    152AD (95.4%) 386AD
 Agreement 124.2%
Kidder A Level 14 Posterior 
  68.3% probability
    240AD (68.3%) 339AD
  95.4% probability
    194AD (95.4%) 422AD
 Agreement 103.0%
Kidder A Level 12 Posterior 
  68.3% probability
    240AD (68.3%) 339AD
  95.4% probability
    200AD (95.4%) 418AD
 Agreement 108.3%
Kk'arana 1.5.4 Posterior 
  68.3% probability
    247AD (68.3%) 330AD
  95.4% probability
    227AD (95.4%) 390AD
 Agreement 102.4%
Kk'arana 1.19.12 Posterior 
  68.3% probability
    232AD (24.4%) 262AD
    276AD (43.9%) 331AD
  95.4% probability
    198AD (95.4%) 370AD
 Agreement 114.9%
Kk'arana 1.12.8.B Posterior 
  68.3% probability
    246AD (68.3%) 330AD
  95.4% probability
    220AD (95.4%) 385AD
 Agreement 106.2%
End LF Tiwanaku Posterior 
  68.3% probability
    288AD (68.3%) 404AD
  95.4% probability
    248AD (95.4%) 476AD
) MCMC(960000)
