# Supplementary material for: The center cannot hold: A Bayesian chronology for the collapse of Tiwanaku
Source: PLoS One. 2023 Nov 22;18(11):e0288798. doi: 10.1371/journal.pone.0288798 (PMC10664893; doi:10.1371/journal.pone.0288798)
Supplement: S4 File — (ZIP) [file pone.0288798.s005.zip › S4 File/Akapana.oxcal]

 Plot()
 {
  Curve("IntCal20","IntCal20.14c");
  Curve("SHCal20","SHCal20.14c");
  Mix_Curves("Tiwanaku mix","SHCal20","IntCal20",P(-1,101,[0,1,1,1,1,1,1,1,1,1,1,0,0,0,0,0,0,0,0,0,0,8,8,8,8,8,8,8,8,8,8,20,20,20,20,20,20,20,20,20,20,20,20,20,20,20,20,20,20,20,20,11,11,11,11,11,11,11,11,11,11,9,9,9,9,9,9,9,9,9,9,2,2,2,2,2,2,2,2,2,2,0,0,0,0,0,0,0,0,0,0,0,0,0,0,0,0,0,0,0,0,0]));
  Sequence()
  {
   Boundary("Start construction and early offerings");
   KDE_Plot("Construction and early offerings")
   {
    R_Date("SMU-2329, at base near canal mouth", 1403, 211);
    R_Date("SMU-2468, summit", 1392, 49);
    R_Date("ETH-6306, level 6b", 1460, 60);
    Combine("Surface of terrace 1. Level 6a, F2. Wall 2. Ceramic smash")
    {
     R_Date("SMU-2285, on top of first platform", 1425, 211);
     R_Date("SMU-2293, on top of first platform", 1388, 116);
    };
   };
   Boundary("End Construction and early offerings");
  };
  //Summit
  R_Date("SMU-2336, sala sur",1243,113);
  R_Date("AA-107584, burial with puma head ceramics",1259,26);
  Combine("Manzanilla House")
  {
   R_Date("SMU-2473, F11. Offering above square structure", 850, 243);
   R_Date("INAH-972, F11",1120,140);
  };
  //Northwest corner, dates from the 1990s
  R_Date("SMU-2367, terrace 1 offering ", 1152, 78);
  R_Date("SMU-2330, base, carnivore at canal mouth", 1079, 109);
  R_Date("ETH-5640, terrace 2, offering", 1170, 65);
  Sequence("Ceramic smash and overlying bones")
  {
   Date("=Surface of terrace 1. Level 6a, F2. Wall 2. Ceramic smash");
   R_Date("ETH-5639, bones above ceramic smash", 1170, 60);
  };
  //Northwest corner, recently processed dates
  R_Combine("TW001, Feature 6225")
  {
   R_Date("Poz-122654", 1060,30);
   R_Date("Poz-122655", 1141,30);
  };
  R_Date("TW006, Poz-122657, base of terrace 1", 1142, 22);
  R_Date("TW060, Wk-49174", 1109, 20);
  R_Combine("TW061, Feature 6225")
  {
   R_Date("Poz-123576", 993,27);
   R_Date("Poz-123631", 1012,26);
  };
  R_Combine("TW065, 16.A.25, F55")
  {
   R_Date("Poz-122660",1124,30);
   R_Date("Poz-122661",1149,29);
  };
  R_Combine("TW102, locus 643. Disturbed context")
  {
   R_Date("Poz-122711",1024,29);
   R_Date("Poz-122712",991,38);
  };
  R_Date("Ind. I0978, OxA-31443", 969,28);
  R_Date("Ind. I0977, OxA-31463", 1056,23);
  //Group burial northeast of the Akapana
  Sequence("Verano")
  {
   R_Date("TW097, Wk-50229, body within pebble surface", 1184, 14);
   Date("Pebble surface placed");
   R_Combine("TW090, Verano, Ind 6")
   {
    R_Date("Poz-122663",1039,30);
    R_Date("Poz-122664",1054,28);
   };
  };
  //Monolito descabezado / Headless monolith
  R_Date("TW056, Ind 3, Wk-49173", 1158, 20);
  R_Combine("TW064, Ind 4")
  {
   R_Date("Poz-122658",1100,29);
   R_Date("Poz-122659",1163,30);
  };
  //No contextual information
  R_Date("TW004, Wk-49169, Akapana PAAK 2004 (northwest corner?)", 1186, 22);
  R_Date("TW008, Wk-49170, excavation for museum", 1183, 21);
 };
