# Supplementary material for: The center cannot hold: A Bayesian chronology for the collapse of Tiwanaku
Source: PLoS One. 2023 Nov 22;18(11):e0288798. doi: 10.1371/journal.pone.0288798 (PMC10664893; doi:10.1371/journal.pone.0288798)
Supplement: S4 File — (ZIP) [file pone.0288798.s005.zip › S4 File/Pumapunku.oxcal]

 Plot()
 {
  Curve("IntCal20","IntCal20.14c");
  Curve("SHCal20","SHCal20.14c");
  Mix_Curves("Tiwanaku mix","SHCal20","IntCal20",P(-1,101,[0,1,1,1,1,1,1,1,1,1,1,0,0,0,0,0,0,0,0,0,0,8,8,8,8,8,8,8,8,8,8,20,20,20,20,20,20,20,20,20,20,20,20,20,20,20,20,20,20,20,20,11,11,11,11,11,11,11,11,11,11,9,9,9,9,9,9,9,9,9,9,2,2,2,2,2,2,2,2,2,2,0,0,0,0,0,0,0,0,0,0,0,0,0,0,0,0,0,0,0,0,0]));
  Sequence("Pumapunku")
  {
   Boundary("Begin construction");
   KDE_Plot("Group 1")
   {
    First("Group 1 First");
    Last("Group 1 Last");
    Sequence()
    {
     //Early Tiwanaku IV, a few potential Tiwanaku III sherds
     Phase("Foundation")
     {
      R_Date("OS-17860",1510,25);
      R_Date("AA-65280",1424,83);
     };
     Date("Green surface");
     Phase("Between green and red surface")
     {
      R_Date("UCIAMS-62884, P-11",1445,20);
      R_Date("UCIAMS-62885",1370,20);
     };
     Date("Red surface");
     Phase("P-8, above red surface")
     {
      R_Date("UCIAMS-62886",1315,30);
      R_Combine("TW059, petrous bone, Northwest sector 1, Locus 2. Platform fill")
      {
       R_Date("Poz-123574", 1267,28);
       R_Date("Poz-123630", 1300,29);
      };
     };
    };
   };
   //Date("Group 1/2");
   KDE_Plot("Group 2 - looting events")
   {
    R_Date("AA-65282",1284,40);
    R_Date("AA-68185",1251,36);
    R_Date("AA-68183",1241,37);
   };
   Boundary("End Tiwanaku period use");
   Boundary("Start Post-construction disturbance");
   KDE_Plot("Post-construction disturbance")
   {
    R_Combine("TW100, Sector sur, rasgo 2, locus 4, bolsa 15, burial near the surface")
    {
     R_Date("Poz-123667", 1028,30);
     R_Date("Poz-123668", 953,30);
    };
    //These two dates are a looter's pit, probably during the late Tiwanaku Period, but there's also an Inca date from the same feature
    //South Side, unit M-3, feature 320
    R_Date("AA-68184, South Side, unit M-3, feature 320, looter's pit",1046,33);
   };
   Boundary("End Post-construction disturbance");
   Interval("Lapse between disturbance and Inca re-use");
   Boundary("Start Inca occupation");
   KDE_Plot("Inca")
   {
    //Inca ceramics, Cuzco style
    R_Date("AA-68178",315,33);
    //Patio surface
    R_Date("AA-65283",322,54);
    //Hearth in patio
    R_Date("AA-68182",356,36);
    //Redeposited trash on floor
    R_Date("AA-68179",362,35);
    //Roof thatch from corridor
    R_Date("AA-68180",365,31);
    //Sealing of occupation, unit C-29
    R_Date("AA-68181",350,31);
    //from the same pit (M-3-3), probably a looter's pit (exclude?)
    R_Date("AA-65286",393,35);
    First("Inca First");
    Last("Inca Last");
    Span("Inca Span");
   };
   KDE_Plot("Early Colonial, unit C-29 feature 246")
   {
    R_Date("AA-65278",322,55);
    R_Date("AA-65279",302,40);
    First("Colonial First");
    Last("Colonial Last");
    Span("Colonial Span");
   };
   Boundary("End Colonial occupation");
  };
 };
