# Supplementary material for: The center cannot hold: A Bayesian chronology for the collapse of Tiwanaku
Source: PLoS One. 2023 Nov 22;18(11):e0288798. doi: 10.1371/journal.pone.0288798 (PMC10664893; doi:10.1371/journal.pone.0288798)
Supplement: S4 File — (ZIP) [file pone.0288798.s005.zip › S4 File/Beta_275864_D44_III.prior]

760.5	0
765.5	0
770.5	6.241e-7
775.5	0.00017792
780.5	0.000469
785.5	0.00022938
790.5	0.00009541
795.5	0.00008542
800.5	0.00012167
805.5	0.00015188
810.5	0.00013916
815.5	0.00009396
820.5	0.0000777
825.5	0.00010562
830.5	0.00016437
835.5	0.00025271
840.5	0.0003283
845.5	0.0003506
850.5	0.00037
855.5	0.0003608
860.5	0.0003308
865.5	0.0003369
870.5	0.0003681
875.5	0.0005302
880.5	0.0009821
885.5	0.0020644
890.5	0.004272
895.5	0.007173
900.5	0.009159
905.5	0.010015
910.5	0.010231
915.5	0.010115
920.5	0.009431
925.5	0.008474
930.5	0.007234
935.5	0.006363
940.5	0.005895
945.5	0.006161
950.5	0.006604
955.5	0.007368
960.5	0.008357
965.5	0.009068
970.5	0.009521
975.5	0.010132
980.5	0.010184
985.5	0.010022
990.5	0.009091
995.5	0.004046
1000.5	0.0024444
1005.5	0.003195
1010.5	0.003533
1015.5	0.0024119
1020.5	0.0010504
1025.5	0.00021083
1030.5	0.00003208
1035.5	0.000010415
1040.5	0.000005208
1045.5	0.0000018723
1050.5	2.0462e-7
1055.5	2.0462e-7
1060.5	0
