# Supplementary material for: The center cannot hold: A Bayesian chronology for the collapse of Tiwanaku
Source: PLoS One. 2023 Nov 22;18(11):e0288798. doi: 10.1371/journal.pone.0288798 (PMC10664893; doi:10.1371/journal.pone.0288798)
Supplement: S4 File — (ZIP) [file pone.0288798.s005.zip › S4 File/UGAMS_26434_R_13_8_principal_occupation.prior]

870.5	0
875.5	2.0663e-7
880.5	0.000001653
885.5	0.00005397
890.5	0.000766
895.5	0.005821
900.5	0.018846
905.5	0.031275
910.5	0.03444
915.5	0.029898
920.5	0.019584
925.5	0.010379
930.5	0.004758
935.5	0.0024994
940.5	0.0018202
945.5	0.001785
950.5	0.0023448
955.5	0.003291
960.5	0.004752
965.5	0.005607
970.5	0.005898
975.5	0.00684
980.5	0.005444
985.5	0.0027658
990.5	0.0008975
995.5	0.00006853
1000.5	0.000018735
1005.5	0.00006478
1010.5	0.00006729
1015.5	0.000013534
1020.5	4.133e-7
1025.5	0
