# Supplementary material for: The center cannot hold: A Bayesian chronology for the collapse of Tiwanaku
Source: PLoS One. 2023 Nov 22;18(11):e0288798. doi: 10.1371/journal.pone.0288798 (PMC10664893; doi:10.1371/journal.pone.0288798)
Supplement: S4 File — (ZIP) [file pone.0288798.s005.zip › S4 File/Akapana_East.txt]

IntCal20	
SHCal20	
Tiwanaku mix	29.499	59.5941	19.703	70.097	29.499	59.5941	19.703	70.097	
Start Akapana East	
Tiwanaku occupation_Kernel	-1.03	1.03	-2	2	
Tiwanaku occupation_Scale	9.97466e-18	1	9.97466e-18	1	
AA-107585, cyst burial	666	772.5	661.5	774	
AA-107586, three-chambered burial	775	889	771.5	955	
Early T4 ceramics. occupation in AKE1M_Kernel	-1.03	1.03	-2	2	
Early T4 ceramics. occupation in AKE1M_Scale	9.97466e-18	1	9.97466e-18	1	
First early occupation	
Last early occupation	
SMU-2333, AKE1	32	640.5	-365.5	886.5	
Beta-55491, AKE1 Mound	439.5	657.5	369	773	
SMU-2471, AKE1 (not mound)	545	772	425.5	870.5	
Early T4 ceramics. occupation in AKE1M	
Early–Late boundary	
Akapana East 1. South Complex. T5_Kernel	-1.03	1.03	-2	2	
Akapana East 1. South Complex. T5_Scale	9.97466e-18	1	9.97466e-18	1	
First AK East T5	
Last AK East T5	
SMU-2469, AKE1	774	987.5	654.5	1040.5	
AKE1, SMU-2277, AKE1	885	1016	773	1027	
SMU-2278, AKE1	679.5	951	607	1026	
SMU-2289, AKE1	775	972.5	708.5	994.5	
SMU-2276, AKE1	895.5	1036.5	883.5	1153.5	
SMU-2290, AKE1	778.5	1025	771.5	1150.5	
Akapana East 1. South Complex. T5	
Dates that are in sequence	
Tiwanaku occupation	
Collapse	
Post-collapse_Kernel	-1.03	1.03	-2	2	
Post-collapse_Scale	9.97466e-18	1	9.97466e-18	1	
SMU-2332, AKE1	901	1181.5	774.5	1268.5	
SMU-2331, AKE1	993.5	1382	772	1445.5	
SMU-2740 AKE1	1210.5	1607	1021.5	1665.5	
Post-collapse	
End	
Sequence()	
@Tiwanaku mix	29.802	59.796	19.703	70.4	
@Start Akapana East	483.5	650	373	750	
@Tiwanaku occupation	
@Tiwanaku occupation_Kernel	-1.02	1	-2	2	
@Tiwanaku occupation_Scale	0.589	1	0.33	1	
@AA-107585, cyst burial	666.5	771.5	661	774	
@AA-107586, three-chambered burial	775.5	889	772	952.5	
@Early T4 ceramics. occupation in AKE1M	
@Early T4 ceramics. occupation in AKE1M_Kernel	-1	1.01	-2.01	2	
@Early T4 ceramics. occupation in AKE1M_Scale	0.73	1	0.522	1	
@First early occupation	531	665.5	448	761	
@Last early occupation	610.5	772	562	817	
@SMU-2333, AKE1	554	761.5	450.5	810	
@Beta-55491, AKE1 Mound	560	759.5	486.5	774	
@SMU-2471, AKE1 (not mound)	579	765	511.5	796	
@Early–Late boundary	671.5	808.5	619	874.5	
@Akapana East 1. South Complex. T5	
@Akapana East 1. South Complex. T5_Kernel	-1	1.01	-2	2.02	
@Akapana East 1. South Complex. T5_Scale	0.674	1	0.39	1	
@First AK East T5	770	881	688	912.5	
@Last AK East T5	950.5	1024	897.5	1044	
@SMU-2469, AKE1	809.5	971.5	716	1020	
@AKE1, SMU-2277, AKE1	884.5	990	775	1020.5	
@SMU-2278, AKE1	783.5	961	699.5	997	
@SMU-2289, AKE1	831.5	969.5	773.5	990.5	
@SMU-2276, AKE1	894	1015.5	776.5	1048	
@SMU-2290, AKE1	875.5	999	775.5	1023	
@Collapse	965	1062.5	912.5	1134	
@Post-collapse	
@Post-collapse_Kernel	-1	1.01	-2.03	1.99	
@Post-collapse_Scale	0.73	1	0.522	1	
@SMU-2332, AKE1	1019	1156	976	1257	
@SMU-2331, AKE1	1018	1199.5	972.5	1379	
@SMU-2740 AKE1	1021.5	1290	989.5	1428	
@End	1043.5	1370	992	1705	
