# Supplementary material for: The center cannot hold: A Bayesian chronology for the collapse of Tiwanaku
Source: PLoS One. 2023 Nov 22;18(11):e0288798. doi: 10.1371/journal.pone.0288798 (PMC10664893; doi:10.1371/journal.pone.0288798)
Supplement: S4 File — (ZIP) [file pone.0288798.s005.zip › S4 File/TW061_Feature_6225.prior]

980.5	0
985.5	0
990.5	0.0000026782
995.5	0.0006348
1000.5	0.0016089
1005.5	0.0004819
1010.5	0.00015243
1015.5	0.00028739
1020.5	0.0021854
1025.5	0.01283
1030.5	0.022318
1035.5	0.018889
1040.5	0.014062
1045.5	0.009476
1050.5	0.0030098
1055.5	0.0006087
1060.5	0.0007281
1065.5	0.001121
1070.5	0.0007481
1075.5	0.0004633
1080.5	0.0016665
1085.5	0.006817
1090.5	0.010792
1095.5	0.009387
1100.5	0.008572
1105.5	0.009948
1110.5	0.010266
1115.5	0.009098
1120.5	0.008857
1125.5	0.008862
1130.5	0.007422
1135.5	0.005857
1140.5	0.005742
1145.5	0.004765
1150.5	0.0020413
1155.5	0.00027737
1160.5	0.000013949
1165.5	0.00000154
1170.5	0.0000020756
1175.5	0.000003616
1180.5	8.927e-7
1185.5	4.464e-8
1190.5	0
1195.5	0
1200.5	4.464e-8
1205.5	8.927e-8
