# Supplementary material for: The center cannot hold: A Bayesian chronology for the collapse of Tiwanaku
Source: PLoS One. 2023 Nov 22;18(11):e0288798. doi: 10.1371/journal.pone.0288798 (PMC10664893; doi:10.1371/journal.pone.0288798)
Supplement: S4 File — (ZIP) [file pone.0288798.s005.zip › S4 File/UCIAMS_62886.prior]

640.5	0
645.5	0
650.5	0.0000011489
655.5	0.000025102
660.5	0.00026655
665.5	0.0014918
670.5	0.00465
675.5	0.010716
680.5	0.01872
685.5	0.024977
690.5	0.02443
695.5	0.020288
700.5	0.018772
705.5	0.015548
710.5	0.011918
715.5	0.009561
720.5	0.007482
725.5	0.006206
730.5	0.004986
735.5	0.004344
740.5	0.00408
745.5	0.003305
750.5	0.0023814
755.5	0.0017594
760.5	0.0014713
765.5	0.0012489
770.5	0.0009882
775.5	0.00012896
780.5	0.000003846
785.5	0.000013438
790.5	0.000029073
795.5	0.000030946
800.5	0.00001656
805.5	0.00001636
810.5	0.000016759
815.5	0.000027699
820.5	0.000030097
825.5	0.000024377
830.5	0.000013962
835.5	0.000010615
840.5	0.000006769
845.5	0.000004171
850.5	0.0000018733
855.5	0.0000024977
860.5	0.0000019732
865.5	0.0000015735
870.5	0.0000014487
875.5	0.0000012488
880.5	9.991e-8
885.5	0
890.5	0
