# Supplementary material for: The center cannot hold: A Bayesian chronology for the collapse of Tiwanaku
Source: PLoS One. 2023 Nov 22;18(11):e0288798. doi: 10.1371/journal.pone.0288798 (PMC10664893; doi:10.1371/journal.pone.0288798)
Supplement: S4 File — (ZIP) [file pone.0288798.s005.zip › S4 File/Beta_275873_A91_III_surface_A2_.prior]

560.5	0
565.5	0
570.5	1.9561e-7
575.5	7.824e-7
580.5	0.000002543
585.5	0.00000489
590.5	0.000009759
595.5	0.000017388
600.5	0.00005703
605.5	0.00016386
610.5	0.00028888
615.5	0.00029238
620.5	0.00019981
625.5	0.00011954
630.5	0.00011426
635.5	0.00025821
640.5	0.000841
645.5	0.0025846
650.5	0.006125
655.5	0.011226
660.5	0.016446
665.5	0.020124
670.5	0.021735
675.5	0.020642
680.5	0.017304
685.5	0.012776
690.5	0.008185
695.5	0.006176
700.5	0.006441
705.5	0.006017
710.5	0.005041
715.5	0.004447
720.5	0.003701
725.5	0.003267
730.5	0.002942
735.5	0.0029867
740.5	0.003727
745.5	0.004311
750.5	0.00388
755.5	0.0031143
760.5	0.0022615
765.5	0.001457
770.5	0.0006023
775.5	0.00004101
780.5	0.0000021517
785.5	0.000007607
790.5	0.000018757
795.5	0.000011715
800.5	0.000007042
805.5	0.000007803
810.5	0.000009172
815.5	0.000005282
820.5	0.000003521
