# Supplementary material for: The center cannot hold: A Bayesian chronology for the collapse of Tiwanaku
Source: PLoS One. 2023 Nov 22;18(11):e0288798. doi: 10.1371/journal.pone.0288798 (PMC10664893; doi:10.1371/journal.pone.0288798)
Supplement: S4 File — (ZIP) [file pone.0288798.s005.zip › S4 File/sub_Putuni_Transitional_Context_OS_11306.prior]

410.5	0
415.5	0
420.5	2.072e-7
425.5	0.0000014504
430.5	0.000004167
435.5	0.000013537
440.5	0.000027927
445.5	0.00004522
450.5	0.00004708
455.5	0.00005208
460.5	0.00005021
465.5	0.00004938
470.5	0.00005834
475.5	0.00011145
480.5	0.0002148
485.5	0.0003237
490.5	0.0003777
495.5	0.0003837
500.5	0.0003694
505.5	0.0004594
510.5	0.0004985
515.5	0.0005006
520.5	0.0005994
525.5	0.001105
530.5	0.0022458
535.5	0.004475
540.5	0.007717
545.5	0.010498
550.5	0.011296
555.5	0.013079
560.5	0.016847
565.5	0.021021
570.5	0.023023
575.5	0.020231
580.5	0.01574
585.5	0.013002
590.5	0.011156
595.5	0.007474
600.5	0.00345
605.5	0.000966
610.5	0.00037
615.5	0.0005271
620.5	0.0014848
625.5	0.003563
630.5	0.004383
635.5	0.0018833
640.5	0.00025438
645.5	0.000020007
650.5	2.072e-7
655.5	0
660.5	0
