# Supplementary material for: The center cannot hold: A Bayesian chronology for the collapse of Tiwanaku
Source: PLoS One. 2023 Nov 22;18(11):e0288798. doi: 10.1371/journal.pone.0288798 (PMC10664893; doi:10.1371/journal.pone.0288798)
Supplement: S4 File — (ZIP) [file pone.0288798.s005.zip › S4 File/Mollo_Kontu.txt]

IntCal20	
SHCal20	
Tiwanaku mix	29.499	59.5941	19.703	70.097	29.499	59.5941	19.703	70.097	
Start sector A	
Beta-275873, A91, III (surface A2)	655.5	772	647	774.5	
Beta-275874, A34, II (surface A3)	666	772	648.5	832	
Beta-275871, A96, I (surface A21)	680	771.5	657.5	867.5	
Beta-275872, A103, I (surface A21)	677.5	772.5	664	870.5	
Surface A21	
Beta-275875, A111, I (pit midden, surface A21)	993	1128	986.5	1155.5	
End sector A	
Sector A	
TW110	901	1017.5	895.5	1022.5	
Start sector C	
Feature 12, 2001 Excavations	549	587.5	539.5	602.5	
AA-107594, F19	572	635.5	547	639	
AA-107595, F22	571.5	635.5	547	639	
First sector C	
Last sector C	
Sector C, 2001 excavations, Unit 5	
End sector C	
Sector C	
AA-107596, Burial M7	892.5	974.5	886	991.5	
AA-107597, Burial M6	1023.5	1130.5	995	1153.5	
AA-107598, Burial M16	1228	1267	1220.5	1275.5	
AA-107599, Burial M8	1284	1380.5	1279	1386	
AA-107601, F10, 1991 excavations	989.5	1022.5	900	1028	
AA-107602, F19, 1991 excavations	909	1021.5	897	1025.5	
Start Sector D	
Sector D Tiwanaku period_Kernel	-1.03	1.03	-2	2	
Sector D Tiwanaku period_Scale	9.97466e-18	1	9.97466e-18	1	
Beta-275868, D148, V (wall fill)	645.5	767.5	606.5	774	
Beta-275869, D149, V (pit that cuts wall)	605.5	674.5	591.5	771.5	
Boundary between occupations IV and IV	
Occupation IV_Kernel	-1.03	1.03	-2	2	
Occupation IV_Scale	9.97466e-18	1	9.97466e-18	1	
Beta-275867, D143, IV	896.5	1017.5	888	1024.5	
Beta-275865, D139, IV	993	1128	986.5	1155.5	
Occupation III/IV	
Beta-275866, D156, IV	777.5	978	773	992.5	
Beta-275863, D40, III	901	1023	890.5	1031	
Beta-275864, D44, III	895	993	883.5	1024	
Occupation IV	
Sector D Tiwanaku period	
End of permanent residence	
Beta-275870, D36, I/II (latest)	905	1029.5	893	1129	
End Sector D	
Sector D	
@Tiwanaku mix	19.703	49.899	-0.49505	70.198	
@Start sector A	543	708	267	761	
@Beta-275873, A91, III (surface A2)	650.5	704	645.5	758	
@Beta-275874, A34, II (surface A3)	672	756	665.5	772.5	
@Beta-275871, A96, I (surface A21)	705	833.5	685.5	875.5	
@Beta-275872, A103, I (surface A21)	710.5	836.5	690.5	877	
@Beta-275875, A111, I (pit midden, surface A21)	903	1049.5	896	1149	
@End sector A	997	1199	899.5	1475	
@TW110	904	1017.5	896.5	1023	
@Start sector C	535	591.5	397.5	632	
@Feature 12, 2001 Excavations	565.5	597.5	543.5	631	
@AA-107594, F19	568	606	549.5	634	
@AA-107595, F22	567	605.5	549	634	
@First sector C	550.5	592	540.5	603.5	
@Last sector C	576	631	562.5	639.5	
@End sector C	577.5	642	550.5	769.5	
@AA-107596, Burial M7	894	974.5	886.5	991	
@AA-107597, Burial M6	1024	1131.5	997	1153.5	
@AA-107598, Burial M16	1228.5	1267.5	1219.5	1277.5	
@AA-107599, Burial M8	1284.5	1380.5	1278	1387.5	
@AA-107601, F10, 1991 excavations	990.5	1021.5	900.5	1029.5	
@AA-107602, F19, 1991 excavations	980	1022	897.5	1027	
@Start Sector D	577.5	755.5	487.5	765	
@Sector D Tiwanaku period	
@Sector D Tiwanaku period_Kernel	-1.01	1	-2	2.02	
@Sector D Tiwanaku period_Scale	0.429	0.925	0.25	1	
@Beta-275868, D148, V (wall fill)	653	771	640.5	774.5	
@Beta-275869, D149, V (pit that cuts wall)	641	770	600.5	775	
@Boundary between occupations IV and IV	739.5	996.5	596.5	1050	
@Occupation IV	
@Occupation IV_Kernel	-0.9	1.01	-2	2	
@Occupation IV_Scale	0.708	1	0.412	1	
@Beta-275867, D143, IV	894.5	994	886	1017	
@Beta-275865, D139, IV	988.5	1028.5	902	1091.5	
@Beta-275866, D156, IV	881	981	774	992.5	
@Beta-275863, D40, III	900.5	1015.5	893	1024	
@Beta-275864, D44, III	895.5	993	884.5	1020.5	
@End of permanent residence	989.5	1045.5	974.5	1118.5	
@Beta-275870, D36, I/II (latest)	999.5	1106.5	988.5	1149.5	
@End Sector D	1011.5	1136	995.5	1238	
