# Supplementary material for: The center cannot hold: A Bayesian chronology for the collapse of Tiwanaku
Source: PLoS One. 2023 Nov 22;18(11):e0288798. doi: 10.1371/journal.pone.0288798 (PMC10664893; doi:10.1371/journal.pone.0288798)
Supplement: S4 File — (ZIP) [file pone.0288798.s005.zip › S4 File/Putuni.oxcal]

 Plot()
 {
  Curve("IntCal20","IntCal20.14c");
  Curve("SHCal20","SHCal20.14c");
  Mix_Curves("Tiwanaku mix","SHCal20","IntCal20",P(-1,101,[0,1,1,1,1,1,1,1,1,1,1,0,0,0,0,0,0,0,0,0,0,8,8,8,8,8,8,8,8,8,8,20,20,20,20,20,20,20,20,20,20,20,20,20,20,20,20,20,20,20,20,11,11,11,11,11,11,11,11,11,11,9,9,9,9,9,9,9,9,9,9,2,2,2,2,2,2,2,2,2,2,0,0,0,0,0,0,0,0,0,0,0,0,0,0,0,0,0,0,0,0,0]));
  Sequence("Putuni")
  {
   Boundary("Start");
   R_Date("sub-Putuni, OS-11306",1560,25);
   KDE_Plot("Tiwanaku period occupation")
   {
    First("First");
    Last("Last");
    Sequence("Tiwanaku period occupation")
    {
     Phase("Earlier Tiwanaku occupation, below the main Putuni Platform")
     {
      //Couture 2003:190
      R_Date("SMU-2369",1360,155);
      R_Date("Wk-49175, human bone in platform fill",1322,21);
      //Couture 2002:196
      R_Date("AA-107591, giant urn burial",1352,25);
      //Couture 2002:265
      R_Date("AA-107590, woman with elaborate grave goods",1337,25);
      //Couture 2003:63; Sampeck 1991:64
      R_Date("OS-10643",1230,40);
     };
     Combine("Feature 18, llamas fetus offering, Putuni")
     {
      R_Date("SMU-2467",1132,61);
      R_Date("SMU-2465",1105,53);
      R_Date("SMU-2466",1174,59);
     };
     //Couture 2002:262
     R_Date("SMU-2472, collapsed roof beam",1197,115);
    };
   };
   Boundary("End Putuni");
  };
 };
