# Supplementary material for: The center cannot hold: A Bayesian chronology for the collapse of Tiwanaku
Source: PLoS One. 2023 Nov 22;18(11):e0288798. doi: 10.1371/journal.pone.0288798 (PMC10664893; doi:10.1371/journal.pone.0288798)
Supplement: S4 File — (ZIP) [file pone.0288798.s005.zip › S4 File/AA_107595_F22.prior]

460.5	0
465.5	1.8309e-7
470.5	0.0000015694
475.5	9.678e-7
480.5	0.000006434
485.5	0.000010933
490.5	0.000008605
495.5	0.000008972
500.5	0.000006434
505.5	0.000005284
510.5	0.000003714
515.5	0.000005074
520.5	0.000003505
525.5	0.000008213
530.5	0.00003319
535.5	0.00012539
540.5	0.0005207
545.5	0.0019914
550.5	0.005038
555.5	0.007009
560.5	0.006589
565.5	0.006379
570.5	0.009119
575.5	0.016208
580.5	0.023428
585.5	0.026156
590.5	0.024755
595.5	0.020674
600.5	0.013866
605.5	0.00745
610.5	0.004388
615.5	0.004271
620.5	0.005391
625.5	0.006294
630.5	0.005722
635.5	0.003295
640.5	0.0010281
645.5	0.00018009
650.5	0.000017969
655.5	0.0000021448
660.5	7.847e-7
665.5	0
670.5	0
