# Supplementary material for: The center cannot hold: A Bayesian chronology for the collapse of Tiwanaku
Source: PLoS One. 2023 Nov 22;18(11):e0288798. doi: 10.1371/journal.pone.0288798 (PMC10664893; doi:10.1371/journal.pone.0288798)
Supplement: S4 File — (ZIP) [file pone.0288798.s005.zip › S4 File/TW008_Wk_49170_excavation_for_museum.prior]

700.5	0
705.5	3.534e-7
710.5	0.0000016383
715.5	0.0000018793
720.5	0.0000022326
725.5	0.0000016383
730.5	0.0000012368
735.5	8.995e-7
740.5	1.9275e-7
745.5	0
750.5	0
755.5	0
760.5	0
765.5	0
770.5	0.000006441
775.5	0.003944
780.5	0.010422
785.5	0.004905
790.5	0.001388
795.5	0.0009087
800.5	0.0014708
805.5	0.0019104
810.5	0.0015851
815.5	0.0007812
820.5	0.0005833
825.5	0.0009322
830.5	0.0018103
835.5	0.0028047
840.5	0.003488
845.5	0.003682
850.5	0.003606
855.5	0.003393
860.5	0.0030443
865.5	0.0028892
870.5	0.003336
875.5	0.004999
880.5	0.00921
885.5	0.015267
890.5	0.016062
895.5	0.008829
900.5	0.0031069
905.5	0.0011637
910.5	0.0008251
915.5	0.0011625
920.5	0.0023662
925.5	0.005145
930.5	0.008427
935.5	0.010998
940.5	0.011987
945.5	0.011667
950.5	0.0103
955.5	0.007743
960.5	0.005318
965.5	0.003655
970.5	0.002341
975.5	0.0010672
980.5	0.0006857
985.5	0.0006509
990.5	0.00012217
995.5	4.016e-7
1000.5	0
1005.5	1.4456e-7
1010.5	6.907e-7
1015.5	1.4456e-7
