# Supplementary material for: The center cannot hold: A Bayesian chronology for the collapse of Tiwanaku
Source: PLoS One. 2023 Nov 22;18(11):e0288798. doi: 10.1371/journal.pone.0288798 (PMC10664893; doi:10.1371/journal.pone.0288798)
Supplement: S4 File — (ZIP) [file pone.0288798.s005.zip › S4 File/TW100_Pumapunku_burial.prior]

980.5	0
985.5	0
990.5	0.0000016384
995.5	0.00029588
1000.5	0.0007434
1005.5	0.00022188
1010.5	0.00007346
1015.5	0.00013501
1020.5	0.0010566
1025.5	0.007142
1030.5	0.016122
1035.5	0.018004
1040.5	0.015865
1045.5	0.012718
1050.5	0.006483
1055.5	0.0023504
1060.5	0.0024449
1065.5	0.0031453
1070.5	0.0023467
1075.5	0.0017842
1080.5	0.0037
1085.5	0.008109
1090.5	0.010012
1095.5	0.009276
1100.5	0.008822
1105.5	0.009211
1110.5	0.009141
1115.5	0.008406
1120.5	0.008002
1125.5	0.007705
1130.5	0.00692
1135.5	0.005883
1140.5	0.005528
1145.5	0.004724
1150.5	0.0027234
1155.5	0.0007381
1160.5	0.0000942
1165.5	0.000019337
1170.5	0.000020147
1175.5	0.00002436
1180.5	0.000006968
1185.5	5.941e-7
1190.5	3.601e-7
1195.5	8.642e-7
1200.5	9.002e-7
1205.5	5.401e-7
