# Supplementary material for: The center cannot hold: A Bayesian chronology for the collapse of Tiwanaku
Source: PLoS One. 2023 Nov 22;18(11):e0288798. doi: 10.1371/journal.pone.0288798 (PMC10664893; doi:10.1371/journal.pone.0288798)
Supplement: S4 File — (ZIP) [file pone.0288798.s005.zip › S4 File/Residential_combine.txt]

IntCal20	
SHCal20	
Tiwanaku mix	29.499	59.5941	19.703	70.097	29.499	59.5941	19.703	70.097	
Start Residential Dates	
sub-Putuni Transitional Context OS-11306	480	582	435.5	594	
Early Tiwanaku_Kernel	-1.03	1.03	-2	2	
Early Tiwanaku_Scale	9.97466e-18	1	9.97466e-18	1	
First Early Tiwanaku	
Last Early Tiwanaku	
SMU-2333, AKE1	32	640.5	-365.5	886.5	
Beta-55491, AKE1 Mound	439.5	657.5	369	773	
SMU-2471, AKE1 (not mound)	545	772	425.5	870.5	
Beta-275868, D148, V (wall fill)	645.5	767.5	606.5	774	
Beta-275869, D149, V (pit that cuts wall)	605.5	674.5	591.5	771.5	
Mollo Kontu	
SMU-2369	577	886	411	1022	
Wk-49175, human bone in platform fill	674.5	772.5	670.5	773.5	
AA-107591, giant urn burial	661	769	651.5	774.5	
AA-107590, woman with elaborate grave goods	666	772	660	774	
OS-10643, use surface, Putuni	782.5	881.5	685.5	962	
Early Tiwanaku	
Late Tiwanaku_Kernel	-1.03	1.03	-2	2	
Late Tiwanaku_Scale	9.97466e-18	1	9.97466e-18	1	
First Late Tiwanaku	
Last Late Tiwanaku	
SMU-2469, AKE1	774	987.5	654.5	1040.5	
AKE1, SMU-2277, AKE1	885	1016	773	1027	
SMU-2278, AKE1	679.5	951	607	1026	
SMU-2289, AKE1	775	972.5	708.5	994.5	
SMU-2276, AKE1	895.5	1036.5	883.5	1153.5	
SMU-2290, AKE1	778.5	1025	771.5	1150.5	
UGAMS-26434, R-13-8, principal occupation	900.5	993.5	894.5	1019.5	
UGAMS-26432, R-10-14, shaft tomb, individual 11	900	992	893	1012	
Phase()	
UGAMS-26433, R-12-7, ash layer	892.5	974.5	886	991.5	
Muru Ut Pata	
Beta-275867, D143, IV	896.5	1017.5	888	1024.5	
Beta-275865, D139, IV	993	1128	986.5	1155.5	
Mollo Kontu Occupation III/IV	
Beta-275866, D156, IV	777.5	978	773	992.5	
Beta-275863, D40, III	901	1023	890.5	1031	
Beta-275864, D44, III	895	993	883.5	1024	
SMU-2467	885.5	1017	773	1029	
SMU-2465	895.5	1021	773.5	1111	
SMU-2466	775.5	987.5	712.5	1020	
@SMU-2467	895.5	989	883.5	1017	
@SMU-2465	895.5	989	883.5	1017	
@SMU-2466	895.5	989	883.5	1017	
Putuni F18	895.5	989	883.5	1017	
SMU-2472, roof beam	716.5	991	648	1130.5	
Putuni	
Late Tiwanaku	
Collapse	
Terminal Tiwanaku_Kernel	-1.03	1.03	-2	2	
Terminal Tiwanaku_Scale	9.97466e-18	1	9.97466e-18	1	
First Terminal Tiwanaku	
Last Terminal Tiwanaku	
SMU-2473, F11. Offering above square structure	988	1400	666	1618.5	
INAH-972, F11	773.5	1127	668	1210.5	
@SMU-2473, F11. Offering above square structure	892	1155	709.5	1260.5	
@INAH-972, F11	892	1155	709.5	1260.5	
Manzanilla House	892	1155	709.5	1260.5	
SMU-2332, AKE1	901	1181.5	774.5	1268.5	
SMU-2331, AKE1	993.5	1382	772	1445.5	
SMU-2740 AKE1	1210.5	1607	1021.5	1665.5	
Beta-275870, D36, I/II (latest)	905	1029.5	893	1129	
Beta-275875, A111, I (pit midden, surface A21)	993	1128	986.5	1155.5	
Terminal Tiwanaku	
End	
Sequence()	
TW099/CJ-35250	685.5	743	672	824.5	
@Tiwanaku mix	30.105	59.796	19.703	70.602	
@Start Residential Dates	530.5	581.5	495	631	
@sub-Putuni Transitional Context OS-11306	549	590.5	528	636.5	
@Early Tiwanaku	
@Early Tiwanaku_Kernel	-1.01	1	-2.02	1.99	
@Early Tiwanaku_Scale	0.658	1	0.381	1	
@First Early Tiwanaku	567	627.5	546.5	660	
@Last Early Tiwanaku	754	825	740.5	880.5	
@SMU-2333, AKE1	567.5	770	550	826	
@Beta-55491, AKE1 Mound	574.5	660	548.5	772.5	
@SMU-2471, AKE1 (not mound)	585.5	768	555	802	
@Beta-275868, D148, V (wall fill)	609	674.5	595	761	
@Beta-275869, D149, V (pit that cuts wall)	648	765.5	616	774.5	
@SMU-2369	606	774.5	569.5	845.5	
@Wk-49175, human bone in platform fill	672.5	772	669	773	
@AA-107591, giant urn burial	660	766.5	650.5	774	
@AA-107590, woman with elaborate grave goods	665.5	770.5	658	774	
@OS-10643, use surface, Putuni	694.5	828	681	874.5	
@Late Tiwanaku	
@Late Tiwanaku_Kernel	-1	1.01	-2	2.01	
@Late Tiwanaku_Scale	0.645	1	0.368	1	
@First Late Tiwanaku	776	865	771	904	
@Last Late Tiwanaku	992	1019.5	975	1035	
@SMU-2469, AKE1	845.5	982	782.5	1009	
@AKE1, SMU-2277, AKE1	891.5	990.5	779.5	1019.5	
@SMU-2278, AKE1	819	970.5	773.5	998.5	
@SMU-2289, AKE1	840.5	975	781	992	
@SMU-2276, AKE1	898.5	1013.5	884.5	1026.5	
@SMU-2290, AKE1	888.5	995	803	1021.5	
@UGAMS-26434, R-13-8, principal occupation	897	926.5	892	986.5	
@UGAMS-26432, R-10-14, shaft tomb, individual 11	895	930	891.5	983.5	
@UGAMS-26433, R-12-7, ash layer	948	991	919	993.5	
@Beta-275867, D143, IV	895.5	992.5	885.5	1009	
@Beta-275865, D139, IV	988.5	1017.5	907.5	1038	
@Beta-275866, D156, IV	878.5	977.5	777.5	993	
@Beta-275863, D40, III	900	1012	893	1020.5	
@Beta-275864, D44, III	895.5	992.5	885.5	1016	
@Putuni F18	888	946.5	777	993.5	
@SMU-2467	888	946.5	777	993.5	
@SMU-2465	888	946.5	777	993.5	
@SMU-2466	888	946.5	777	993.5	
@SMU-2472, roof beam	931.5	998.5	899.5	1022.5	
@Collapse	999.5	1026.5	980	1050.5	
@Terminal Tiwanaku	
@Terminal Tiwanaku_Kernel	-1.01	1	-2.02	1.99	
@Terminal Tiwanaku_Scale	0.647	1	0.368	1	
@First Terminal Tiwanaku	1002	1031	986.5	1087.5	
@Last Terminal Tiwanaku	1002.5	1093.5	995.5	1206	
@Manzanilla House	1000.5	1050	991.5	1140	
@SMU-2473, F11. Offering above square structure	1000.5	1050	991.5	1140	
@INAH-972, F11	1000.5	1050	991.5	1140	
@SMU-2332, AKE1	1001	1051	991.5	1142.5	
@SMU-2331, AKE1	1000.5	1055	990.5	1164	
@SMU-2740 AKE1	1001	1059.5	991	1188	
@Beta-275870, D36, I/II (latest)	1005	1035.5	991.5	1127	
@Beta-275875, A111, I (pit midden, surface A21)	1004	1044.5	992.5	1132.5	
@End	1004	1095.5	993	1251.5	
@TW099/CJ-35250	685.5	743.5	672	776	
