# Supplementary material for: The center cannot hold: A Bayesian chronology for the collapse of Tiwanaku
Source: PLoS One. 2023 Nov 22;18(11):e0288798. doi: 10.1371/journal.pone.0288798 (PMC10664893; doi:10.1371/journal.pone.0288798)
Supplement: S4 File — (ZIP) [file pone.0288798.s005.zip › S4 File/Pumapunku.log]

OxCal v4.4.4 Bronk Ramsey (2021); r:5
Atmospheric data from Reimer et al (2020)
IntCal20 Curve(IntCal20.14c)
Atmospheric data from Reimer et al (2020)
SHCal20 Curve(SHCal20.14c)
Atmospheric data from Hogg et al (2020)
Tiwanaku mix Mix_Curves(SHCal20,IntCal20,0,0,P(-1,101,Array(),1.0099))
  68.3% probability
    29 (68.3%) 60
  95.4% probability
    20 (95.4%) 70
  68.3% probability
    29 (68.3%) 60
  95.4% probability
    20 (95.4%) 70
Begin construction Boundary()
Group 1_Kernel N(0,1)
  68.3% probability
    -1 (68.3%) 1
  95.4% probability
    -2 (95.4%) 2
Group 1_Scale U(0,1)
  68.3% probability
    0 (68.3%) 1
  95.4% probability
    0 (95.4%) 1
Group 1 First First()
Group 1 Last Last()
OS-17860 R_Date(1510,25)
  68.3% probability
    550AD ( 6.3%) 558AD
    569AD (48.5%) 605AD
    620AD (13.5%) 634AD
  95.4% probability
    546AD (95.4%) 638AD
AA-65280 R_Date(1424,83)
  68.3% probability
    570AD (57.9%) 688AD
    740AD (10.4%) 771AD
  95.4% probability
    435AD (93.4%) 775AD
    789AD ( 0.5%) 798AD
    810AD ( 1.5%) 833AD
( Phase Foundation
Foundation Phase()
) Phase Foundation
Green surface 
UCIAMS-62884, P-11 R_Date(1445,20)
  68.3% probability
    605AD (29.7%) 620AD
    635AD (38.6%) 650AD
  95.4% probability
    599AD (95.4%) 654AD
UCIAMS-62885 R_Date(1370,20)
  68.3% probability
    653AD (68.3%) 678AD
  95.4% probability
    648AD (72.6%) 684AD
    744AD (22.8%) 770AD
( Phase Between green and red surface
Between green and red surface Phase()
) Phase Between green and red surface
Red surface 
UCIAMS-62886 R_Date(1315,30)
  68.3% probability
    677AD (33.4%) 713AD
    735AD (34.8%) 772AD
  95.4% probability
    660AD (94.2%) 775AD
    816AD ( 1.2%) 826AD
TW059, petrous bone, Northwest sector 1, Locus 2. Platform fill R_Combine(1283,21)
  68.3% probability
    685AD (68.3%) 744AD
  95.4% probability
    676AD (79.6%) 778AD
    786AD (15.8%) 844AD
 X2-Test: df=1 T=0.7(5% 3.8)
( Phase P-8, above red surface
P-8, above red surface Phase()
) Phase P-8, above red surface
( Sequence 
Sequence()
) Sequence 
( KDE_Plot Group 1
Group 1 KDE_Plot()
) KDE_Plot Group 1
Group 2 - looting events_Kernel N(0,1)
  68.3% probability
    -1 (68.3%) 1
  95.4% probability
    -2 (95.4%) 2
Group 2 - looting events_Scale U(0,1)
  68.3% probability
    0 (68.3%) 1
  95.4% probability
    0 (95.4%) 1
AA-65282 R_Date(1284,40)
  68.3% probability
    680AD (47.3%) 750AD
    760AD ( 6.0%) 774AD
    789AD ( 4.3%) 799AD
    810AD (10.6%) 832AD
  95.4% probability
    674AD (60.9%) 777AD
    784AD (34.5%) 876AD
AA-68185 R_Date(1251,36)
  68.3% probability
    774AD ( 2.1%) 778AD
    782AD (66.2%) 880AD
  95.4% probability
    681AD (23.2%) 748AD
    766AD (72.3%) 890AD
AA-68183 R_Date(1241,37)
  68.3% probability
    784AD (68.3%) 878AD
  95.4% probability
    682AD (16.6%) 745AD
    768AD (77.6%) 894AD
    936AD ( 1.3%) 949AD
( KDE_Plot Group 2 - looting events
Group 2 - looting events KDE_Plot()
n=3
) KDE_Plot Group 2 - looting events
End Tiwanaku period use Boundary()
Start Post-construction disturbance Boundary()
Post-construction disturbance_Kernel N(0,1)
  68.3% probability
    -1 (68.3%) 1
  95.4% probability
    -2 (95.4%) 2
Post-construction disturbance_Scale U(0,1)
  68.3% probability
    0 (68.3%) 1
  95.4% probability
    0 (95.4%) 1
TW100, Sector sur, rasgo 2, locus 4, bolsa 15, burial near the surface R_Combine(991,22)
  68.3% probability
    1030AD (19.8%) 1046AD
    1085AD (48.4%) 1130AD
  95.4% probability
    1024AD (26.4%) 1054AD
    1060AD ( 2.9%) 1070AD
    1077AD (66.2%) 1153AD
 X2-Test: df=1 T=3.1(5% 3.8)
AA-68184, South Side, unit M-3, feature 320, looter's pit R_Date(1046,33)
  68.3% probability
    990AD (68.3%) 1039AD
  95.4% probability
    904AD ( 1.4%) 915AD
    974AD (77.0%) 1050AD
    1082AD (17.0%) 1148AD
( KDE_Plot Post-construction disturbance
Post-construction disturbance KDE_Plot()
n=2
) KDE_Plot Post-construction disturbance
End Post-construction disturbance Boundary()
Lapse between disturbance and Inca re-use Interval()
Start Inca occupation Boundary()
Inca_Kernel N(0,1)
  68.3% probability
    -1 (68.3%) 1
  95.4% probability
    -2 (95.4%) 2
Inca_Scale U(0,1)
  68.3% probability
    0 (68.3%) 1
  95.4% probability
    0 (95.4%) 1
AA-68178 R_Date(315,33)
  68.3% probability
    1514AD (49.2%) 1574AD
    1624AD (19.1%) 1646AD
  95.4% probability
    1497AD (66.5%) 1602AD
    1610AD (29.0%) 1661AD
AA-65283 R_Date(322,54)
Warning! Date may extend out of range - 322+/-54BP
  68.3% probability
    1504AD (50.4%) 1596AD
    1616AD (17.9%) 1649AD
  95.4% probability
    1456AD (93.3%) 1670AD
    1781AD ( 2.1%) 1796AD
AA-68182 R_Date(356,36)
  68.3% probability
    1498AD (18.3%) 1527AD
    1542AD (37.4%) 1601AD
    1610AD (12.5%) 1630AD
  95.4% probability
    1464AD (95.4%) 1638AD
AA-68179 R_Date(362,35)
  68.3% probability
    1490AD (19.7%) 1522AD
    1549AD (48.6%) 1628AD
  95.4% probability
    1463AD (95.4%) 1635AD
AA-68180 R_Date(365,31)
  68.3% probability
    1486AD (21.5%) 1520AD
    1552AD (46.8%) 1626AD
  95.4% probability
    1463AD (95.4%) 1633AD
AA-68181 R_Date(350,31)
  68.3% probability
    1503AD (17.8%) 1529AD
    1539AD (39.6%) 1596AD
    1615AD (10.8%) 1631AD
  95.4% probability
    1478AD (95.4%) 1641AD
AA-65286 R_Date(393,35)
  68.3% probability
    1456AD (43.0%) 1510AD
    1586AD (25.3%) 1621AD
  95.4% probability
    1450AD (51.3%) 1528AD
    1540AD (44.1%) 1630AD
Inca First First()
Inca Last Last()
Inca Span Span()
( KDE_Plot Inca
Inca KDE_Plot()
n=7
) KDE_Plot Inca
Early Colonial, unit C-29 feature 246_Kernel N(0,1)
  68.3% probability
    -1 (68.3%) 1
  95.4% probability
    -2 (95.4%) 2
Early Colonial, unit C-29 feature 246_Scale U(0,1)
  68.3% probability
    0 (68.3%) 1
  95.4% probability
    0 (95.4%) 1
AA-65278 R_Date(322,55)
Warning! Date may extend out of range - 322+/-55BP
  68.3% probability
    1503AD (50.3%) 1596AD
    1616AD (18.0%) 1650AD
  95.4% probability
    1455AD (93.1%) 1671AD
    1780AD ( 2.3%) 1798AD
AA-65279 R_Date(302,40)
  68.3% probability
    1514AD (42.5%) 1576AD
    1624AD (25.8%) 1656AD
  95.4% probability
    1484AD (92.6%) 1670AD
    1782AD ( 2.8%) 1796AD
Colonial First First()
Colonial Last Last()
Colonial Span Span()
( KDE_Plot Early Colonial, unit C-29 feature 246
Early Colonial, unit C-29 feature 246 KDE_Plot()
n=2
) KDE_Plot Early Colonial, unit C-29 feature 246
End Colonial occupation Boundary()
( Sequence Pumapunku
Pumapunku Sequence()
) Sequence Pumapunku
i : Using logs - function probability low
Posterior 
( MCMC(30000)
Overall agreement 112.9%
Dynamic agreement 111.9%
Tiwanaku mix Posterior 
  68.3% probability
    30 (65.9%) 56
    58 ( 2.4%) 59
  95.4% probability
    21 (95.4%) 70
 Agreement 100.6%
Begin construction Posterior 
  68.3% probability
    560AD (68.3%) 624AD
  95.4% probability
    514AD (95.4%) 636AD
Group 1 Posterior 
Group 1_Kernel Posterior 
  68.3% probability
    -1 (68.3%) 1
  95.4% probability
    -2 (95.4%) 2
 Agreement 100.0%
Group 1_Scale Posterior 
  68.3% probability
    1 (68.3%) 1
  95.4% probability
    0 (95.4%) 1
 Agreement 100.0%
Group 1 First Posterior 
  68.3% probability
    578AD (46.1%) 606AD
    615AD (22.2%) 630AD
  95.4% probability
    552AD (95.4%) 638AD
Group 1 Last Posterior 
  68.3% probability
    686AD (68.3%) 734AD
  95.4% probability
    680AD (95.4%) 774AD
OS-17860 Posterior 
  68.3% probability
    580AD (38.7%) 604AD
    618AD (29.6%) 636AD
  95.4% probability
    562AD (95.4%) 640AD
 Agreement  99.1%
AA-65280 Posterior 
  68.3% probability
    592AD (68.3%) 636AD
  95.4% probability
    558AD (95.4%) 646AD
 Agreement 126.5%
Green surface Posterior 
  68.3% probability
    616AD (68.3%) 648AD
  95.4% probability
    590AD (95.4%) 654AD
UCIAMS-62884, P-11 Posterior 
  68.3% probability
    635AD (68.3%) 654AD
  95.4% probability
    610AD (95.4%) 660AD
 Agreement 105.6%
UCIAMS-62885 Posterior 
  68.3% probability
    655AD (68.3%) 670AD
  95.4% probability
    648AD (95.4%) 680AD
 Agreement 118.7%
Red surface Posterior 
  68.3% probability
    662AD (68.3%) 693AD
  95.4% probability
    654AD (95.4%) 719AD
UCIAMS-62886 Posterior 
  68.3% probability
    675AD (68.3%) 725AD
  95.4% probability
    671AD (95.4%) 769AD
 Agreement 105.5%
TW059, petrous bone, Northwest sector 1, Locus 2. Platform fill Posterior 
  68.3% probability
    685AD (68.3%) 722AD
  95.4% probability
    676AD (93.1%) 748AD
    766AD ( 2.4%) 776AD
 Agreement 116.2%
Group 2 - looting events Posterior 
Group 2 - looting events_Kernel Posterior 
  68.3% probability
    -1 (68.3%) 1
  95.4% probability
    -2 (95.4%) 2
 Agreement 100.0%
Group 2 - looting events_Scale Posterior 
  68.3% probability
    1 (68.3%) 1
  95.4% probability
    1 (95.4%) 1
 Agreement 100.0%
AA-65282 Posterior 
  68.3% probability
    696AD (52.8%) 752AD
    759AD (10.7%) 776AD
    789AD ( 4.8%) 798AD
  95.4% probability
    688AD (95.4%) 844AD
 Agreement 108.1%
AA-68185 Posterior 
  68.3% probability
    699AD (40.0%) 740AD
    772AD (28.2%) 814AD
  95.4% probability
    688AD (47.7%) 750AD
    765AD (47.7%) 864AD
 Agreement  91.1%
AA-68183 Posterior 
  68.3% probability
    700AD (37.6%) 740AD
    772AD (30.7%) 813AD
  95.4% probability
    688AD (45.5%) 748AD
    766AD (50.0%) 864AD
 Agreement  83.9%
End Tiwanaku period use Posterior 
  68.3% probability
    716AD (27.8%) 759AD
    790AD (40.4%) 868AD
  95.4% probability
    703AD (95.4%) 908AD
Start Post-construction disturbance Posterior 
  68.3% probability
    890AD (68.3%) 1038AD
  95.4% probability
    806AD (95.4%) 1124AD
Post-construction disturbance Posterior 
Post-construction disturbance_Kernel Posterior 
  68.3% probability
    -1 (68.3%) 1
  95.4% probability
    -2 (95.4%) 2
 Agreement 100.0%
Post-construction disturbance_Scale Posterior 
  68.3% probability
    0 ( 0.6%) 0
    0 ( 2.4%) 0
    0 (12.0%) 0
    0 ( 1.6%) 0
    0 ( 4.8%) 0
    0 ( 1.9%) 0
    0 ( 0.9%) 0
    0 (14.1%) 1
    1 (10.8%) 1
    1 ( 7.2%) 1
    1 ( 1.8%) 1
    1 ( 4.7%) 1
    1 ( 1.5%) 1
    1 ( 1.1%) 1
    1 ( 2.6%) 1
  95.4% probability
    0 (95.4%) 1
 Agreement 100.0%
TW100, Sector sur, rasgo 2, locus 4, bolsa 15, burial near the surface Posterior 
  68.3% probability
    1026AD (32.7%) 1049AD
    1084AD (35.5%) 1126AD
  95.4% probability
    1021AD (42.1%) 1070AD
    1076AD (53.3%) 1151AD
 Agreement 100.0%
AA-68184, South Side, unit M-3, feature 320, looter's pit Posterior 
  68.3% probability
    991AD (66.4%) 1042AD
    1090AD ( 1.8%) 1093AD
  95.4% probability
    983AD (69.2%) 1052AD
    1080AD (26.2%) 1149AD
 Agreement  89.1%
End Post-construction disturbance Posterior 
  68.3% probability
    1030AD (68.3%) 1220AD
  95.4% probability
    1024AD (95.4%) 1438AD
Lapse between disturbance and Inca re-use Posterior 
  68.3% probability
    259 (68.3%) 480
  95.4% probability
    55 (95.4%) 535
Start Inca occupation Posterior 
  68.3% probability
    1470AD (51.8%) 1527AD
    1534AD (16.5%) 1562AD
  95.4% probability
    1445AD (92.3%) 1595AD
    1604AD ( 3.1%) 1621AD
Inca Posterior 
Inca_Kernel Posterior 
  68.3% probability
    -1 (68.3%) 1
  95.4% probability
    -2 (95.4%) 2
 Agreement 100.0%
Inca_Scale Posterior 
  68.3% probability
    1 (68.3%) 1
  95.4% probability
    0 (95.4%) 1
 Agreement 100.0%
AA-68178 Posterior 
  68.3% probability
    1505AD (68.3%) 1570AD
  95.4% probability
    1494AD (86.0%) 1598AD
    1612AD ( 9.5%) 1637AD
 Agreement  98.5%
AA-65283 Posterior 
  68.3% probability
    1500AD (68.3%) 1579AD
  95.4% probability
    1487AD (95.4%) 1634AD
 Agreement 112.7%
AA-68182 Posterior 
  68.3% probability
    1498AD (68.3%) 1582AD
  95.4% probability
    1486AD (95.4%) 1630AD
 Agreement 106.5%
AA-68179 Posterior 
  68.3% probability
    1496AD (68.3%) 1585AD
  95.4% probability
    1484AD (95.4%) 1630AD
 Agreement 104.6%
AA-68180 Posterior 
  68.3% probability
    1495AD (38.2%) 1532AD
    1542AD (30.1%) 1585AD
  95.4% probability
    1484AD (95.4%) 1628AD
 Agreement 102.4%
AA-68181 Posterior 
  68.3% probability
    1500AD (37.9%) 1534AD
    1539AD (30.4%) 1580AD
  95.4% probability
    1488AD (86.1%) 1602AD
    1608AD ( 9.4%) 1630AD
 Agreement 106.5%
AA-65286 Posterior 
  68.3% probability
    1489AD (37.6%) 1528AD
    1547AD (21.8%) 1582AD
    1602AD ( 8.9%) 1618AD
  95.4% probability
    1478AD (95.4%) 1626AD
 Agreement  80.5%
Inca First Posterior 
  68.3% probability
    1478AD (51.3%) 1527AD
    1538AD (16.9%) 1564AD
  95.4% probability
    1460AD (92.6%) 1595AD
    1609AD ( 2.8%) 1622AD
Inca Last Posterior 
  68.3% probability
    1510AD (28.9%) 1540AD
    1548AD (24.5%) 1582AD
    1616AD (14.8%) 1633AD
  95.4% probability
    1506AD (95.4%) 1638AD
Inca Span Posterior 
  68.3% probability
    0 (68.3%) 52
  95.4% probability
    0 (95.4%) 113
Early Colonial, unit C-29 feature 246 Posterior 
Early Colonial, unit C-29 feature 246_Kernel Posterior 
  68.3% probability
    -1 (68.3%) 1
  95.4% probability
    -2 (95.4%) 2
 Agreement 100.1%
Early Colonial, unit C-29 feature 246_Scale Posterior 
  68.3% probability
    0 ( 7.1%) 0
    0 (22.6%) 0
    0 ( 5.9%) 0
    1 ( 5.1%) 1
    1 ( 6.1%) 1
    1 (12.1%) 1
    1 ( 1.2%) 1
    1 ( 4.4%) 1
    1 ( 3.7%) 1
  95.4% probability
    0 (65.0%) 1
    1 (26.1%) 1
    1 ( 4.3%) 1
 Agreement 100.0%
AA-65278 Posterior 
  68.3% probability
    1515AD (26.1%) 1545AD
    1556AD (23.4%) 1586AD
    1622AD (18.8%) 1642AD
  95.4% probability
    1508AD (67.1%) 1604AD
    1609AD (28.3%) 1653AD
 Agreement 117.7%
AA-65279 Posterior 
  68.3% probability
    1515AD (26.2%) 1546AD
    1558AD (22.1%) 1586AD
    1623AD (20.0%) 1644AD
  95.4% probability
    1507AD (66.7%) 1600AD
    1614AD (28.8%) 1656AD
 Agreement 107.7%
Colonial First Posterior 
  68.3% probability
    1514AD (27.2%) 1545AD
    1555AD (22.1%) 1584AD
    1620AD (19.0%) 1640AD
  95.4% probability
    1506AD (67.8%) 1600AD
    1609AD (27.7%) 1648AD
Colonial Last Posterior 
  68.3% probability
    1517AD (25.3%) 1550AD
    1556AD (23.3%) 1588AD
    1625AD (19.7%) 1648AD
  95.4% probability
    1508AD (65.6%) 1602AD
    1615AD (29.9%) 1660AD
Colonial Span Posterior 
  68.3% probability
    0 (68.3%) 10
  95.4% probability
    0 (95.4%) 30
End Colonial occupation Posterior 
  68.3% probability
    1519AD (53.1%) 1592AD
    1631AD (15.2%) 1652AD
  95.4% probability
    1508AD (95.4%) 1674AD
) MCMC(4224000)
