# Supplementary material for: The center cannot hold: A Bayesian chronology for the collapse of Tiwanaku
Source: PLoS One. 2023 Nov 22;18(11):e0288798. doi: 10.1371/journal.pone.0288798 (PMC10664893; doi:10.1371/journal.pone.0288798)
Supplement: S4 File — (ZIP) [file pone.0288798.s005.zip › S4 File/OS_17860.prior]

435.5	0
440.5	9.898e-8
445.5	1.9796e-7
450.5	0
455.5	5.197e-7
460.5	9.898e-8
465.5	9.898e-8
470.5	9.898e-8
475.5	7.176e-7
480.5	0.000001262
485.5	9.403e-7
490.5	0.000001559
495.5	0.0000010393
500.5	0.000001262
505.5	0.0000016579
510.5	3.217e-7
515.5	5.197e-7
520.5	9.403e-7
525.5	0.0000017817
530.5	0.00000782
535.5	0.000029175
540.5	0.00014041
545.5	0.0004543
550.5	0.001069
555.5	0.0015791
560.5	0.0017316
565.5	0.0020138
570.5	0.0031523
575.5	0.005549
580.5	0.008703
585.5	0.011751
590.5	0.014809
595.5	0.017023
600.5	0.01595
605.5	0.011369
610.5	0.008476
615.5	0.010409
620.5	0.016487
625.5	0.023383
630.5	0.024745
635.5	0.015885
640.5	0.004607
645.5	0.0006118
650.5	0.00004709
655.5	0.000003217
660.5	1.9796e-7
665.5	9.898e-8
