# Supplementary material for: The center cannot hold: A Bayesian chronology for the collapse of Tiwanaku
Source: PLoS One. 2023 Nov 22;18(11):e0288798. doi: 10.1371/journal.pone.0288798 (PMC10664893; doi:10.1371/journal.pone.0288798)
Supplement: S4 File — (ZIP) [file pone.0288798.s005.zip › S4 File/TW110.prior]

760.5	0
765.5	0
770.5	0
775.5	0.000006643
780.5	2.0545e-7
785.5	0
790.5	0
795.5	0
800.5	0
805.5	0
810.5	0
815.5	0
820.5	0
825.5	0
830.5	0
835.5	0
840.5	0
845.5	0
850.5	0
855.5	0
860.5	0
865.5	0
870.5	0
875.5	5.935e-7
880.5	3.881e-7
885.5	0.000008401
890.5	0.00015936
895.5	0.0014395
900.5	0.006199
905.5	0.011538
910.5	0.013613
915.5	0.011389
920.5	0.007256
925.5	0.003684
930.5	0.001643
935.5	0.0008764
940.5	0.0006297
945.5	0.0007338
950.5	0.0009945
955.5	0.0017899
960.5	0.003201
965.5	0.004968
970.5	0.007379
975.5	0.012407
980.5	0.015196
985.5	0.01524
990.5	0.022828
995.5	0.009546
1000.5	0.004049
1005.5	0.009914
1010.5	0.015699
1015.5	0.012924
1020.5	0.004327
1025.5	0.000348
1030.5	0.00001251
1035.5	3.881e-7
1040.5	9.816e-7
1045.5	0
