# Supplementary material for: The center cannot hold: A Bayesian chronology for the collapse of Tiwanaku
Source: PLoS One. 2023 Nov 22;18(11):e0288798. doi: 10.1371/journal.pone.0288798 (PMC10664893; doi:10.1371/journal.pone.0288798)
Supplement: S4 File — (ZIP) [file pone.0288798.s005.zip › S4 File/All_dates_calibration_only.log]

OxCal v4.4.4 Bronk Ramsey (2021); r:5
Atmospheric data from Reimer et al (2020)
IntCal20 Curve(IntCal20.14c)
Atmospheric data from Reimer et al (2020)
SHCal20 Curve(SHCal20.14c)
Atmospheric data from Hogg et al (2020)
Tiwanaku mix Mix_Curves(SHCal20,IntCal20,0,0,P(-1,101,Array(),1.0099))
  68.3% probability
    29 (68.3%) 60
  95.4% probability
    20 (95.4%) 70
  68.3% probability
    29 (68.3%) 60
  95.4% probability
    20 (95.4%) 70
Akapana East, AA-107585 R_Date(1335,26)
  68.3% probability
    666AD (26.7%) 689AD
    739AD (41.5%) 772AD
  95.4% probability
    661AD (95.4%) 774AD
Akapana East, AA-107586 R_Date(1209,25)
  68.3% probability
    774AD (13.2%) 789AD
    800AD ( 6.7%) 809AD
    833AD (48.3%) 888AD
  95.4% probability
    771AD (89.7%) 895AD
    930AD ( 5.8%) 954AD
Akapana East, SMU-2471 R_Date(1428,99)
  68.3% probability
    544AD (57.2%) 691AD
    700AD ( 0.8%) 703AD
    738AD (10.3%) 772AD
  95.4% probability
    425AD (89.6%) 776AD
    786AD ( 4.7%) 845AD
    853AD ( 1.1%) 870AD
Akapana East, SMU-2278 R_Date(1246,112)
  68.3% probability
    679AD (21.2%) 752AD
    758AD (42.6%) 894AD
    933AD ( 4.4%) 950AD
  95.4% probability
    606AD ( 0.6%) 618AD
    636AD (94.9%) 1026AD
Akapana East, SMU-2469 R_Date(1191,101)
  68.3% probability
    774AD (68.3%) 987AD
  95.4% probability
    654AD (95.4%) 1040AD
Akapana East, SMU-2289 R_Date(1185,56)
  68.3% probability
    774AD ( 6.8%) 789AD
    800AD ( 3.7%) 809AD
    833AD (31.8%) 902AD
    918AD (26.0%) 972AD
  95.4% probability
    708AD ( 3.0%) 736AD
    771AD (92.5%) 994AD
Akapana East, SMU-2277 R_Date(1134,60)
  68.3% probability
    884AD (64.9%) 994AD
    1007AD ( 3.4%) 1016AD
  95.4% probability
    772AD (95.4%) 1026AD
Akapana East, SMU-2290 R_Date(1121,74)
  68.3% probability
    778AD ( 1.2%) 782AD
    880AD (67.0%) 1024AD
  95.4% probability
    771AD (90.2%) 1051AD
    1081AD ( 5.3%) 1150AD
Akapana East, SMU-2276 R_Date(1073,57)
  68.3% probability
    895AD (16.5%) 930AD
    954AD (51.8%) 1036AD
  95.4% probability
    883AD (79.9%) 1054AD
    1060AD ( 1.0%) 1071AD
    1077AD (14.5%) 1153AD
Akapana East, SMU-2470 R_Date(632,183)
Warning! Date may extend out of range - 632+/-183BP
  68.3% probability
    1210AD (68.0%) 1494AD
    1604AD ( 0.3%) 1606AD
  95.4% probability
    1021AD (95.4%) 1665AD
Akapana East, SMU-2332 R_Date(1017,115)
  68.3% probability
    900AD ( 4.4%) 920AD
    970AD (63.9%) 1181AD
  95.4% probability
    774AD ( 1.2%) 789AD
    800AD ( 0.7%) 810AD
    832AD (93.6%) 1268AD
Akapana East, SMU-2331 R_Date(872,197)
  68.3% probability
    993AD (65.4%) 1305AD
    1362AD ( 2.8%) 1382AD
  95.4% probability
    772AD (95.4%) 1445AD
Akapana East, SMU-2333 R_Date(1716,276)
  68.3% probability
    32AD ( 0.6%) 39AD
    58AD (67.6%) 640AD
  95.4% probability
    367BC ( 2.5%) 271BC
    266BC ( 0.5%) 243BC
    234BC (92.5%) 886AD
Akapana East, Beta-55491 R_Date(1500,100)
  68.3% probability
    439AD ( 4.1%) 454AD
    476AD ( 9.7%) 510AD
    523AD (54.5%) 657AD
  95.4% probability
    368AD (91.7%) 720AD
    732AD ( 3.8%) 772AD
Muru Ur Pata, UGAMS-26432  R_Date(1120,20)
  68.3% probability
    900AD (32.3%) 922AD
    968AD (35.9%) 992AD
  95.4% probability
    892AD (44.3%) 938AD
    945AD (50.4%) 994AD
    1009AD ( 0.7%) 1012AD
Muru Ur Pata, UGAMS-26433  R_Date(1150,25)
  68.3% probability
    892AD (11.3%) 904AD
    916AD (56.9%) 974AD
  95.4% probability
    886AD (95.4%) 991AD
Muru Ur Pata, UGAMS-26434  R_Date(1110,20)
  68.3% probability
    900AD (29.3%) 920AD
    969AD (39.0%) 993AD
  95.4% probability
    894AD (37.7%) 932AD
    950AD (49.3%) 995AD
    1002AD ( 8.5%) 1019AD
Ch'iji Jawira, Poz-122665 R_Date(1297,30)
  68.3% probability
    680AD (63.5%) 750AD
    765AD ( 4.8%) 772AD
  95.4% probability
    666AD (83.9%) 777AD
    786AD (11.6%) 844AD
Ch'iji Jawira, Poz-122666 R_Date(1301,28)
  68.3% probability
    682AD (64.9%) 746AD
    767AD ( 3.4%) 771AD
  95.4% probability
    666AD (89.1%) 776AD
    788AD ( 1.4%) 800AD
    807AD ( 4.9%) 835AD
Mollo Kontu, AA-107592 R_Date(1553,25)
  68.3% probability
    531AD (68.3%) 588AD
  95.4% probability
    436AD ( 6.4%) 464AD
    472AD (89.0%) 599AD
Mollo Kontu, AA-107593 R_Date(1509,25)
  68.3% probability
    553AD ( 3.2%) 557AD
    570AD (49.7%) 605AD
    620AD (15.3%) 635AD
  95.4% probability
    546AD (95.4%) 638AD
Mollo Kontu, AA-107594 R_Date(1507,25)
  68.3% probability
    572AD (50.9%) 605AD
    620AD (17.4%) 635AD
  95.4% probability
    546AD (95.4%) 638AD
Mollo Kontu, AA-107595 R_Date(1508,25)
  68.3% probability
    571AD (51.5%) 605AD
    620AD (16.8%) 635AD
  95.4% probability
    546AD (95.4%) 638AD
Mollo Kontu, AA-107596 R_Date(1150,25)
  68.3% probability
    892AD (11.3%) 904AD
    916AD (56.9%) 974AD
  95.4% probability
    886AD (95.4%) 991AD
Mollo Kontu, AA-107597 R_Date(1006,26)
  68.3% probability
    1023AD (28.3%) 1046AD
    1086AD (39.9%) 1130AD
  95.4% probability
    994AD ( 2.6%) 1004AD
    1017AD (34.0%) 1054AD
    1060AD ( 2.1%) 1070AD
    1077AD (56.8%) 1153AD
Mollo Kontu, AA-107598 R_Date(815,24)
  68.3% probability
    1228AD (68.3%) 1266AD
  95.4% probability
    1220AD (95.4%) 1275AD
Mollo Kontu, AA-107599 R_Date(706,24)
  68.3% probability
    1284AD (40.1%) 1303AD
    1365AD (28.2%) 1380AD
  95.4% probability
    1278AD (56.0%) 1318AD
    1358AD (39.4%) 1386AD
Mollo Kontu, Beta-275873 R_Date(1350,40)
  68.3% probability
    655AD (34.7%) 690AD
    738AD (33.5%) 772AD
  95.4% probability
    646AD (95.4%) 774AD
Mollo Kontu, AA-107601 R_Date(1080,25)
  68.3% probability
    989AD (68.3%) 1022AD
  95.4% probability
    900AD (10.1%) 922AD
    967AD (85.3%) 1028AD
Mollo Kontu, AA-107602 R_Date(1089,25)
  68.3% probability
    908AD ( 2.4%) 911AD
    976AD (65.9%) 1021AD
  95.4% probability
    896AD (18.5%) 926AD
    958AD (77.0%) 1025AD
Mollo Kontu, Beta-275874 R_Date(1330,40)
  68.3% probability
    666AD (35.7%) 712AD
    735AD (32.6%) 772AD
  95.4% probability
    648AD (92.2%) 775AD
    790AD ( 0.7%) 797AD
    811AD ( 2.5%) 832AD
Mollo Kontu, Beta-275871 R_Date(1310,40)
  68.3% probability
    680AD (59.4%) 751AD
    760AD ( 8.9%) 771AD
  95.4% probability
    657AD (82.6%) 776AD
    786AD (11.5%) 844AD
    856AD ( 1.3%) 867AD
Mollo Kontu, Beta-275872 R_Date(1300,40)
  68.3% probability
    677AD (68.3%) 772AD
  95.4% probability
    664AD (75.3%) 776AD
    786AD (20.2%) 870AD
Mollo Kontu, Beta-275875 R_Date(1030,40)
  68.3% probability
    992AD (45.8%) 1046AD
    1086AD (22.5%) 1128AD
  95.4% probability
    986AD (95.4%) 1155AD
Mollo Kontu, Beta-275868 R_Date(1380,40)
  68.3% probability
    645AD (49.9%) 682AD
    746AD (18.4%) 767AD
  95.4% probability
    606AD ( 2.5%) 618AD
    636AD (93.0%) 774AD
Mollo Kontu, Beta-275869 R_Date(1410,40)
  68.3% probability
    605AD (11.7%) 620AD
    635AD (56.6%) 674AD
  95.4% probability
    591AD (86.2%) 686AD
    742AD ( 9.3%) 771AD
Mollo Kontu, Beta-275867 R_Date(1110,40)
  68.3% probability
    896AD (26.9%) 928AD
    956AD (32.8%) 994AD
    1004AD ( 8.6%) 1017AD
  95.4% probability
    888AD (95.4%) 1024AD
Mollo Kontu, Beta-275865 R_Date(1030,40)
  68.3% probability
    992AD (45.8%) 1046AD
    1086AD (22.5%) 1128AD
  95.4% probability
    986AD (95.4%) 1155AD
Mollo Kontu, Beta-275866 R_Date(1170,40)
  68.3% probability
    777AD ( 3.1%) 783AD
    878AD (65.2%) 978AD
  95.4% probability
    772AD (11.4%) 814AD
    828AD (84.0%) 992AD
Mollo Kontu, Beta-275863 R_Date(1090,40)
  68.3% probability
    900AD (16.0%) 920AD
    970AD (52.3%) 1022AD
  95.4% probability
    890AD (95.4%) 1030AD
Mollo Kontu, Beta-275864 R_Date(1120,40)
  68.3% probability
    894AD (32.7%) 932AD
    952AD (35.6%) 992AD
  95.4% probability
    883AD (95.4%) 1024AD
Mollo Kontu, Beta-275870 R_Date(1070,40)
  68.3% probability
    904AD ( 6.1%) 915AD
    974AD (62.1%) 1029AD
  95.4% probability
    892AD (90.5%) 1046AD
    1086AD ( 4.9%) 1128AD
Mollo Kontu, Poz-122713 R_Date(1117,29)
  68.3% probability
    898AD (31.2%) 926AD
    960AD (37.0%) 992AD
  95.4% probability
    891AD (88.8%) 995AD
    1004AD ( 6.6%) 1018AD
Mollo Kontu, Poz-122714 R_Date(1088,29)
  68.3% probability
    905AD ( 7.4%) 914AD
    975AD (60.9%) 1022AD
  95.4% probability
    895AD (20.7%) 930AD
    952AD (74.8%) 1028AD
Putuni, Wk-49175 R_Date(1322,21)
  68.3% probability
    674AD (21.5%) 691AD
    738AD (46.7%) 772AD
  95.4% probability
    670AD (95.4%) 773AD
Putuni, AA-107590 R_Date(1337,25)
  68.3% probability
    666AD (27.2%) 688AD
    740AD (41.1%) 772AD
  95.4% probability
    660AD (47.8%) 722AD
    732AD (47.6%) 774AD
Putuni, AA-107591 R_Date(1352,25)
  68.3% probability
    660AD (35.2%) 683AD
    745AD (33.0%) 768AD
  95.4% probability
    651AD (52.8%) 719AD
    735AD (42.6%) 774AD
Putuni, SMU-2369 R_Date(1360,155)
  68.3% probability
    576AD (68.3%) 886AD
  95.4% probability
    410AD (95.4%) 1022AD
Putuni, OS-10643 R_Date(1230,40)
  68.3% probability
    782AD (68.3%) 881AD
  95.4% probability
    685AD (12.0%) 743AD
    770AD (77.8%) 898AD
    925AD ( 5.6%) 962AD
Putuni, SMU-2472 R_Date(1197,115)
  68.3% probability
    716AD ( 4.3%) 734AD
    772AD (64.0%) 990AD
  95.4% probability
    648AD (93.2%) 1046AD
    1086AD ( 2.2%) 1130AD
Putuni, SMU-2466 R_Date(1174,59)
  68.3% probability
    775AD ( 5.0%) 787AD
    841AD (63.3%) 987AD
  95.4% probability
    712AD ( 2.0%) 735AD
    771AD (91.2%) 997AD
    1002AD ( 2.2%) 1020AD
Putuni, SMU-2467 R_Date(1132,61)
  68.3% probability
    885AD (63.7%) 994AD
    1005AD ( 4.6%) 1016AD
  95.4% probability
    772AD (95.4%) 1028AD
Putuni, SMU-2465 R_Date(1105,53)
  68.3% probability
    895AD (23.9%) 930AD
    954AD (44.3%) 1020AD
  95.4% probability
    773AD ( 1.6%) 788AD
    834AD (93.1%) 1046AD
    1088AD ( 0.4%) 1094AD
    1104AD ( 0.3%) 1110AD
Putuni, OS-11306 R_Date(1560,25)
  68.3% probability
    480AD ( 7.3%) 492AD
    528AD (60.9%) 582AD
  95.4% probability
    435AD (10.0%) 466AD
    470AD (85.4%) 594AD
Kheri Kala, M-1049 R_Date(780,150)
  68.3% probability
    1054AD ( 1.3%) 1060AD
    1070AD ( 1.5%) 1078AD
    1153AD (51.7%) 1328AD
    1338AD (13.8%) 1394AD
  95.4% probability
    990AD (95.4%) 1448AD
Pumapunku, UCIAMS-62885 R_Date(1370,20)
  68.3% probability
    653AD (68.3%) 678AD
  95.4% probability
    648AD (72.6%) 684AD
    744AD (22.8%) 770AD
Pumapunku, UCIAMS-62886 R_Date(1315,30)
  68.3% probability
    677AD (33.4%) 713AD
    735AD (34.8%) 772AD
  95.4% probability
    660AD (94.2%) 775AD
    816AD ( 1.2%) 826AD
Pumapunku, UCIAMS-62884 R_Date(1445,20)
  68.3% probability
    605AD (29.7%) 620AD
    635AD (38.6%) 650AD
  95.4% probability
    599AD (95.4%) 654AD
Pumapunku, AA-68183 R_Date(1241,37)
  68.3% probability
    784AD (68.3%) 878AD
  95.4% probability
    682AD (16.6%) 745AD
    768AD (77.6%) 894AD
    936AD ( 1.3%) 949AD
Pumapunku, AA-68185 R_Date(1251,36)
  68.3% probability
    774AD ( 2.1%) 778AD
    782AD (66.2%) 880AD
  95.4% probability
    681AD (23.2%) 748AD
    766AD (72.3%) 890AD
Pumapunku, AA-65282 R_Date(1284,40)
  68.3% probability
    680AD (47.3%) 750AD
    760AD ( 6.0%) 774AD
    789AD ( 4.3%) 799AD
    810AD (10.6%) 832AD
  95.4% probability
    674AD (60.9%) 777AD
    784AD (34.5%) 876AD
Pumapunku, OS-17860 R_Date(1510,25)
  68.3% probability
    550AD ( 6.3%) 558AD
    569AD (48.5%) 605AD
    620AD (13.5%) 634AD
  95.4% probability
    546AD (95.4%) 638AD
Pumapunku, AA-65280 R_Date(1424,83)
  68.3% probability
    570AD (57.9%) 688AD
    740AD (10.4%) 771AD
  95.4% probability
    435AD (93.4%) 775AD
    789AD ( 0.5%) 798AD
    810AD ( 1.5%) 833AD
Pumapunku, Poz-122667 R_Date(1028,30)
  68.3% probability
    992AD (58.8%) 1046AD
    1088AD ( 4.7%) 1095AD
    1104AD ( 4.8%) 1112AD
  95.4% probability
    990AD (61.6%) 1052AD
    1080AD (33.8%) 1150AD
Pumapunku, Poz-122668 R_Date(953,30)
  68.3% probability
    1046AD (32.1%) 1088AD
    1095AD ( 5.1%) 1104AD
    1112AD (31.0%) 1158AD
  95.4% probability
    1030AD (95.4%) 1180AD
Pumapunku, Poz-123574 R_Date(1267,28)
  68.3% probability
    688AD (34.1%) 740AD
    787AD (34.2%) 840AD
  95.4% probability
    682AD (38.6%) 745AD
    768AD (56.9%) 880AD
Pumapunku, Poz-123630 R_Date(1300,29)
  68.3% probability
    680AD (64.1%) 748AD
    766AD ( 4.2%) 772AD
  95.4% probability
    666AD (87.3%) 776AD
    788AD ( 8.1%) 836AD
Akapana, ETH-6306 R_Date(1460,60)
  68.3% probability
    576AD (68.3%) 658AD
  95.4% probability
    440AD ( 0.7%) 451AD
    476AD ( 2.1%) 506AD
    525AD (89.9%) 685AD
    743AD ( 2.7%) 770AD
Akapana, SMU-2285 R_Date(1425,211)
  68.3% probability
    426AD (56.8%) 776AD
    785AD (11.5%) 874AD
  95.4% probability
    134AD ( 1.0%) 182AD
    200AD (94.4%) 1040AD
Akapana, SMU-2329 R_Date(1403,211)
  68.3% probability
    435AD ( 3.7%) 465AD
    470AD (64.6%) 885AD
  95.4% probability
    214AD (94.4%) 1047AD
    1085AD ( 1.1%) 1132AD
Akapana, SMU-2468 R_Date(1392,49)
  68.3% probability
    609AD ( 2.9%) 615AD
    637AD (48.2%) 684AD
    744AD (17.2%) 770AD
  95.4% probability
    598AD (95.4%) 774AD
Akapana, SMU-2293 R_Date(1388,116)
  68.3% probability
    571AD (62.4%) 774AD
    789AD ( 1.7%) 799AD
    810AD ( 4.1%) 832AD
  95.4% probability
    428AD (94.1%) 895AD
    930AD ( 1.4%) 954AD
Akapana, SMU-2336 R_Date(1243,113)
  68.3% probability
    680AD (20.3%) 750AD
    762AD (41.9%) 895AD
    930AD ( 6.1%) 954AD
  95.4% probability
    605AD ( 0.7%) 620AD
    635AD (94.7%) 1028AD
Akapana, ETH-5640 R_Date(1170,65)
  68.3% probability
    775AD ( 4.7%) 787AD
    840AD (63.6%) 990AD
  95.4% probability
    710AD ( 2.7%) 736AD
    771AD (92.8%) 1022AD
Akapana, ETH-5639 R_Date(1170,60)
  68.3% probability
    775AD ( 4.7%) 786AD
    842AD ( 6.0%) 859AD
    867AD (57.6%) 990AD
  95.4% probability
    716AD ( 1.4%) 732AD
    771AD (94.1%) 1021AD
Akapana, SMU-2367 R_Date(1152,78)
  68.3% probability
    775AD ( 4.0%) 787AD
    840AD (62.7%) 994AD
    1008AD ( 1.6%) 1014AD
  95.4% probability
    681AD ( 5.8%) 748AD
    766AD (89.7%) 1044AD
Akapana, SMU-2330 R_Date(1079,109)
  68.3% probability
    882AD (52.0%) 1052AD
    1080AD (16.3%) 1151AD
  95.4% probability
    714AD ( 1.3%) 735AD
    771AD (94.2%) 1216AD
Akapana, SMU-2473 R_Date(850,243)
Warning! Date may extend out of range - 850+/-243BP
  68.3% probability
    988AD (68.3%) 1400AD
  95.4% probability
    666AD (94.8%) 1506AD
    1592AD ( 0.7%) 1618AD
Akapana, INAH-972 R_Date(1120,140)
  68.3% probability
    773AD (63.1%) 1046AD
    1087AD ( 4.1%) 1114AD
    1120AD ( 1.1%) 1126AD
  95.4% probability
    668AD (95.4%) 1210AD
Museum, Wk-49169 R_Date(1186,22)
  68.3% probability
    774AD ( 9.9%) 786AD
    873AD (26.6%) 898AD
    925AD (31.7%) 961AD
  95.4% probability
    771AD (16.1%) 814AD
    826AD (42.9%) 904AD
    916AD (36.4%) 974AD
Akapana, AA-107584 R_Date(1259,26)
  68.3% probability
    718AD ( 9.0%) 732AD
    786AD (59.3%) 870AD
  95.4% probability
    687AD (26.1%) 742AD
    771AD (69.3%) 881AD
Akapana, Poz-122711 R_Date(1024,29)
  68.3% probability
    994AD (12.4%) 1006AD
    1016AD (36.9%) 1046AD
    1087AD (15.7%) 1114AD
    1121AD ( 3.4%) 1126AD
  95.4% probability
    991AD (57.5%) 1052AD
    1080AD (37.9%) 1150AD
Akapana, Poz-122712 R_Date(991,38)
  68.3% probability
    1027AD (17.9%) 1050AD
    1082AD (50.4%) 1148AD
  95.4% probability
    994AD ( 1.9%) 1004AD
    1017AD (93.5%) 1160AD
Akapana, OxA-31463 R_Date(1056,23)
  68.3% probability
    994AD (43.0%) 1008AD
    1014AD (25.3%) 1023AD
  95.4% probability
    986AD (95.4%) 1036AD
Akapana, OxA-31443 R_Date(969,28)
  68.3% probability
    1041AD ( 8.5%) 1052AD
    1080AD (59.8%) 1151AD
  95.4% probability
    1028AD (95.4%) 1159AD
Akapana, Poz-122656 R_Date(1149,28)
  68.3% probability
    892AD (11.4%) 904AD
    914AD (56.8%) 975AD
  95.4% probability
    882AD (95.4%) 993AD
Akapana, Poz-122657 R_Date(1136,30)
  68.3% probability
    895AD (35.4%) 930AD
    954AD (32.9%) 988AD
  95.4% probability
    884AD (94.6%) 994AD
    1008AD ( 0.8%) 1013AD
Akapana, Wk-49174 R_Date(1109,20)
  68.3% probability
    900AD (29.1%) 921AD
    969AD (39.2%) 994AD
  95.4% probability
    894AD (36.7%) 930AD
    952AD (49.3%) 996AD
    1002AD ( 9.5%) 1019AD
Akapana, Poz-122660 R_Date(1124,30)
  68.3% probability
    896AD (32.5%) 928AD
    957AD (35.8%) 992AD
  95.4% probability
    889AD (91.8%) 994AD
    1006AD ( 3.6%) 1016AD
Akapana, Poz-122661 R_Date(1149,29)
  68.3% probability
    892AD (11.7%) 905AD
    914AD (56.6%) 975AD
  95.4% probability
    776AD ( 1.2%) 783AD
    880AD (94.2%) 994AD
Akapana, Poz-123576 R_Date(993,27)
  68.3% probability
    1028AD (20.2%) 1048AD
    1084AD (48.1%) 1134AD
  95.4% probability
    1022AD (95.4%) 1154AD
Akapana, Poz-123631 R_Date(1012,26)
  68.3% probability
    1021AD (31.9%) 1046AD
    1086AD (36.3%) 1130AD
  95.4% probability
    993AD ( 5.5%) 1006AD
    1016AD (38.4%) 1053AD
    1080AD (51.6%) 1152AD
Akapana, Poz-122654 R_Date(1060,30)
  68.3% probability
    992AD (68.3%) 1024AD
  95.4% probability
    898AD ( 4.7%) 922AD
    965AD (89.3%) 1046AD
    1088AD ( 0.9%) 1096AD
    1104AD ( 0.6%) 1110AD
Akapana, Poz-122655 R_Date(1141,30)
  68.3% probability
    894AD (36.9%) 934AD
    952AD (31.4%) 986AD
  95.4% probability
    882AD (95.4%) 994AD
Akapana, Poz-122663 R_Date(1039,30)
  68.3% probability
    992AD (68.3%) 1038AD
  95.4% probability
    988AD (75.1%) 1050AD
    1082AD (20.3%) 1147AD
Akapana, Poz-122664 R_Date(1054,28)
  68.3% probability
    994AD (68.3%) 1025AD
  95.4% probability
    903AD ( 1.6%) 916AD
    974AD (90.2%) 1046AD
    1087AD ( 2.8%) 1113AD
    1120AD ( 0.8%) 1128AD
Akapana, Wk-50229 R_Date(1184,14)
  68.3% probability
    776AD ( 8.1%) 783AD
    880AD (29.0%) 895AD
    930AD (31.1%) 954AD
  95.4% probability
    771AD (12.6%) 788AD
    834AD ( 4.0%) 860AD
    870AD (36.8%) 900AD
    921AD (42.0%) 968AD
Headless monolith, Wk-49173 R_Date(1158,20)
  68.3% probability
    890AD (11.2%) 900AD
    921AD (57.0%) 968AD
  95.4% probability
    885AD (95.4%) 987AD
Headless monolith, Poz-122658 R_Date(1100,29)
  68.3% probability
    900AD (21.0%) 920AD
    970AD (30.1%) 995AD
    1003AD (17.2%) 1018AD
  95.4% probability
    894AD (30.4%) 934AD
    948AD (65.0%) 1024AD
Headless monolith, Poz-122659 R_Date(1163,30)
  68.3% probability
    884AD (16.1%) 904AD
    915AD (52.2%) 974AD
  95.4% probability
    773AD ( 4.0%) 788AD
    838AD ( 2.9%) 860AD
    868AD (88.5%) 992AD
Museum, Wk-49170 R_Date(1183,21)
  68.3% probability
    775AD ( 8.0%) 784AD
    876AD (24.6%) 898AD
    924AD (35.7%) 962AD
  95.4% probability
    771AD (10.7%) 790AD
    798AD ( 2.1%) 812AD
    829AD (39.7%) 905AD
    915AD (42.9%) 974AD
( MCMC(30000)
Overall agreement  88.7%
Dynamic agreement  93.9%
Tiwanaku mix Posterior 
  68.3% probability
    20 (18.2%) 27
    29 (50.1%) 46
  95.4% probability
    -0 ( 3.6%) 5
    7 ( 0.8%) 8
    20 (90.4%) 64
    67 ( 0.6%) 68
 Agreement  96.9%
Akapana East, AA-107585 Posterior 
  68.3% probability
    667AD (26.3%) 691AD
    737AD (42.0%) 772AD
  95.4% probability
    663AD (95.4%) 772AD
 Agreement  96.6%
Akapana East, AA-107586 Posterior 
  68.3% probability
    775AD (13.0%) 790AD
    798AD ( 8.4%) 810AD
    836AD (46.9%) 891AD
  95.4% probability
    772AD (86.6%) 896AD
    930AD ( 8.9%) 957AD
 Agreement  96.4%
Akapana East, SMU-2471 Posterior 
  68.3% probability
    545AD (57.5%) 705AD
    735AD (10.8%) 772AD
  95.4% probability
    430AD (88.9%) 777AD
    786AD ( 5.9%) 856AD
    862AD ( 0.7%) 870AD
 Agreement  99.4%
Akapana East, SMU-2278 Posterior 
  68.3% probability
    680AD (20.4%) 754AD
    762AD (41.1%) 894AD
    928AD ( 6.8%) 956AD
  95.4% probability
    608AD ( 0.4%) 616AD
    636AD (95.0%) 1028AD
 Agreement  99.8%
Akapana East, SMU-2469 Posterior 
  68.3% probability
    774AD (68.3%) 988AD
  95.4% probability
    655AD (95.4%) 1044AD
 Agreement 100.0%
Akapana East, SMU-2289 Posterior 
  68.3% probability
    775AD ( 6.1%) 789AD
    800AD ( 1.1%) 802AD
    836AD (30.8%) 906AD
    912AD (30.3%) 975AD
  95.4% probability
    694AD ( 0.2%) 696AD
    713AD ( 2.1%) 735AD
    770AD (92.3%) 994AD
    1007AD ( 0.8%) 1016AD
 Agreement 100.2%
Akapana East, SMU-2277 Posterior 
  68.3% probability
    886AD (64.0%) 995AD
    1006AD ( 4.3%) 1017AD
  95.4% probability
    772AD (95.4%) 1029AD
 Agreement 100.4%
Akapana East, SMU-2290 Posterior 
  68.3% probability
    880AD (68.3%) 1026AD
  95.4% probability
    771AD (89.4%) 1052AD
    1081AD ( 6.0%) 1150AD
 Agreement  99.8%
Akapana East, SMU-2276 Posterior 
  68.3% probability
    895AD (15.7%) 932AD
    953AD (52.6%) 1042AD
  95.4% probability
    885AD (95.4%) 1153AD
 Agreement  99.0%
Akapana East, SMU-2470 Posterior 
  68.3% probability
    1208AD (67.8%) 1496AD
    1607AD ( 0.4%) 1610AD
  95.4% probability
    1018AD (95.2%) 1668AD
    1784AD ( 0.2%) 1792AD
 Agreement  99.5%
Akapana East, SMU-2332 Posterior 
  68.3% probability
    902AD ( 3.5%) 918AD
    972AD (63.9%) 1184AD
    1198AD ( 0.8%) 1202AD
  95.4% probability
    775AD ( 1.0%) 789AD
    800AD ( 0.7%) 811AD
    834AD (93.8%) 1269AD
 Agreement 100.7%
Akapana East, SMU-2331 Posterior 
  68.3% probability
    994AD ( 2.1%) 1008AD
    1015AD (62.9%) 1312AD
    1360AD ( 3.3%) 1382AD
  95.4% probability
    772AD (95.4%) 1444AD
 Agreement  99.9%
Akapana East, SMU-2333 Posterior 
  68.3% probability
    32AD ( 0.9%) 42AD
    60AD (67.4%) 641AD
  95.4% probability
    361BC ( 2.3%) 266BC
    260BC ( 0.4%) 238BC
    233BC (92.7%) 888AD
 Agreement 100.1%
Akapana East, Beta-55491 Posterior 
  68.3% probability
    440AD ( 3.3%) 452AD
    476AD (10.4%) 514AD
    520AD (54.6%) 659AD
  95.4% probability
    374AD (95.4%) 772AD
 Agreement  99.3%
Muru Ur Pata, UGAMS-26432  Posterior 
  68.3% probability
    900AD (31.0%) 922AD
    967AD (37.2%) 992AD
  95.4% probability
    893AD (42.4%) 938AD
    947AD (49.0%) 995AD
    1005AD ( 4.0%) 1017AD
 Agreement  99.8%
Muru Ur Pata, UGAMS-26433  Posterior 
  68.3% probability
    894AD (13.0%) 906AD
    914AD (26.2%) 940AD
    946AD (29.1%) 975AD
  95.4% probability
    887AD (95.4%) 990AD
 Agreement 100.1%
Muru Ur Pata, UGAMS-26434  Posterior 
  68.3% probability
    901AD (24.6%) 920AD
    970AD (38.3%) 994AD
    1008AD ( 5.4%) 1014AD
  95.4% probability
    895AD (33.5%) 931AD
    954AD (62.0%) 1020AD
 Agreement  96.6%
Ch'iji Jawira, Poz-122665 Posterior 
  68.3% probability
    680AD (62.2%) 750AD
    763AD ( 6.0%) 773AD
  95.4% probability
    670AD (79.7%) 778AD
    786AD (15.0%) 848AD
    858AD ( 0.8%) 863AD
 Agreement  97.0%
Ch'iji Jawira, Poz-122666 Posterior 
  68.3% probability
    682AD (64.5%) 748AD
    766AD ( 3.7%) 772AD
  95.4% probability
    668AD (85.8%) 778AD
    788AD ( 9.7%) 840AD
 Agreement  97.3%
Mollo Kontu, AA-107592 Posterior 
  68.3% probability
    534AD (68.3%) 586AD
  95.4% probability
    437AD ( 4.7%) 460AD
    472AD (90.8%) 600AD
 Agreement 100.3%
Mollo Kontu, AA-107593 Posterior 
  68.3% probability
    572AD (48.8%) 606AD
    618AD (19.5%) 635AD
  95.4% probability
    546AD (95.4%) 640AD
 Agreement  98.1%
Mollo Kontu, AA-107594 Posterior 
  68.3% probability
    575AD (47.6%) 606AD
    618AD (20.7%) 635AD
  95.4% probability
    546AD (95.4%) 640AD
 Agreement  98.4%
Mollo Kontu, AA-107595 Posterior 
  68.3% probability
    574AD (47.8%) 606AD
    618AD (20.4%) 635AD
  95.4% probability
    546AD (95.4%) 640AD
 Agreement  98.3%
Mollo Kontu, AA-107596 Posterior 
  68.3% probability
    894AD (12.8%) 906AD
    914AD (25.7%) 939AD
    946AD (29.7%) 975AD
  95.4% probability
    888AD (95.4%) 990AD
 Agreement 100.2%
Mollo Kontu, AA-107597 Posterior 
  68.3% probability
    1024AD (26.3%) 1046AD
    1086AD (42.0%) 1132AD
  95.4% probability
    998AD ( 0.8%) 1002AD
    1018AD (36.0%) 1071AD
    1076AD (58.7%) 1153AD
 Agreement  98.3%
Mollo Kontu, AA-107598 Posterior 
  68.3% probability
    1228AD (68.3%) 1268AD
  95.4% probability
    1220AD (95.4%) 1276AD
 Agreement  98.8%
Mollo Kontu, AA-107599 Posterior 
  68.3% probability
    1285AD (37.6%) 1304AD
    1364AD (30.7%) 1380AD
  95.4% probability
    1278AD (54.1%) 1320AD
    1355AD (41.4%) 1388AD
 Agreement  95.6%
Mollo Kontu, Beta-275873 Posterior 
  68.3% probability
    656AD (34.4%) 692AD
    737AD (33.9%) 771AD
  95.4% probability
    644AD (95.4%) 774AD
 Agreement  97.7%
Mollo Kontu, AA-107601 Posterior 
  68.3% probability
    990AD (68.3%) 1021AD
  95.4% probability
    900AD ( 7.6%) 922AD
    968AD (87.9%) 1029AD
 Agreement 102.5%
Mollo Kontu, AA-107602 Posterior 
  68.3% probability
    981AD (68.3%) 1022AD
  95.4% probability
    898AD (14.2%) 924AD
    962AD (81.2%) 1026AD
 Agreement 103.6%
Mollo Kontu, Beta-275874 Posterior 
  68.3% probability
    668AD (34.4%) 712AD
    733AD (33.9%) 771AD
  95.4% probability
    650AD (91.1%) 777AD
    790AD ( 0.8%) 798AD
    809AD ( 3.5%) 835AD
 Agreement  97.8%
Mollo Kontu, Beta-275871 Posterior 
  68.3% probability
    679AD (68.3%) 771AD
  95.4% probability
    660AD (80.1%) 778AD
    786AD (14.1%) 851AD
    860AD ( 1.3%) 870AD
 Agreement  97.7%
Mollo Kontu, Beta-275872 Posterior 
  68.3% probability
    675AD (68.3%) 774AD
  95.4% probability
    666AD (71.6%) 778AD
    786AD (23.9%) 872AD
 Agreement  97.4%
Mollo Kontu, Beta-275875 Posterior 
  68.3% probability
    993AD (44.6%) 1046AD
    1087AD (23.7%) 1128AD
  95.4% probability
    987AD (95.4%) 1154AD
 Agreement  97.6%
Mollo Kontu, Beta-275868 Posterior 
  68.3% probability
    645AD (48.2%) 684AD
    745AD (20.0%) 768AD
  95.4% probability
    612AD ( 0.6%) 615AD
    636AD (94.9%) 774AD
 Agreement  97.9%
Mollo Kontu, Beta-275869 Posterior 
  68.3% probability
    606AD ( 8.8%) 619AD
    634AD (59.5%) 678AD
  95.4% probability
    590AD (84.1%) 688AD
    740AD (11.4%) 772AD
 Agreement  97.8%
Mollo Kontu, Beta-275867 Posterior 
  68.3% probability
    898AD (25.8%) 926AD
    961AD (32.0%) 996AD
    1004AD (10.5%) 1017AD
  95.4% probability
    889AD (95.4%) 1024AD
 Agreement  99.7%
Mollo Kontu, Beta-275865 Posterior 
  68.3% probability
    993AD (45.9%) 1046AD
    1088AD (22.3%) 1128AD
  95.4% probability
    986AD (95.4%) 1154AD
 Agreement  97.6%
Mollo Kontu, Beta-275866 Posterior 
  68.3% probability
    880AD (68.3%) 980AD
  95.4% probability
    774AD ( 9.9%) 813AD
    830AD (85.5%) 992AD
 Agreement 101.5%
Mollo Kontu, Beta-275863 Posterior 
  68.3% probability
    902AD (13.9%) 920AD
    970AD (54.3%) 1024AD
  95.4% probability
    888AD (95.4%) 1036AD
 Agreement 100.3%
Mollo Kontu, Beta-275864 Posterior 
  68.3% probability
    895AD (31.5%) 931AD
    954AD (34.9%) 994AD
    1009AD ( 1.9%) 1012AD
  95.4% probability
    886AD (95.4%) 1024AD
 Agreement  99.9%
Mollo Kontu, Beta-275870 Posterior 
  68.3% probability
    905AD ( 4.1%) 913AD
    974AD (64.2%) 1031AD
  95.4% probability
    894AD (13.5%) 935AD
    950AD (74.2%) 1048AD
    1085AD ( 7.7%) 1136AD
 Agreement  99.9%
Mollo Kontu, Poz-122713 Posterior 
  68.3% probability
    897AD (31.8%) 927AD
    960AD (36.5%) 994AD
  95.4% probability
    892AD (95.4%) 1019AD
 Agreement  98.9%
Mollo Kontu, Poz-122714 Posterior 
  68.3% probability
    976AD (68.3%) 1023AD
  95.4% probability
    895AD (17.6%) 930AD
    955AD (77.9%) 1029AD
 Agreement 103.0%
Putuni, Wk-49175 Posterior 
  68.3% probability
    676AD (30.8%) 710AD
    736AD (37.4%) 772AD
  95.4% probability
    672AD (95.4%) 772AD
 Agreement  96.5%
Putuni, AA-107590 Posterior 
  68.3% probability
    666AD (26.6%) 690AD
    738AD (41.7%) 771AD
  95.4% probability
    662AD (95.4%) 773AD
 Agreement  96.2%
Putuni, AA-107591 Posterior 
  68.3% probability
    661AD (33.8%) 684AD
    744AD (34.5%) 768AD
  95.4% probability
    652AD (51.8%) 718AD
    734AD (43.6%) 774AD
 Agreement  96.7%
Putuni, SMU-2369 Posterior 
  68.3% probability
    577AD (68.3%) 888AD
  95.4% probability
    410AD (95.4%) 1022AD
 Agreement  99.8%
Putuni, OS-10643 Posterior 
  68.3% probability
    775AD (68.3%) 882AD
  95.4% probability
    688AD (10.0%) 741AD
    768AD (78.6%) 898AD
    925AD ( 6.8%) 963AD
 Agreement  99.2%
Putuni, SMU-2472 Posterior 
  68.3% probability
    716AD ( 3.2%) 730AD
    772AD (65.1%) 992AD
  95.4% probability
    648AD (92.9%) 1048AD
    1086AD ( 2.6%) 1134AD
 Agreement  99.8%
Putuni, SMU-2466 Posterior 
  68.3% probability
    776AD ( 4.5%) 788AD
    846AD ( 2.4%) 853AD
    858AD (61.4%) 988AD
  95.4% probability
    722AD ( 0.7%) 730AD
    770AD (94.7%) 1020AD
 Agreement 100.5%
Putuni, SMU-2467 Posterior 
  68.3% probability
    887AD (63.2%) 995AD
    1005AD ( 5.0%) 1017AD
  95.4% probability
    772AD (95.4%) 1032AD
 Agreement 100.4%
Putuni, SMU-2465 Posterior 
  68.3% probability
    895AD (22.9%) 930AD
    954AD (45.4%) 1022AD
  95.4% probability
    774AD ( 1.1%) 788AD
    841AD ( 0.8%) 856AD
    866AD (90.6%) 1047AD
    1086AD ( 2.9%) 1133AD
 Agreement  99.8%
Putuni, OS-11306 Posterior 
  68.3% probability
    482AD ( 3.3%) 490AD
    527AD (64.9%) 586AD
  95.4% probability
    436AD ( 7.7%) 464AD
    470AD (87.7%) 596AD
 Agreement 101.2%
Kheri Kala, M-1049 Posterior 
  68.3% probability
    1054AD ( 0.7%) 1058AD
    1154AD (67.6%) 1394AD
  95.4% probability
    994AD (95.4%) 1446AD
 Agreement 100.2%
Pumapunku, UCIAMS-62885 Posterior 
  68.3% probability
    654AD (60.1%) 679AD
    753AD ( 8.2%) 760AD
  95.4% probability
    648AD (69.3%) 685AD
    742AD (26.2%) 770AD
 Agreement  94.3%
Pumapunku, UCIAMS-62886 Posterior 
  68.3% probability
    680AD (39.6%) 720AD
    730AD (20.8%) 752AD
    762AD ( 7.8%) 770AD
  95.4% probability
    660AD (92.6%) 777AD
    812AD ( 2.8%) 832AD
 Agreement  97.6%
Pumapunku, UCIAMS-62884 Posterior 
  68.3% probability
    606AD (21.4%) 618AD
    634AD (46.8%) 652AD
  95.4% probability
    600AD (95.4%) 658AD
 Agreement  99.3%
Pumapunku, AA-68183 Posterior 
  68.3% probability
    782AD (68.3%) 880AD
  95.4% probability
    685AD (13.9%) 744AD
    767AD (79.5%) 894AD
    934AD ( 2.0%) 952AD
 Agreement  99.8%
Pumapunku, AA-68185 Posterior 
  68.3% probability
    774AD (68.3%) 880AD
  95.4% probability
    682AD (19.8%) 746AD
    766AD (75.7%) 892AD
 Agreement 100.0%
Pumapunku, AA-65282 Posterior 
  68.3% probability
    681AD (42.0%) 748AD
    766AD ( 4.2%) 775AD
    788AD (22.1%) 839AD
  95.4% probability
    674AD (95.4%) 878AD
 Agreement  97.8%
Pumapunku, OS-17860 Posterior 
  68.3% probability
    572AD (49.5%) 606AD
    618AD (18.8%) 635AD
  95.4% probability
    546AD (95.4%) 639AD
 Agreement  97.8%
Pumapunku, AA-65280 Posterior 
  68.3% probability
    572AD (57.0%) 689AD
    738AD (11.3%) 771AD
  95.4% probability
    436AD ( 1.4%) 460AD
    470AD (90.8%) 776AD
    788AD ( 3.2%) 840AD
 Agreement  99.1%
Pumapunku, Poz-122667 Posterior 
  68.3% probability
    994AD (14.2%) 1008AD
    1014AD (38.7%) 1045AD
    1088AD (15.3%) 1110AD
  95.4% probability
    990AD (58.0%) 1053AD
    1080AD (37.5%) 1150AD
 Agreement  94.7%
Pumapunku, Poz-122668 Posterior 
  68.3% probability
    1044AD (35.0%) 1089AD
    1110AD (33.3%) 1160AD
  95.4% probability
    1030AD (95.4%) 1184AD
 Agreement  98.6%
Pumapunku, Poz-123574 Posterior 
  68.3% probability
    692AD (27.5%) 737AD
    774AD ( 1.4%) 776AD
    787AD (39.4%) 844AD
  95.4% probability
    684AD (32.5%) 744AD
    767AD (63.0%) 881AD
 Agreement  98.1%
Pumapunku, Poz-123630 Posterior 
  68.3% probability
    680AD (63.2%) 750AD
    765AD ( 5.0%) 772AD
  95.4% probability
    668AD (83.9%) 778AD
    787AD (11.6%) 844AD
 Agreement  97.1%
Akapana, ETH-6306 Posterior 
  68.3% probability
    576AD (68.3%) 660AD
  95.4% probability
    440AD ( 0.5%) 448AD
    476AD ( 2.1%) 510AD
    524AD (89.5%) 688AD
    741AD ( 3.3%) 770AD
 Agreement  99.0%
Akapana, SMU-2285 Posterior 
  68.3% probability
    425AD (56.2%) 778AD
    786AD (12.1%) 878AD
  95.4% probability
    138AD ( 0.9%) 182AD
    200AD (94.5%) 1046AD
    1124AD ( 0.1%) 1130AD
 Agreement  99.7%
Akapana, SMU-2329 Posterior 
  68.3% probability
    428AD ( 4.6%) 468AD
    474AD (63.6%) 884AD
  95.4% probability
    210AD (94.2%) 1046AD
    1084AD ( 1.0%) 1124AD
    1132AD ( 0.3%) 1148AD
 Agreement 100.0%
Akapana, SMU-2468 Posterior 
  68.3% probability
    636AD (49.3%) 686AD
    742AD (19.0%) 770AD
  95.4% probability
    600AD (95.4%) 773AD
 Agreement  98.2%
Akapana, SMU-2293 Posterior 
  68.3% probability
    571AD (61.6%) 775AD
    789AD ( 1.8%) 800AD
    810AD ( 4.8%) 836AD
  95.4% probability
    432AD (93.7%) 896AD
    928AD ( 1.7%) 957AD
 Agreement  99.4%
Akapana, SMU-2336 Posterior 
  68.3% probability
    682AD (19.0%) 750AD
    765AD (41.2%) 897AD
    930AD ( 8.1%) 962AD
  95.4% probability
    608AD ( 0.5%) 620AD
    633AD (95.0%) 1029AD
 Agreement  99.7%
Akapana, ETH-5640 Posterior 
  68.3% probability
    776AD ( 4.1%) 787AD
    850AD (64.2%) 990AD
  95.4% probability
    694AD ( 0.3%) 698AD
    710AD ( 2.3%) 735AD
    770AD (92.8%) 1023AD
 Agreement 100.3%
Akapana, ETH-5639 Posterior 
  68.3% probability
    776AD ( 3.7%) 786AD
    861AD (64.6%) 990AD
  95.4% probability
    718AD ( 0.8%) 728AD
    770AD (94.7%) 1022AD
 Agreement 100.4%
Akapana, SMU-2367 Posterior 
  68.3% probability
    775AD ( 4.2%) 788AD
    852AD (60.3%) 995AD
    1004AD ( 3.7%) 1016AD
  95.4% probability
    683AD ( 5.1%) 745AD
    767AD (89.9%) 1044AD
    1090AD ( 0.3%) 1096AD
    1108AD ( 0.1%) 1112AD
 Agreement 100.0%
Akapana, SMU-2330 Posterior 
  68.3% probability
    884AD (51.6%) 1052AD
    1080AD (16.7%) 1150AD
  95.4% probability
    694AD ( 0.2%) 698AD
    720AD ( 0.8%) 736AD
    770AD (94.4%) 1218AD
 Agreement 100.3%
Akapana, SMU-2473 Posterior 
  68.3% probability
    992AD (68.3%) 1399AD
  95.4% probability
    666AD (94.7%) 1507AD
    1582AD ( 0.1%) 1586AD
    1595AD ( 0.7%) 1620AD
 Agreement 100.0%
Akapana, INAH-972 Posterior 
  68.3% probability
    774AD (62.5%) 1046AD
    1087AD ( 3.3%) 1106AD
    1112AD ( 2.4%) 1127AD
  95.4% probability
    672AD (95.4%) 1210AD
 Agreement  99.9%
Museum, Wk-49169 Posterior 
  68.3% probability
    776AD ( 6.0%) 785AD
    875AD (24.6%) 900AD
    923AD (37.6%) 966AD
  95.4% probability
    772AD ( 8.8%) 790AD
    797AD ( 2.9%) 812AD
    832AD (39.1%) 907AD
    913AD (44.8%) 975AD
 Agreement  99.7%
Akapana, AA-107584 Posterior 
  68.3% probability
    774AD ( 1.8%) 776AD
    785AD (66.5%) 874AD
  95.4% probability
    689AD (20.7%) 740AD
    770AD (74.8%) 882AD
 Agreement  99.4%
Akapana, Poz-122711 Posterior 
  68.3% probability
    994AD ( 7.9%) 1004AD
    1016AD (35.1%) 1046AD
    1088AD (25.3%) 1128AD
  95.4% probability
    991AD (54.0%) 1053AD
    1080AD (41.4%) 1150AD
 Agreement  95.7%
Akapana, Poz-122712 Posterior 
  68.3% probability
    1028AD (17.5%) 1050AD
    1082AD (50.8%) 1148AD
  95.4% probability
    995AD ( 1.3%) 1004AD
    1016AD (93.8%) 1164AD
    1173AD ( 0.3%) 1176AD
 Agreement  99.3%
Akapana, OxA-31463 Posterior 
  68.3% probability
    994AD (68.3%) 1024AD
  95.4% probability
    985AD (95.0%) 1044AD
    1090AD ( 0.4%) 1096AD
 Agreement  95.0%
Akapana, OxA-31443 Posterior 
  68.3% probability
    1044AD ( 7.5%) 1053AD
    1064AD ( 2.6%) 1067AD
    1078AD (58.1%) 1151AD
  95.4% probability
    1028AD (95.4%) 1162AD
 Agreement  98.6%
Akapana, Poz-122656 Posterior 
  68.3% probability
    894AD (39.8%) 938AD
    946AD (28.5%) 976AD
  95.4% probability
    884AD (95.4%) 993AD
 Agreement 100.6%
Akapana, Poz-122657 Posterior 
  68.3% probability
    896AD (34.5%) 930AD
    954AD (33.7%) 989AD
  95.4% probability
    886AD (93.7%) 994AD
    1007AD ( 1.8%) 1016AD
 Agreement 100.3%
Akapana, Wk-49174 Posterior 
  68.3% probability
    902AD (23.0%) 920AD
    970AD (37.3%) 994AD
    1008AD ( 7.9%) 1016AD
  95.4% probability
    896AD (31.9%) 930AD
    955AD (63.5%) 1021AD
 Agreement  96.6%
Akapana, Poz-122660 Posterior 
  68.3% probability
    897AD (32.4%) 928AD
    958AD (35.8%) 992AD
  95.4% probability
    890AD (90.1%) 995AD
    1004AD ( 5.3%) 1018AD
 Agreement  99.6%
Akapana, Poz-122661 Posterior 
  68.3% probability
    894AD (40.6%) 940AD
    948AD (27.6%) 977AD
  95.4% probability
    880AD (95.4%) 994AD
 Agreement 100.8%
Akapana, Poz-123576 Posterior 
  68.3% probability
    1029AD (18.0%) 1047AD
    1085AD (50.3%) 1138AD
  95.4% probability
    1023AD (95.4%) 1154AD
 Agreement  98.5%
Akapana, Poz-123631 Posterior 
  68.3% probability
    1022AD (30.1%) 1046AD
    1087AD (38.2%) 1131AD
  95.4% probability
    994AD ( 3.7%) 1006AD
    1016AD (36.4%) 1054AD
    1061AD ( 1.7%) 1070AD
    1078AD (53.7%) 1152AD
 Agreement  97.4%
Akapana, Poz-122654 Posterior 
  68.3% probability
    992AD (68.3%) 1026AD
  95.4% probability
    901AD ( 3.1%) 920AD
    970AD (87.0%) 1046AD
    1087AD ( 5.3%) 1131AD
 Agreement  96.9%
Akapana, Poz-122655 Posterior 
  68.3% probability
    895AD (37.1%) 932AD
    955AD (31.2%) 986AD
  95.4% probability
    884AD (94.9%) 994AD
    1009AD ( 0.6%) 1012AD
 Agreement 100.3%
Akapana, Poz-122663 Posterior 
  68.3% probability
    991AD (67.1%) 1044AD
    1090AD ( 1.2%) 1092AD
  95.4% probability
    988AD (71.2%) 1050AD
    1082AD (24.3%) 1148AD
 Agreement  92.8%
Akapana, Poz-122664 Posterior 
  68.3% probability
    994AD (68.3%) 1026AD
  95.4% probability
    908AD ( 0.4%) 912AD
    976AD (88.4%) 1048AD
    1086AD ( 6.7%) 1133AD
 Agreement  95.5%
Akapana, Wk-50229 Posterior 
  68.3% probability
    881AD (29.0%) 896AD
    930AD (39.2%) 956AD
  95.4% probability
    772AD ( 7.0%) 788AD
    842AD ( 0.9%) 852AD
    870AD (36.0%) 904AD
    919AD (51.5%) 972AD
 Agreement  96.3%
Headless monolith, Wk-49173 Posterior 
  68.3% probability
    892AD (10.8%) 902AD
    920AD (57.5%) 970AD
  95.4% probability
    886AD (95.4%) 986AD
 Agreement  98.6%
Headless monolith, Poz-122658 Posterior 
  68.3% probability
    902AD (16.7%) 920AD
    970AD (51.6%) 1020AD
  95.4% probability
    894AD (27.9%) 936AD
    950AD (67.5%) 1024AD
 Agreement  99.6%
Headless monolith, Poz-122659 Posterior 
  68.3% probability
    887AD (15.4%) 906AD
    916AD (52.9%) 974AD
  95.4% probability
    774AD ( 2.7%) 788AD
    845AD ( 1.5%) 860AD
    868AD (91.2%) 994AD
 Agreement 101.5%
Museum, Wk-49170 Posterior 
  68.3% probability
    778AD ( 2.9%) 782AD
    879AD (23.4%) 898AD
    926AD (42.0%) 962AD
  95.4% probability
    772AD ( 7.1%) 789AD
    801AD ( 1.2%) 810AD
    834AD (87.2%) 980AD
 Agreement  99.7%
) MCMC(480000)
