# Supplementary material for: The center cannot hold: A Bayesian chronology for the collapse of Tiwanaku
Source: PLoS One. 2023 Nov 22;18(11):e0288798. doi: 10.1371/journal.pone.0288798 (PMC10664893; doi:10.1371/journal.pone.0288798)
Supplement: S4 File — (ZIP) [file pone.0288798.s005.zip › S4 File/Tombs_violent_deaths_others.oxcal]

 Plot()
 {
  //Priors are imported from other models and already calibrated
  Sequence()
  {
   Boundary("Start Tombs");
   KDE_Plot("Tombs")
   {
    First("First Tombs");
    Last("Last Tombs");
    Span("Span Tombs");
    Date(Prior("AA_107584_puma_head_burial","AA_107584_puma_head_burial.prior"));
    Date(Prior("CJ_35250_TW099","CJ_35250_TW099.prior"));
    Date(Prior("Feature_12_2001_Excavations","Feature_12_2001_Excavations.prior"));
    Date(Prior("AA_107594_F19","AA_107594_F19.prior"));
    Date(Prior("AA_107595_F22","AA_107595_F22.prior"));
    Date(Prior("Beta_275871_A96_I_surface_A21_","Beta_275871_A96_I_surface_A21_.prior"));
    Date(Prior("Beta_275872_A103_I_surface_A21_","Beta_275872_A103_I_surface_A21_.prior"));
    Date(Prior("AA_107585_cyst_burial","AA_107585_cyst_burial.prior"));
    Date(Prior("AA_107586_three_chambered_burial","AA_107586_three_chambered_burial.prior"));
    Date(Prior("AA_107590_woman_with_elaborate_grave_goods","AA_107590_woman_with_elaborate_grave_goods.prior"));
    Date(Prior("AA_107591_giant_urn_burial","AA_107591_giant_urn_burial.prior"));
    Date(Prior("F18_llamas_fetus_offering_Putuni","F18_llamas_fetus_offering_Putuni.prior"));
   };
   Boundary("End Tombs");
  };
  Sequence()
  {
   Boundary("Start Violent Deaths");
   KDE_Plot("Violent Deaths")
   {
    First("First Violent Deaths");
    Last("Last Violent Deaths");
    Span("Span Violent Deaths");
    Date(Prior("TW056_Ind_3_Wk_49173","TW056_Ind_3_Wk_49173.prior"));
    Date(Prior("TW064_Ind_4_Monolito_descabezado","TW064_Ind_4_Monolito_descabezado.prior"));
    Date(Prior("AA_107602_F19_1991_excavations","AA_107602_F19_1991_excavations.prior"));
    Date(Prior("ETH_5639_bones_above_kero_smash","ETH_5639_bones_above_kero_smash.prior"));
    Date(Prior("ETH_5640_terrace_2_offering","ETH_5640_terrace_2_offering.prior"));
    Date(Prior("TW090_Verano_Ind","TW090_Verano_Ind.prior"));
    Date(Prior("TW097_Wk_50229_body_within_pebble_surface","TW097_Wk_50229_body_within_pebble_surface.prior"));
   };
   Boundary("End Violent Deaths");
  };
  Sequence()
  {
   Boundary("Start human bone, NOT tomb or violent deaths");
   KDE_Plot("Human bone, NOT tomb or violent deaths")
   {
    First("First bone NOT tomb or violent death");
    Last("Last bone NOT tomb or violent death");
    Date(Prior("AA_107601_F10_1991_excavations","AA_107601_F10_1991_excavations.prior"));
    Date(Prior("TW110","TW110.prior"));
    Date(Prior("ETH_6306","ETH_6306.prior"));
    Date(Prior("SMU_2329_at_base_near_canal_mouth","SMU_2329_at_base_near_canal_mouth.prior"));
    Date(Prior("SMU_2468_summit","SMU_2468_summit.prior"));
    Date(Prior("TW008_Wk_49170_excavation_for_museum","TW008_Wk_49170_excavation_for_museum.prior"));
    Date(Prior("TW004_Wk_49169_Akapana_PAAK_2004_northwest_corner_","TW004_Wk_49169_Akapana_PAAK_2004_northwest_corner_.prior"));
    Date(Prior("TW102_locus_643","TW102_locus_643.prior"));
    Date(Prior("Ind_I0977_OxA_31463","Ind_I0977_OxA_31463.prior"));
    Date(Prior("Ind_I0978_OxA_31443","Ind_I0978_OxA_31443.prior"));
    Date(Prior("TW006_base_of_terrace_1","TW006_base_of_terrace_1.prior"));
    Date(Prior("TW006_base_of_terrace_1","TW006_base_of_terrace_1.prior"));
    Date(Prior("TW065_16","TW065_16.prior"));
    Date(Prior("TW061_Feature_6225","TW061_Feature_6225.prior"));
    Date(Prior("TW059_Ind","TW059_Ind.prior"));
    Date(Prior("AA_107596_Burial_M7","AA_107596_Burial_M7.prior"));
    Date(Prior("AA_107597_Burial_M6","AA_107597_Burial_M6.prior"));
    Date(Prior("AA_107598_Burial_M16","AA_107598_Burial_M16.prior"));
    Date(Prior("AA_107599_Burial_M8","AA_107599_Burial_M8.prior"));
    Date(Prior("Beta_275873_A91_III_surface_A2_","Beta_275873_A91_III_surface_A2_.prior"));
    Date(Prior("TW100_Pumapunku_burial","TW100_Pumapunku_burial.prior"));
    Date(Prior("SMU_2333_AKE1","SMU_2333_AKE1.prior"));
    Date(Prior("Wk_49175_human_bone_in_platform_fill","Wk_49175_human_bone_in_platform_fill.prior"));
   };
   Boundary("End Human bone, NOT tomb or violent deaths");
  };
 };
