# Supplementary material for: The center cannot hold: A Bayesian chronology for the collapse of Tiwanaku
Source: PLoS One. 2023 Nov 22;18(11):e0288798. doi: 10.1371/journal.pone.0288798 (PMC10664893; doi:10.1371/journal.pone.0288798)
Supplement: S4 File — (ZIP) [file pone.0288798.s005.zip › S4 File/SMU_2740_AKE1.prior]

950.5	0
955.5	0.0000010411
960.5	4.121e-7
965.5	0.000003948
970.5	0.000008546
975.5	0.000020844
980.5	0.00006834
985.5	0.00014124
990.5	0.0005188
995.5	0.0023717
1000.5	0.005249
1005.5	0.006887
1010.5	0.007863
1015.5	0.010706
1020.5	0.016752
1025.5	0.02169
1030.5	0.019776
1035.5	0.015956
1040.5	0.011825
1045.5	0.009
1050.5	0.007807
1055.5	0.006901
1060.5	0.005668
1065.5	0.00467
1070.5	0.004217
1075.5	0.00393
1080.5	0.003299
1085.5	0.0026904
1090.5	0.0022627
1095.5	0.0022181
1100.5	0.0020283
1105.5	0.0018252
1110.5	0.0016783
1115.5	0.0015187
1120.5	0.0013567
1125.5	0.0011992
1130.5	0.001116
1135.5	0.0010367
1140.5	0.0009029
1145.5	0.0008123
1150.5	0.0008052
1155.5	0.0008292
1160.5	0.0008306
1165.5	0.0008117
1170.5	0.0007431
1175.5	0.0006314
1180.5	0.0006262
1185.5	0.0005931
1190.5	0.0005558
1195.5	0.0004794
1200.5	0.0003971
1205.5	0.0003756
1210.5	0.00035
1215.5	0.0003646
1220.5	0.0003656
1225.5	0.0003677
1230.5	0.000359
1235.5	0.0003406
1240.5	0.00030749
1245.5	0.00026604
1250.5	0.00022145
1255.5	0.0002023
1260.5	0.00018291
1265.5	0.0001923
1270.5	0.00017354
1275.5	0.00017666
1280.5	0.00017354
1285.5	0.00016625
1290.5	0.00016209
1295.5	0.00014209
1300.5	0.00013959
1305.5	0.00013042
1310.5	0.00013042
1315.5	0.00012376
1320.5	0.00010188
1325.5	0.00010459
1330.5	0.00009812
1335.5	0.00008374
1340.5	0.00006646
1345.5	0.00006542
1350.5	0.00007166
1355.5	0.0000627
1360.5	0.00005813
1365.5	0.00005355
1370.5	0.00005355
1375.5	0.00005125
1380.5	0.00004312
1385.5	0.00003772
1390.5	0.00003791
1395.5	0.000026461
1400.5	0.00003605
1405.5	0.000023338
1410.5	0.00002208
1415.5	0.000021668
1420.5	0.000024379
1425.5	0.00002041
1430.5	0.00001605
1435.5	0.000013751
1440.5	0.000014792
1445.5	0.000012298
1450.5	0.000009999
1455.5	0.000009175
1460.5	0.000006659
1465.5	0.000006247
1470.5	0.000006247
1475.5	0.000005422
1480.5	0.000004381
1485.5	0.0000029064
1490.5	0.000003752
1495.5	0.0000027112
1500.5	0.000006051
1505.5	0.0000029064
1510.5	0.0000022991
1515.5	0.0000018653
1520.5	0.0000010411
1525.5	0.0000018653
1530.5	0.0000010411
1535.5	0.0000010411
1540.5	0.0000010411
1545.5	8.242e-7
1550.5	0.0000014532
1555.5	8.242e-7
1560.5	8.242e-7
1565.5	0.0000014532
1570.5	0.0000018653
1575.5	4.121e-7
1580.5	2.169e-7
1585.5	0.0000020822
1590.5	0.000001258
1595.5	8.242e-7
1600.5	6.29e-7
