# Supplementary material for: The center cannot hold: A Bayesian chronology for the collapse of Tiwanaku
Source: PLoS One. 2023 Nov 22;18(11):e0288798. doi: 10.1371/journal.pone.0288798 (PMC10664893; doi:10.1371/journal.pone.0288798)
Supplement: S4 File — (ZIP) [file pone.0288798.s005.zip › S4 File/Code for exported priors.xlsx]

## Sheet: Sheet1
Original model for posterior	Posterior file name	OxCal code to call posterior from same folder
Akapana	AA_107584_puma_head_burial	Date(Prior("AA_107584_puma_head_burial","AA_107584_puma_head_burial.prior"));
Akapana_East	AA_107585_cyst_burial	Date(Prior("AA_107585_cyst_burial","AA_107585_cyst_burial.prior"));
Akapana_East	AA_107586_three_chambered_burial	Date(Prior("AA_107586_three_chambered_burial","AA_107586_three_chambered_burial.prior"));
Residential_combine	AA_107590_woman_with_elaborate_grave_goods	Date(Prior("AA_107590_woman_with_elaborate_grave_goods","AA_107590_woman_with_elaborate_grave_goods.prior"));
Residential_combine	AA_107591_giant_urn_burial	Date(Prior("AA_107591_giant_urn_burial","AA_107591_giant_urn_burial.prior"));
Mollo_Kontu	AA_107594_F19	Date(Prior("AA_107594_F19","AA_107594_F19.prior"));
Mollo_Kontu	AA_107595_F22	Date(Prior("AA_107595_F22","AA_107595_F22.prior"));
Mollo_Kontu	AA_107596_Burial_M7	Date(Prior("AA_107596_Burial_M7","AA_107596_Burial_M7.prior"));
Mollo_Kontu	AA_107597_Burial_M6	Date(Prior("AA_107597_Burial_M6","AA_107597_Burial_M6.prior"));
Mollo_Kontu	AA_107598_Burial_M16	Date(Prior("AA_107598_Burial_M16","AA_107598_Burial_M16.prior"));
Mollo_Kontu	AA_107599_Burial_M8	Date(Prior("AA_107599_Burial_M8","AA_107599_Burial_M8.prior"));
Mollo_Kontu	AA_107601_F10_1991_excavations	Date(Prior("AA_107601_F10_1991_excavations","AA_107601_F10_1991_excavations.prior"));
Mollo_Kontu	AA_107602_F19_1991_excavations	Date(Prior("AA_107602_F19_1991_excavations","AA_107602_F19_1991_excavations.prior"));
Monument_Construction	AA_65280	Date(Prior("AA_65280","AA_65280.prior"));
Residential_combine	AKE1_SMU_2277_AKE1	Date(Prior("AKE1_SMU_2277_AKE1","AKE1_SMU_2277_AKE1.prior"));
Residential_combine	Beta_275863_D40_III	Date(Prior("Beta_275863_D40_III","Beta_275863_D40_III.prior"));
Residential_combine	Beta_275864_D44_III	Date(Prior("Beta_275864_D44_III","Beta_275864_D44_III.prior"));
Residential_combine	Beta_275865_D139_IV	Date(Prior("Beta_275865_D139_IV","Beta_275865_D139_IV.prior"));
Residential_combine	Beta_275866_D156_IV	Date(Prior("Beta_275866_D156_IV","Beta_275866_D156_IV.prior"));
Residential_combine	Beta_275867_D143_IV	Date(Prior("Beta_275867_D143_IV","Beta_275867_D143_IV.prior"));
Residential_combine	Beta_275868_D148_V_wall_fill	Date(Prior("Beta_275868_D148_V_wall_fill","Beta_275868_D148_V_wall_fill.prior"));
Residential_combine	Beta_275869_D149_V_pit_that_cuts_wall_	Date(Prior("Beta_275869_D149_V_pit_that_cuts_wall_","Beta_275869_D149_V_pit_that_cuts_wall_.prior"));
Residential_combine	Beta_275870_D36	Date(Prior("Beta_275870_D36","Beta_275870_D36.prior"));
Mollo_Kontu	Beta_275871_A96_I_surface_A21_	Date(Prior("Beta_275871_A96_I_surface_A21_","Beta_275871_A96_I_surface_A21_.prior"));
Mollo_Kontu	Beta_275872_A103_I_surface_A21_	Date(Prior("Beta_275872_A103_I_surface_A21_","Beta_275872_A103_I_surface_A21_.prior"));
Mollo_Kontu	Beta_275873_A91_III_surface_A2_	Date(Prior("Beta_275873_A91_III_surface_A2_","Beta_275873_A91_III_surface_A2_.prior"));
Mollo_Kontu	Beta_275874_A34_II_surface_A3_	Date(Prior("Beta_275874_A34_II_surface_A3_","Beta_275874_A34_II_surface_A3_.prior"));
Residential_combine	Beta_275875_A111	Date(Prior("Beta_275875_A111","Beta_275875_A111.prior"));
Residential_combine	Beta_55491_AKE1_Mound	Date(Prior("Beta_55491_AKE1_Mound","Beta_55491_AKE1_Mound.prior"));
Akapana	ETH_5639_bones_above_kero_smash	Date(Prior("ETH_5639_bones_above_kero_smash","ETH_5639_bones_above_kero_smash.prior"));
Akapana	ETH_5640_terrace_2_offering	Date(Prior("ETH_5640_terrace_2_offering","ETH_5640_terrace_2_offering.prior"));
Monument_Construction	ETH_6306	Date(Prior("ETH_6306","ETH_6306.prior"));
Residential_combine	F18_llamas_fetus_offering_Putuni	Date(Prior("F18_llamas_fetus_offering_Putuni","F18_llamas_fetus_offering_Putuni.prior"));
Mollo_Kontu	Feature_12_2001_Excavations	Date(Prior("Feature_12_2001_Excavations","Feature_12_2001_Excavations.prior"));
(manzanilla house)	INAH_972_F11	Date(Prior("INAH_972_F11","INAH_972_F11.prior"));
Akapana	Ind_I0977_OxA_31463	Date(Prior("Ind_I0977_OxA_31463","Ind_I0977_OxA_31463.prior"));
Akapana	Ind_I0978_OxA_31443	Date(Prior("Ind_I0978_OxA_31443","Ind_I0978_OxA_31443.prior"));
Residential_combine	Manzanilla_House	Date(Prior("Manzanilla_House","Manzanilla_House.prior"));
Residential_combine	OS_10643	Date(Prior("OS_10643","OS_10643.prior"));
Monument_Construction	OS_17860	Date(Prior("OS_17860","OS_17860.prior"));
Residential_combine	SMU_2276_AKE1	Date(Prior("SMU_2276_AKE1","SMU_2276_AKE1.prior"));
Residential_combine	SMU_2278_AKE1	Date(Prior("SMU_2278_AKE1","SMU_2278_AKE1.prior"));
(Surface_of_terrace_1)	SMU_2285_on_top_of_first_platform	Date(Prior("SMU_2285_on_top_of_first_platform","SMU_2285_on_top_of_first_platform.prior"));
Residential_combine	SMU_2289_AKE1	Date(Prior("SMU_2289_AKE1","SMU_2289_AKE1.prior"));
Residential_combine	SMU_2290_AKE1	Date(Prior("SMU_2290_AKE1","SMU_2290_AKE1.prior"));
(Surface_of_terrace_1)	SMU_2293_on_top_of_first_platform	Date(Prior("SMU_2293_on_top_of_first_platform","SMU_2293_on_top_of_first_platform.prior"));
Monument_Construction	SMU_2329_at_base_near_canal_mouth	Date(Prior("SMU_2329_at_base_near_canal_mouth","SMU_2329_at_base_near_canal_mouth.prior"));
Akapana	SMU_2330_base_carnivore_at_canal_mouth	Date(Prior("SMU_2330_base_carnivore_at_canal_mouth","SMU_2330_base_carnivore_at_canal_mouth.prior"));
Residential_combine	SMU_2331_AKE1	Date(Prior("SMU_2331_AKE1","SMU_2331_AKE1.prior"));
Residential_combine	SMU_2332_AKE1	Date(Prior("SMU_2332_AKE1","SMU_2332_AKE1.prior"));
Residential_combine	SMU_2333_AKE1	Date(Prior("SMU_2333_AKE1","SMU_2333_AKE1.prior"));
Akapana	SMU_2336_sala_sur	Date(Prior("SMU_2336_sala_sur","SMU_2336_sala_sur.prior"));
Monument_Construction	SMU_2367_terrace_1_offering	Date(Prior("SMU_2367_terrace_1_offering","SMU_2367_terrace_1_offering.prior"));
Residential_combine	SMU_2369	Date(Prior("SMU_2369","SMU_2369.prior"));
(F18_llamas_fetus_offering_Putuni)	SMU_2465	Date(Prior("SMU_2465","SMU_2465.prior"));
(F18_llamas_fetus_offering_Putuni)	SMU_2466	Date(Prior("SMU_2466","SMU_2466.prior"));
(F18_llamas_fetus_offering_Putuni)	SMU_2467	Date(Prior("SMU_2467","SMU_2467.prior"));
Monument_Construction	SMU_2468_summit	Date(Prior("SMU_2468_summit","SMU_2468_summit.prior"));
Residential_combine	SMU_2469_AKE1	Date(Prior("SMU_2469_AKE1","SMU_2469_AKE1.prior"));
Residential_combine	SMU_2471_AKE1_not_mound_	Date(Prior("SMU_2471_AKE1_not_mound_","SMU_2471_AKE1_not_mound_.prior"));
Residential_combine	SMU_2472_collapsed_roof_beam	Date(Prior("SMU_2472_collapsed_roof_beam","SMU_2472_collapsed_roof_beam.prior"));
(manzanilla house)	SMU_2473_F11	Date(Prior("SMU_2473_F11","SMU_2473_F11.prior"));
Residential_combine	SMU_2740_AKE1	Date(Prior("SMU_2740_AKE1","SMU_2740_AKE1.prior"));
Residential_combine	sub_Putuni_Transitional_Context_OS_11306	Date(Prior("sub_Putuni_Transitional_Context_OS_11306","sub_Putuni_Transitional_Context_OS_11306.prior"));
Monument_Construction	Surface_of_terrace_1	Date(Prior("Surface_of_terrace_1","Surface_of_terrace_1.prior"));
Akapana	TW001_Feature_6225	Date(Prior("TW001_Feature_6225","TW001_Feature_6225.prior"));
Akapana	TW004_Wk_49169_Akapana_PAAK_2004_northwest_corner_	Date(Prior("TW004_Wk_49169_Akapana_PAAK_2004_northwest_corner_","TW004_Wk_49169_Akapana_PAAK_2004_northwest_corner_.prior"));
Akapana	TW006_base_of_terrace_1	Date(Prior("TW006_base_of_terrace_1","TW006_base_of_terrace_1.prior"));
Akapana	TW008_Wk_49170_excavation_for_museum	Date(Prior("TW008_Wk_49170_excavation_for_museum","TW008_Wk_49170_excavation_for_museum.prior"));
Akapana	TW056_Ind_3_Wk_49173	Date(Prior("TW056_Ind_3_Wk_49173","TW056_Ind_3_Wk_49173.prior"));
Monument_Construction	TW059_Ind	Date(Prior("TW059_Ind","TW059_Ind.prior"));
Akapana	TW060_Wk_49174	Date(Prior("TW060_Wk_49174","TW060_Wk_49174.prior"));
Akapana	TW061_Feature_6225	Date(Prior("TW061_Feature_6225","TW061_Feature_6225.prior"));
Akapana	TW064_Ind_4_Monolito_descabezado	Date(Prior("TW064_Ind_4_Monolito_descabezado","TW064_Ind_4_Monolito_descabezado.prior"));
Akapana	TW065_16	Date(Prior("TW065_16","TW065_16.prior"));
Monument_Construction	TW090_Verano_Ind	Date(Prior("TW090_Verano_Ind","TW090_Verano_Ind.prior"));
Monument_Construction	TW097_Wk_50229_body_within_pebble_surface	Date(Prior("TW097_Wk_50229_body_within_pebble_surface","TW097_Wk_50229_body_within_pebble_surface.prior"));
Residential_combine	CJ_35250_TW099	Date(Prior("CJ_35250_TW099","CJ_35250_TW099.prior"));
Pumapunku	TW100_Pumapunku_burial	Date(Prior("TW100_Pumapunku_burial","TW100_Pumapunku_burial.prior"));
Akapana	TW102_locus_643	Date(Prior("TW102_locus_643","TW102_locus_643.prior"));
Mollo_Kontu	TW110	Date(Prior("TW110","TW110.prior"));
Monument_Construction	UCIAMS_62884	Date(Prior("UCIAMS_62884","UCIAMS_62884.prior"));
Monument_Construction	UCIAMS_62885	Date(Prior("UCIAMS_62885","UCIAMS_62885.prior"));
Monument_Construction	UCIAMS_62886	Date(Prior("UCIAMS_62886","UCIAMS_62886.prior"));
Residential_combine	UGAMS_26432_R_10_14_shaft_tomb_individual_11	Date(Prior("UGAMS_26432_R_10_14_shaft_tomb_individual_11","UGAMS_26432_R_10_14_shaft_tomb_individual_11.prior"));
Residential_combine	UGAMS_26433_R_12_7_ash_layer	Date(Prior("UGAMS_26433_R_12_7_ash_layer","UGAMS_26433_R_12_7_ash_layer.prior"));
Residential_combine	UGAMS_26434_R_13_8_principal_occupation	Date(Prior("UGAMS_26434_R_13_8_principal_occupation","UGAMS_26434_R_13_8_principal_occupation.prior"));
Residential_combine	Wk_49175_human_bone_in_platform_fill_	Date(Prior("Wk_49175_human_bone_in_platform_fill_","Wk_49175_human_bone_in_platform_fill_.prior"));
