# Supplementary material for: The center cannot hold: A Bayesian chronology for the collapse of Tiwanaku
Source: PLoS One. 2023 Nov 22;18(11):e0288798. doi: 10.1371/journal.pone.0288798 (PMC10664893; doi:10.1371/journal.pone.0288798)
Supplement: S4 File — (ZIP) [file pone.0288798.s005.zip › S4 File/Monument_Construction.log]

OxCal v4.4.4 Bronk Ramsey (2021); r:5
Atmospheric data from Reimer et al (2020)
IntCal20 Curve(IntCal20.14c)
Atmospheric data from Reimer et al (2020)
SHCal20 Curve(SHCal20.14c)
Atmospheric data from Hogg et al (2020)
Tiwanaku mix Mix_Curves(SHCal20,IntCal20,0,0,P(-1,101,Array(),1.0099))
  68.3% probability
    29 (68.3%) 60
  95.4% probability
    20 (95.4%) 70
  68.3% probability
    29 (68.3%) 60
  95.4% probability
    20 (95.4%) 70
Start Boundary()
Monument construction_Kernel N(0,1)
  68.3% probability
    -1 (68.3%) 1
  95.4% probability
    -2 (95.4%) 2
Monument construction_Scale U(0,1)
  68.3% probability
    0 (68.3%) 1
  95.4% probability
    0 (95.4%) 1
SMU-2329, at base near canal mouth R_Date(1403,211)
  68.3% probability
    435AD ( 3.7%) 465AD
    470AD (64.6%) 885AD
  95.4% probability
    214AD (94.4%) 1047AD
    1085AD ( 1.1%) 1132AD
SMU-2468, summit R_Date(1392,49)
  68.3% probability
    609AD ( 2.9%) 615AD
    637AD (48.2%) 684AD
    744AD (17.2%) 770AD
  95.4% probability
    598AD (95.4%) 774AD
ETH-6306 R_Date(1460,60)
  68.3% probability
    576AD (68.3%) 658AD
  95.4% probability
    440AD ( 0.7%) 451AD
    476AD ( 2.1%) 506AD
    525AD (89.9%) 685AD
    743AD ( 2.7%) 770AD
SMU-2285, on top of first platform R_Date(1425,211)
  68.3% probability
    426AD (56.8%) 776AD
    785AD (11.5%) 874AD
  95.4% probability
    134AD ( 1.0%) 182AD
    200AD (94.4%) 1040AD
SMU-2293, on top of first platform R_Date(1388,116)
  68.3% probability
    571AD (62.4%) 774AD
    789AD ( 1.7%) 799AD
    810AD ( 4.1%) 832AD
  95.4% probability
    428AD (94.1%) 895AD
    930AD ( 1.4%) 954AD
( Combine Surface of terrace 1. Level 6a, F2. Wall 2. Ceramic smash
SMU-2285, on top of first platform Posterior 
  68.3% probability
    578AD (68.3%) 773AD
  95.4% probability
    436AD ( 1.6%) 462AD
    472AD (93.8%) 888AD
 Agreement 127.7%
SMU-2293, on top of first platform Posterior 
  68.3% probability
    578AD (68.3%) 773AD
  95.4% probability
    436AD ( 1.6%) 462AD
    472AD (93.8%) 888AD
 Agreement 107.5%
Surface of terrace 1. Level 6a, F2. Wall 2. Ceramic smash Combine()
 X2-Test: df=1 T=0.019(5% 3.841)
  68.3% probability
    578AD (68.3%) 773AD
  95.4% probability
    436AD ( 1.6%) 462AD
    472AD (93.8%) 888AD
 Agreement n=2 Acomb=125.1%(An= 50.0%)
) Combine Surface of terrace 1. Level 6a, F2. Wall 2. Ceramic smash
OS-17860 R_Date(1510,25)
  68.3% probability
    550AD ( 6.3%) 558AD
    569AD (48.5%) 605AD
    620AD (13.5%) 634AD
  95.4% probability
    546AD (95.4%) 638AD
AA-65280 R_Date(1424,83)
  68.3% probability
    570AD (57.9%) 688AD
    740AD (10.4%) 771AD
  95.4% probability
    435AD (93.4%) 775AD
    789AD ( 0.5%) 798AD
    810AD ( 1.5%) 833AD
( Phase Foundation
Foundation Phase()
) Phase Foundation
Green surface 
UCIAMS-62884, P-11 R_Date(1445,20)
  68.3% probability
    605AD (29.7%) 620AD
    635AD (38.6%) 650AD
  95.4% probability
    599AD (95.4%) 654AD
UCIAMS-62885 R_Date(1370,20)
  68.3% probability
    653AD (68.3%) 678AD
  95.4% probability
    648AD (72.6%) 684AD
    744AD (22.8%) 770AD
( Phase Between green and red surface
Between green and red surface Phase()
) Phase Between green and red surface
Red surface 
UCIAMS-62886 R_Date(1315,30)
  68.3% probability
    677AD (33.4%) 713AD
    735AD (34.8%) 772AD
  95.4% probability
    660AD (94.2%) 775AD
    816AD ( 1.2%) 826AD
TW059, petrous bone, Northwest sector 1, Locus 2. Platform fill R_Combine(1283,21)
  68.3% probability
    685AD (68.3%) 744AD
  95.4% probability
    676AD (79.6%) 778AD
    786AD (15.8%) 844AD
 X2-Test: df=1 T=0.7(5% 3.8)
( Phase P-8, above red surface
P-8, above red surface Phase()
) Phase P-8, above red surface
( Sequence 
Sequence()
) Sequence 
( KDE_Plot Monument construction
Monument construction KDE_Plot()
n=4
) KDE_Plot Monument construction
End Boundary()
( Sequence Pumapunku & Akapana
Pumapunku & Akapana Sequence()
) Sequence Pumapunku & Akapana
Boundary()
TW097, Wk-50229, body within pebble surface R_Date(1184,14)
  68.3% probability
    776AD ( 8.1%) 783AD
    880AD (29.0%) 895AD
    930AD (31.1%) 954AD
  95.4% probability
    771AD (12.6%) 788AD
    834AD ( 4.0%) 860AD
    870AD (36.8%) 900AD
    921AD (42.0%) 968AD
Pebble surface placed 
TW090, Verano, Ind. 6 R_Combine(1047,21)
  68.3% probability
    994AD (38.4%) 1006AD
    1016AD (29.8%) 1026AD
  95.4% probability
    990AD (95.4%) 1040AD
 X2-Test: df=1 T=0.1(5% 3.8)
Boundary()
( Sequence 
Sequence()
) Sequence 
Boundary()
Late Tiwanaku community building_Kernel N(0,1)
  68.3% probability
    -1 (68.3%) 1
  95.4% probability
    -2 (95.4%) 2
Late Tiwanaku community building_Scale U(0,1)
  68.3% probability
    0 (68.3%) 1
  95.4% probability
    0 (95.4%) 1
=Pebble surface placed 
SMU-2467 R_Date(1132,61)
  68.3% probability
    885AD (63.7%) 994AD
    1005AD ( 4.6%) 1016AD
  95.4% probability
    772AD (95.4%) 1028AD
SMU-2465 R_Date(1105,53)
  68.3% probability
    895AD (23.9%) 930AD
    954AD (44.3%) 1020AD
  95.4% probability
    773AD ( 1.6%) 788AD
    834AD (93.1%) 1046AD
    1088AD ( 0.4%) 1094AD
    1104AD ( 0.3%) 1110AD
SMU-2466 R_Date(1174,59)
  68.3% probability
    775AD ( 5.0%) 787AD
    841AD (63.3%) 987AD
  95.4% probability
    712AD ( 2.0%) 735AD
    771AD (91.2%) 997AD
    1002AD ( 2.2%) 1020AD
( Combine Feature 18, llamas fetus offering, Putuni
SMU-2467 Posterior 
  68.3% probability
    895AD (34.9%) 930AD
    954AD (33.4%) 988AD
  95.4% probability
    883AD (93.3%) 994AD
    1006AD ( 2.2%) 1016AD
 Agreement 126.2%
SMU-2465 Posterior 
  68.3% probability
    895AD (34.9%) 930AD
    954AD (33.4%) 988AD
  95.4% probability
    883AD (93.3%) 994AD
    1006AD ( 2.2%) 1016AD
 Agreement 110.0%
SMU-2466 Posterior 
  68.3% probability
    895AD (34.9%) 930AD
    954AD (33.4%) 988AD
  95.4% probability
    883AD (93.3%) 994AD
    1006AD ( 2.2%) 1016AD
 Agreement 113.2%
Feature 18, llamas fetus offering, Putuni Combine()
 X2-Test: df=2 T=0.720(5% 5.991)
  68.3% probability
    895AD (34.9%) 930AD
    954AD (33.4%) 988AD
  95.4% probability
    883AD (93.3%) 994AD
    1006AD ( 2.2%) 1016AD
 Agreement n=3 Acomb=129.8%(An= 40.8%)
) Combine Feature 18, llamas fetus offering, Putuni
SMU-2472, collapsed roof beam R_Date(1197,115)
  68.3% probability
    716AD ( 4.3%) 734AD
    772AD (64.0%) 990AD
  95.4% probability
    648AD (93.2%) 1046AD
    1086AD ( 2.2%) 1130AD
( Sequence 
Sequence()
) Sequence 
( KDE_Plot Late Tiwanaku community building
Late Tiwanaku community building KDE_Plot()
) KDE_Plot Late Tiwanaku community building
Boundary()
( Sequence 
Sequence()
) Sequence 
i : Using logs - function probability low
Posterior 
( MCMC(30000)
Overall agreement 165.1%
Dynamic agreement 167.9%
Tiwanaku mix Posterior 
  68.3% probability
    21 ( 1.1%) 22
    28 (67.2%) 59
  95.4% probability
    20 (95.4%) 71
 Agreement  99.5%
Start Posterior 
  68.3% probability
    570AD (68.3%) 626AD
  95.4% probability
    530AD (95.4%) 637AD
Monument construction Posterior 
Monument construction_Kernel Posterior 
  68.3% probability
    -1 (68.3%) 1
  95.4% probability
    -2 (95.4%) 2
 Agreement 100.1%
Monument construction_Scale Posterior 
  68.3% probability
    1 (68.3%) 1
  95.4% probability
    0 (95.4%) 1
 Agreement 100.0%
SMU-2329, at base near canal mouth Posterior 
  68.3% probability
    611AD (68.3%) 699AD
  95.4% probability
    569AD (95.4%) 745AD
 Agreement 140.1%
SMU-2468, summit Posterior 
  68.3% probability
    636AD (68.3%) 686AD
  95.4% probability
    596AD (93.9%) 720AD
    744AD ( 1.5%) 756AD
 Agreement 114.0%
ETH-6306 Posterior 
  68.3% probability
    606AD (68.3%) 658AD
  95.4% probability
    572AD (95.4%) 682AD
 Agreement 117.6%
Surface of terrace 1. Level 6a, F2. Wall 2. Ceramic smash Posterior 
  68.3% probability
    613AD (68.3%) 692AD
  95.4% probability
    577AD (95.4%) 744AD
SMU-2285, on top of first platform Posterior 
  68.3% probability
    613AD (68.3%) 692AD
  95.4% probability
    577AD (95.4%) 744AD
 Agreement 141.1%
SMU-2293, on top of first platform Posterior 
  68.3% probability
    613AD (68.3%) 692AD
  95.4% probability
    577AD (95.4%) 744AD
 Agreement 134.4%
OS-17860 Posterior 
  68.3% probability
    584AD (29.6%) 605AD
    616AD (38.7%) 637AD
  95.4% probability
    568AD (95.4%) 642AD
 Agreement  95.2%
AA-65280 Posterior 
  68.3% probability
    596AD (68.3%) 638AD
  95.4% probability
    566AD (95.4%) 648AD
 Agreement 131.4%
Green surface Posterior 
  68.3% probability
    618AD (68.3%) 649AD
  95.4% probability
    593AD (95.4%) 654AD
UCIAMS-62884, P-11 Posterior 
  68.3% probability
    636AD (68.3%) 654AD
  95.4% probability
    614AD (95.4%) 660AD
 Agreement 104.6%
UCIAMS-62885 Posterior 
  68.3% probability
    655AD (68.3%) 670AD
  95.4% probability
    648AD (95.4%) 680AD
 Agreement 119.1%
Red surface Posterior 
  68.3% probability
    662AD (68.3%) 690AD
  95.4% probability
    654AD (95.4%) 711AD
UCIAMS-62886 Posterior 
  68.3% probability
    675AD (68.3%) 714AD
  95.4% probability
    666AD (95.4%) 752AD
 Agreement 106.0%
TW059, petrous bone, Northwest sector 1, Locus 2. Platform fill Posterior 
  68.3% probability
    682AD (68.3%) 716AD
  95.4% probability
    675AD (95.4%) 742AD
 Agreement 114.8%
End Posterior 
  68.3% probability
    688AD (68.3%) 738AD
  95.4% probability
    679AD (95.4%) 788AD
Posterior 
  68.3% probability
    804AD (68.3%) 954AD
  95.4% probability
    443AD (95.4%) 972AD
TW097, Wk-50229, body within pebble surface Posterior 
  68.3% probability
    880AD (27.3%) 895AD
    930AD (41.0%) 956AD
  95.4% probability
    774AD ( 3.4%) 786AD
    840AD ( 2.1%) 855AD
    869AD (35.9%) 900AD
    921AD (53.9%) 970AD
 Agreement  96.2%
Pebble surface placed Posterior 
  68.3% probability
    938AD (68.3%) 998AD
  95.4% probability
    892AD (95.4%) 1016AD
TW090, Verano, Ind. 6 Posterior 
  68.3% probability
    994AD (44.1%) 1007AD
    1016AD (24.1%) 1026AD
  95.4% probability
    990AD (95.4%) 1034AD
 Agreement  98.8%
Posterior 
  68.3% probability
    996AD (68.3%) 1108AD
  95.4% probability
    988AD (95.4%) 1500AD
Posterior 
  68.3% probability
    868AD (68.3%) 977AD
  95.4% probability
    614AD (95.4%) 1000AD
Late Tiwanaku community building Posterior 
Late Tiwanaku community building_Kernel Posterior 
  68.3% probability
    -1 (68.3%) 1
  95.4% probability
    -2 (95.4%) 2
 Agreement  99.9%
Late Tiwanaku community building_Scale Posterior 
  68.3% probability
    1 (68.3%) 1
  95.4% probability
    1 (95.4%) 1
 Agreement 100.0%
=Pebble surface placed Posterior 
  68.3% probability
    938AD (68.3%) 998AD
  95.4% probability
    892AD (95.4%) 1016AD
Feature 18, llamas fetus offering, Putuni Posterior 
  68.3% probability
    899AD (34.2%) 934AD
    948AD (34.1%) 980AD
  95.4% probability
    887AD (95.4%) 992AD
SMU-2467 Posterior 
  68.3% probability
    899AD (34.2%) 934AD
    948AD (34.1%) 980AD
  95.4% probability
    887AD (95.4%) 992AD
 Agreement 127.6%
SMU-2465 Posterior 
  68.3% probability
    899AD (34.2%) 934AD
    948AD (34.1%) 980AD
  95.4% probability
    887AD (95.4%) 992AD
 Agreement 109.0%
SMU-2466 Posterior 
  68.3% probability
    899AD (34.2%) 934AD
    948AD (34.1%) 980AD
  95.4% probability
    887AD (95.4%) 992AD
 Agreement 116.7%
SMU-2472, collapsed roof beam Posterior 
  68.3% probability
    928AD (68.3%) 998AD
  95.4% probability
    890AD (95.4%) 1047AD
 Agreement 101.3%
Posterior 
  68.3% probability
    940AD (68.3%) 1054AD
  95.4% probability
    892AD (95.4%) 1315AD
) MCMC(960000)
