# Supplementary material for: The center cannot hold: A Bayesian chronology for the collapse of Tiwanaku
Source: PLoS One. 2023 Nov 22;18(11):e0288798. doi: 10.1371/journal.pone.0288798 (PMC10664893; doi:10.1371/journal.pone.0288798)
Supplement: S4 File — (ZIP) [file pone.0288798.s005.zip › S4 File/Beta_275865_D139_IV.prior]

875.5	0
880.5	4.277e-7
885.5	0.0000027217
890.5	0.000013337
895.5	0.00009647
900.5	0.0003829
905.5	0.0010354
910.5	0.0015875
915.5	0.0015927
920.5	0.0012144
925.5	0.0007919
930.5	0.0004981
935.5	0.0003452
940.5	0.0003252
945.5	0.0003842
950.5	0.0005392
955.5	0.0008294
960.5	0.0013492
965.5	0.0019033
970.5	0.0025283
975.5	0.004376
980.5	0.006207
985.5	0.006339
990.5	0.013983
995.5	0.03888
1000.5	0.0386
1005.5	0.024669
1010.5	0.015249
1015.5	0.012067
1020.5	0.010173
1025.5	0.006747
1030.5	0.003201
1035.5	0.0015858
1040.5	0.0009525
1045.5	0.0005912
1050.5	0.00025021
1055.5	0.00011019
1060.5	0.0000904
1065.5	0.00009188
1070.5	0.00007022
1075.5	0.00004106
1080.5	0.0000577
1085.5	0.00007123
1090.5	0.00006353
1095.5	0.00004145
1100.5	0.000027101
1105.5	0.000016253
1110.5	0.000011237
1115.5	0.000011859
1120.5	0.00000416
1125.5	0.0000018663
1130.5	6.221e-7
1135.5	4.277e-7
