# Supplementary material for: The center cannot hold: A Bayesian chronology for the collapse of Tiwanaku
Source: PLoS One. 2023 Nov 22;18(11):e0288798. doi: 10.1371/journal.pone.0288798 (PMC10664893; doi:10.1371/journal.pone.0288798)
Supplement: S4 File — (ZIP) [file pone.0288798.s005.zip › S4 File/Redwares_KDE_Plot.log]

OxCal v4.4.4 Bronk Ramsey (2021); r:5
Atmospheric data from Reimer et al (2020)
Start Redwares Boundary()
Redwares_Kernel N(0,1)
  68.3% probability
    -1 (68.3%) 1
  95.4% probability
    -2 (95.4%) 2
Redwares_Scale U(0,1)
  68.3% probability
    0 (68.3%) 1
  95.4% probability
    0 (95.4%) 1
First Redwares First()
Last Redwares Last()
Span Redwares Span()
ETH_6306 Prior(ETH_6306.prior)
  68.3% probability
    606AD (68.3%) 658AD
  95.4% probability
    573AD (95.4%) 682AD
Surface_of_terrace_1 Prior(Surface_of_terrace_1.prior)
  68.3% probability
    614AD (68.3%) 691AD
  95.4% probability
    578AD (95.4%) 741AD
SMU_2329_at_base_near_canal_mouth Prior(SMU_2329_at_base_near_canal_mouth.prior)
  68.3% probability
    612AD (68.3%) 698AD
  95.4% probability
    570AD (95.4%) 744AD
SMU_2336_sala_sur Prior(SMU_2336_sala_sur.prior)
  68.3% probability
    679AD (63.3%) 895AD
    932AD ( 5.0%) 952AD
  95.4% probability
    606AD ( 0.7%) 620AD
    636AD (94.8%) 1027AD
AA_107584_puma_head_burial Prior(AA_107584_puma_head_burial.prior)
  68.3% probability
    708AD (17.2%) 736AD
    787AD (43.5%) 843AD
    855AD ( 7.5%) 868AD
  95.4% probability
    686AD (28.6%) 742AD
    768AD (66.8%) 880AD
ETH_5639_bones_above_kero_smash Prior(ETH_5639_bones_above_kero_smash.prior)
  68.3% probability
    776AD ( 4.1%) 787AD
    840AD ( 7.1%) 860AD
    868AD (57.1%) 988AD
  95.4% probability
    718AD ( 0.9%) 730AD
    770AD (94.5%) 1020AD
ETH_5640_terrace_2_offering Prior(ETH_5640_terrace_2_offering.prior)
  68.3% probability
    776AD ( 4.3%) 788AD
    840AD (64.0%) 988AD
  95.4% probability
    706AD ( 3.1%) 736AD
    770AD (92.4%) 1022AD
Manzanilla_House Prior(Manzanilla_House.prior)
  68.3% probability
    1000AD (68.3%) 1051AD
  95.4% probability
    991AD (95.4%) 1142AD
TW060_Wk_49174 Prior(TW060_Wk_49174.prior)
  68.3% probability
    900AD (28.3%) 922AD
    967AD (40.0%) 994AD
  95.4% probability
    894AD (36.2%) 932AD
    950AD (59.3%) 1020AD
TW090_Verano_Ind Prior(TW090_Verano_Ind.prior)
  68.3% probability
    994AD (44.3%) 1007AD
    1016AD (23.9%) 1026AD
  95.4% probability
    990AD (95.4%) 1034AD
TW056_Ind_3_Wk_49173 Prior(TW056_Ind_3_Wk_49173.prior)
  68.3% probability
    889AD (12.2%) 900AD
    921AD (56.1%) 968AD
  95.4% probability
    883AD (95.4%) 986AD
TW064_Ind_4_Monolito_descabezado Prior(TW064_Ind_4_Monolito_descabezado.prior)
  68.3% probability
    898AD (35.2%) 926AD
    960AD (33.0%) 987AD
  95.4% probability
    892AD (95.4%) 992AD
Beta_275871_A96_I_surface_A21_ Prior(Beta_275871_A96_I_surface_A21_.prior)
  68.3% probability
    704AD (57.1%) 776AD
    812AD (11.2%) 833AD
  95.4% probability
    685AD (63.1%) 778AD
    785AD (32.4%) 875AD
Beta_275875_A111 Prior(Beta_275875_A111.prior)
  68.3% probability
    1004AD (68.3%) 1044AD
  95.4% probability
    992AD (82.3%) 1067AD
    1080AD (13.2%) 1132AD
Beta_275863_D40_III Prior(Beta_275863_D40_III.prior)
  68.3% probability
    900AD (21.6%) 922AD
    966AD (46.7%) 1012AD
  95.4% probability
    892AD (95.4%) 1020AD
Beta_275864_D44_III Prior(Beta_275864_D44_III.prior)
  68.3% probability
    895AD (32.7%) 930AD
    954AD (35.5%) 992AD
  95.4% probability
    885AD (95.4%) 1016AD
Beta_275865_D139_IV Prior(Beta_275865_D139_IV.prior)
  68.3% probability
    988AD (68.3%) 1017AD
  95.4% probability
    906AD ( 2.0%) 920AD
    958AD (93.5%) 1038AD
Beta_275866_D156_IV Prior(Beta_275866_D156_IV.prior)
  68.3% probability
    878AD (68.3%) 977AD
  95.4% probability
    778AD ( 1.7%) 787AD
    801AD ( 1.8%) 812AD
    825AD (92.0%) 992AD
Beta_275867_D143_IV Prior(Beta_275867_D143_IV.prior)
  68.3% probability
    894AD (35.7%) 928AD
    958AD (32.6%) 992AD
  95.4% probability
    885AD (95.4%) 1010AD
Beta_275868_D148_V_wall_fill_ Prior(Beta_275868_D148_V_wall_fill_.prior)
  68.3% probability
    608AD ( 5.0%) 615AD
    638AD (63.3%) 674AD
  95.4% probability
    594AD (91.5%) 693AD
    738AD ( 4.0%) 760AD
Beta_275869_D149_V_pit_that_cuts_wall_ Prior(Beta_275869_D149_V_pit_that_cuts_wall_.prior)
  68.3% probability
    648AD (49.3%) 676AD
    750AD (19.0%) 766AD
  95.4% probability
    614AD (65.4%) 708AD
    736AD (30.0%) 774AD
Beta_275870_D36 Prior(Beta_275870_D36.prior)
  68.3% probability
    1004AD (68.3%) 1035AD
  95.4% probability
    991AD (86.7%) 1051AD
    1083AD ( 8.8%) 1128AD
Beta_275875_A111 Prior(Beta_275875_A111.prior)
  68.3% probability
    1004AD (68.3%) 1044AD
  95.4% probability
    992AD (82.3%) 1067AD
    1080AD (13.2%) 1132AD
TW110 Prior(TW110.prior)
  68.3% probability
    904AD (16.6%) 917AD
    972AD (35.6%) 995AD
    1005AD (16.1%) 1017AD
  95.4% probability
    896AD (27.0%) 928AD
    957AD (68.4%) 1022AD
AA-65280 Prior(AA_65280.prior)
  68.3% probability
    596AD (68.3%) 638AD
  95.4% probability
    566AD (95.4%) 648AD
AA_107586_three_chambered_burial Prior(AA_107586_three_chambered_burial.prior)
  68.3% probability
    775AD (12.9%) 790AD
    798AD ( 8.0%) 810AD
    832AD (47.3%) 888AD
  95.4% probability
    772AD (90.8%) 895AD
    932AD ( 4.7%) 952AD
SMU_2471_AKE1_not_mound_ Prior(SMU_2471_AKE1_not_mound_.prior)
  68.3% probability
    584AD (57.9%) 684AD
    744AD (10.4%) 768AD
  95.4% probability
    554AD (93.9%) 778AD
    788AD ( 1.1%) 800AD
    814AD ( 0.5%) 820AD
SMU_2278_AKE1 Prior(SMU_2278_AKE1.prior)
  68.3% probability
    818AD (44.7%) 902AD
    920AD (23.6%) 970AD
  95.4% probability
    774AD (95.4%) 998AD
SMU_2469_AKE1 Prior(SMU_2469_AKE1.prior)
  68.3% probability
    846AD (68.3%) 984AD
  95.4% probability
    782AD (95.4%) 1010AD
SMU_2289_AKE1 Prior(SMU_2289_AKE1.prior)
  68.3% probability
    840AD (34.5%) 904AD
    914AD (33.8%) 974AD
  95.4% probability
    780AD ( 1.5%) 786AD
    796AD (94.0%) 992AD
AKE1_SMU_2277_AKE1 Prior(AKE1_SMU_2277_AKE1.prior)
  68.3% probability
    892AD (68.3%) 990AD
  95.4% probability
    779AD ( 0.4%) 782AD
    804AD ( 0.8%) 811AD
    825AD (94.2%) 1020AD
SMU_2290_AKE1 Prior(SMU_2290_AKE1.prior)
  68.3% probability
    888AD (68.3%) 995AD
  95.4% probability
    802AD ( 1.7%) 816AD
    821AD (93.7%) 1022AD
SMU_2276_AKE1 Prior(SMU_2276_AKE1.prior)
  68.3% probability
    898AD (21.9%) 926AD
    960AD (46.4%) 1014AD
  95.4% probability
    884AD (95.4%) 1026AD
SMU_2740_AKE1 Prior(SMU_2740_AKE1.prior)
  68.3% probability
    1001AD (68.3%) 1060AD
  95.4% probability
    990AD (95.4%) 1190AD
Beta_55491_AKE1_Mound Prior(Beta_55491_AKE1_Mound.prior)
  68.3% probability
    574AD (68.3%) 660AD
  95.4% probability
    548AD (87.7%) 716AD
    732AD ( 7.7%) 772AD
UGAMS_26434_R_13_8_principal_occupation Prior(UGAMS_26434_R_13_8_principal_occupation.prior)
  68.3% probability
    896AD (68.3%) 926AD
  95.4% probability
    892AD (78.1%) 936AD
    950AD (17.3%) 986AD
UGAMS_26432_R_10_14_shaft_tomb_individual_11 Prior(UGAMS_26432_R_10_14_shaft_tomb_individual_11.prior)
  68.3% probability
    894AD (68.3%) 930AD
  95.4% probability
    891AD (95.4%) 983AD
UGAMS_26433_R_12_7_ash_layer Prior(UGAMS_26433_R_12_7_ash_layer.prior)
  68.3% probability
    947AD (68.3%) 990AD
  95.4% probability
    918AD (95.4%) 993AD
Wk_49175_human_bone_in_platform_fill Prior(Wk_49175_human_bone_in_platform_fill.prior)
  68.3% probability
    672AD (23.9%) 692AD
    738AD (44.3%) 771AD
  95.4% probability
    669AD (95.4%) 772AD
AA_107590_woman_with_elaborate_grave_goods Prior(AA_107590_woman_with_elaborate_grave_goods.prior)
  68.3% probability
    665AD (28.8%) 687AD
    742AD (39.5%) 770AD
  95.4% probability
    658AD (95.4%) 774AD
AA_107591_giant_urn_burial Prior(AA_107591_giant_urn_burial.prior)
  68.3% probability
    660AD (39.9%) 682AD
    747AD (28.3%) 766AD
  95.4% probability
    650AD (55.4%) 714AD
    735AD (40.0%) 774AD
SMU_2369 Prior(SMU_2369.prior)
  68.3% probability
    606AD (68.3%) 774AD
  95.4% probability
    569AD (95.4%) 845AD
OS_10643 Prior(OS_10643.prior)
  68.3% probability
    694AD ( 1.6%) 697AD
    706AD (18.3%) 736AD
    771AD (48.4%) 827AD
  95.4% probability
    682AD (31.4%) 746AD
    766AD (64.1%) 873AD
SMU_2472_collapsed_roof_beam Prior(SMU_2472_collapsed_roof_beam.prior)
  68.3% probability
    931AD (68.3%) 998AD
  95.4% probability
    899AD (95.4%) 1022AD
F18_llamas_fetus_offering_Putuni Prior(F18_llamas_fetus_offering_Putuni.prior)
  68.3% probability
    888AD (68.3%) 946AD
  95.4% probability
    777AD ( 0.8%) 784AD
    874AD (94.6%) 993AD
( KDE_Plot Redwares
Redwares KDE_Plot()
n=45
) KDE_Plot Redwares
End Redwares Boundary()
( Sequence 
Sequence()
) Sequence 
i : Using logs - function probability low
Posterior 
( MCMC(30000)
Overall agreement 117.5%
Dynamic agreement 117.6%
Start Redwares Posterior 
  68.3% probability
    600AD (68.3%) 634AD
  95.4% probability
    574AD (95.4%) 645AD
Redwares Posterior 
Redwares_Kernel Posterior 
  68.3% probability
    -1 (68.3%) 1
  95.4% probability
    -2 (95.4%) 2
 Agreement 100.1%
Redwares_Scale Posterior 
  68.3% probability
    0 (68.3%) 1
  95.4% probability
    0 (95.4%) 1
 Agreement 100.0%
First Redwares Posterior 
  68.3% probability
    610AD (68.3%) 640AD
  95.4% probability
    591AD (95.4%) 648AD
Last Redwares Posterior 
  68.3% probability
    1023AD (68.3%) 1040AD
  95.4% probability
    1016AD (95.4%) 1054AD
Span Redwares Posterior 
  68.3% probability
    391 (68.3%) 425
  95.4% probability
    378 (95.4%) 450
ETH_6306 Posterior 
  68.3% probability
    624AD (68.3%) 660AD
  95.4% probability
    600AD (95.4%) 684AD
 Agreement 109.3%
Surface_of_terrace_1 Posterior 
  68.3% probability
    630AD (68.3%) 693AD
  95.4% probability
    604AD (95.4%) 739AD
 Agreement 107.4%
SMU_2329_at_base_near_canal_mouth Posterior 
  68.3% probability
    630AD (68.3%) 696AD
  95.4% probability
    605AD (95.4%) 740AD
 Agreement 108.1%
SMU_2336_sala_sur Posterior 
  68.3% probability
    680AD (21.3%) 754AD
    759AD (43.2%) 895AD
    934AD ( 3.8%) 948AD
  95.4% probability
    650AD (94.8%) 995AD
    1010AD ( 0.6%) 1015AD
 Agreement 103.6%
AA_107584_puma_head_burial Posterior 
  68.3% probability
    707AD (16.9%) 736AD
    786AD (41.8%) 844AD
    852AD ( 9.6%) 870AD
  95.4% probability
    686AD (28.6%) 742AD
    768AD (66.8%) 880AD
 Agreement  98.8%
ETH_5639_bones_above_kero_smash Posterior 
  68.3% probability
    777AD ( 3.9%) 787AD
    841AD ( 6.8%) 860AD
    866AD (57.6%) 988AD
  95.4% probability
    770AD (95.4%) 1020AD
 Agreement  99.8%
ETH_5640_terrace_2_offering Posterior 
  68.3% probability
    777AD ( 4.1%) 788AD
    841AD (64.2%) 986AD
  95.4% probability
    708AD ( 2.8%) 735AD
    770AD (92.7%) 1021AD
 Agreement 100.3%
Manzanilla_House Posterior 
  68.3% probability
    1008AD (68.3%) 1034AD
  95.4% probability
    994AD (95.4%) 1045AD
 Agreement 130.7%
TW060_Wk_49174 Posterior 
  68.3% probability
    900AD (27.8%) 922AD
    966AD (40.4%) 994AD
  95.4% probability
    892AD (35.8%) 934AD
    949AD (59.7%) 1020AD
 Agreement  97.0%
TW090_Verano_Ind Posterior 
  68.3% probability
    993AD (44.8%) 1008AD
    1016AD (23.5%) 1026AD
  95.4% probability
    990AD (95.4%) 1031AD
 Agreement  97.3%
TW056_Ind_3_Wk_49173 Posterior 
  68.3% probability
    889AD (11.7%) 900AD
    920AD (56.6%) 968AD
  95.4% probability
    882AD (95.4%) 987AD
 Agreement  99.0%
TW064_Ind_4_Monolito_descabezado Posterior 
  68.3% probability
    897AD (34.9%) 927AD
    958AD (33.4%) 988AD
  95.4% probability
    892AD (95.4%) 992AD
 Agreement  98.8%
Beta_275871_A96_I_surface_A21_ Posterior 
  68.3% probability
    704AD (56.6%) 776AD
    810AD (11.7%) 834AD
  95.4% probability
    685AD (95.4%) 874AD
 Agreement  98.5%
Beta_275875_A111 Posterior 
  68.3% probability
    1010AD (68.3%) 1035AD
  95.4% probability
    994AD (95.4%) 1044AD
 Agreement 122.9%
Beta_275863_D40_III Posterior 
  68.3% probability
    899AD (22.0%) 923AD
    966AD (46.3%) 1012AD
  95.4% probability
    892AD (95.4%) 1020AD
 Agreement  99.2%
Beta_275864_D44_III Posterior 
  68.3% probability
    896AD (32.6%) 931AD
    953AD (35.7%) 992AD
  95.4% probability
    885AD (95.4%) 1016AD
 Agreement  99.3%
Beta_275865_D139_IV Posterior 
  68.3% probability
    988AD (68.3%) 1016AD
  95.4% probability
    907AD ( 1.8%) 919AD
    958AD (93.7%) 1035AD
 Agreement  97.7%
Beta_275866_D156_IV Posterior 
  68.3% probability
    878AD (68.3%) 976AD
  95.4% probability
    778AD ( 1.6%) 788AD
    800AD ( 1.9%) 813AD
    824AD (92.0%) 993AD
 Agreement  99.8%
Beta_275867_D143_IV Posterior 
  68.3% probability
    894AD (35.8%) 928AD
    958AD (32.5%) 992AD
  95.4% probability
    885AD (95.4%) 1008AD
 Agreement  99.4%
Beta_275868_D148_V_wall_fill_ Posterior 
  68.3% probability
    638AD (68.3%) 673AD
  95.4% probability
    602AD (90.5%) 694AD
    703AD ( 0.3%) 706AD
    737AD ( 4.6%) 762AD
 Agreement 105.6%
Beta_275869_D149_V_pit_that_cuts_wall_ Posterior 
  68.3% probability
    647AD (49.9%) 677AD
    750AD (18.3%) 766AD
  95.4% probability
    630AD (65.3%) 709AD
    734AD (30.2%) 774AD
 Agreement  99.5%
Beta_275870_D36 Posterior 
  68.3% probability
    1010AD (68.3%) 1030AD
  95.4% probability
    995AD (95.4%) 1040AD
 Agreement 115.7%
Beta_275875_A111 Posterior 
  68.3% probability
    1010AD (68.3%) 1035AD
  95.4% probability
    994AD (95.4%) 1044AD
 Agreement 123.0%
TW110 Posterior 
  68.3% probability
    904AD (15.3%) 916AD
    973AD (37.2%) 996AD
    1005AD (15.8%) 1016AD
  95.4% probability
    895AD (26.9%) 930AD
    955AD (68.5%) 1024AD
 Agreement  96.3%
AA-65280 Posterior 
  68.3% probability
    618AD (68.3%) 644AD
  95.4% probability
    600AD (95.4%) 652AD
 Agreement 103.7%
AA_107586_three_chambered_burial Posterior 
  68.3% probability
    776AD (12.9%) 791AD
    798AD ( 7.6%) 810AD
    832AD (47.7%) 888AD
  95.4% probability
    771AD (90.7%) 896AD
    932AD ( 4.8%) 953AD
 Agreement  98.7%
SMU_2471_AKE1_not_mound_ Posterior 
  68.3% probability
    618AD (51.3%) 690AD
    738AD (16.9%) 770AD
  95.4% probability
    596AD (91.5%) 779AD
    786AD ( 4.0%) 825AD
 Agreement 101.0%
SMU_2278_AKE1 Posterior 
  68.3% probability
    816AD (45.2%) 904AD
    919AD (23.0%) 970AD
  95.4% probability
    774AD (95.4%) 998AD
 Agreement  99.9%
SMU_2469_AKE1 Posterior 
  68.3% probability
    844AD (68.3%) 980AD
  95.4% probability
    784AD (95.4%) 1008AD
 Agreement  99.9%
SMU_2289_AKE1 Posterior 
  68.3% probability
    840AD (34.4%) 905AD
    914AD (33.9%) 974AD
  95.4% probability
    782AD ( 0.9%) 786AD
    792AD (94.5%) 992AD
 Agreement  99.7%
AKE1_SMU_2277_AKE1 Posterior 
  68.3% probability
    890AD (68.3%) 990AD
  95.4% probability
    804AD ( 0.9%) 812AD
    824AD (94.6%) 1020AD
 Agreement  99.7%
SMU_2290_AKE1 Posterior 
  68.3% probability
    888AD (68.3%) 995AD
  95.4% probability
    802AD ( 1.5%) 814AD
    818AD (93.9%) 1022AD
 Agreement 100.0%
SMU_2276_AKE1 Posterior 
  68.3% probability
    898AD (22.3%) 926AD
    961AD (46.0%) 1013AD
  95.4% probability
    885AD (95.4%) 1026AD
 Agreement 100.0%
SMU_2740_AKE1 Posterior 
  68.3% probability
    1010AD (68.3%) 1036AD
  95.4% probability
    994AD (95.4%) 1046AD
 Agreement 134.0%
Beta_55491_AKE1_Mound Posterior 
  68.3% probability
    608AD (66.0%) 678AD
    754AD ( 2.3%) 760AD
  95.4% probability
    594AD (95.4%) 774AD
 Agreement  92.4%
UGAMS_26434_R_13_8_principal_occupation Posterior 
  68.3% probability
    896AD (68.3%) 926AD
  95.4% probability
    891AD (78.2%) 936AD
    950AD (17.2%) 986AD
 Agreement  97.6%
UGAMS_26432_R_10_14_shaft_tomb_individual_11 Posterior 
  68.3% probability
    894AD (68.3%) 930AD
  95.4% probability
    890AD (95.4%) 983AD
 Agreement  97.9%
UGAMS_26433_R_12_7_ash_layer Posterior 
  68.3% probability
    946AD (68.3%) 990AD
  95.4% probability
    916AD (95.4%) 994AD
 Agreement  98.3%
Wk_49175_human_bone_in_platform_fill Posterior 
  68.3% probability
    672AD (23.9%) 694AD
    699AD ( 2.7%) 702AD
    736AD (41.6%) 771AD
  95.4% probability
    668AD (95.4%) 773AD
 Agreement  98.2%
AA_107590_woman_with_elaborate_grave_goods Posterior 
  68.3% probability
    664AD (29.4%) 688AD
    741AD (38.8%) 770AD
  95.4% probability
    658AD (95.4%) 774AD
 Agreement  98.1%
AA_107591_giant_urn_burial Posterior 
  68.3% probability
    659AD (40.1%) 682AD
    746AD (28.2%) 766AD
  95.4% probability
    650AD (55.1%) 710AD
    734AD (40.4%) 774AD
 Agreement  97.9%
SMU_2369 Posterior 
  68.3% probability
    638AD (68.3%) 773AD
  95.4% probability
    606AD (95.4%) 848AD
 Agreement 104.6%
OS_10643 Posterior 
  68.3% probability
    694AD ( 1.3%) 697AD
    706AD (18.0%) 736AD
    770AD (49.0%) 828AD
  95.4% probability
    681AD (31.3%) 748AD
    765AD (64.1%) 874AD
 Agreement  98.6%
SMU_2472_collapsed_roof_beam Posterior 
  68.3% probability
    931AD (68.3%) 998AD
  95.4% probability
    900AD (95.4%) 1022AD
 Agreement 100.0%
F18_llamas_fetus_offering_Putuni Posterior 
  68.3% probability
    888AD (68.3%) 946AD
  95.4% probability
    776AD ( 0.9%) 785AD
    872AD (94.6%) 994AD
 Agreement  99.4%
End Redwares Posterior 
  68.3% probability
    1026AD (68.3%) 1052AD
  95.4% probability
    1020AD (95.4%) 1072AD
) MCMC(480000)
