# Supplementary material for: The center cannot hold: A Bayesian chronology for the collapse of Tiwanaku
Source: PLoS One. 2023 Nov 22;18(11):e0288798. doi: 10.1371/journal.pone.0288798 (PMC10664893; doi:10.1371/journal.pone.0288798)
Supplement: S4 File — (ZIP) [file pone.0288798.s005.zip › S4 File/TW056_Ind_3_Wk_49173.prior]

760.5	0
765.5	0
770.5	5.41e-8
775.5	0.000722
780.5	0.0016646
785.5	0.0003875
790.5	0.00004405
795.5	0.00001895
800.5	0.00004043
805.5	0.00006671
810.5	0.00005263
815.5	0.000015825
820.5	0.00001473
825.5	0.0000368
830.5	0.00011002
835.5	0.00023864
840.5	0.0002935
845.5	0.00029062
850.5	0.00025873
855.5	0.00021861
860.5	0.00018357
865.5	0.00016389
870.5	0.00019772
875.5	0.0004225
880.5	0.0013069
885.5	0.004277
890.5	0.010229
895.5	0.012906
900.5	0.008975
905.5	0.005517
910.5	0.004518
915.5	0.005664
920.5	0.008476
925.5	0.011566
930.5	0.013305
935.5	0.013526
940.5	0.013052
945.5	0.012849
950.5	0.012893
955.5	0.012363
960.5	0.01117
965.5	0.009759
970.5	0.008281
975.5	0.005291
980.5	0.003805
985.5	0.003675
990.5	0.0011038
995.5	0.00001051
1000.5	1.4879e-7
1005.5	0.000004017
1010.5	0.000021777
1015.5	0.000012647
1020.5	7.98e-7
1025.5	0
1030.5	0
