# Supplementary material for: The center cannot hold: A Bayesian chronology for the collapse of Tiwanaku
Source: PLoS One. 2023 Nov 22;18(11):e0288798. doi: 10.1371/journal.pone.0288798 (PMC10664893; doi:10.1371/journal.pone.0288798)
Supplement: S4 File — (ZIP) [file pone.0288798.s005.zip › S4 File/TW001_Feature_6225.prior]

760.5	0
765.5	0
770.5	0
775.5	0.000008786
780.5	0.000003371
785.5	1.4748e-7
790.5	0
795.5	0
800.5	0
805.5	0
810.5	0
815.5	0
820.5	0
825.5	0
830.5	1.0535e-7
835.5	4.214e-8
840.5	1.0535e-7
845.5	2.9497e-7
850.5	1.0535e-7
855.5	0
860.5	0
865.5	0
870.5	4.214e-8
875.5	2.5283e-7
880.5	0.000001833
885.5	0.000024651
890.5	0.00030163
895.5	0.0020648
900.5	0.00686
905.5	0.01191
910.5	0.013604
915.5	0.011639
920.5	0.007611
925.5	0.004118
930.5	0.0020061
935.5	0.0011767
940.5	0.0009546
945.5	0.0010799
950.5	0.0015696
955.5	0.0026204
960.5	0.004222
965.5	0.005715
970.5	0.007831
975.5	0.012283
980.5	0.015063
985.5	0.015348
990.5	0.021069
995.5	0.008916
1000.5	0.003806
1005.5	0.008839
1010.5	0.013639
1015.5	0.011313
1020.5	0.003997
1025.5	0.0003838
1030.5	0.000015275
1035.5	0.0000018752
1040.5	9.903e-7
1045.5	3.371e-7
1050.5	0
1055.5	0
