# Supplementary material for: The center cannot hold: A Bayesian chronology for the collapse of Tiwanaku
Source: PLoS One. 2023 Nov 22;18(11):e0288798. doi: 10.1371/journal.pone.0288798 (PMC10664893; doi:10.1371/journal.pone.0288798)
Supplement: S4 File — (ZIP) [file pone.0288798.s005.zip › S4 File/SMU_2473_F11.prior]

425.5	0
430.5	9.9e-8
435.5	1.485e-7
440.5	2.4749e-7
445.5	3.96e-7
450.5	2.4749e-7
455.5	3.465e-7
460.5	1.485e-7
465.5	2.9699e-7
470.5	1.485e-7
475.5	2.9699e-7
480.5	2.4749e-7
485.5	2.9699e-7
490.5	1.9799e-7
495.5	2.9699e-7
500.5	3.465e-7
505.5	2.4749e-7
510.5	2.4749e-7
515.5	4.95e-8
520.5	1.485e-7
525.5	4.455e-7
530.5	5.94e-7
535.5	7.425e-7
540.5	8.448e-7
545.5	0.0000012408
550.5	0.0000011418
555.5	0.0000018842
560.5	0.0000021812
565.5	0.0000018347
570.5	0.0000017357
575.5	0.000002729
580.5	0.000003719
585.5	0.000003471
590.5	0.000004514
595.5	0.000006102
600.5	0.000008732
605.5	0.000013094
610.5	0.000015972
615.5	0.000016021
620.5	0.000012995
625.5	0.000010715
630.5	0.000010368
635.5	0.000012154
640.5	0.000019443
645.5	0.000030059
650.5	0.00005114
655.5	0.0000754
660.5	0.00010808
665.5	0.00014048
670.5	0.00017813
675.5	0.00023358
680.5	0.00028586
685.5	0.0003679
690.5	0.0004517
695.5	0.0005088
700.5	0.0004756
705.5	0.0004968
710.5	0.0005378
715.5	0.0005411
720.5	0.0005751
725.5	0.0005585
730.5	0.0005668
735.5	0.0005181
740.5	0.0004417
745.5	0.000333
750.5	0.00027485
755.5	0.00026538
760.5	0.00028388
765.5	0.00029271
770.5	0.0004186
775.5	0.0011072
780.5	0.0015026
785.5	0.0013093
790.5	0.0011084
795.5	0.0010485
800.5	0.0011079
805.5	0.0011386
810.5	0.0011129
815.5	0.0010321
820.5	0.0009861
825.5	0.0010057
830.5	0.0011135
835.5	0.0011747
840.5	0.0012241
845.5	0.0012596
850.5	0.0012313
855.5	0.0012541
860.5	0.0012232
865.5	0.0012396
870.5	0.0012274
875.5	0.0013082
880.5	0.0014802
885.5	0.0017041
890.5	0.0020442
895.5	0.0023596
900.5	0.0025379
905.5	0.002711
910.5	0.002789
915.5	0.0027542
920.5	0.0026305
925.5	0.0025011
930.5	0.002307
935.5	0.0022558
940.5	0.0022403
945.5	0.0022688
950.5	0.002326
955.5	0.0023902
960.5	0.0025221
965.5	0.0025347
970.5	0.0026109
975.5	0.0027144
980.5	0.0027699
985.5	0.0027833
990.5	0.002984
995.5	0.00328
1000.5	0.003184
1005.5	0.003257
1010.5	0.003198
1015.5	0.003261
1020.5	0.0033
1025.5	0.003185
1030.5	0.0030196
1035.5	0.002875
1040.5	0.0026991
1045.5	0.0026421
1050.5	0.0023316
1055.5	0.0021335
1060.5	0.0021871
1065.5	0.0022256
1070.5	0.0021889
1075.5	0.0021158
1080.5	0.0022923
1085.5	0.0025531
1090.5	0.0026794
1095.5	0.0026748
1100.5	0.0026071
1105.5	0.0026588
1110.5	0.0026417
1115.5	0.0026694
1120.5	0.0026403
1125.5	0.002612
1130.5	0.0025637
1135.5	0.0025002
1140.5	0.0025281
1145.5	0.002513
1150.5	0.00235
1155.5	0.002049
1160.5	0.0016985
1165.5	0.0015516
1170.5	0.0015411
1175.5	0.0015569
1180.5	0.0013772
1185.5	0.0012344
1190.5	0.0012006
1195.5	0.0012809
1200.5	0.0012936
1205.5	0.001255
1210.5	0.0012094
1215.5	0.001011
1220.5	0.0007841
1225.5	0.0005826
1230.5	0.0004756
1235.5	0.0003951
1240.5	0.0004124
1245.5	0.0004311
1250.5	0.0004948
1255.5	0.0005296
1260.5	0.0004761
1265.5	0.0004132
1270.5	0.00031324
1275.5	0.00021379
1280.5	0.00013348
1285.5	0.00007847
1290.5	0.0000561
1295.5	0.00003819
1300.5	0.000026983
1305.5	0.00001617
1310.5	0.000014533
1315.5	0.000012005
1320.5	0.000009276
1325.5	0.000004118
1330.5	0.0000026795
1335.5	0.000002828
1340.5	0.000003026
1345.5	0.0000028775
1350.5	0.000005557
1355.5	0.000006745
1360.5	0.000014483
1365.5	0.00002237
1370.5	0.000027729
1375.5	0.00002733
1380.5	0.00002108
1385.5	0.000009919
1390.5	0.000005904
1395.5	0.0000028775
1400.5	0.0000012903
1405.5	7.953e-7
1410.5	1.485e-7
1415.5	5.445e-7
1420.5	1.9799e-7
1425.5	2.4749e-7
1430.5	9.9e-8
1435.5	9.9e-8
1440.5	4.95e-8
