# Supplementary material for: The center cannot hold: A Bayesian chronology for the collapse of Tiwanaku
Source: PLoS One. 2023 Nov 22;18(11):e0288798. doi: 10.1371/journal.pone.0288798 (PMC10664893; doi:10.1371/journal.pone.0288798)
Supplement: S4 File — (ZIP) [file pone.0288798.s005.zip › S4 File/Beta_275874_A34_II_surface_A3_.prior]

625.5	0
630.5	1.9007e-7
635.5	5.838e-7
640.5	0.0000029325
645.5	0.000023637
650.5	0.00011426
655.5	0.0005453
660.5	0.0016615
665.5	0.003812
670.5	0.006915
675.5	0.01029
680.5	0.01296
685.5	0.013577
690.5	0.011906
695.5	0.010324
700.5	0.011005
705.5	0.010747
710.5	0.009731
715.5	0.00918
720.5	0.008319
725.5	0.007698
730.5	0.007147
735.5	0.007066
740.5	0.007876
745.5	0.008584
750.5	0.008214
755.5	0.007889
760.5	0.007549
765.5	0.007042
770.5	0.005425
775.5	0.0008189
780.5	0.000108
785.5	0.00026758
790.5	0.0004859
795.5	0.0004701
800.5	0.00031328
805.5	0.0002707
810.5	0.00029043
815.5	0.0003529
820.5	0.0003555
825.5	0.00025782
830.5	0.00016016
835.5	0.00009433
840.5	0.00005683
845.5	0.00003438
850.5	0.000024017
855.5	0.000014065
860.5	0.000010345
865.5	0.000005471
870.5	0.000003516
875.5	0.0000011676
