# Supplementary material for: The center cannot hold: A Bayesian chronology for the collapse of Tiwanaku
Source: PLoS One. 2023 Nov 22;18(11):e0288798. doi: 10.1371/journal.pone.0288798 (PMC10664893; doi:10.1371/journal.pone.0288798)
Supplement: S4 File — (ZIP) [file pone.0288798.s005.zip › S4 File/TW059_Ind.prior]

645.5	0
650.5	0
655.5	3.1156e-7
660.5	0.00000729
665.5	0.00014301
670.5	0.0007781
675.5	0.0028544
680.5	0.008465
685.5	0.019118
690.5	0.031156
695.5	0.030643
700.5	0.022346
705.5	0.017273
710.5	0.014593
715.5	0.012212
720.5	0.010291
725.5	0.008743
730.5	0.007398
735.5	0.005872
740.5	0.003422
745.5	0.0011883
750.5	0.0004877
755.5	0.00026937
760.5	0.00031324
765.5	0.0003182
770.5	0.000836
775.5	0.0004314
780.5	0.000013864
785.5	0.0000477
790.5	0.00012584
795.5	0.00012198
800.5	0.00007272
805.5	0.0000572
810.5	0.00005917
815.5	0.00007667
820.5	0.00008583
825.5	0.00006322
830.5	0.00004324
835.5	0.000021653
840.5	0.000015111
845.5	0.000010624
850.5	0.000006138
855.5	0.000005826
860.5	0.000003552
865.5	0.0000029287
870.5	0.0000031156
875.5	0.0000016513
880.5	7.166e-7
885.5	0
890.5	0
895.5	0
