# Supplementary material for: The center cannot hold: A Bayesian chronology for the collapse of Tiwanaku
Source: PLoS One. 2023 Nov 22;18(11):e0288798. doi: 10.1371/journal.pone.0288798 (PMC10664893; doi:10.1371/journal.pone.0288798)
Supplement: S4 File — (ZIP) [file pone.0288798.s005.zip › S4 File/Beta_275869_D149_V_pit_that_cuts_wall_.prior]

565.5	0
570.5	4.12e-7
575.5	0
580.5	0.0000018746
585.5	8.24e-7
590.5	0.000010424
595.5	0.000019158
600.5	0.00008708
605.5	0.00028562
610.5	0.0007902
615.5	0.0012287
620.5	0.0012752
625.5	0.001166
630.5	0.0012244
635.5	0.0019646
640.5	0.003792
645.5	0.007629
650.5	0.013123
655.5	0.018314
660.5	0.0206
665.5	0.019307
670.5	0.015893
675.5	0.011834
680.5	0.007092
685.5	0.003639
690.5	0.001496
695.5	0.0010235
700.5	0.0013127
705.5	0.0013071
710.5	0.001056
715.5	0.0009256
720.5	0.0007862
725.5	0.0007958
730.5	0.0008269
735.5	0.0009985
740.5	0.0023948
745.5	0.006119
750.5	0.010205
755.5	0.013303
760.5	0.012066
765.5	0.010859
770.5	0.004993
775.5	0.0000975
780.5	0.0000012566
785.5	0.000003955
790.5	0.000012092
795.5	0.000008755
800.5	0.000007498
805.5	0.000009579
810.5	0.000011042
815.5	0.000023546
820.5	0.000026244
825.5	0.000021465
830.5	0.000012916
835.5	0.000005418
840.5	0.0000029252
845.5	0.0000022866
850.5	0.0000014626
855.5	0.0000016686
860.5	0.0000016686
865.5	8.24e-7
870.5	8.24e-7
875.5	4.12e-7
880.5	4.12e-7
885.5	0
