# Supplementary material for: The center cannot hold: A Bayesian chronology for the collapse of Tiwanaku
Source: PLoS One. 2023 Nov 22;18(11):e0288798. doi: 10.1371/journal.pone.0288798 (PMC10664893; doi:10.1371/journal.pone.0288798)
Supplement: S4 File — (ZIP) [file pone.0288798.s005.zip › S4 File/Beta_275871_A96_I_surface_A21_.prior]

650.5	0
655.5	0.0000013673
660.5	0.00001504
665.5	0.0000711
670.5	0.00025234
675.5	0.0006264
680.5	0.0011896
685.5	0.0019707
690.5	0.0025141
695.5	0.0029139
700.5	0.00363
705.5	0.004226
710.5	0.004616
715.5	0.005188
720.5	0.005601
725.5	0.006189
730.5	0.006638
735.5	0.007415
740.5	0.008601
745.5	0.009202
750.5	0.009108
755.5	0.009184
760.5	0.010402
765.5	0.012043
770.5	0.013952
775.5	0.00446
780.5	0.0009197
785.5	0.0019639
790.5	0.00377
795.5	0.004122
800.5	0.003463
805.5	0.00327
810.5	0.003785
815.5	0.004956
820.5	0.005972
825.5	0.00557
830.5	0.004653
835.5	0.003792
840.5	0.003203
845.5	0.0028861
850.5	0.0026736
855.5	0.0027846
860.5	0.0028258
865.5	0.0028754
870.5	0.0026398
875.5	0.0019498
880.5	0.0011396
885.5	0.00044
890.5	0.00011173
895.5	0.000020118
900.5	0.0000031252
905.5	0.0000015626
910.5	5.86e-7
915.5	5.86e-7
920.5	0.0000027345
925.5	0.000008594
930.5	0.000016212
935.5	0.000022853
940.5	0.00003828
945.5	0.00004043
950.5	0.000031252
955.5	0.00001504
960.5	0.000010352
965.5	0.000006641
970.5	0.000003516
975.5	0.0000011719
980.5	0.0000013673
985.5	7.813e-7
990.5	7.813e-7
