# Supplementary material for: The center cannot hold: A Bayesian chronology for the collapse of Tiwanaku
Source: PLoS One. 2023 Nov 22;18(11):e0288798. doi: 10.1371/journal.pone.0288798 (PMC10664893; doi:10.1371/journal.pone.0288798)
Supplement: S4 File — (ZIP) [file pone.0288798.s005.zip › S4 File/Manzanilla_House.prior]

935.5	0
940.5	0
945.5	0.0000014661
950.5	0.0000010334
955.5	0.0000012498
960.5	0.000003966
965.5	0.000010839
970.5	0.000022712
975.5	0.00004958
980.5	0.00013437
985.5	0.00030689
990.5	0.0008139
995.5	0.0026708
1000.5	0.00551
1005.5	0.008406
1010.5	0.010757
1015.5	0.014891
1020.5	0.021278
1025.5	0.024034
1030.5	0.01983
1035.5	0.014864
1040.5	0.010886
1045.5	0.00829
1050.5	0.00591
1055.5	0.004344
1060.5	0.003762
1065.5	0.003434
1070.5	0.0030006
1075.5	0.0027362
1080.5	0.0026942
1085.5	0.0028839
1090.5	0.0028252
1095.5	0.0026275
1100.5	0.0024673
1105.5	0.0022433
1110.5	0.0021221
1115.5	0.0019096
1120.5	0.0017827
1125.5	0.0016415
1130.5	0.0014413
1135.5	0.0012652
1140.5	0.0011548
1145.5	0.0010483
1150.5	0.0008992
1155.5	0.0007129
1160.5	0.0005585
1165.5	0.0004702
1170.5	0.0004179
1175.5	0.0004012
1180.5	0.0003481
1185.5	0.00026709
1190.5	0.00024709
1195.5	0.00023897
1200.5	0.00023084
1205.5	0.0002127
1210.5	0.00018939
1215.5	0.00013709
1220.5	0.00010834
1225.5	0.00007563
1230.5	0.00005811
1235.5	0.0000473
1240.5	0.00004562
1245.5	0.00004417
1250.5	0.00004083
1255.5	0.00004749
1260.5	0.00004562
1265.5	0.00003249
1270.5	0.000023745
1275.5	0.000017713
1280.5	0.000007499
1285.5	0.000006874
1290.5	0.000003749
1295.5	0.0000018746
1300.5	0.0000014661
1305.5	4.086e-7
1310.5	4.086e-7
1315.5	6.249e-7
1320.5	6.249e-7
1325.5	6.249e-7
1330.5	0
1335.5	2.163e-7
1340.5	0
1345.5	4.086e-7
1350.5	0
1355.5	0
1360.5	2.163e-7
1365.5	6.249e-7
1370.5	4.086e-7
1375.5	6.249e-7
1380.5	4.086e-7
1385.5	2.163e-7
1390.5	0
1395.5	0
1400.5	0
